# Supplementary material for: The Molecular Twin artificial-intelligence platform integrates multi-omic data to predict outcomes for pancreatic adenocarcinoma patients
Source: Nat Cancer. 2024 Jan 22;5(2):299–314. doi: 10.1038/s43018-023-00697-7 (PMC10899109; doi:10.1038/s43018-023-00697-7)
Supplement: Supplementary file 2 — Table of contents and Supplementary Tables 1–16 in each tab. [file 43018_2023_697_MOESM2_ESM.xlsx]

## Sheet: Table of Contents
Table of Contents
Supplementary Table 1: Baseline demographics and clinical data of cohorts
Supplementary Table 2: Clinical, Surgical Pathology Top Features and Complete Feature Set
Supplementary Table 3: DNA Top Features and Complete Feature Set
Supplementary Table 4: RNA Top Features and Complete Feature Set
Supplementary Table 5: Protein and Lipid Top Features and Complete Feature Set
Supplementary Table 6: CA 19-9 Feature Set
Supplementary Table 7: Computational Pathology Top Features and Complete Feature Set
Supplementary Table 8: Stromal Analysis on Neoajduvant and Naïve Tissue
Supplementary Table 9: Multi-Omic Modeling, Complementarity, and Analyte Importance
Supplementary Table 10: Proportions of differentially expressed features in each analyte among UPAP Cluster
Supplementary Table 11: Results of Tukey-Kramer test for multiple comparisons of computational pathology feature means between clusters
Supplementary Table 12: RNA Gene Signatures for Improved and Poor Survival
Supplementary Table 13: Significant Pathways of Gene Signature for Improved and Poor Survival via Enricher
Supplementary Table 14: Confusion matrices for Top Single-omic and Multi-omic Model Performances for Disease Survival: Study Validation Cohorts (TCGA, JHU 1, JHU 2, MGH)
Supplementary Table 15: Feature Set of Parsimonious Model on TCGA
Supplementary Table 16: Clinical Data on normal paired samples

## Sheet: Supplementary Table 1
Supplementary Table 1: Baseline demographics and clinical data of cohorts
Cohort	type	MT-Pilot Cohort	TCGA		JHU Cohort 1		JHU Cohort 2		MGH Cohort
		% or mean (std)	% or mean (std)	p-value	% or mean (std)	p-value	% or mean (std)	p-value	% or mean (std)	p-value
Sex	F	0.472973	0.44586	0.7773	0.481481	1	0.408163	0.5789	0.485714	1
	M	0.527027	0.55414		0.518519		0.591837		0.514286
Age at diagnosis	< 65	0.27027	-	-	0.407407	0.0903	0.489796	0.0206	0.2	0.4843
	≥ 65	0.72973	-		0.592593		0.510204		0.8
BMI	numerical	26.22 (5.63)	-	-	25.43 (5)	0.3557	-	-	26.4 (6.77)	0.8864
Preoperative therapy	naïve	0.594595	-	-	-	-	0.244898	0.0001897	0.457143	0.2177
	neoadjuvant	0.405405	-		-		0.755102		0.542857
Tobacco smoking history	no	0.864865	0.191083	3.3264e-23	0.0123457	1.4917e-31	-	-	0.542857	0.00052762
	yes	0.135135	0.808917		0.987654		-		0.457143
Alcohol consumption history	no	0.554054	0.636943	0.2492	0.160494	2.861e-07	-	-	0.457143	0.413
	yes	0.445946	0.363057		0.839506		-		0.542857
Perineural invasion	absent	0.108108	-	-	0.160494	0.36	0.0816327	0.7614	0.2	0.236
	present	0.891892	-		0.839506		0.918367		0.8
Lymphovascular Invasion	absent	0.378378	-	-	0.444444	0.4193	0.408163	0.8505	0.457143	0.5312
	present	0.621622	-		0.555556		0.591837		0.542857
Surgical margin summary	negative	0.864865	-	-	-	-	0.857143	1	-	-
	positive	0.135135	-		-		0.142857		-
Clinical grade	< G3	0.77027	0.705128	0.3443	-	-	0.55102	0.0169	0.6	0.0737
	G3	0.22973	0.294872		-		0.44898		0.4
Clinical TNM stage	I	0.635135	0.0955414	3.1124e-17	0.283951	1.2659e-05	0.877551	0.0034	0.314286	0.0021
	II	0.364865	0.904459		0.716049		0.122449		0.685714
Clinicopathological characteristics of PDAC cohorts in the study. Differences between cohorts were assessed pairwise for each characteristic using t-test (BMI only) or Fisher’s exact test (all other characteristics) with significance level α set to 0.05 for each test.

## Sheet: Supplementary Table 2
Supplementary Table 2: Clinical, Surgical Pathology Top Features and Complete Feature Set
Frequency of Top Clinical Features
Analyte	Study Label	Feature	Frequency
Clinical	label_deceased	Age_at_Diagnosis	1
Clinical	label_deceased	Height	1
Clinical	label_deceased	Weight	1
Clinical	label_deceased	BMI	1
Clinical	label_deceased	TNM_Mixed_Substage	1
Clinical	label_deceased	Sex_ord	1
Clinical	label_deceased	Site_-_Primary_ICD-O-3_ord	1
Clinical	label_deceased	Histology_Behavior_ICD-O-3_ord	1
Clinical	label_deceased	Grade_Mixed_ord	1
Clinical	label_deceased	Surgical_Margins_Summary_ord	1
Clinical	label_deceased	Chemotherapy_Summary_ord	1
Clinical	label_deceased	Radiation_Summary_ord	1
Clinical	label_deceased	Perineural_Invasion_ord	0.986486
Clinical	label_deceased	TNM_Mixed_Stage_ord	0.959459
Clinical	label_deceased	Chemotherapy_Binary	0.891892
Clinical	label_deceased	Lymphovascular_Invasion_ord	0.162162
Complete Clinical Features to Endpoints
	Survival
	Spearman rho	Spearman p-value
Age_at_Diagnosis	-0.0227036	0.847739
Height	-0.022755	0.847399
Weight	0.0421282	0.721549
Chemotherapy_Binary	0.102	0.387172
BMI	0.0809984	0.492687
TNM_Mixed_Substage	-0.241985	0.0377856
Sex_ord	0.071179	0.546744
Site_-_Primary_ICD-O-3_ord	0.0507095	0.667873
Histology_Behavior_ICD-O-3_ord	0.0796238	0.500082
TNM_Mixed_Stage_ord	-0.153843	0.19064
Grade_Mixed_ord	-0.327791	0.00435849
Surgical_Margins_Summary_ord	-0.31649	0.00601071
Chemotherapy_Summary_ord	0.123556	0.294271
Radiation_Summary_ord	-0.0555353	0.638382
Perineural_Invasion_ord	-0.0771006	0.513804
Lymphovascular_Invasion_ord	-0.196845	0.0927657
Family_history_1st_any_cancer_ord	-0.00344896	0.976734
Family_history_2nd_any_cancer_ord	-0.0950704	0.420398
Family_history_1st_this_cancer_ord	-0.0251514	0.831553
Family_history_2nd_this_cancer_ord	-0.235771	0.0431502
Patient_History_of_Cancer_Seq_1_ord	0.0356318	0.763114
Patient_History_of_Cancer_Seq_2_ord	0.0284455	0.809881
Patient_History_Alcohol_ord	0.00725367	0.951091
Patient_History_Tobacco_ord	0.185029	0.11451
merged_ethnicity_ord	0.0629899	0.59392
secondary_diagnosis_onehot__a4159	-0.0939575	0.425883
secondary_diagnosis_onehot__b002	-0.0939575	0.425883
secondary_diagnosis_onehot__b029	-0.0939575	0.425883
secondary_diagnosis_onehot__e1142	-0.0939575	0.425883
secondary_diagnosis_onehot__e119	-0.133795	0.255757
secondary_diagnosis_onehot__e43	0.0369091	0.754885
secondary_diagnosis_onehot__e440	0.0369091	0.754885
secondary_diagnosis_onehot__e46	-0.0939575	0.425883
secondary_diagnosis_onehot__e669	0.145796	0.215172
secondary_diagnosis_onehot__e785	-0.0939575	0.425883
secondary_diagnosis_onehot__e870	0.1157	0.326273
secondary_diagnosis_onehot__e871	0.145796	0.215172
secondary_diagnosis_onehot__e8809	0.145796	0.215172
secondary_diagnosis_onehot__g92	0.145796	0.215172
secondary_diagnosis_onehot__i10	-0.0939575	0.425883
secondary_diagnosis_onehot__i129	-0.0939575	0.425883
secondary_diagnosis_onehot__i471	-0.0939575	0.425883
secondary_diagnosis_onehot__i4891	-0.0939575	0.425883
secondary_diagnosis_onehot__i5023	-0.0939575	0.425883
secondary_diagnosis_onehot__i5032	0.145796	0.215172
secondary_diagnosis_onehot__i519	-0.0939575	0.425883
secondary_diagnosis_onehot__i6521	-0.0939575	0.425883
secondary_diagnosis_onehot__i82890	0.145796	0.215172
secondary_diagnosis_onehot__i9789	-0.0939575	0.425883
secondary_diagnosis_onehot__j189	0.145796	0.215172
secondary_diagnosis_onehot__j95821	-0.133795	0.255757
secondary_diagnosis_onehot__j9601	0.207614	0.0759062
secondary_diagnosis_onehot__k219	-0.0939575	0.425883
secondary_diagnosis_onehot__k567	0.145796	0.215172
secondary_diagnosis_onehot__k7460	-0.0939575	0.425883
secondary_diagnosis_onehot__k831	-0.101195	0.390951
secondary_diagnosis_onehot__k838	-0.0939575	0.425883
secondary_diagnosis_onehot__k8590	0.0369091	0.754885
secondary_diagnosis_onehot__k862	0.145796	0.215172
secondary_diagnosis_onehot__k869	-0.0939575	0.425883
secondary_diagnosis_onehot__l299	0.145796	0.215172
secondary_diagnosis_onehot__n3090	-0.0939575	0.425883
secondary_diagnosis_onehot__n359	0.145796	0.215172
secondary_diagnosis_onehot__n390	-0.0939575	0.425883
secondary_diagnosis_onehot__r011	-0.0939575	0.425883
secondary_diagnosis_onehot__r1011	0.145796	0.215172
secondary_diagnosis_onehot__r12	-0.0939575	0.425883
secondary_diagnosis_onehot__r51	0.145796	0.215172
secondary_diagnosis_onehot__z6841	0.145796	0.215172
secondary_diagnosis_onehot__z8639	0.145796	0.215172
secondary_diagnosis_onehot__a419	-0.0939575	0.425883
secondary_diagnosis_onehot__b1710	0.145796	0.215172
secondary_diagnosis_onehot__b20	-0.0939575	0.425883
secondary_diagnosis_onehot__e039	-0.0939575	0.425883
secondary_diagnosis_onehot__e1129	0.145796	0.215172
secondary_diagnosis_onehot__e1143	0.145796	0.215172
secondary_diagnosis_onehot__e1165	0.0369091	0.754885
secondary_diagnosis_onehot__e119.1	-0.0939575	0.425883
secondary_diagnosis_onehot__e43.1	-0.0939575	0.425883
secondary_diagnosis_onehot__e46.1	-0.0939575	0.425883
secondary_diagnosis_onehot__e785.1	-0.133795	0.255757
secondary_diagnosis_onehot__e873	-0.0939575	0.425883
secondary_diagnosis_onehot__i10.1	-0.0703025	0.551705
secondary_diagnosis_onehot__i119	-0.0939575	0.425883
secondary_diagnosis_onehot__i252	0.145796	0.215172
secondary_diagnosis_onehot__i471.1	0.145796	0.215172
secondary_diagnosis_onehot__i472	-0.0939575	0.425883
secondary_diagnosis_onehot__i480	0.207614	0.0759062
secondary_diagnosis_onehot__i4891.1	-0.0939575	0.425883
secondary_diagnosis_onehot__i4892	-0.0939575	0.425883
secondary_diagnosis_onehot__i5033	0.145796	0.215172
secondary_diagnosis_onehot__i517	-0.0939575	0.425883
secondary_diagnosis_onehot__i714	-0.0939575	0.425883
secondary_diagnosis_onehot__i739	-0.0939575	0.425883
secondary_diagnosis_onehot__j918	-0.0939575	0.425883
secondary_diagnosis_onehot__j95821.1	0.145796	0.215172
secondary_diagnosis_onehot__j9811	0.145796	0.215172
secondary_diagnosis_onehot__k567.1	0.145796	0.215172
secondary_diagnosis_onehot__k59	-0.0939575	0.425883
secondary_diagnosis_onehot__k5900	-0.0939575	0.425883
secondary_diagnosis_onehot__k8012	-0.0939575	0.425883
secondary_diagnosis_onehot__k831.1	-0.133795	0.255757
secondary_diagnosis_onehot__k8500	0.145796	0.215172
secondary_diagnosis_onehot__k8510	0.145796	0.215172
secondary_diagnosis_onehot__k861	-0.0939575	0.425883
secondary_diagnosis_onehot__k862.1	0.145796	0.215172
secondary_diagnosis_onehot__k869.1	-0.0939575	0.425883
secondary_diagnosis_onehot__n189	-0.0939575	0.425883
secondary_diagnosis_onehot__n390.1	0.0369091	0.754885
secondary_diagnosis_onehot__n400	-0.0939575	0.425883
secondary_diagnosis_onehot__nan.1	0.0222317	0.850867
secondary_diagnosis_onehot__r17	0.145796	0.215172
secondary_diagnosis_onehot__r197	0.145796	0.215172
secondary_diagnosis_onehot__r64	0.145796	0.215172
secondary_diagnosis_onehot__z681	0.145796	0.215172
secondary_diagnosis_onehot__z8679	-0.0939575	0.425883
secondary_diagnosis_onehot__z87891	-0.0939575	0.425883
secondary_diagnosis_onehot__b961	-0.0939575	0.425883
secondary_diagnosis_onehot__e1165.1	0.207614	0.0759062
secondary_diagnosis_onehot__e230	-0.0939575	0.425883
secondary_diagnosis_onehot__e441	0.145796	0.215172
secondary_diagnosis_onehot__e46.2	0.145796	0.215172
secondary_diagnosis_onehot__e669.1	-0.0939575	0.425883
secondary_diagnosis_onehot__e785.2	0.256058	0.0276619
secondary_diagnosis_onehot__e871.1	-0.0939575	0.425883
secondary_diagnosis_onehot__e876	0.145796	0.215172
secondary_diagnosis_onehot__g8918	-0.0939575	0.425883
secondary_diagnosis_onehot__i10.2	-0.0694808	0.556376
secondary_diagnosis_onehot__i110	0.145796	0.215172
secondary_diagnosis_onehot__i255	-0.0939575	0.425883
secondary_diagnosis_onehot__i471.2	-0.0939575	0.425883
secondary_diagnosis_onehot__i739.1	-0.0939575	0.425883
secondary_diagnosis_onehot__i824z1	0.145796	0.215172
secondary_diagnosis_onehot__i82612	0.145796	0.215172
secondary_diagnosis_onehot__i82890.1	-0.0939575	0.425883
secondary_diagnosis_onehot__i959	-0.0939575	0.425883
secondary_diagnosis_onehot__j449	0.145796	0.215172
secondary_diagnosis_onehot__j90	-0.133795	0.255757
secondary_diagnosis_onehot__k219.1	-0.133795	0.255757
secondary_diagnosis_onehot__k311	-0.0939575	0.425883
secondary_diagnosis_onehot__k560	0.145796	0.215172
secondary_diagnosis_onehot__k8309	-0.0939575	0.425883
secondary_diagnosis_onehot__k831.2	-0.0939575	0.425883
secondary_diagnosis_onehot__k862.2	0.145796	0.215172
secondary_diagnosis_onehot__k869.2	0.145796	0.215172
secondary_diagnosis_onehot__k909	-0.0939575	0.425883
secondary_diagnosis_onehot__n179	-0.0939575	0.425883
secondary_diagnosis_onehot__n184	0.145796	0.215172
secondary_diagnosis_onehot__nan.2	0.0137145	0.907673
secondary_diagnosis_onehot__r160	-0.0939575	0.425883
secondary_diagnosis_onehot__r635	-0.0939575	0.425883
secondary_diagnosis_onehot__z6832	-0.0939575	0.425883
secondary_diagnosis_onehot__z8719	-0.0939575	0.425883
secondary_diagnosis_onehot__z87891.1	-0.0939575	0.425883
secondary_diagnosis_onehot__b9689	-0.0939575	0.425883
secondary_diagnosis_onehot__e039.1	0.145796	0.215172
secondary_diagnosis_onehot__e063	-0.0939575	0.425883
secondary_diagnosis_onehot__e1122	0.145796	0.215172
secondary_diagnosis_onehot__e118	0.145796	0.215172
secondary_diagnosis_onehot__e119.2	0.145796	0.215172
secondary_diagnosis_onehot__e46.3	0.145796	0.215172
secondary_diagnosis_onehot__e669.2	-0.133795	0.255757
secondary_diagnosis_onehot__e785.3	-0.0939575	0.425883
secondary_diagnosis_onehot__e871.2	0.145796	0.215172
secondary_diagnosis_onehot__g8918.1	0.145796	0.215172
secondary_diagnosis_onehot__g893	0.145796	0.215172
secondary_diagnosis_onehot__i10.3	-0.0246575	0.834814
secondary_diagnosis_onehot__i2510	-0.0939575	0.425883
secondary_diagnosis_onehot__i4510	0.145796	0.215172
secondary_diagnosis_onehot__i69954	-0.0939575	0.425883
secondary_diagnosis_onehot__i959.1	-0.0939575	0.425883
secondary_diagnosis_onehot__j449.1	-0.0939575	0.425883
secondary_diagnosis_onehot__j9811.1	-0.0246575	0.834814
secondary_diagnosis_onehot__k7689	-0.0939575	0.425883
secondary_diagnosis_onehot__k769	-0.0939575	0.425883
secondary_diagnosis_onehot__k830	0.145796	0.215172
secondary_diagnosis_onehot__k912	-0.0939575	0.425883
secondary_diagnosis_onehot__n179.1	0.145796	0.215172
secondary_diagnosis_onehot__n390.2	0.145796	0.215172
secondary_diagnosis_onehot__n400.1	-0.0939575	0.425883
secondary_diagnosis_onehot__nan.3	-0.0276818	0.814893
secondary_diagnosis_onehot__r0789	-0.0939575	0.425883
secondary_diagnosis_onehot__r0902	-0.0939575	0.425883
secondary_diagnosis_onehot__r17.1	-0.0939575	0.425883
secondary_diagnosis_onehot__r34	-0.0939575	0.425883
secondary_diagnosis_onehot__r82994	0.145796	0.215172
secondary_diagnosis_onehot__z859	-0.0939575	0.425883
secondary_diagnosis_onehot__b952	-0.0939575	0.425883
secondary_diagnosis_onehot__b9620	0.145796	0.215172
secondary_diagnosis_onehot__e039.2	-0.0939575	0.425883
secondary_diagnosis_onehot__e1165.2	-0.0939575	0.425883
secondary_diagnosis_onehot__e119.3	0.145796	0.215172
secondary_diagnosis_onehot__e6601	0.145796	0.215172
secondary_diagnosis_onehot__e785.4	0.145796	0.215172
secondary_diagnosis_onehot__g43809	0.145796	0.215172
secondary_diagnosis_onehot__g4733	-0.0939575	0.425883
secondary_diagnosis_onehot__g8918.2	-0.133795	0.255757
secondary_diagnosis_onehot__i10.4	0.0369091	0.754885
secondary_diagnosis_onehot__i130	0.145796	0.215172
secondary_diagnosis_onehot__i361	0.145796	0.215172
secondary_diagnosis_onehot__i482	0.145796	0.215172
secondary_diagnosis_onehot__i824z1.1	0.145796	0.215172
secondary_diagnosis_onehot__j45909	-0.0939575	0.425883
secondary_diagnosis_onehot__j80	-0.0939575	0.425883
secondary_diagnosis_onehot__k219.2	-0.0246575	0.834814
secondary_diagnosis_onehot__k3184	0.145796	0.215172
secondary_diagnosis_onehot__k5010	0.145796	0.215172
secondary_diagnosis_onehot__k830.1	-0.0939575	0.425883
secondary_diagnosis_onehot__k913	0.0369091	0.754885
secondary_diagnosis_onehot__m1990	-0.0939575	0.425883
secondary_diagnosis_onehot__n184.1	-0.0939575	0.425883
secondary_diagnosis_onehot__n390.3	-0.0939575	0.425883
secondary_diagnosis_onehot__nan.4	-0.0276818	0.814893
secondary_diagnosis_onehot__r739	-0.0939575	0.425883
secondary_diagnosis_onehot__r932	-0.0939575	0.425883
secondary_diagnosis_onehot__z8041	-0.0939575	0.425883
secondary_diagnosis_onehot__z8679.1	-0.0939575	0.425883
secondary_diagnosis_onehot__z8789	0.145796	0.215172
secondary_diagnosis_onehot__z87891.2	-0.0939575	0.425883
secondary_diagnosis_onehot__z9012	-0.0939575	0.425883
secondary_diagnosis_onehot__b9689.1	0.145796	0.215172
secondary_diagnosis_onehot__e1165.3	0.175356	0.135072
secondary_diagnosis_onehot__e119.4	-0.0939575	0.425883
secondary_diagnosis_onehot__e785.5	-0.0939575	0.425883
secondary_diagnosis_onehot__e871.3	-0.0939575	0.425883
secondary_diagnosis_onehot__g309	0.145796	0.215172
secondary_diagnosis_onehot__g8918.3	-0.0939575	0.425883
secondary_diagnosis_onehot__i10.5	-0.165015	0.160021
secondary_diagnosis_onehot__i2510.1	0.145796	0.215172
secondary_diagnosis_onehot__i6523	0.145796	0.215172
secondary_diagnosis_onehot__j9811.2	0.0369091	0.754885
secondary_diagnosis_onehot__k219.3	0.145796	0.215172
secondary_diagnosis_onehot__k660	0.145796	0.215172
secondary_diagnosis_onehot__k7460.1	-0.0939575	0.425883
secondary_diagnosis_onehot__k863	-0.0939575	0.425883
secondary_diagnosis_onehot__n281	-0.0939575	0.425883
secondary_diagnosis_onehot__n529	-0.0939575	0.425883
secondary_diagnosis_onehot__nan.5	-0.0594529	0.614844
secondary_diagnosis_onehot__r339	0.0369091	0.754885
secondary_diagnosis_onehot__z6825	0.145796	0.215172
secondary_diagnosis_onehot__z6841.1	0.145796	0.215172
secondary_diagnosis_onehot__z800	-0.0939575	0.425883
secondary_diagnosis_onehot__z853	-0.0939575	0.425883
secondary_diagnosis_onehot__z859.1	-0.0939575	0.425883
secondary_diagnosis_onehot__z8739	-0.0939575	0.425883
secondary_diagnosis_onehot__z90411	0.145796	0.215172
secondary_diagnosis_onehot__z9221	-0.0939575	0.425883
secondary_diagnosis_onehot__e6601.1	0.207614	0.0759062
secondary_diagnosis_onehot__e785.6	0.1157	0.326273
secondary_diagnosis_onehot__e8770	0.145796	0.215172
secondary_diagnosis_onehot__g629	-0.0939575	0.425883
secondary_diagnosis_onehot__i10.6	0.207614	0.0759062
secondary_diagnosis_onehot__i2510.2	-0.0939575	0.425883
secondary_diagnosis_onehot__i351	-0.0939575	0.425883
secondary_diagnosis_onehot__i509	-0.0939575	0.425883
secondary_diagnosis_onehot__i69351	0.145796	0.215172
secondary_diagnosis_onehot__j90.1	-0.0939575	0.425883
secondary_diagnosis_onehot__j9811.3	-0.0939575	0.425883
secondary_diagnosis_onehot__k5900.1	0.145796	0.215172
secondary_diagnosis_onehot__k8020	0.145796	0.215172
secondary_diagnosis_onehot__k913.1	-0.0939575	0.425883
secondary_diagnosis_onehot__n189.1	0.145796	0.215172
secondary_diagnosis_onehot__n400.2	-0.0939575	0.425883
secondary_diagnosis_onehot__n8110	0.145796	0.215172
secondary_diagnosis_onehot__nan.6	-0.115699	0.32628
secondary_diagnosis_onehot__r0902.1	-0.0939575	0.425883
secondary_diagnosis_onehot__r740	-0.0939575	0.425883
secondary_diagnosis_onehot__z6820	-0.0939575	0.425883
secondary_diagnosis_onehot__z8619	-0.0939575	0.425883
secondary_diagnosis_onehot__z8673	0.145796	0.215172
secondary_diagnosis_onehot__z8789.1	-0.0939575	0.425883
secondary_diagnosis_onehot__z96642	-0.0939575	0.425883
secondary_diagnosis_onehot__e0500	-0.0939575	0.425883
secondary_diagnosis_onehot__e1122.1	0.145796	0.215172
secondary_diagnosis_onehot__e785.7	0.145796	0.215172
secondary_diagnosis_onehot__e876.1	0.1157	0.326273
secondary_diagnosis_onehot__e8770.1	-0.0939575	0.425883
secondary_diagnosis_onehot__g8918.4	-0.0939575	0.425883
secondary_diagnosis_onehot__h409	0.145796	0.215172
secondary_diagnosis_onehot__i2510.3	-0.0939575	0.425883
secondary_diagnosis_onehot__i340	-0.0939575	0.425883
secondary_diagnosis_onehot__i4510.1	0.145796	0.215172
secondary_diagnosis_onehot__i77810	-0.0939575	0.425883
secondary_diagnosis_onehot__k3184.1	-0.0939575	0.425883
secondary_diagnosis_onehot__k567.2	-0.0939575	0.425883
secondary_diagnosis_onehot__k8064	0.145796	0.215172
secondary_diagnosis_onehot__k861.1	0.145796	0.215172
secondary_diagnosis_onehot__n319	-0.0939575	0.425883
secondary_diagnosis_onehot__nan.7	-0.187446	0.10977
secondary_diagnosis_onehot__r001	0.145796	0.215172
secondary_diagnosis_onehot__r739.1	0.145796	0.215172
secondary_diagnosis_onehot__z6820.1	-0.0939575	0.425883
secondary_diagnosis_onehot__z6839	0.145796	0.215172
secondary_diagnosis_onehot__z800.1	-0.0939575	0.425883
secondary_diagnosis_onehot__z87442	0.145796	0.215172
secondary_diagnosis_onehot__z951	0.145796	0.215172
secondary_diagnosis_onehot__e109	-0.0939575	0.425883
secondary_diagnosis_onehot__e876.2	-0.0939575	0.425883
secondary_diagnosis_onehot__g8918.5	-0.0246575	0.834814
secondary_diagnosis_onehot__i10.7	-0.133795	0.255757
secondary_diagnosis_onehot__i129.1	-0.0939575	0.425883
secondary_diagnosis_onehot__i2510.4	0.145796	0.215172
secondary_diagnosis_onehot__i493	0.145796	0.215172
secondary_diagnosis_onehot__k219.4	-0.0939575	0.425883
secondary_diagnosis_onehot__k5900.2	0.145796	0.215172
secondary_diagnosis_onehot__k760	0.145796	0.215172
secondary_diagnosis_onehot__m170	0.145796	0.215172
secondary_diagnosis_onehot__n183	0.145796	0.215172
secondary_diagnosis_onehot__n2581	0.145796	0.215172
secondary_diagnosis_onehot__nan.8	-0.161845	0.168315
secondary_diagnosis_onehot__r918	-0.0939575	0.425883
secondary_diagnosis_onehot__z87891.3	0.145796	0.215172
secondary_diagnosis_onehot__z923	0.145796	0.215172
secondary_diagnosis_onehot__b952.1	0.145796	0.215172
secondary_diagnosis_onehot__e669.3	-0.0939575	0.425883
secondary_diagnosis_onehot__e780	-0.133795	0.255757
secondary_diagnosis_onehot__e8339	-0.0939575	0.425883
secondary_diagnosis_onehot__g4730	-0.0939575	0.425883
secondary_diagnosis_onehot__g4733.1	0.145796	0.215172
secondary_diagnosis_onehot__g8918.6	-0.0939575	0.425883
secondary_diagnosis_onehot__i129.2	0.145796	0.215172
secondary_diagnosis_onehot__j9811.4	0.145796	0.215172
secondary_diagnosis_onehot__k5790	-0.0939575	0.425883
secondary_diagnosis_onehot__m109	-0.0939575	0.425883
secondary_diagnosis_onehot__m8580	0.145796	0.215172
secondary_diagnosis_onehot__n183.1	0.145796	0.215172
secondary_diagnosis_onehot__nan.9	-0.0490698	0.678011
secondary_diagnosis_onehot__z85828	-0.0939575	0.425883
secondary_diagnosis_onehot__z87442.1	0.145796	0.215172

## Sheet: Supplementary Table 3
Supplementary Table 3: DNA Top Features and Complete Feature Set
Frequency of Top DNA Features
Analyte	Study Label	Feature	Frequency
CNV	label_deceased	KDM5D	0.875
CNV	label_deceased	TSC2	0.861111
CNV	label_deceased	HLA-A	0.666667
CNV	label_deceased	NUP98	0.625
CNV	label_deceased	DDR2	0.597222
CNV	label_deceased	ABL2	0.555556
CNV	label_deceased	CD274	0.513889
CNV	label_deceased	HRAS	0.472222
CNV	label_deceased	FOXQ1	0.430556
CNV	label_deceased	KEL	0.416667
CNV	label_deceased	RAC1	0.388889
CNV	label_deceased	H3F3A	0.375
CNV	label_deceased	HLA-DOA	0.333333
CNV	label_deceased	SMC3	0.333333
CNV	label_deceased	FANCL	0.333333
CNV	label_deceased	C8orf34	0.319444
CNV	label_deceased	IRF4	0.291667
CNV	label_deceased	EGLN1	0.291667
CNV	label_deceased	RIT1	0.291667
CNV	label_deceased	PTCH1	0.291667
CNV	label_deceased	TFEB	0.277778
CNV	label_deceased	MN1	0.263889
CNV	label_deceased	HLA-DPB1	0.263889
CNV	label_deceased	BCR	0.263889
CNV	label_deceased	SMARCB1	0.222222
CNV	label_deceased	HDAC4	0.222222
CNV	label_deceased	SHH	0.222222
CNV	label_deceased	VEGFB	0.194444
CNV	label_deceased	EWSR1	0.194444
CNV	label_deceased	TPMT	0.194444
CNV	label_deceased	ARID5B	0.180556
CNV	label_deceased	PAK1	0.152778
CNV	label_deceased	GRIN2A	0.152778
CNV	label_deceased	MYB	0.138889
CNV	label_deceased	MEN1	0.138889
CNV	label_deceased	PPARA	0.138889
CNV	label_deceased	MGMT	0.138889
CNV	label_deceased	SDHAF2	0.125
CNV	label_deceased	DYNC2H1	0.125
CNV	label_deceased	XRCC2	0.0972222
CNV	label_deceased	HLA-DRB6	0.0972222
CNV	label_deceased	FLT1	0.0972222
CNV	label_deceased	FANCI	0.0972222
CNV	label_deceased	XRCC3	0.0972222
CNV	label_deceased	ACVR1B	0.0972222
CNV	label_deceased	CDKN1B	0.0972222
CNV	label_deceased	LAG3	0.0972222
CNV	label_deceased	NF2	0.0833333
CNV	label_deceased	RANBP2	0.0833333
CNV	label_deceased	GPC3	0.0833333
CNV	label_deceased	SOX2	0.0833333
CNV	label_deceased	HLA-DRB5	0.0694444
CNV	label_deceased	CRKL	0.0694444
CNV	label_deceased	CHEK2	0.0694444
CNV	label_deceased	ZNRF3	0.0694444
CNV	label_deceased	DIS3	0.0555556
CNV	label_deceased	NSD2	0.0555556
CNV	label_deceased	TSC1	0.0555556
CNV	label_deceased	FGFR3	0.0555556
SNV	label_deceased	SYNE1	1
SNV	label_deceased	BIRC8	0.958333
SNV	label_deceased	SOX2	0.944444
SNV	label_deceased	RAD51D	0.944444
SNV	label_deceased	FGF20	0.833333
SNV	label_deceased	IL6R	0.736111
SNV	label_deceased	DOT1L	0.666667
SNV	label_deceased	RIT1	0.638889
SNV	label_deceased	MAPK11	0.638889
SNV	label_deceased	PPP1R3E	0.541667
SNV	label_deceased	CRLF2	0.541667
SNV	label_deceased	UBA52	0.527778
SNV	label_deceased	RHBDD3	0.513889
SNV	label_deceased	MYBBP1A	0.5
SNV	label_deceased	HOXB13	0.5
SNV	label_deceased	CASKIN1	0.430556
SNV	label_deceased	IDH2	0.402778
SNV	label_deceased	CCT7	0.361111
SNV	label_deceased	TGFBR1	0.333333
SNV	label_deceased	GNA11	0.25
SNV	label_deceased	BRCA1	0.236111
SNV	label_deceased	HES4	0.208333
SNV	label_deceased	QKI	0.180556
SNV	label_deceased	ATM	0.180556
SNV	label_deceased	KEL	0.138889
SNV	label_deceased	NTRK1	0.125
SNV	label_deceased	CSDE1	0.125
SNV	label_deceased	TP63	0.111111
SNV	label_deceased	CEP57	0.111111
SNV	label_deceased	STAG2	0.111111
SNV	label_deceased	HOXA10-HOXA9	0.111111
SNV	label_deceased	MKI67	0.0972222
SNV	label_deceased	ARID1A	0.0972222
SNV	label_deceased	VEGFA	0.0833333
SNV	label_deceased	SMAD3	0.0833333
SNV	label_deceased	MTRR	0.0833333
SNV	label_deceased	KIT	0.0833333
SNV	label_deceased	SHC2	0.0694444
SNV	label_deceased	KDM6A	0.0555556
SNV	label_deceased	EPHA7	0.0555556
SNV	label_deceased	CBFB	0.0555556
INDEL	label_deceased	L2HGDH	1
INDEL	label_deceased	HOTS	0.944444
INDEL	label_deceased	APC	0.847222
INDEL	label_deceased	CDKN2A	0.805556
INDEL	label_deceased	FGF20	0.763889
INDEL	label_deceased	BRAF	0.736111
INDEL	label_deceased	CREBBP	0.708333
INDEL	label_deceased	DIS3L2	0.666667
INDEL	label_deceased	SMAD4	0.666667
INDEL	label_deceased	CHD4	0.652778
INDEL	label_deceased	RB1	0.625
INDEL	label_deceased	TP53	0.583333
INDEL	label_deceased	G6PD	0.555556
INDEL	label_deceased	ARHGAP35	0.486111
INDEL	label_deceased	MTAP	0.416667
INDEL	label_deceased	TOP2A	0.375
INDEL	label_deceased	MET	0.333333
INDEL	label_deceased	RUNX1	0.333333
INDEL	label_deceased	PHLPP1	0.305556
INDEL	label_deceased	BIRC3	0.305556
INDEL	label_deceased	SH2B3	0.305556
INDEL	label_deceased	ETV1	0.25
INDEL	label_deceased	RUSC1	0.25
INDEL	label_deceased	XRCC1	0.236111
INDEL	label_deceased	VEGFA	0.180556
INDEL	label_deceased	INPP4B	0.138889
INDEL	label_deceased	NOTCH3	0.125
INDEL	label_deceased	STK11	0.125
INDEL	label_deceased	MRPL2	0.111111
INDEL	label_deceased	BCOR	0.111111
INDEL	label_deceased	CIITA	0.0972222
INDEL	label_deceased	FANCA	0.0972222
INDEL	label_deceased	ZBTB1	0.0972222
INDEL	label_deceased	ATR	0.0833333
INDEL	label_deceased	AXIN2	0.0694444
INDEL	label_deceased	CBL	0.0694444
INDEL	label_deceased	PPP2R2A	0.0694444
INDEL	label_deceased	TLR6	0.0694444
INDEL	label_deceased	NPM1	0.0555556
INDEL	label_deceased	ANKRD20A11P-LIPI	0.0555556
Complete DNA Feat to Endpoints
	Survival
	Spearman rho	Spearman p-value
SNV_HES4
SNV_PPP1R3E	-0.0974621	0.415381
SNV_UBA52	-0.0974621	0.415381
SNV_FGF20	0.0335066	0.779926
SNV_RIT1	-0.0974621	0.415381
SNV_IL6R	-0.138813	0.244872
SNV_SOX2	-0.00154719	0.989709
SNV_SYNE1	0.079468	0.506974
SNV_DOT1L	-0.138813	0.244872
SNV_RAD51D	0.0335066	0.779926
SNV_RHBDD3	-0.0974621	0.415381
SNV_CRLF2	-0.0974621	0.415381
SNV_BIRC8	0.144513	0.225842
SNV_MYBBP1A
SNV_MAPK11	-0.0974621	0.415381
SNV_CCT7	-0.0974621	0.415381
SNV_HOXA10-HOXA9	-0.0974621	0.415381
SNV_CSDE1	-0.0974621	0.415381
SNV_IDH2	0.144513	0.225842
SNV_EPHA7	-0.0974621	0.415381
SNV_GNA11	-0.138813	0.244872
SNV_PLCG2	-0.0974621	0.415381
SNV_HOXB13	0.144513	0.225842
SNV_SHC2	-0.0974621	0.415381
SNV_KIT	-0.0974621	0.415381
SNV_CASKIN1	0.144513	0.225842
SNV_NTRK1	-0.138813	0.244872
SNV_BRCA1	-0.171238	0.150371
SNV_WHSC1	-0.0974621	0.415381
SNV_TGFBR1	0.171705	0.149246
SNV_ELF3	-0.0974621	0.415381
SNV_CCBL2	-0.0974621	0.415381
SNV_SMAD3	0.112191	0.348103
SNV_STAG2	-0.0295238	0.805537
SNV_MNX1	-0.0974621	0.415381
SNV_TFEB	-0.138813	0.244872
SNV_QKI	0.144513	0.225842
SNV_CXCR4	-0.0974621	0.415381
SNV_CARD11	-0.0974621	0.415381
SNV_SETBP1	-0.0974621	0.415381
SNV_CXorf65	-0.0974621	0.415381
SNV_MTRR	0.144513	0.225842
SNV_	-0.0974621	0.415381
SNV_KEL	0.112191	0.348103
SNV_ATM	0.0335066	0.779926
SNV_VEGFA	-0.0295238	0.805537
SNV_MIR6515	0.144513	0.225842
SNV_ACTN4	-0.0974621	0.415381
SNV_GNAS	-0.171238	0.150371
SNV_NRG1	-0.0755501	0.528206
SNV_IKBKE	-0.0974621	0.415381
SNV_CBFB	0.144513	0.225842
SNV_TP63	0.112191	0.348103
SNV_NKX2-1	0.112191	0.348103
SNV_BCL10	-0.0974621	0.415381
SNV_DCUN1D2	-0.0974621	0.415381
SNV_MTAP	0.0446296	0.709705
SNV_FANCB	0.0335066	0.779926
SNV_THAP7-AS1	-0.0974621	0.415381
SNV_PIM1	0.0335066	0.779926
SNV_WNT4	-0.0974621	0.415381
SNV_IRF1	-0.0974621	0.415381
SNV_MKI67	0.0480773	0.688389
SNV_ARID2	-0.171204	0.150454
SNV_ECT2L	-0.0974621	0.415381
SNV_CCND2	-0.0974621	0.415381
SNV_LRRC14	-0.0974621	0.415381
SNV_MAB21L3	-0.0974621	0.415381
SNV_CEP57	0.144513	0.225842
SNV_ARID1A	0.0321099	0.788882
SNV_KDM6A	-0.0237605	0.842956
SNV_APOB	0.162227	0.173359
SNV_ASCL2
SNV_UBC	-0.0974621	0.415381
SNV_AXIN2	-0.0974621	0.415381
SNV_JAK1	-0.0974621	0.415381
SNV_SPRY3	-0.0974621	0.415381
SNV_WNT9A	-0.138813	0.244872
SNV_ARAF
SNV_U2AF1	-0.0974621	0.415381
SNV_CBX5	0.144513	0.225842
SNV_MIR6891.7	-0.138813	0.244872
SNV_RAC2	-0.0974621	0.415381
SNV_TCL1A	-0.0314858	0.792894
SNV_HLA-DRB6	0.0335066	0.779926
SNV_GAPDH	-0.0974621	0.415381
SNV_EZH2	-0.138813	0.244872
SNV_PDCD1LG2	-0.0974621	0.415381
SNV_HSPH1	-0.0974621	0.415381
SNV_PRKAR1A
SNV_KAT6A	0.144513	0.225842
SNV_TARP	-0.0974621	0.415381
SNV_CYP2D6	0.144513	0.225842
SNV_EP300	-0.0974621	0.415381
SNV_LEF1
SNV_HLF	-0.0974621	0.415381
SNV_BCL2L11	-0.0974621	0.415381
SNV_PDCD1	-0.0974621	0.415381
SNV_TCF3	0.0335066	0.779926
SNV_SRC	0.144513	0.225842
SNV_PTPRJ	0.144513	0.225842
SNV_HLA-DPB2-COL11A2.2	-0.0974621	0.415381
SNV_SOX17-RP1	-0.0974621	0.415381
SNV_TAOK3	-0.0974621	0.415381
SNV_TLR8-AS1	-0.0974621	0.415381
SNV_FANCD2
SNV_CDK6	-0.138813	0.244872
SNV_PAX7	-0.0974621	0.415381
SNV_MLLT11	-0.0974621	0.415381
SNV_DAXX
SNV_HLA-DQB1.3
SNV_FGF22	-0.0974621	0.415381
SNV_AHSA1	-0.0974621	0.415381
SNV_RNF43	0.109851	0.358313
SNV_ACVR1
SNV_HLA-F.6	-0.0974621	0.415381
SNV_CPNE8	-0.138813	0.244872
SNV_PIK3CB	0.144513	0.225842
SNV_HSD3B2	0.144513	0.225842
SNV_CYP1B1	-0.138813	0.244872
SNV_TSC1	-0.138813	0.244872
SNV_RSPO3	-0.0974621	0.415381
SNV_FGF18	-0.0974621	0.415381
SNV_TNFAIP6	-0.0974621	0.415381
SNV_SLIT2	0.0480773	0.688389
SNV_ATR	0.0335066	0.779926
SNV_FGFR3	-0.0295238	0.805537
SNV_XPOT
SNV_MLH3	-0.0974621	0.415381
SNV_ABL1
SNV_IRF4	-0.0974621	0.415381
SNV_PDGFA	-0.0974621	0.415381
SNV_XPA	-0.0974621	0.415381
SNV_HLA-DRB5	-0.0974621	0.415381
SNV_C9orf129	0.0335066	0.779926
SNV_SH2B3	0.0335066	0.779926
SNV_BCL2	0.144513	0.225842
SNV_NOTCH3	-0.00154617	0.989716
SNV_CDK8	-0.0974621	0.415381
SNV_JAG2	0.144513	0.225842
SNV_GRIN2A	0.0480773	0.688389
SNV_SNRNP70
SNV_SHB	-0.0974621	0.415381
SNV_HEATR1	-0.0974621	0.415381
SNV_PALB2
SNV_TET2	0.144513	0.225842
SNV_AMER1	0.144513	0.225842
SNV_DCD	0.0335066	0.779926
SNV_PROS1	-0.0974621	0.415381
SNV_KCNMA1	0.144513	0.225842
SNV_MAP2K2	0.0335066	0.779926
SNV_LYN	0.144513	0.225842
SNV_TPM1	0.144513	0.225842
SNV_FOXO1	0.0335066	0.779926
SNV_EGLN1	0.0335066	0.779926
SNV_ATP7B	-0.138799	0.244919
SNV_FLT4	-0.112945	0.34485
SNV_MAP2K4	0.0335066	0.779926
SNV_PHLPP1	-0.0783273	0.51311
SNV_MAPK12	0.295332	0.0117833
SNV_HSD11B2	-0.0295238	0.805537
SNV_MSH2-KCNK12	-0.0974621	0.415381
SNV_PBX4	-0.0974621	0.415381
SNV_TSC2	0.114136	0.339755
SNV_RAD51C	-0.0974621	0.415381
SNV_SRGAP2B	-0.0974621	0.415381
SNV_CTCF	0.144513	0.225842
SNV_XBP1	-0.0974621	0.415381
SNV_MLLT3	0.0335066	0.779926
SNV_AR	-0.0755501	0.528206
SNV_RAD50	-0.0974621	0.415381
SNV_LMO1	-0.0974621	0.415381
SNV_FGF2
SNV_POLD1	-0.0974621	0.415381
SNV_OCIAD2-CWH43	0.144513	0.225842
SNV_CBL	-0.0974621	0.415381
SNV_PALLD	-0.0755501	0.528206
SNV_NFKBIA
SNV_MAP2K3
SNV_NFKBIE	-0.0974621	0.415381
SNV_PPP2R1A	-0.138799	0.244919
SNV_BIRC3	-0.0974621	0.415381
SNV_PIK3R2	-0.0703774	0.556902
SNV_ABCC3	-0.199117	0.0935764
SNV_FGF4	-0.0974621	0.415381
SNV_RIMBP2	-0.0974621	0.415381
SNV_RUNX1	0.0335066	0.779926
SNV_RBM15	-0.0974621	0.415381
SNV_MDM4	0.144513	0.225842
SNV_DICER1	-0.138813	0.244872
SNV_NGF	0.144513	0.225842
SNV_ZBTB22	0.144513	0.225842
SNV_PDPK1	0.114136	0.339755
SNV_HLA-DOA.6	0.144513	0.225842
SNV_SCARNA11	-0.138813	0.244872
SNV_MIR3135B	-0.0974621	0.415381
SNV_CUL4A	0.144513	0.225842
SNV_HLA-B	-0.0755501	0.528206
SNV_MN1	0.173369	0.145285
SNV_CD274	0.0311102	0.79531
SNV_CIC	-0.199178	0.0934739
SNV_FAT1	0.0335066	0.779926
SNV_DDB2	-0.0974621	0.415381
SNV_KDR	0.0358964	0.764668
SNV_INPP4B	0.144513	0.225842
SNV_DLST
SNV_PTPN13	0.144513	0.225842
SNV_WNT6	-0.0974621	0.415381
SNV_TYMS	-0.0974621	0.415381
SNV_MIR4436A-LOC654342	-0.0974621	0.415381
SNV_LCK	-0.138813	0.244872
SNV_CBLC	0.144513	0.225842
SNV_LRP1B	0.128587	0.281715
SNV_GAB3	-0.0974621	0.415381
SNV_LINC01219	0.0335066	0.779926
SNV_RANBP2	-0.138813	0.244872
SNV_TP53	-0.179845	0.130614
SNV_MSH3	0.144513	0.225842
SNV_NDE1	-0.0974621	0.415381
SNV_SMO	-0.0755501	0.528206
SNV_EPHA2	-0.0974621	0.415381
SNV_NXN	-0.138813	0.244872
SNV_SUZ12	-0.0974621	0.415381
SNV_PBRM1	0.205826	0.0828198
SNV_PHOX2B	-0.138813	0.244872
SNV_SLC35B2	-0.0974621	0.415381
SNV_CASR	0.144513	0.225842
SNV_MCL1	0.0335066	0.779926
SNV_PAX3	-0.0974621	0.415381
SNV_ELK3	-0.0974621	0.415381
SNV_RSF1	0.144513	0.225842
SNV_MIR5196	-0.0974621	0.415381
SNV_DDX3X	-0.0974621	0.415381
SNV_SOX1	-0.0974621	0.415381
SNV_MAF	0.144513	0.225842
SNV_IL7R	-0.138813	0.244872
SNV_CYLD	0.144513	0.225842
SNV_CD79B	0.0335066	0.779926
SNV_FANCA	0.0514957	0.667492
SNV_TFDP1	-0.0974621	0.415381
SNV_HOTS	0.144513	0.225842
SNV_FUT1	-0.0974621	0.415381
SNV_CMPK1	-0.0974621	0.415381
SNV_ZNF750	-0.0974621	0.415381
SNV_TBCD	-0.0974621	0.415381
SNV_WNK1	-0.138813	0.244872
SNV_NOTCH2
SNV_FBXO11	-0.0974621	0.415381
SNV_CYSLTR2	-0.0974621	0.415381
SNV_CDKN2B	-0.0974621	0.415381
SNV_PPP2R2A	-0.0974621	0.415381
SNV_HMGA2	-0.0974621	0.415381
SNV_BTK	-0.0974621	0.415381
SNV_CBX8	-0.0974621	0.415381
SNV_EBF1	-0.0974621	0.415381
SNV_SMARCA4	-0.112945	0.34485
SNV_EWSR1	-0.0974621	0.415381
SNV_MAGI2	-0.0772435	0.518975
SNV_CHD2	-0.0974621	0.415381
SNV_IL10RA	-0.0974621	0.415381
SNV_CDKN1A	-0.0974621	0.415381
SNV_CWH43-DCUN1D4	-0.0974621	0.415381
SNV_HSF5	0.144513	0.225842
SNV_AKT2
SNV_SFRP1	-0.0974621	0.415381
SNV_FADD
SNV_CSF1R
SNV_KSR1	0.144513	0.225842
SNV_MET	0.112191	0.348103
SNV_BRCA2	0.0335066	0.779926
SNV_BMPR1A	0.144513	0.225842
SNV_CDH26	-0.138813	0.244872
SNV_ENG	-0.0974621	0.415381
SNV_GLI1	-0.0974621	0.415381
SNV_KMT2B	-0.138813	0.244872
SNV_CUL3	-0.0295238	0.805537
SNV_FAM110C	-0.0974621	0.415381
SNV_ERCC6
SNV_BARD1	0.0335066	0.779926
SNV_FAM227B	0.144513	0.225842
SNV_FUBP1	0.0335066	0.779926
SNV_EPHA3-PROS1	-0.0974621	0.415381
SNV_CUL1	-0.0295238	0.805537
SNV_CDH1	0.144513	0.225842
SNV_PHGDH	0.144513	0.225842
SNV_CCDC178	0.144513	0.225842
SNV_ESR1	0.0335066	0.779926
SNV_IFNGR1	-0.0974621	0.415381
SNV_HOXC13	-0.0974621	0.415381
SNV_STAT6	-0.0974621	0.415381
SNV_CRK	-0.0974621	0.415381
SNV_ARHGAP35	-0.0974621	0.415381
SNV_GATA6	0.0480773	0.688389
SNV_JAZF1	-0.0974621	0.415381
SNV_ETV1	0.0335066	0.779926
SNV_TLX1	-0.0974621	0.415381
SNV_RBM10	0.0335066	0.779926
SNV_TBC1D12	-0.0974621	0.415381
SNV_IFNAR1	0.144513	0.225842
SNV_PTPRD	0.144513	0.225842
SNV_BRAF	-0.0974621	0.415381
SNV_CDKN1C	0.0335066	0.779926
SNV_BRD4	-0.0974621	0.415381
SNV_G6PD	0.205826	0.0828198
SNV_ZBTB1	-0.0974621	0.415381
SNV_RAD23B	-0.0974621	0.415381
SNV_LDLR	0.0335066	0.779926
SNV_CFTR	0.0480773	0.688389
SNV_SLX4	-0.0974621	0.415381
SNV_TRAF3	-0.0974621	0.415381
SNV_MLH1	-0.138799	0.244919
SNV_MPL	-0.0974621	0.415381
SNV_NRTN	-0.0974621	0.415381
SNV_IKZF1	0.0335066	0.779926
SNV_SOX10	-0.0974621	0.415381
SNV_HNF1B	-0.171238	0.150371
SNV_RRBP1	-0.0974621	0.415381
SNV_MIR3147-ZNF716	0.0335066	0.779926
SNV_TOP2A	-0.138813	0.244872
SNV_MSH6	-0.138813	0.244872
SNV_SNORD96A
SNV_CASC11	0.144513	0.225842
SNV_WEE1	-0.138813	0.244872
SNV_BIRC5	-0.0974621	0.415381
SNV_BORA	-0.0974621	0.415381
SNV_FOXL2	-0.0295238	0.805537
SNV_KMT2A	0.253854	0.0314206
SNV_ASNS
SNV_GPX4	-0.0974621	0.415381
SNV_PCDH17	0.205826	0.0828198
SNV_SMC1A
SNV_MIR4733	0.0335066	0.779926
SNV_P2RY8	0.144513	0.225842
SNV_DIS3L2	0.108232	0.365481
SNV_TAX1BP1	-0.0974621	0.415381
SNV_ZBTB33	-0.138813	0.244872
SNV_FGF19	-0.0974621	0.415381
SNV_ASCL1	-0.0974621	0.415381
SNV_C3orf70	0.144513	0.225842
SNV_PIAS4	0.144513	0.225842
SNV_CHTF8	0.144513	0.225842
SNV_BCL6
SNV_KLHL6	-0.0974621	0.415381
SNV_CACNA1B	0.144513	0.225842
SNV_RHOA	-0.138813	0.244872
SNV_FGF6	-0.0974621	0.415381
SNV_NTRK3	0.109851	0.358313
SNV_SNAP47	-0.0974621	0.415381
SNV_CRKL	-0.0974621	0.415381
SNV_POLQ	-0.0974621	0.415381
SNV_FANCM	-0.0974621	0.415381
SNV_PTPN11	-0.0974621	0.415381
SNV_JAK2	-0.0314858	0.792894
SNV_SUMO1P1
SNV_BCOR	-0.0703774	0.556902
SNV_AJUBA	0.144513	0.225842
SNV_L2HGDH	0.165877	0.163756
SNV_SPI1	-0.0974621	0.415381
SNV_MYCL	0.144513	0.225842
SNV_CEBPA	-0.0755501	0.528206
SNV_MED29	-0.0974621	0.415381
SNV_BTG1	-0.0974621	0.415381
SNV_EPHB1	0.205826	0.0828198
SNV_EIF1AX	-0.0974621	0.415381
SNV_PIK3CD	-0.0974621	0.415381
SNV_PINK1	0.144513	0.225842
SNV_STAT3	-0.0974621	0.415381
SNV_HOXC8	-0.0974621	0.415381
SNV_CDKN1B	-0.138813	0.244872
SNV_MTRNR2L7-ZNF248	0.144513	0.225842
SNV_HOXC13-AS	-0.0974621	0.415381
SNV_DNMT3A	-0.171238	0.150371
SNV_SMARCB1
SNV_PDK1	-0.0974621	0.415381
SNV_TUSC3	0.0335066	0.779926
SNV_IGF2	-0.0974621	0.415381
SNV_RAD51B	-0.0974621	0.415381
SNV_KDM5D	-0.0974621	0.415381
SNV_ARHGAP39	-0.0974621	0.415381
SNV_FGF8	-0.0295238	0.805537
SNV_PCBP1	0.144513	0.225842
SNV_MTHFR	-0.0974621	0.415381
SNV_MYB	0.144513	0.225842
SNV_ERBB4	-0.138813	0.244872
SNV_FGF1	-0.0974621	0.415381
SNV_RAD21	-0.138813	0.244872
SNV_CEBPE	-0.171238	0.150371
SNV_LPAR6	-0.0974621	0.415381
SNV_OLIG2	-0.0974621	0.415381
SNV_BAP1	0.144513	0.225842
SNV_CLSTN1	-0.0974621	0.415381
SNV_CWH43	0.144513	0.225842
SNV_CD22	0.0480773	0.688389
SNV_CTNNB1	-0.0974621	0.415381
SNV_HLA-C	-0.0974621	0.415381
SNV_KIAA0125-ADAM6	-0.0974621	0.415381
SNV_ING1	-0.0974621	0.415381
SNV_FUS	-0.0974621	0.415381
SNV_MAP3K12	-0.0295238	0.805537
SNV_XRCC1	-0.138799	0.244919
SNV_FCGR3A	0.144513	0.225842
SNV_STK11	0.112898	0.345052
SNV_NUP98	-0.0974621	0.415381
SNV_BUB3	-0.0974621	0.415381
SNV_BAGE4	0.173369	0.145285
SNV_PARK2	-0.138813	0.244872
SNV_ACVR1B	-0.0255822	0.831087
SNV_ERG	0.205826	0.0828198
SNV_WT1	-0.0755501	0.528206
SNV_NF2	-0.0737991	0.537836
SNV_ALK
SNV_ERBB2	-0.0974621	0.415381
SNV_CUX1	-0.171238	0.150371
SNV_NOTCH1	-0.00463965	0.969146
SNV_PRDM1	-0.0974621	0.415381
SNV_WNK2	-0.0633216	0.597202
SNV_TLR6	-0.0974621	0.415381
SNV_PCSK6	-0.0974621	0.415381
SNV_SPEN	0.112191	0.348103
SNV_TLX1NB	-0.0974621	0.415381
SNV_PIK3CA	0.0335066	0.779926
SNV_HLA-G	0.144513	0.225842
SNV_CBLB	-0.138813	0.244872
SNV_TLX3	-0.0974621	0.415381
SNV_TERT	-0.0809306	0.499161
SNV_CUL4B	0.144513	0.225842
SNV_NOTCH4	-0.138813	0.244872
SNV_TGFB1I1	-0.0974621	0.415381
SNV_EPHB2	0.144513	0.225842
SNV_FGF3	-0.138813	0.244872
SNV_DHH	-0.0974621	0.415381
SNV_PHLPP2	-0.0974621	0.415381
SNV_MIB1	0.144513	0.225842
SNV_CASP5	0.144513	0.225842
SNV_MDM2	-0.0974621	0.415381
SNV_FLT1	0.171705	0.149246
SNV_NBN
SNV_PPP1R15A	-0.0974621	0.415381
SNV_NKX2-8	-0.138813	0.244872
SNV_FGF23	0.144513	0.225842
SNV_ROS1	-0.0974621	0.415381
SNV_TLR5	-0.0974621	0.415381
SNV_JAK3	0.144513	0.225842
SNV_MIR6765
SNV_RHOB	-0.0974621	0.415381
SNV_HLA-A	-0.145151	0.223778
SNV_NTF3	-0.0974621	0.415381
SNV_LAG3	0.0335066	0.779926
SNV_HNF1A	0.144513	0.225842
SNV_FCGR2A	0.144513	0.225842
SNV_ATIC	-0.0974621	0.415381
SNV_LZTR1	0.144513	0.225842
SNV_ARHGEF1	0.112191	0.348103
SNV_CHD7	-0.0974621	0.415381
SNV_CTNNA1	-0.0974621	0.415381
SNV_MEN1	-0.0974621	0.415381
SNV_DNM2	0.205826	0.0828198
SNV_PAF1	-0.0974621	0.415381
SNV_SYNDIG1	0.144513	0.225842
SNV_CDKN2A	0.186704	0.116333
SNV_SOCS1	0.0311102	0.79531
SNV_AXIN1	-0.0974621	0.415381
SNV_IGFLR1	-0.0974621	0.415381
SNV_RPTOR	0.144513	0.225842
SNV_XRCC3	-0.0974621	0.415381
SNV_FAM175A	-0.138813	0.244872
SNV_ERCC2	-0.0974621	0.415381
SNV_POU2F2	-0.0974621	0.415381
SNV_FBXW7	-0.0974621	0.415381
SNV_EIF5A	-0.0974621	0.415381
SNV_VHL	-0.0974621	0.415381
SNV_WRN	-0.138813	0.244872
SNV_NCOR2	-0.138799	0.244919
SNV_GATA4	0.144513	0.225842
SNV_MNX1-AS1	-0.0974621	0.415381
SNV_POLE	-0.0974621	0.415381
SNV_SETD2	-0.0314858	0.792894
SNV_TRIM5	-0.0974621	0.415381
SNV_KEAP1	0.0358964	0.764668
SNV_ADRB1
SNV_PRKDC	-0.0755501	0.528206
SNV_FLT3	-0.138813	0.244872
SNV_AXL	0.144513	0.225842
SNV_ZFHX3	-0.057034	0.634169
SNV_CTC1	-0.0974621	0.415381
SNV_APC	-0.00463965	0.969146
SNV_FOXG1-AS1	0.144513	0.225842
SNV_KMT2C	-0.0426914	0.721787
SNV_SLC22A18AS
SNV_CTRC	-0.0974621	0.415381
SNV_AASDH
SNV_CD79A	0.0335066	0.779926
SNV_TSHZ3	-0.0974621	0.415381
SNV_NKX2-2	-0.0974621	0.415381
SNV_CIITA	-0.0295238	0.805537
SNV_B9D1
SNV_SLC26A3	-0.0974621	0.415381
SNV_MIR6769B	-0.0974621	0.415381
SNV_IFNAR2	-0.0974621	0.415381
SNV_RXRA	0.0335066	0.779926
SNV_PRIM2	0.0335066	0.779926
SNV_ZNRF3	-0.0755501	0.528206
SNV_TMPRSS2	-0.138813	0.244872
SNV_HIST1H1E	0.0335066	0.779926
SNV_HLA-DQA2	-0.0295238	0.805537
SNV_EPM2AIP1	-0.0974621	0.415381
SNV_KLLN	0.0335066	0.779926
SNV_GRM3
SNV_PTEN	0.0311102	0.79531
SNV_MYH11	-0.138813	0.244872
SNV_FGF14	-0.0974621	0.415381
SNV_HAPLN1	-0.0974621	0.415381
SNV_CD70	0.0335066	0.779926
SNV_MIR4539-KIAA0125	0.0311102	0.79531
SNV_FANCE	-0.0974621	0.415381
SNV_FGFR1	0.0335066	0.779926
SNV_MYL1	0.144513	0.225842
SNV_DYNC2H1	-0.171204	0.150454
SNV_NF1	0.0358964	0.764668
SNV_LINC01060-LINC01262	-0.199178	0.0934739
SNV_ASXL1	-0.138813	0.244872
SNV_PATZ1	-0.0974621	0.415381
SNV_CREBBP	0.171705	0.149246
SNV_SF3B1	0.0335066	0.779926
SNV_ZBTB16
SNV_HLA-DRB1	-0.00463965	0.969146
SNV_PREX2	-0.0295238	0.805537
SNV_KMT2D	0.0480773	0.688389
SNV_MYC	0.144513	0.225842
SNV_BCORL1	0.0311102	0.79531
SNV_FOXG1	0.0335066	0.779926
SNV_ASPSCR1	-0.138799	0.244919
SNV_UGT1A9	-0.0974621	0.415381
SNV_HRNR	-0.0974621	0.415381
SNV_C16orf58	-0.0974621	0.415381
SNV_IRS2	0.112844	0.345283
SNV_PAX8	0.112191	0.348103
SNV_RPS16	-0.0974621	0.415381
SNV_PSMB6	0.144513	0.225842
SNV_PIK3CG	0.0311102	0.79531
SNV_ARHGAP26	-0.0974621	0.415381
SNV_NTHL1	0.205826	0.0828198
SNV_MED12	0.0172586	0.885586
SNV_KRAS	0.159103	0.1819
SNV_ANKRD20A11P-LIPI	-0.0974621	0.415381
SNV_PSME2	-0.0974621	0.415381
SNV_SYK	-0.138799	0.244919
SNV_HSPA1B	0.144513	0.225842
SNV_GPC3	-0.0974621	0.415381
SNV_TFEC-TES	0.144513	0.225842
SNV_PRCC	0.144513	0.225842
SNV_EGFR	-0.138799	0.244919
SNV_PTCH1	-0.199178	0.0934739
SNV_RHEB	0.144513	0.225842
SNV_RECQL4	-0.171238	0.150371
SNV_UGDH	-0.0974621	0.415381
SNV_KDM8	-0.0974621	0.415381
SNV_TRAF7	0.144513	0.225842
SNV_BCR	-0.224343	0.0581557
SNV_SPNS2	-0.0974621	0.415381
SNV_BCL11B	-0.00154719	0.989709
SNV_ZNF781	-0.0974621	0.415381
SNV_RARA	-0.138813	0.244872
SNV_MIR4673	-0.0974621	0.415381
SNV_TMEM173	0.144513	0.225842
SNV_SMAD4	0.0700139	0.558946
SNV_MSH2	0.0311102	0.79531
SNV_GLI2	-0.0295238	0.805537
SNV_NPM1	-0.0974621	0.415381
SNV_CYP3A5	-0.138813	0.244872
SNV_ZMYM3	0.144513	0.225842
SNV_SPIDR	-0.0974621	0.415381
SNV_MRPS15
SNV_BCLAF1	0.144513	0.225842
SNV_CACNA1S	-0.0974621	0.415381
SNV_HLA-DPA1.2	0.144513	0.225842
SNV_RUSC1	-0.138813	0.244872
SNV_MITF	-0.0974621	0.415381
SNV_CBX4
SNV_ARID1B	-0.114445	0.338441
SNV_IDO1	0.144513	0.225842
SNV_HLA-F-AS1	-0.0974621	0.415381
SNV_JUN	-0.0974621	0.415381
SNV_RB1	-0.0755501	0.528206
SNV_RET	-0.138813	0.244872
SNV_KDM5C	0.171705	0.149246
SNV_TNFRSF17	-0.0974621	0.415381
SNV_RAC1	-0.0974621	0.415381
SNV_NTRK2	0.112191	0.348103
SNV_C10orf54	-0.0974621	0.415381
SNV_LMNA	-0.0314858	0.792894
SNV_PDGFRB	0.144513	0.225842
SNV_AGO1	-0.138813	0.244872
SNV_GATA3	-0.138813	0.244872
SNV_EPCAM	0.144513	0.225842
SNV_ERBB3	-0.0974621	0.415381
SNV_BAGE3	0.144513	0.225842
SNV_FOXQ1	-0.0974621	0.415381
SNV_ETV6	-0.0974621	0.415381
SNV_TGFBR2	-0.145151	0.223778
SNV_TBX3	-0.171238	0.150371
SNV_MAP3K1	0.0335066	0.779926
SNV_MIR650-MIR5571	-0.0974621	0.415381
SNV_MAGEB1-NR0B1	-0.0974621	0.415381
SNV_TAP2.2	-0.0974621	0.415381
SNV_SDHD	0.144513	0.225842
SNV_PMS2	0.0335066	0.779926
SNV_PTPRT	-0.0974621	0.415381
SNV_HEY2	0.0311102	0.79531
SNV_SOX9	0.0335066	0.779926
SNV_RICTOR	0.0335066	0.779926
CNV_HLA-DPB1	-0.00158476	0.989459
CNV_GPC3	-0.129012	0.280114
CNV_SOX2	-0.128044	0.283767
CNV_XRCC3	-0.00108827	0.992761
CNV_PAK1	-0.0355116	0.767119
CNV_ACVR1B	0.0124642	0.917237
CNV_DDR2	-0.0426035	0.722337
CNV_FANCL	-0.295741	0.0116616
CNV_CDKN1B	-0.0462452	0.699687
CNV_DYNC2H1	-0.110207	0.356749
CNV_SHH	0.00863796	0.942591
CNV_SDHAF2	-0.138548	0.245784
CNV_GRIN2A	0.175632	0.140024
CNV_LAG3	-0.040266	0.737003
CNV_MGMT	-0.255744	0.0301378
CNV_ABL2	-0.0609815	0.610848
CNV_PTCH1	0.141838	0.234641
CNV_DDX3X	-0.0111742	0.925776
CNV_H3F3A	-0.0776637	0.516697
CNV_MIB1	0.0116478	0.92264
CNV_NUP98	-0.160587	0.177807
CNV_PDGFRB	-0.069566	0.561469
CNV_FAT1	-0.15127	0.20465
CNV_NHP2	-0.069566	0.561469
CNV_ABCB1	0.083495	0.485616
CNV_HLA-A	-0.0376133	0.753761
CNV_HLA-DOA	-0.0224521	0.851502
CNV_C8orf34	0.0599356	0.616991
CNV_NSD1	-0.069566	0.561469
CNV_HDAC4	0.153446	0.198135
CNV_TSC2	0.116445	0.33001
CNV_KEL	-0.0814533	0.496385
CNV_BTG1	0.0446191	0.70977
CNV_VEGFB	-0.173182	0.145726
CNV_RPS6KB1	-0.0157781	0.895343
CNV_HRAS	-0.179565	0.131225
CNV_PTCH2	-0.079593	0.506304
CNV_STAG2	-0.129012	0.280114
CNV_KDM5D	0.108697	0.363415
CNV_FLT1	-0.0309084	0.796609
CNV_MEN1	-0.173182	0.145726
CNV_WEE1	-0.116445	0.33001
CNV_ERCC3	0.0728925	0.542857
CNV_ARID2	0.0533252	0.656408
CNV_ERCC4	0.175632	0.140024
CNV_SMC3	-0.328617	0.00482741
CNV_PPP6C	0.0137262	0.908891
CNV_MEF2B	-0.0141475	0.906107
CNV_RIT1	-0.0197117	0.869457
CNV_BCOR	-0.0111742	0.925776
CNV_UMPS	-0.077417	0.518034
CNV_ARHGAP26	-0.00343234	0.977172
CNV_ARID1A	-0.18687	0.116003
CNV_KIF1B	-0.277203	0.0184046
CNV_EGLN1	-0.0759379	0.526085
CNV_IFNL3	0.00209917	0.986037
CNV_RANBP2	0.0533599	0.656199
CNV_RAC1	-0.0474612	0.692181
CNV_XRCC2	0.00863796	0.942591
CNV_CD274	0.0855761	0.474769
CNV_ARID5B	-0.304248	0.00936701
CNV_TFEB	-0.0752265	0.529979
CNV_ERBB2	-0.256099	0.0299017
CNV_SUZ12	-0.14957	0.209841
CNV_CTC1	-0.153837	0.196983
CNV_CREBBP	0.175632	0.140024
CNV_ERBB4	0.0728925	0.542857
CNV_PALB2	0.175632	0.140024
CNV_DIRC2	-0.077417	0.518034
CNV_FANCI	-0.168629	0.156781
CNV_BCL10	-0.0198798	0.868354
CNV_NOTCH3	-0.0464575	0.698375
CNV_TSC1	0.00823573	0.94526
CNV_DIS3	0.0600982	0.616034
CNV_KLHL6	-0.128044	0.283767
CNV_MYCL	-0.128556	0.281831
CNV_EWSR1	0.118685	0.320726
CNV_PPARA	0.0962123	0.421415
CNV_CEBPA	0.184727	0.12032
CNV_BRD4	-0.0464575	0.698375
CNV_SLC47A2	-0.031491	0.79286
CNV_RAD50	-0.00343234	0.977172
CNV_MCL1	-0.029753	0.804058
CNV_FGF8	-0.297401	0.0111789
CNV_PLCG2	0.13821	0.246948
CNV_DICER1	-0.0642093	0.592061
CNV_GATA6	-0.0166948	0.889299
CNV_HLA-DRB6	0.0705694	0.555824
CNV_PMS2	-0.0474612	0.692181
CNV_AKT3	-0.0759379	0.526085
CNV_IFNGR2	-0.076188	0.524719
CNV_PPP1R15A	0.173719	0.144461
CNV_CD22	0.184727	0.12032
CNV_FOXO3	0.0403315	0.736591
CNV_HLA-DQA2	0.0435809	0.716234
CNV_TCF3	-0.0152376	0.898909
CNV_FGFR4	-0.069566	0.561469
CNV_JUN	-0.0262805	0.826547
CNV_HLA-DQA1	0.0172394	0.885712
CNV_KMT2C	0.00863796	0.942591
CNV_SMO	0.0067988	0.9548
CNV_FAM46C	0.0137353	0.908831
CNV_CYP3A5	0.0782631	0.513456
CNV_FGF1	-0.00343234	0.977172
CNV_RAD54L	-0.079593	0.506304
CNV_EPHA7	0.00228291	0.984815
CNV_MYH11	0.175632	0.140024
CNV_GATA4	-0.134916	0.2585
CNV_TP53	-0.153837	0.196983
CNV_CDK6	0.083495	0.485616
CNV_FDPS	-0.0197117	0.869457
CNV_KDM5A	-0.040266	0.737003
CNV_CFTR	0.0067988	0.9548
CNV_NFKBIA	-0.031727	0.791342
CNV_CTCF	0.0881651	0.461457
CNV_RUNX1	-0.076188	0.524719
CNV_CUL3	0.0397965	0.73996
CNV_PPARG	0.110206	0.356749
CNV_STAT3	-0.109915	0.358028
CNV_SRC	-0.0283388	0.813199
CNV_KDM6A	-0.0111742	0.925776
CNV_CBLC	0.174309	0.143082
CNV_AGO1	-0.239882	0.0423988
CNV_BTK	-0.0700929	0.558501
CNV_SOCS1	0.175632	0.140024
CNV_APLNR	-0.138548	0.245784
CNV_IRF2	-0.15127	0.20465
CNV_BCL6	-0.128044	0.283767
CNV_GALNT12	0.0631406	0.598252
CNV_HIF1A	-0.0642093	0.592061
CNV_PHOX2B	-0.15127	0.20465
CNV_NRAS	0.0137353	0.908831
CNV_CARM1	-0.0464575	0.698375
CNV_SUFU	-0.328617	0.00482741
CNV_MDM2	0.0124642	0.917237
CNV_ETV4	-0.0883781	0.460372
CNV_MET	0.0067988	0.9548
CNV_DPYD	-0.0384342	0.748562
CNV_ERRFI1	-0.277203	0.0184046
CNV_KMT2B	0.184727	0.12032
CNV_IKBKE	-0.0776637	0.516697
CNV_GPS2	-0.153837	0.196983
CNV_FGF23	-0.040266	0.737003
CNV_EPOR	-0.0464575	0.698375
CNV_STAT5B	-0.109915	0.358028
CNV_KLLN	-0.276188	0.0188546
CNV_IFIT3	-0.293745	0.0122658
CNV_NOTCH1	0.00823573	0.94526
CNV_C3orf70	-0.128044	0.283767
CNV_ELOC	0.0599356	0.616991
CNV_NOP10	-0.0192167	0.872708
CNV_SGK1	0.0568289	0.635391
CNV_FGF3	0.039424	0.742309
CNV_HAVCR2	-0.069566	0.561469
CNV_CASP8	0.0728925	0.542857
CNV_BCL2L1	-0.0283388	0.813199
CNV_EPHA2	-0.277203	0.0184046
CNV_LEF1	-0.107645	0.368102
CNV_CDKN2C	-0.0262805	0.826547
CNV_HOXA11	-0.0619435	0.605222
CNV_TNFAIP3	0.0814239	0.496541
CNV_SYNE1	0.0897955	0.453181
CNV_TMEM127	0.0215291	0.857542
CNV_CHEK1	-0.110207	0.356749
CNV_RUNX1T1	0.0137264	0.908889
CNV_CIITA	0.175632	0.140024
CNV_IRF4	-0.0606686	0.612683
CNV_ERCC1	0.135973	0.254755
CNV_NF2	0.117281	0.326526
CNV_SLC9A3R1	0.0111742	0.925776
CNV_PIK3R1	0.0516874	0.666327
CNV_VEGFA	-0.060488	0.613743
CNV_NTRK2	0.132891	0.265782
CNV_NF1	-0.112649	0.346126
CNV_PTPN13	-0.107645	0.368102
CNV_FOXO1	-0.0568052	0.635532
CNV_MAPK1	0.0158165	0.89509
CNV_ROS1	0.0403315	0.736591
CNV_XPO1	-0.218516	0.065173
CNV_HLA-DRB5	0.0705694	0.555824
CNV_CD79B	0.0111742	0.925776
CNV_TMPRSS2	-0.0911784	0.446225
CNV_FOXP1	-0.0628461	0.599964
CNV_MYB	0.0967312	0.418904
CNV_ZNF750	-0.0167934	0.88865
CNV_NTHL1	0.116445	0.33001
CNV_CHEK2	0.118685	0.320726
CNV_IFIT2	-0.276188	0.0188546
CNV_BARD1	0.0728925	0.542857
CNV_WNK1	-0.040266	0.737003
CNV_TET2	-0.107645	0.368102
CNV_CD40	-0.0283388	0.813199
CNV_GRM3	0.083495	0.485616
CNV_EZH2	0.00863796	0.942591
CNV_ASNS	0.0806347	0.500737
CNV_VSIR	-0.283678	0.0157443
CNV_ERCC5	0.0835363	0.4854
CNV_PMS1	0.0728925	0.542857
CNV_SPEN	-0.277203	0.0184046
CNV_FOXL2	-0.117953	0.323741
CNV_POLH	-0.0752265	0.529979
CNV_PHLPP1	0.0431465	0.718944
CNV_ASPSCR1	-0.0167934	0.88865
CNV_PRKN	0.0897955	0.453181
CNV_TUSC3	-0.114768	0.337068
CNV_MKI67	-0.255744	0.0301378
CNV_RET	-0.232627	0.049249
CNV_KMT2A	-0.110207	0.356749
CNV_FGFR3	0.00763687	0.949235
CNV_RHOA	0.0729141	0.542737
CNV_ZNF620	0.110206	0.356749
CNV_TAP2	-0.0224521	0.851502
CNV_FANCD2	0.110206	0.356749
CNV_EGF	-0.107645	0.368102
CNV_PTPN11	0.0446191	0.70977
CNV_CDC73	-0.0609815	0.610848
CNV_PHLPP2	0.13821	0.246948
CNV_RPTOR	0.0213326	0.858829
CNV_GATA2	-0.0391306	0.744161
CNV_CD70	-0.00326481	0.978286
CNV_CDH1	0.0881651	0.461457
CNV_PTPN22	0.0137353	0.908831
CNV_CHD2	-0.176611	0.137794
CNV_CASR	-0.077417	0.518034
CNV_KMT2D	0.0124642	0.917237
CNV_CYLD	0.13821	0.246948
CNV_TARBP2	0.0124642	0.917237
CNV_PHGDH	-0.00118578	0.992113
CNV_MAGI2	0.083495	0.485616
CNV_ABRAXAS1	-0.107645	0.368102
CNV_RBM10	-0.0111742	0.925776
CNV_PIM1	-0.0297772	0.803902
CNV_AURKB	-0.153837	0.196983
CNV_FGF7	-0.0192167	0.872708
CNV_TCL1A	-0.00108827	0.992761
CNV_HLA-DRB1	0.0329116	0.783738
CNV_HSD3B2	0.0137353	0.908831
CNV_PRKDC	0.0660308	0.581575
CNV_ASXL1	-0.0283388	0.813199
CNV_PIK3CB	-0.117953	0.323741
CNV_CALR	-0.00108827	0.992761
CNV_FANCF	-0.116445	0.33001
CNV_RB1	0.0227396	0.849623
CNV_CDK8	-0.0309084	0.796609
CNV_NCOR2	0.0446191	0.70977
CNV_AKT2	0.0337364	0.778455
CNV_PDGFRA	-0.107645	0.368102
CNV_JAK3	-0.0464575	0.698375
CNV_HSD3B1	-0.0536924	0.654193
CNV_HGF	0.083495	0.485616
CNV_TIGIT	-0.117953	0.323741
CNV_SEMA3C	0.083495	0.485616
CNV_IFNAR1	-0.076188	0.524719
CNV_TPMT	-0.0606686	0.612683
CNV_ETV6	-0.040266	0.737003
CNV_MTOR	-0.277203	0.0184046
CNV_GLI2	0.0728925	0.542857
CNV_CBFB	0.0881651	0.461457
CNV_ENG	0.0137262	0.908891
CNV_SMC1A	-0.0111742	0.925776
CNV_EIF1AX	-0.0111742	0.925776
CNV_SETD2	0.102859	0.3899
CNV_CUX1	0.0385266	0.747978
CNV_CRKL	-0.0151076	0.899767
CNV_TNFRSF17	0.175632	0.140024
CNV_ETV1	-0.037106	0.756978
CNV_EPHB1	-0.0391306	0.744161
CNV_TYMS	0.149797	0.209144
CNV_ALK	-0.295741	0.0116616
CNV_PPP2R2A	-0.143224	0.230051
CNV_MUTYH	-0.079593	0.506304
CNV_PDK1	0.0728925	0.542857
CNV_RRM1	-0.156388	0.189567
CNV_CUL4A	0.0765635	0.522672
CNV_FOXQ1	-0.0606686	0.612683
CNV_STAT5A	-0.109915	0.358028
CNV_DKC1	-0.118853	0.320036
CNV_WNK2	0.18631	0.11712
CNV_SMAD3	-0.189075	0.111686
CNV_PALLD	-0.107645	0.368102
CNV_MYD88	0.110206	0.356749
CNV_MYCN	-0.244861	0.0381703
CNV_LMO1	-0.156388	0.189567
CNV_IDO1	-0.110729	0.354461
CNV_G6PD	-0.129012	0.280114
CNV_HLA-DMA	-0.0224521	0.851502
CNV_AXL	0.133707	0.262833
CNV_SCG5	-0.0468115	0.696188
CNV_PIAS4	-0.00326481	0.978286
CNV_SEC23B	-0.00101584	0.993243
CNV_XPA	0.0631406	0.598252
CNV_FLCN	-0.031491	0.79286
CNV_IDH2	-0.168629	0.156781
CNV_QKI	0.0897955	0.453181
CNV_PAX8	0.0728925	0.542857
CNV_BAP1	0.0729141	0.542737
CNV_CUL4B	-0.129012	0.280114
CNV_TRAF7	0.114268	0.339191
CNV_FUS	0.175632	0.140024
CNV_PIK3CD	-0.277203	0.0184046
CNV_RXRA	0.00823573	0.94526
CNV_SLX4	0.175632	0.140024
CNV_TBC1D12	-0.343155	0.0031677
CNV_BCL11B	-0.00108827	0.992761
CNV_IL7R	0.0516874	0.666327
CNV_TNF	0.0206019	0.863617
CNV_POLD1	0.0619662	0.605089
CNV_LCK	-0.212272	0.0734333
CNV_CCNE1	0.0163241	0.891743
CNV_HLA-DQB1	0.0172394	0.885712
CNV_NSD2	-0.00983141	0.934675
CNV_CYSLTR2	0.0568052	0.635532
CNV_GLI1	0.0124642	0.917237
CNV_HSP90AA1	-0.064208	0.592069
CNV_MN1	0.0934032	0.435161
CNV_MSH2	-0.295741	0.0116616
CNV_PDCD1LG2	0.0855761	0.474769
CNV_MTHFR	-0.277203	0.0184046
CNV_BCORL1	-0.129012	0.280114
CNV_RPL5	-0.0410848	0.731854
CNV_MAFB	-0.0283388	0.813199
CNV_RASA1	0.0516874	0.666327
CNV_ZNRF3	0.118685	0.320726
CNV_KEAP1	-0.00326481	0.978286
CNV_BUB1B	-0.0192167	0.872708
CNV_MLH3	-0.0642093	0.592061
CNV_ERG	-0.0995993	0.405178
CNV_EP300	0.0962123	0.421415
CNV_TFE3	-0.0111742	0.925776
CNV_BCL7A	0.0446191	0.70977
CNV_POU2F2	0.135973	0.254755
CNV_SMAD4	0.0219672	0.854674
CNV_GSTP1	-0.140387	0.239511
CNV_GATA1	-0.0111742	0.925776
CNV_SMARCA1	-0.129012	0.280114
CNV_TPM1	-0.0668009	0.577167
CNV_STAT4	0.0728925	0.542857
CNV_MLH1	0.110206	0.356749
CNV_CUL1	-0.0168524	0.888261
CNV_LZTR1	-0.027434	0.81906
CNV_SMAD2	0.003584	0.976163
CNV_MAD2L2	-0.277203	0.0184046
CNV_FCGR2A	-0.0542986	0.650542
CNV_KRAS	0.0509899	0.670568
CNV_CXCR4	0.0728925	0.542857
CNV_MAP2K1	-0.146052	0.220885
CNV_GNAS	-0.0283388	0.813199
CNV_TOP1	-0.0283388	0.813199
CNV_KIT	-0.107645	0.368102
CNV_ELF3	-0.0793896	0.507394
CNV_CCND3	-0.0752265	0.529979
CNV_POT1	0.0067988	0.9548
CNV_JAK1	-0.0448314	0.708451
CNV_TMEM173	-0.00343234	0.977172
CNV_PIK3CA	-0.0877495	0.463581
CNV_POLE	0.0538395	0.653306
CNV_CHD4	-0.040266	0.737003
CNV_BCL2L11	0.0212272	0.859519
CNV_STK11	-0.0152376	0.898909
CNV_HIST1H1E	-0.081581	0.495707
CNV_AURKA	-0.0283388	0.813199
CNV_PIK3C2B	-0.0776637	0.516697
CNV_RAD21	-0.00671852	0.955333
CNV_TOP2A	-0.14957	0.209841
CNV_H19	-0.137248	0.250287
CNV_CYP1B1	-0.295741	0.0116616
CNV_FANCE	-0.0297772	0.803902
CNV_SETBP1	0.003584	0.976163
CNV_SOX10	0.0962123	0.421415
CNV_RICTOR	0.0516874	0.666327
CNV_ATM	-0.0851025	0.477226
CNV_NKX2-1	-0.0642093	0.592061
CNV_EPHB2	-0.207278	0.0806277
CNV_ABL1	0.00823573	0.94526
CNV_NOTCH4	0.0206019	0.863617
CNV_C11orf65	-0.0851025	0.477226
CNV_CTNNA1	-0.00343234	0.977172
CNV_FANCG	0.0749161	0.531683
CNV_FANCC	0.18631	0.11712
CNV_SMARCB1	0.132731	0.266364
CNV_HIST1H3B	-0.081581	0.495707
CNV_ATIC	0.0728925	0.542857
CNV_MTRR	0.0516874	0.666327
CNV_BMPR1A	-0.276188	0.0188546
CNV_FNTB	-0.0642093	0.592061
CNV_FANCM	-0.0642093	0.592061
CNV_CCND2	-0.040266	0.737003
CNV_IL2RA	-0.217935	0.065908
CNV_SDHD	-0.0851025	0.477226
CNV_KDR	-0.107645	0.368102
CNV_FGF14	0.0868778	0.468051
CNV_MAP2K2	-0.00326481	0.978286
CNV_ARAF	-0.0111742	0.925776
CNV_RNF43	-0.0177504	0.882349
CNV_MSH6	-0.295741	0.0116616
CNV_CTNNB1	0.137138	0.250668
CNV_FHIT	-0.0249284	0.835342
CNV_MAP3K1	0.0516874	0.666327
CNV_HLA-G	-0.0344788	0.773708
CNV_PPP2R1A	0.0619662	0.605089
CNV_MALT1	0.0431465	0.718944
CNV_SPRED1	-0.0192167	0.872708
CNV_FGFR1	-0.164687	0.166844
CNV_XPC	0.110206	0.356749
CNV_PLCG1	-0.0283388	0.813199
CNV_HLA-DMB	-0.0224521	0.851502
CNV_DIS3L2	0.12925	0.279221
CNV_MDM4	-0.0776637	0.516697
CNV_TBX3	0.0446191	0.70977
CNV_CBR3	-0.0995993	0.405178
CNV_HLA-DPB2	-0.0079238	0.94733
CNV_YEATS4	0.0124642	0.917237
CNV_FANCA	0.13821	0.246948
CNV_ARHGAP35	0.135973	0.254755
CNV_ERCC2	0.135973	0.254755
CNV_RAD51B	-0.0642093	0.592061
CNV_WRN	-0.143224	0.230051
CNV_SMARCE1	-0.109915	0.358028
CNV_HSD11B2	0.0881651	0.461457
CNV_PCBP1	-0.200471	0.0913215
CNV_SPINK1	-0.00343234	0.977172
CNV_TP63	-0.128044	0.283767
CNV_CBL	-0.110207	0.356749
CNV_IL15	-0.107645	0.368102
CNV_GNA13	0.0398842	0.739407
CNV_EBF1	-0.069566	0.561469
CNV_AMER1	-0.0700929	0.558501
CNV_CD79A	0.135973	0.254755
CNV_MYC	-0.00671852	0.955333
CNV_HLA-C	-0.0079238	0.94733
CNV_NTRK1	0.0336543	0.778981
CNV_MED12	-0.0700929	0.558501
CNV_FLT3	-0.0309084	0.796609
CNV_HLA-DRA	0.0206019	0.863617
CNV_ITPKB	-0.12741	0.28618
CNV_SRSF2	-0.0436811	0.715609
CNV_RECQL4	0.0619267	0.60532
CNV_HLA-F	-0.0344788	0.773708
CNV_HLA-B	0.0206019	0.863617
CNV_AKT1	0.0881651	0.461457
CNV_GREM1	-0.0468115	0.696188
CNV_HNF1A	0.0446191	0.70977
CNV_ATRX	-0.0700929	0.558501
CNV_IRS2	0.0902192	0.451044
CNV_U2AF1	-0.0463482	0.699051
CNV_PDCD1	-0.0797429	0.5055
CNV_IFNAR2	-0.076188	0.524719
CNV_MTAP	0.119476	0.317489
CNV_BRCA1	-0.0843147	0.481328
CNV_CD19	0.175632	0.140024
CNV_RNF139	-0.00479894	0.968087
CNV_CHD7	0.0660308	0.581575
CNV_ATR	-0.117953	0.323741
CNV_HLA-DOB	-0.0320745	0.78911
CNV_IL6R	-0.0197117	0.869457
CNV_PPARD	-0.0297772	0.803902
CNV_ATP7B	0.0600982	0.616034
CNV_FCGR3A	-0.0492864	0.68097
CNV_FGF4	0.039424	0.742309
CNV_PAX3	0.0397965	0.73996
CNV_TAF1	-0.0700929	0.558501
CNV_CRLF2	0.0869889	0.46748
CNV_ING1	0.107847	0.367198
CNV_FBXO11	-0.295741	0.0116616
CNV_TNFRSF14	-0.277203	0.0184046
CNV_PAX5	0.121018	0.311237
CNV_CBLB	-0.0561897	0.639204
CNV_FGFR2	-0.244817	0.0382056
CNV_HNF1B	-0.215291	0.0693409
CNV_PHF6	-0.129012	0.280114
CNV_ABCC3	-0.161519	0.17527
CNV_ESR1	0.0897955	0.453181
CNV_EGFR	0.083495	0.485616
CNV_ZNF471	0.0619662	0.605089
CNV_TFEC	0.0067988	0.9548
CNV_HOXB13	-0.138545	0.245793
CNV_PIK3R2	-0.00108827	0.992761
CNV_CIC	0.135973	0.254755
CNV_PRKAR1A	0.0111742	0.925776
CNV_TCF7L2	-0.281805	0.0164772
CNV_PIK3CG	0.0067988	0.9548
CNV_CYP2D6	0.0962123	0.421415
CNV_ERBB3	0.0124642	0.917237
CNV_SDHC	-0.0347902	0.77172
CNV_TGFBR1	0.0631406	0.598252
CNV_VHL	0.110206	0.356749
CNV_DDB2	-0.114271	0.339181
CNV_ACTA2	-0.276188	0.0188546
CNV_LATS1	0.0897955	0.453181
CNV_APC	0.0386478	0.747212
CNV_POLQ	-0.077417	0.518034
CNV_SDHA	0.0516874	0.666327
CNV_DAXX	-0.0079238	0.94733
CNV_BRAF	0.0403173	0.73668
CNV_CTLA4	0.0728925	0.542857
CNV_MAX	-0.0642093	0.592061
CNV_EPCAM	-0.295741	0.0116616
CNV_AXIN1	0.116445	0.33001
CNV_FLT4	-0.0241622	0.840336
CNV_HAS3	0.0881651	0.461457
CNV_BIRC3	-0.0924232	0.440016
CNV_SLC26A3	0.0067988	0.9548
CNV_TANC1	0.0728925	0.542857
CNV_HLA-E	-0.0079238	0.94733
CNV_APOB	-0.244861	0.0381703
CNV_NCOR1	-0.031491	0.79286
CNV_PTEN	-0.276188	0.0188546
CNV_MTHFD2	-0.302373	0.00983583
CNV_STAT6	0.0124642	0.917237
CNV_SH2B3	0.0446191	0.70977
CNV_PPM1D	0.0414175	0.729766
CNV_MAP3K7	0.00228291	0.984815
CNV_NFE2L2	0.0728925	0.542857
CNV_TRAF3	-0.064208	0.592069
CNV_AXIN2	0.0111742	0.925776
CNV_FAS	-0.276188	0.0188546
CNV_FANCB	0.0355007	0.767188
CNV_HLA-DPA1	-0.00158476	0.989459
CNV_NT5C2	-0.328617	0.00482741
CNV_ERCC6	-0.232627	0.049249
CNV_PRSS1	-0.0531287	0.657596
CNV_AJUBA	-0.172132	0.148222
CNV_MITF	-0.0628461	0.599964
CNV_MAP2K4	-0.153837	0.196983
CNV_BCL2	0.0431465	0.718944
CNV_UGT1A9	0.12698	0.287821
CNV_LRP1B	0.0728925	0.542857
CNV_PML	-0.208779	0.0784082
CNV_KLF4	0.0374492	0.754801
CNV_TBL1XR1	-0.0865616	0.469678
CNV_WT1	-0.116445	0.33001
CNV_RARA	-0.195223	0.100304
CNV_PTPRD	0.0934998	0.434684
CNV_MPL	-0.128556	0.281831
CNV_ZNF217	-0.0283388	0.813199
CNV_SDHB	-0.261088	0.0267461
CNV_SPOP	-0.177388	0.136042
CNV_FGF10	0.0516874	0.666327
CNV_L2HGDH	-0.0642093	0.592061
CNV_PBRM1	0.0729141	0.542737
CNV_BLM	-0.168629	0.156781
CNV_FGF5	-0.107645	0.368102
CNV_OLIG2	-0.076188	0.524719
CNV_CSF3R	-0.239882	0.0423988
CNV_NRG1	-0.17478	0.141986
CNV_ACVR1	0.0728925	0.542857
CNV_RINT1	0.033994	0.776807
CNV_IRF1	-0.00343234	0.977172
CNV_FBXW7	-0.107645	0.368102
CNV_TERT	0.0516874	0.666327
CNV_ZMYM3	-0.0700929	0.558501
CNV_PRCC	-0.0286716	0.811045
CNV_GEN1	-0.307981	0.00849163
CNV_RAD51	-0.0192167	0.872708
CNV_KAT6A	-0.0253964	0.832295
CNV_FGF6	-0.040266	0.737003
CNV_ETS1	-0.0887629	0.458414
CNV_ETV5	-0.128044	0.283767
CNV_NQO1	0.0881651	0.461457
CNV_MLLT3	0.12108	0.310989
CNV_CDKN1C	-0.160587	0.177807
CNV_PREX2	0.0599356	0.616991
CNV_CDKN2B	0.119476	0.317489
CNV_HDAC1	-0.277203	0.0184046
CNV_CARD11	-0.0430557	0.719511
CNV_ETS2	-0.0995993	0.405178
CNV_ZFHX3	0.13821	0.246948
CNV_LDLR	-0.0464575	0.698375
CNV_B2M	-0.0192167	0.872708
CNV_LYN	0.0660308	0.581575
CNV_KDM5C	-0.0111742	0.925776
CNV_CKS1B	-0.0197117	0.869457
CNV_IDH1	0.0728925	0.542857
CNV_RAF1	0.110206	0.356749
CNV_MAF	0.13821	0.246948
CNV_SF3B1	0.0728925	0.542857
CNV_GNA11	-0.0620314	0.604709
CNV_UGT1A1	0.157438	0.186576
CNV_FOXA1	-0.0642093	0.592061
CNV_FH	-0.0759379	0.526085
CNV_SOX9	0.0111742	0.925776
CNV_ARID1B	0.0897955	0.453181
CNV_PAX7	-0.261088	0.0267461
CNV_RAD51D	-0.14957	0.209841
CNV_TSHR	-0.0642093	0.592061
CNV_EMSY	-0.0355116	0.767119
CNV_IKZF1	0.083495	0.485616
CNV_INPP4B	-0.107645	0.368102
CNV_FGF2	-0.107645	0.368102
CNV_MS4A1	-0.138548	0.245784
CNV_PRDM1	0.0403315	0.736591
CNV_UBE2T	-0.0776637	0.516697
CNV_TAP1	-0.0224521	0.851502
CNV_XRCC1	0.101209	0.39759
CNV_CTRC	-0.277203	0.0184046
CNV_SOD2	0.0897955	0.453181
CNV_CCDC6	-0.200593	0.0911208
CNV_MC1R	0.0839668	0.483146
CNV_SLIT2	-0.15127	0.20465
CNV_HSPH1	-0.0551586	0.645376
CNV_TGFBR2	0.110206	0.356749
CNV_BRIP1	0.0414175	0.729766
CNV_CDKN2A	0.119476	0.317489
CNV_NPM1	-0.069566	0.561469
CNV_GABRA6	-0.069566	0.561469
CNV_GATA3	-0.217935	0.065908
CNV_DNMT3A	-0.247037	0.036435
CNV_LMNA	-0.0286716	0.811045
CNV_SMARCA4	-0.0464575	0.698375
CNV_RHEB	0.00863796	0.942591
CNV_CSF1R	-0.069566	0.561469
CNV_IFNGR1	0.0814239	0.496541
CNV_GNAQ	0.0535992	0.654755
CNV_RPS15	-0.0152376	0.898909
CNV_HIST1H4E	-0.081581	0.495707
CNV_MRE11	0.00280869	0.981319
CNV_CEP57	-0.0477477	0.690417
CNV_ZRSR2	-0.0111742	0.925776
CNV_DOT1L	-0.0700929	0.558501
CNV_FUBP1	0.0213195	0.858914
CNV_BCLAF1	0.107696	0.367875
CNV_HDAC2	0.0403315	0.736591
CNV_AR	-0.0335285	0.779786
CNV_SYK	0.18631	0.11712
CNV_NTRK3	-0.166656	0.161758
CNV_NUDT15	-0.0107024	0.928902
CNV_RSF1	-0.0355116	0.767119
CNV_P2RY8	0.0869889	0.46748
CNV_IFIT1	-0.293745	0.0122658
CNV_IL10RA	-0.0851025	0.477226
CNV_CDK4	0.0124642	0.917237
CNV_FRS2	0.0124642	0.917237
CNV_BCR	0.0872818	0.465976
CNV_PTPRT	-0.00101584	0.993243
CNV_CDK12	-0.236155	0.0458129
CNV_MSH3	0.0516874	0.666327
CNV_CCND1	0.00823585	0.945259
CNV_JAK2	0.108921	0.362422
CNV_NBN	0.0118962	0.920996
CNV_HLA-DQB2	-0.0304708	0.799428
CNV_BRCA2	-0.0787765	0.510689
CNV_RAD51C	-0.0157781	0.895343
CNV_NOTCH2	-0.00761789	0.949361
CNV_DNM2	-0.00326481	0.978286
CNV_TNFRSF9	-0.277203	0.0184046
CNV_FGF9	-0.0309084	0.796609
CNV_ECT2L	0.0829458	0.4885
CNV_CDKN1A	-0.0297772	0.803902
INDEL_STK11	-0.0974621	0.415381
INDEL_XRCC1	-0.138813	0.244872
INDEL_L2HGDH	0.0700842	0.55855
INDEL_ETV1	-0.0974621	0.415381
INDEL_APC	0.112191	0.348103
INDEL_BIRC3	-0.0974621	0.415381
INDEL_KMT2D
INDEL_NPM1	-0.0974621	0.415381
INDEL_VEGFA	-0.0974621	0.415381
INDEL_CSF1R
INDEL_MRPL2	-0.0974621	0.415381
INDEL_ARHGAP35	0.144513	0.225842
INDEL_RUSC1	-0.0974621	0.415381
INDEL_MDM4
INDEL_MTAP	0.0446296	0.709705
INDEL_BCOR	-0.0974621	0.415381
INDEL_HOTS	0.144513	0.225842
INDEL_ZBTB1	-0.0974621	0.415381
INDEL_NOTCH3	-0.0974621	0.415381
INDEL_PPP2R2A	-0.0974621	0.415381
INDEL_FANCA	-0.0974621	0.415381
INDEL_SPNS2	-0.0974621	0.415381
INDEL_ERBB4	-0.0974621	0.415381
INDEL_FBXO11
INDEL_CDKN2B	-0.0974621	0.415381
INDEL_AXIN2	-0.0974621	0.415381
INDEL_ZFHX3	-0.0974621	0.415381
INDEL_DCD	-0.0974621	0.415381
INDEL_NTRK1	-0.0974621	0.415381
INDEL_MED12	-0.0974621	0.415381
INDEL_UGDH	-0.0974621	0.415381
INDEL_MET	-0.0295238	0.805537
INDEL_BRAF	-0.199178	0.0934739
INDEL_SETD2
INDEL_HSF5	0.144513	0.225842
INDEL_SH2B3	0.144513	0.225842
INDEL_CREBBP	0.144513	0.225842
INDEL_RUNX1	0.144513	0.225842
INDEL_BRD4	-0.0974621	0.415381
INDEL_DYNC2H1	-0.0974621	0.415381
INDEL_CDKN2A	0.112844	0.345283
INDEL_FGF20	0.144513	0.225842
INDEL_PRKDC	-0.0974621	0.415381
INDEL_ACVR1B	-0.138813	0.244872
INDEL_ATR	0.144513	0.225842
INDEL_FAT1
INDEL_CBL	-0.0974621	0.415381
INDEL_FUS	-0.0974621	0.415381
INDEL_CSDE1	-0.0974621	0.415381
INDEL_G6PD	0.144513	0.225842
INDEL_DIS3L2	0.144513	0.225842
INDEL_ANKRD20A11P-LIPI	-0.0974621	0.415381
INDEL_SMC3	-0.138813	0.244872
INDEL_CBFB
INDEL_SPIDR	-0.0974621	0.415381
INDEL_EGFR	0.0335066	0.779926
INDEL_TLR6	-0.0974621	0.415381
INDEL_GRIN2A	-0.138813	0.244872
INDEL_GAB3	-0.0974621	0.415381
INDEL_SMAD4	0.0480773	0.688389
INDEL_CHD4	0.144513	0.225842
INDEL_RB1	0.144513	0.225842
INDEL_SMO	0.144513	0.225842
INDEL_BRCA1	-0.0974621	0.415381
INDEL_CUX1	-0.0974621	0.415381
INDEL_TOP2A	-0.0974621	0.415381
INDEL_PHLPP1	0.0335066	0.779926
INDEL_ERCC2	-0.0974621	0.415381
INDEL_	-0.0974621	0.415381
INDEL_TRIM5	-0.0974621	0.415381
INDEL_VHL	-0.0974621	0.415381
INDEL_ASXL1	-0.0974621	0.415381
INDEL_DHH	-0.0974621	0.415381
INDEL_KMT2C	-0.0974621	0.415381
INDEL_SCARNA11	-0.0974621	0.415381
INDEL_CIITA	-0.0295238	0.805537
INDEL_WT1	-0.0974621	0.415381
INDEL_INPP4B	0.144513	0.225842
INDEL_RASA1
INDEL_PNPT1	-0.0974621	0.415381
INDEL_LRP1B	0.205826	0.0828198
INDEL_TAOK3	-0.0974621	0.415381
INDEL_NF1	0.144513	0.225842
INDEL_EPM2AIP1	-0.0974621	0.415381
INDEL_TP53	0.164636	0.166976
INDEL_ARID1A	0.0480773	0.688389
INDEL_MSH6	-0.138813	0.244872
INDEL_FGFR3	-0.138813	0.244872
INDEL_HLA-B	-0.0974621	0.415381
INDEL_BMPR1A	0.144513	0.225842
INDEL_ATIC	-0.0974621	0.415381
INDEL_KEAP1	0.144513	0.225842
INDEL_MIR4733	0.0335066	0.779926
INDEL_ATM	-0.0974621	0.415381
INDEL_TGFBR1	0.0335066	0.779926
INDEL_HOXC8	0.0335066	0.779926
INDEL_RBM10	0.144513	0.225842
INDEL_KDM6A	-0.0314858	0.792894
INDEL_IRF1	-0.0974621	0.415381
INDEL_SYNE1	0.112191	0.348103
INDEL_CXCR4	-0.0974621	0.415381
INDEL_ERBB3	-0.0974621	0.415381
INDEL_GABRG2	-0.0974621	0.415381
INDEL_TNFAIP6	-0.0974621	0.415381
INDEL_POLQ	-0.0974621	0.415381
INDEL_NOTCH1	-0.0974621	0.415381
INDEL_KMT2A	0.144513	0.225842
INDEL_KRAS	0.205826	0.0828198
INDEL_RHEB	0.144513	0.225842
INDEL_IL3	-0.0974621	0.415381
INDEL_RAD23B	-0.0974621	0.415381
INDEL_KEL	0.0335066	0.779926
INDEL_CEBPA
INDEL_TERT	-0.171238	0.150371
INDEL_AJUBA	0.144513	0.225842
INDEL_DNM2	0.144513	0.225842
INDEL_TAX1BP1	-0.0974621	0.415381
INDEL_RIMBP2	-0.0974621	0.415381
INDEL_NOTCH4	-0.0974621	0.415381
INDEL_WHSC1	-0.0974621	0.415381
INDEL_STAG2	-0.0974621	0.415381
INDEL_HEATR1	-0.0974621	0.415381
INDEL_EWSR1	-0.0974621	0.415381
INDEL_ARID2	-0.0974621	0.415381
INDEL_RNF43	0.0335066	0.779926
INDEL_EPCAM	0.144513	0.225842

## Sheet: Supplementary Table 4
Supplementary Table 4: RNA Top Features and Complete Feature Set
Frequency of Top RNA Features
Analyte	Study Label	Feature	Frequency
RNA_Fusion	label_deceased	KMT2A/SORBS2	1
RNA_Fusion	label_deceased	KMT2A/EPS15	1
RNA_Fusion	label_deceased	ARFIP1/FHDC1	1
RNA_Fusion	label_deceased	SET/NUP214	0.9825
RNA_Fusion	label_deceased	DHH/RHEBL1	0.9825
RNA_Fusion	label_deceased	EZR/ROS1	0.9825
RNA_Fusion	label_deceased	KMT2A/ARHGAP26	0.9825
RNA_Fusion	label_deceased	INTS4/GAB2	0.9825
RNA_Fusion	label_deceased	COL1A1/PDGFB	0.9474
RNA_Fusion	label_deceased	PLXND1/TMCC1	0.9474
RNA_Fusion	label_deceased	KMT2A/ARHGEF12	0.9123
RNA_Fusion	label_deceased	PLA2R1/RBMS1	0.8947
RNA_Fusion	label_deceased	STRN/ALK	0.7018
RNA_Fusion	label_deceased	KMT2A/AFF4	0.5263
RNA_Fusion	label_deceased	SLC45A3/ELK4	0.4737
RNA_Fusion	label_deceased	KMT2A/ELL	0.386
RNA_Fusion	label_deceased	LSM14A/BRAF	0.3333
RNA_Fusion	label_deceased	KMT2A/PRRC1	0.2982
RNA_Fusion	label_deceased	ETV6/ITPR2	0.2982
RNA_Fusion	label_deceased	NAB2/STAT6	0.0877
RNA_Fusion	label_deceased	PCM1/JAK2	0.0702
RNA_Fusion	label_deceased	SND1/BRAF	0.0526
RNA_Fusion	label_deceased	KMT2A/MLLT6	0.0526
RNA_Fusion	label_deceased	KMT2A/GMPS	0.0526
RNA_Expr	label_deceased	NFE2L2	0.8246
RNA_Expr	label_deceased	LRIG3	0.5439
RNA_Expr	label_deceased	SRSF4	0.5439
RNA_Expr	label_deceased	TOMM7	0.5263
RNA_Expr	label_deceased	PRKX	0.4561
RNA_Expr	label_deceased	ABHD2	0.4386
RNA_Expr	label_deceased	SLC25A13	0.4211
RNA_Expr	label_deceased	PSMD5	0.4035
RNA_Expr	label_deceased	BAZ2A	0.3684
RNA_Expr	label_deceased	USP22	0.3684
RNA_Expr	label_deceased	CACNA1D	0.3158
RNA_Expr	label_deceased	DLG1	0.2982
RNA_Expr	label_deceased	VPS41	0.2982
RNA_Expr	label_deceased	NIPAL2	0.2982
RNA_Expr	label_deceased	RGS5	0.2982
RNA_Expr	label_deceased	SLC40A1	0.2807
RNA_Expr	label_deceased	APPBP2	0.2807
RNA_Expr	label_deceased	SERINC5	0.2807
RNA_Expr	label_deceased	ZNF704	0.2456
RNA_Expr	label_deceased	BCL9L	0.2456
RNA_Expr	label_deceased	RNA5SP389	0.2281
RNA_Expr	label_deceased	ANKRD13A	0.2281
RNA_Expr	label_deceased	NBPF26	0.2105
RNA_Expr	label_deceased	MSANTD3	0.2105
RNA_Expr	label_deceased	CPD	0.2105
RNA_Expr	label_deceased	AP2B1	0.2105
RNA_Expr	label_deceased	BMS1	0.193
RNA_Expr	label_deceased	ANKMY1	0.193
RNA_Expr	label_deceased	RAB8A	0.193
RNA_Expr	label_deceased	SMC4	0.193
RNA_Expr	label_deceased	DKK3	0.1754
RNA_Expr	label_deceased	SORL1	0.1579
RNA_Expr	label_deceased	GNE	0.1579
RNA_Expr	label_deceased	SKIL	0.1404
RNA_Expr	label_deceased	CLTC	0.1228
RNA_Expr	label_deceased	DDI2	0.1228
RNA_Expr	label_deceased	CDS2	0.1228
RNA_Expr	label_deceased	TRIM25	0.1053
RNA_Expr	label_deceased	FARP2	0.1053
RNA_Expr	label_deceased	ICAM1	0.0877
RNA_Expr	label_deceased	NEDD9	0.0877
RNA_Expr	label_deceased	YY1AP1	0.0877
RNA_Expr	label_deceased	GNAQ	0.0877
RNA_Expr	label_deceased	ACTN4	0.0877
RNA_Expr	label_deceased	AGAP1	0.0877
RNA_Expr	label_deceased	TASP1	0.0877
RNA_Expr	label_deceased	TIPARP	0.0877
RNA_Expr	label_deceased	SKAP2	0.0702
RNA_Expr	label_deceased	STAT2	0.0702
RNA_Expr	label_deceased	DEK	0.0702
RNA_Expr	label_deceased	WWC2	0.0702
RNA_Expr	label_deceased	WDR60	0.0702
RNA_Expr	label_deceased	VAMP3	0.0702
RNA_Expr	label_deceased	TMEM248	0.0702
RNA_Expr	label_deceased	TOM1L2	0.0702
RNA_Expr	label_deceased	SMC3	0.0702
RNA_Expr	label_deceased	KCNK1	0.0702
RNA_Expr	label_deceased	GADD45G	0.0526
RNA_Expr	label_deceased	TTC33	0.0526
RNA_Expr	label_deceased	AKAP13	0.0526
RNA_Expr	label_deceased	UBE3C	0.0526
RNA_Expr	label_deceased	SMC6	0.0526
RNA_Expr	label_deceased	GRAMD2B	0.0526
RNA_Expr	label_deceased	PRMT3	0.0526
RNA_Expr	label_deceased	MYL6	0.0526
RNA_Expr	label_deceased	IGFBP5	0.0526
RNA_Expr	label_deceased	ATAD3A	0.0526
RNA_Expr	label_deceased	UBE2Z	0.0526
RNA_Expr	label_deceased	ZDHHC7	0.0526
RNA_Expr	label_deceased	NLRC5	0.0526
Completel RNA Features to Endpoints
	Survival
	Spearman rho	Spearman p-value
AF4_SND1/BRAF	-0.113961	0.398627
AF4_KMT2A/ELL	0.156696	0.244414
AF4_INTS4/GAB2	0.156696	0.244414
AF4_KMT2A/EPS15	0.223607	0.0945168
AF4_SET/NUP214	0.156696	0.244414
AF4_ETV6/ITPR2	0.156696	0.244414
AF4_KMT2A/MLLT6	0.156696	0.244414
AF4_TECTA/TBCEL	0.0296689	0.826587
AF4_KMT2A/LPP	0.114425	0.396693
AF4_VTI1A/TCF7L2	-0.0483513	0.720968
AF4_PCM1/JAK2	0.156696	0.244414
AF4_DHH/RHEBL1	0.156696	0.244414
AF4_KMT2A/GMPS	0.156696	0.244414
AF4_KMT2A/SORBS2	0.223607	0.0945168
AF4_SLC45A3/ELK4	0.211688	0.113929
AF4_KMT2A/SEPT2
AF4_KMT2A/EP300
AF4_NAB2/STAT6	-0.113961	0.398627
AF4_PLA2R1/RBMS1	0.0338744	0.80247
AF4_LSM14A/BRAF	0.156696	0.244414
AF4_ARFIP1/FHDC1	0.321979	0.0145874
AF4_EZR/ROS1	0.156696	0.244414
AF4_KMT2A/PRRC1	0.0304918	0.821854
AF4_KMT2A/AFF4	-0.113961	0.398627
AF4_KMT2A/ARHGAP26	0.156696	0.244414
AF4_STRN/ALK
AF4_KMT2A/ARHGEF12	-0.113961	0.398627
AF4_COL1A1/PDGFB	0.156696	0.244414
AF4_PLXND1/TMCC1
RNA_IL6ST	0.0496761	0.713646
RNA_LPP	-0.0691146	0.609452
RNA_REG1A	0.0669548	0.620703
RNA_WASF2	0.155508	0.248053
RNA_UBXN7	-0.118791	0.378803
RNA_NFAT5	-0.13175	0.328609
RNA_MT-ND4	0.0928728	0.492003
RNA_NOTCH2	-0.0151188	0.911123
RNA_ARID1A	-0.200864	0.134078
RNA_PLEC	0.0691146	0.609452
RNA_TLK1	-0.0863933	0.522822
RNA_LIMS1	-0.174946	0.193047
RNA_OSBPL8	0.0604753	0.654967
RNA_PUM1	-0.144709	0.282828
RNA_MTATP6P1	0.0215983	0.873299
RNA_EVI5	0.151188	0.261596
RNA_PHC3	0.138229	0.305165
RNA_RABGAP1L	0.136069	0.312857
RNA_RANBP2	-0.0863933	0.522822
RNA_VPS13B	-0.038877	0.77402
RNA_ZBTB20	0.233262	0.0807674
RNA_RGPD6	0.0539958	0.689953
RNA_NCOA2	0.274299	0.0389404
RNA_ACTB	-0.177106	0.187522
RNA_MAP4K4	-0.0755941	0.576244
RNA_MT-CO3	0.0734343	0.587221
RNA_RPS3A	0.153348	0.254764
RNA_ELK4	0.168467	0.210317
RNA_MT-CYB	0.157668	0.241463
RNA_AEBP1	0.13391	0.320672
RNA_AC008755.1	0.00431966	0.974559
RNA_SFT2D2	0.0215983	0.873299
RNA_FCHO2	0.142549	0.290151
RNA_BAZ2B	0.0496761	0.713646
RNA_MT-CO1	0.118791	0.378803
RNA_CLASP1	0.120951	0.370134
RNA_MT-ND2	0.118791	0.378803
RNA_AGO3	0	1
RNA_RC3H2	-0.220303	0.0996193
RNA_MT-ATP6	0.0215983	0.873299
RNA_RBMS2	-0.0885531	0.512443
RNA_FNDC3B	-0.0734343	0.587221
RNA_MT-ND1	0.0604753	0.654967
RNA_SNX27	0.213823	0.110244
RNA_ITGA1	-0.012959	0.923779
RNA_AFF4	-0.0431966	0.749688
RNA_ALS2	-0.090713	0.502169
RNA_COL1A1	0.0431966	0.749688
RNA_DOCK5	0.159828	0.234995
RNA_RC3H1	0.332614	0.0114722
RNA_EIF4G3	-0.239741	0.0724623
RNA_CDYL	-0.101512	0.452433
RNA_SMG1P1	-0.0172787	0.898489
RNA_POM121C	0.0194385	0.88588
RNA_AAK1	-0.0323975	0.81092
RNA_TCF4	0.0712745	0.598291
RNA_AFF1	0.209504	0.117797
RNA_DCP2	-0.155508	0.248053
RNA_CDC42BPA	0.00431966	0.974559
RNA_MBNL1	0.0323975	0.81092
RNA_MAP3K2	-0.00863933	0.949144
RNA_NSD1	-0.116631	0.387593
RNA_DNAJB14	0.110151	0.414679
RNA_MACF1	-0.0971925	0.471996
RNA_COL3A1	-0.012959	0.923779
RNA_MT-CO2	0.0842335	0.533305
RNA_AGO2	0.0691146	0.609452
RNA_HELZ	0.12959	0.33667
RNA_BBX	0.064795	0.63204
RNA_PRR14L	-0.00215983	0.987278
RNA_ATF7IP	-0.233262	0.0807674
RNA_FAM114A1	0.012959	0.923779
RNA_CEP170	-0.198705	0.138401
RNA_REST	-0.205184	0.125738
RNA_PTPN11	-0.196545	0.142828
RNA_AGAP4	-0.00863933	0.949144
RNA_RGPD5	0.0367171	0.786269
RNA_SMG1	-0.0064795	0.961847
RNA_ARHGAP26	0.164147	0.222417
RNA_TPM4	-0.25918	0.051556
RNA_SKAP2	0.233262	0.0807674
RNA_FGD4	0.241901	0.0698502
RNA_PRDM2	0.0302377	0.823316
RNA_SORL1	0.170627	0.204443
RNA_QKI	0.0302377	0.823316
RNA_DDI2	-0.235422	0.0779194
RNA_TRAK1	0.146869	0.275628
RNA_ANKRD12	0.012959	0.923779
RNA_PLEKHA2	-0.0993523	0.462158
RNA_CBLB	0.0064795	0.961847
RNA_POM121	0.0820736	0.543891
RNA_LCOR	-0.172787	0.198687
RNA_SP3	0.0367171	0.786269
RNA_ANKRD36C	-0.0237582	0.860749
RNA_SPECC1	0.0323975	0.81092
RNA_ARHGEF12	0.0453565	0.73761
RNA_CHD2	-0.198705	0.138401
RNA_ASAP2	-0.0604753	0.654967
RNA_GON4L	0.356372	0.00651032
RNA_PTBP3	-0.0496761	0.713646
RNA_ZC3H13	0.0755941	0.576244
RNA_MT-ND4L	0.107992	0.423944
RNA_PRKAR1A	0.0453565	0.73761
RNA_SPINK1	0.0151188	0.911123
RNA_STRN3	-0.174946	0.193047
RNA_COL1A2	0.0151188	0.911123
RNA_MT-ATP8	0.0734343	0.587221
RNA_ATP13A3	-0.0280778	0.835754
RNA_SPARC	0.0928728	0.492003
RNA_AHR	0.174946	0.193047
RNA_CFLAR	-0.177106	0.187522
RNA_ZNF609	-0.146869	0.275628
RNA_MED13	0.0496761	0.713646
RNA_KIF1B	-0.0280778	0.835754
RNA_VCL	-0.112311	0.405532
RNA_APBB2	0.120951	0.370134
RNA_LRRFIP1	-0.0323975	0.81092
RNA_PRSS2	0.177106	0.187522
RNA_EPB41L2	-0.0583155	0.666552
RNA_NAV1	-0.181426	0.176814
RNA_SERINC5	0.352053	0.00723945
RNA_ARNT	0.26134	0.0495728
RNA_PIKFYVE	0.114471	0.396503
RNA_MICAL2	0.0107992	0.936454
RNA_FNIP1	0.00863933	0.949144
RNA_RASA1	-0.0583155	0.666552
RNA_PUM2	-0.0734343	0.587221
RNA_ANKRD36	0.0323975	0.81092
RNA_ZNF148	-0.0626351	0.643462
RNA_FOXP1	0.140389	0.297596
RNA_BIRC6	-0.0842335	0.533305
RNA_PPP1CB	0.0691146	0.609452
RNA_ZC3H11A	0.172787	0.198687
RNA_ADAR	-0.025918	0.848233
RNA_XRN1	-0.235422	0.0779194
RNA_MT-ND6	0.235422	0.0779194
RNA_FRYL	-0.0475163	0.725595
RNA_TNS1	0.172787	0.198687
RNA_UBAP2L	0.136069	0.312857
RNA_WIPF1	0.0237582	0.860749
RNA_TBC1D14	0.0669548	0.620703
RNA_MARCH7	0.0583155	0.666552
RNA_TRIO	-0.064795	0.63204
RNA_PBRM1	0.0755941	0.576244
RNA_NPIPB4	0.0410368	0.761825
RNA_ZMYM4	-0.0691146	0.609452
RNA_COL16A1	0.064795	0.63204
RNA_AP2B1	-0.285098	0.031588
RNA_S100A6	0.112311	0.405532
RNA_TYW1	0.170627	0.204443
RNA_ELK3	-0.194385	0.147359
RNA_ZNF827	0.12311	0.361585
RNA_ABL2	0.0583155	0.666552
RNA_TRIP12	-0.0842335	0.533305
RNA_CLPS	0.185806	0.166417
RNA_THBS2	0.0453565	0.73761
RNA_ATP6V1A	-0.166307	0.216308
RNA_ZFYVE16	-0.0928728	0.492003
RNA_ARAP2	-0.190065	0.156742
RNA_MAP4	0.179266	0.182111
RNA_AGAP1	0.239741	0.0724623
RNA_HIPK1	-0.0172787	0.898489
RNA_SPTBN1	0.248381	0.0624622
RNA_ATAD2B	0.0151188	0.911123
RNA_ABHD2	0.367171	0.00496142
RNA_SCAF8	-0.0107992	0.936454
RNA_LATS1	0.0539958	0.689953
RNA_RO60	-0.0302377	0.823316
RNA_SLC35E2A	0.0215983	0.873299
RNA_MED13L	0.0410368	0.761825
RNA_PPP3CA	-0.0194385	0.88588
RNA_MAP4K3	0.0237582	0.860749
RNA_SPOPL	-0.090713	0.502169
RNA_ATXN7	0.0280778	0.835754
RNA_ASAP1	-0.0842335	0.533305
RNA_PPP1R12B	0.200864	0.134078
RNA_SLC39A5	0.038877	0.77402
RNA_MT-ND5	0.144709	0.282828
RNA_WASH5P	-0.090713	0.502169
RNA_DCP1A	0.0431966	0.749688
RNA_EHMT1	-0.13175	0.328609
RNA_ARID1B	0.064795	0.63204
RNA_HERC3	-0.0885531	0.512443
RNA_DIP2C	-0.0453565	0.73761
RNA_RBMS1	-0.0453565	0.73761
RNA_PALLD	0.151188	0.261596
RNA_ENAH	0.0431966	0.749688
RNA_PANK3	0.0237582	0.860749
RNA_ABLIM1	0.174946	0.193047
RNA_DPYSL2	0.166307	0.216308
RNA_NSD2	-0.360692	0.00584624
RNA_RPRD2	0.203024	0.129857
RNA_CCNT1	0.0561556	0.678215
RNA_FN1	-0.0194385	0.88588
RNA_STAG1	0.116631	0.387593
RNA_CHD6	0.00863933	0.949144
RNA_ARID4B	-0.0323975	0.81092
RNA_PSD3	0.177106	0.187522
RNA_ASH1L	0.161987	0.228646
RNA_NFIA	0.315336	0.0168807
RNA_AC124319.1	-0.239741	0.0724623
RNA_ROCK2	0.172787	0.198687
RNA_WDFY3	0.0604753	0.654967
RNA_WDFY1	-0.0755941	0.576244
RNA_NDUFS1	0.064795	0.63204
RNA_WASHC2C	-0.0583155	0.666552
RNA_BRD4	-0.144709	0.282828
RNA_DENND1A	-0.0799138	0.554577
RNA_ATP11B	0.153348	0.254764
RNA_RUNX1	-0.0410368	0.761825
RNA_MYSM1	0.0691146	0.609452
RNA_ANKRD36B	0.090713	0.502169
RNA_NAA15	0.0107992	0.936454
RNA_WDR26	-0.103672	0.442822
RNA_HEG1	-0.051836	0.701764
RNA_ERCC6	-0.155508	0.248053
RNA_EPS15	0.138229	0.305165
RNA_DENND6A	0.0237582	0.860749
RNA_TCF7L2	-0.0928728	0.492003
RNA_ANKRD11	-0.107992	0.423944
RNA_ALB	-0.064795	0.63204
RNA_PARP8	-0.0712745	0.598291
RNA_BMP2K	0.103672	0.442822
RNA_FAM172A	0.0583155	0.666552
RNA_OSBPL3	0.0345573	0.79857
RNA_ZNF532	-0.151188	0.261596
RNA_SMARCC1	-0.0194385	0.88588
RNA_SMG7	-0.00431966	0.974559
RNA_CBS	0.0842335	0.533305
RNA_ZNF621	0.0712745	0.598291
RNA_WDR36	-0.0172787	0.898489
RNA_ITPR2	-0.012959	0.923779
RNA_APPBP2	0.274299	0.0389404
RNA_KAT6A	0.0626351	0.643462
RNA_ANO1	-0.0885531	0.512443
RNA_TEAD1	-0.205184	0.125738
RNA_SNIP1	-0.0863933	0.522822
RNA_MIER3	0.0215983	0.873299
RNA_PRKAR2A	-0.0971925	0.471996
RNA_TACC1	0.200864	0.134078
RNA_LNPEP	0.138229	0.305165
RNA_AHNAK	0.0431966	0.749688
RNA_TUBA1B	-0.101512	0.452433
RNA_KPNA6	0.0064795	0.961847
RNA_ZKSCAN1	0.224623	0.0929897
RNA_CNOT6	-0.177106	0.187522
RNA_RAI14	-0.235422	0.0779194
RNA_NPIPB13	-0.153348	0.254764
RNA_EYA3	-0.205184	0.125738
RNA_GOLGA6L5P	-0.12527	0.353158
RNA_FAM120A	0.179266	0.182111
RNA_EFCAB14	0.244061	0.0673138
RNA_NPIPB5	0.0561556	0.678215
RNA_SEC14L1	-0.174946	0.193047
RNA_RAB31	0.0712745	0.598291
RNA_DCBLD2	-0.179266	0.182111
RNA_NFIB	0.136069	0.312857
RNA_YY1AP1	0.38229	0.00333932
RNA_SH3D19	0.300217	0.023269
RNA_ARHGEF2	-0.0475163	0.725595
RNA_COL6A3	-0.0215983	0.873299
RNA_CELA3A	0.157668	0.241463
RNA_WNK1	-0.025918	0.848233
RNA_AQP12B	0.0659123	0.626165
RNA_NAA25	-0.114471	0.396503
RNA_SHPRH	-0.0323975	0.81092
RNA_PDLIM5	0.140389	0.297596
RNA_RAB3GAP2	-0.153348	0.254764
RNA_FBXO28	-0.0280778	0.835754
RNA_BZW1	-0.183586	0.17163
RNA_FAM120B	-0.00215983	0.987278
RNA_BCLAF1	-0.0539958	0.689953
RNA_TMEM125	-0.116631	0.387593
RNA_COPA	0.239741	0.0724623
RNA_DIXDC1	0.0064795	0.961847
RNA_RPS12	-0.038877	0.77402
RNA_ASPH	-0.064795	0.63204
RNA_SESTD1	0.241901	0.0698502
RNA_RBPJL	0.0820789	0.543865
RNA_LTBP1	0.107992	0.423944
RNA_ARID2	-0.142549	0.290151
RNA_PATJ	0.0475163	0.725595
RNA_KIF13B	0.215983	0.10661
RNA_AKAP2	-0.224623	0.0929897
RNA_SEPT11	0.226782	0.0898067
RNA_ZEB2	-0.110151	0.414679
RNA_MYO10	0.110151	0.414679
RNA_BACH1	-0.285098	0.031588
RNA_PCNX2	0.0691146	0.609452
RNA_ERBIN	-0.0799138	0.554577
RNA_EIF2AK2	-0.276459	0.0373665
RNA_MT-ND3	0.0669548	0.620703
RNA_MGA	-0.0842335	0.533305
RNA_RAPGEF2	-0.220303	0.0996193
RNA_CBWD3	-0.146869	0.275628
RNA_MYOF	-0.231102	0.083697
RNA_CPA2	0.13391	0.320672
RNA_ATF2	0.0475163	0.725595
RNA_PEAK1	0.0064795	0.961847
RNA_YTHDF3	0.0734343	0.587221
RNA_MTDH	-0.105832	0.433325
RNA_WAC	-0.0475163	0.725595
RNA_DOCK7	0.157668	0.241463
RNA_TLK2	-0.0712745	0.598291
RNA_ZFYVE26	-0.0993523	0.462158
RNA_SEC23A	-0.0107992	0.936454
RNA_SEPT9	0.0755941	0.576244
RNA_USP46	0.0799138	0.554577
RNA_ATXN1	-0.0237582	0.860749
RNA_ACTR2	0.0237582	0.860749
RNA_ZBTB38	-0.12311	0.361585
RNA_COQ8A	0.0151188	0.911123
RNA_ZNF587	-0.107992	0.423944
RNA_WDR1	-0.265659	0.045793
RNA_PRSS3	0.110151	0.414679
RNA_DGKD	0.159828	0.234995
RNA_AEBP2	-0.0691146	0.609452
RNA_SH3RF1	0.0928728	0.492003
RNA_MSI2	0.0194385	0.88588
RNA_MLLT10	0.0928728	0.492003
RNA_NCOR1	0.166307	0.216308
RNA_TRIM37	-0.120951	0.370134
RNA_STAT1	-0.339094	0.0098707
RNA_LAMC1	0.181426	0.176814
RNA_SPATA6	0.190065	0.156742
RNA_SPATS2L	-0.0345573	0.79857
RNA_LRCH3	-0.181426	0.176814
RNA_KIAA1217	0.183586	0.17163
RNA_TNIK	-0.105832	0.433325
RNA_THRAP3	0	1
RNA_DLG1	-0.213823	0.110244
RNA_TNRC18	0.164147	0.222417
RNA_IL1R1	-0.0064795	0.961847
RNA_RREB1	0.0496761	0.713646
RNA_VDAC1	-0.0496761	0.713646
RNA_WASHC2A	0.0194385	0.88588
RNA_SCAF11	-0.149028	0.268551
RNA_VPS13D	-0.12743	0.344853
RNA_CYBRD1	0.306696	0.0203174
RNA_TNPO1	-0.00863933	0.949144
RNA_ZMIZ1	0.0993523	0.462158
RNA_AKAP13	0.213823	0.110244
RNA_KDM4A	-0.0107992	0.936454
RNA_STK4	0	1
RNA_PNLIPRP1	0.0939679	0.486889
RNA_VTI1A	-0.166307	0.216308
RNA_CTRC	0.13391	0.320672
RNA_RBM12	-0.209504	0.117797
RNA_CCSER2	0.0604753	0.654967
RNA_CHD9	0.174946	0.193047
RNA_ZNF512	-0.0691146	0.609452
RNA_RIF1	-0.0410368	0.761825
RNA_EDEM3	0.181426	0.176814
RNA_ITGAV	0.116631	0.387593
RNA_QSER1	-0.0453565	0.73761
RNA_CELA2A	0.138229	0.305165
RNA_GLS	0.0172787	0.898489
RNA_FCGR2A	0.025918	0.848233
RNA_DEK	-0.224623	0.0929897
RNA_VMP1	-0.00431966	0.974559
RNA_BCL9L	-0.265659	0.045793
RNA_AZGP1	0.13391	0.320672
RNA_DEPDC5	0.0237582	0.860749
RNA_N4BP2L2	0.0151188	0.911123
RNA_DYNC1H1	-0.0064795	0.961847
RNA_ERCC6L2	0.12959	0.33667
RNA_PIK3R1	0.313176	0.0176897
RNA_LIMA1	0.177106	0.187522
RNA_PPP4R2	0.116631	0.387593
RNA_NPIPB12	-0.112311	0.405532
RNA_SREK1	-0.025918	0.848233
RNA_RPSA	-0.038877	0.77402
RNA_LMO7	-0.0863933	0.522822
RNA_SYNE1	0.025918	0.848233
RNA_ATP2A2	-0.172787	0.198687
RNA_CPA1	0.12311	0.361585
RNA_HSPG2	0.187905	0.161595
RNA_ZNF680	0.0237582	0.860749
RNA_VOPP1	-0.107992	0.423944
RNA_LYST	-0.0604753	0.654967
RNA_COL4A1	0.090713	0.502169
RNA_PTAR1	0.226782	0.0898067
RNA_CDK17	-0.0453565	0.73761
RNA_BAZ1B	-0.161987	0.228646
RNA_ITGB1	-0.190065	0.156742
RNA_NCOA1	0.0950326	0.481944
RNA_SKIL	0.239741	0.0724623
RNA_GASK1B	0.157668	0.241463
RNA_ZNF106	-0.0971925	0.471996
RNA_ACTN4	-0.287258	0.0302661
RNA_ACAP2	-0.0734343	0.587221
RNA_NEDD4	0.0280778	0.835754
RNA_UBR1	0.0345573	0.79857
RNA_ZNF33A	0.0928728	0.492003
RNA_TBC1D5	0.0453565	0.73761
RNA_RASAL2	0.0971925	0.471996
RNA_BAZ2A	-0.278618	0.0358457
RNA_ABI2	-0.0323975	0.81092
RNA_ANAPC1	0	1
RNA_KLK1	0.00431966	0.974559
RNA_KDM5B	0.0280778	0.835754
RNA_BTAF1	-0.077754	0.565362
RNA_HDAC4	0.228942	0.0867096
RNA_NF1	0.00863933	0.949144
RNA_MGLL	0.0885531	0.512443
RNA_ACTA2	-0.0712745	0.598291
RNA_SVIL	0.0863933	0.522822
RNA_ICE1	-0.120951	0.370134
RNA_PDIA2	0.2527	0.057896
RNA_TBL1XR1	-0.0604753	0.654967
RNA_APOL1	-0.0107992	0.936454
RNA_APOL2	-0.090713	0.502169
RNA_BMS1	-0.274299	0.0389404
RNA_SRGAP2	0.153348	0.254764
RNA_PXDN	-0.146869	0.275628
RNA_CRIM1	0.105832	0.433325
RNA_HIPK3	-0.0345573	0.79857
RNA_FNIP2	0.00863933	0.949144
RNA_SHROOM3	0.172787	0.198687
RNA_SMURF2	0.0064795	0.961847
RNA_SORT1	0.13175	0.328609
RNA_SEPT8	0.153348	0.254764
RNA_RPL5	0.13175	0.328609
RNA_CEMIP2	0.138229	0.305165
RNA_SOS2	0.0561556	0.678215
RNA_R3HDM1	-0.120951	0.370134
RNA_ALG11	0.0950326	0.481944
RNA_HIST2H2BF	-0.185746	0.166557
RNA_SERPINI2	0.138229	0.305165
RNA_MDM4	0.103672	0.442822
RNA_DDX5	-0.12959	0.33667
RNA_TUT7	0.0172787	0.898489
RNA_MEF2C	-0.00431966	0.974559
RNA_TPM3	-0.0539958	0.689953
RNA_CTNNA1	-0.0237582	0.860749
RNA_ABI3BP	0.12527	0.353158
RNA_SLAIN2	0.0734343	0.587221
RNA_POGZ	0.276459	0.0373665
RNA_ETS1	-0.151188	0.261596
RNA_UBXN2B	0.0172787	0.898489
RNA_TTLL5	-0.0604753	0.654967
RNA_PHLDB2	-0.120951	0.370134
RNA_ZNF611	0.0107992	0.936454
RNA_DAB2	-0.00431966	0.974559
RNA_HPN	0.0410368	0.761825
RNA_ZNF91	-0.0302377	0.823316
RNA_RICTOR	-0.0496761	0.713646
RNA_PDS5A	0.0323975	0.81092
RNA_EP300	0.172787	0.198687
RNA_AKT3	0.0172787	0.898489
RNA_THBS1	-0.0367171	0.786269
RNA_PRKD3	0.0842335	0.533305
RNA_ACACA	0.13175	0.328609
RNA_SP1	-0.110151	0.414679
RNA_ARHGAP21	0.0302377	0.823316
RNA_STK38L	0.0950326	0.481944
RNA_PLA2G1B	0.107992	0.423944
RNA_COL5A1	0.012959	0.923779
RNA_TPST2	-0.0885531	0.512443
RNA_ACBD3	0.0820736	0.543891
RNA_PDE4DIP	0.146869	0.275628
RNA_DDX6	0.0064795	0.961847
RNA_GOLIM4	0.103672	0.442822
RNA_USP22	0.449245	0.00045584
RNA_RALGPS2	0.0302377	0.823316
RNA_RHOA	-0.0280778	0.835754
RNA_ZNFX1	-0.298057	0.02433
RNA_WSB1	-0.181426	0.176814
RNA_SLC38A2	0.064795	0.63204
RNA_EPG5	-0.0712745	0.598291
RNA_ANKIB1	-0.157668	0.241463
RNA_MYO1F	-0.0885531	0.512443
RNA_YTHDC2	0.0367171	0.786269
RNA_IGFBP5	0.12743	0.344853
RNA_NBL1	-0.0172787	0.898489
RNA_COL4A2	0.0431966	0.749688
RNA_AGPS	0.064795	0.63204
RNA_TGFBR1	0.211664	0.113972
RNA_KIF13A	0.181426	0.176814
RNA_HIST1H2BK	-0.200864	0.134078
RNA_VCAN	0.0172787	0.898489
RNA_LRP1	0.205184	0.125738
RNA_TPM2	-0.172787	0.198687
RNA_PTPRK	0.0755941	0.576244
RNA_ITGB3BP	-0.0107992	0.936454
RNA_CTRL	0.107992	0.423944
RNA_CNOT6L	0.103672	0.442822
RNA_NRP1	0.012959	0.923779
RNA_CBLL1	-0.0971925	0.471996
RNA_BTN3A2	-0.105832	0.433325
RNA_EEF2K	0.295897	0.0254315
RNA_PARP14	-0.429807	0.00084791
RNA_MAST2	0.231102	0.083697
RNA_MYO1E	-0.0820736	0.543891
RNA_SNX13	0.142549	0.290151
RNA_NR3C1	0	1
RNA_SZT2	-0.064795	0.63204
RNA_KHDRBS1	-0.237582	0.0751515
RNA_RABGAP1	0.0820736	0.543891
RNA_PEA15	0.179266	0.182111
RNA_SMG1P3	-0.0194385	0.88588
RNA_CORO1C	-0.159828	0.234995
RNA_CREB1	0.0820736	0.543891
RNA_SMAD5	0.146869	0.275628
RNA_WDR60	-0.233262	0.0807674
RNA_COL4A3BP	-0.0475163	0.725595
RNA_RPS27A	0.13175	0.328609
RNA_PIP5K1A	0.0539958	0.689953
RNA_ESYT2	0.0993523	0.462158
RNA_RPL41	-0.174946	0.193047
RNA_RALGAPA1	0.267819	0.0439935
RNA_ARMC9	-0.235422	0.0779194
RNA_CTNNB1	0.209504	0.117797
RNA_LCLAT1	-0.0755941	0.576244
RNA_TBK1	-0.194385	0.147359
RNA_MPDZ	-0.0669548	0.620703
RNA_DPYD	-0.00863933	0.949144
RNA_PTK2	-0.0453565	0.73761
RNA_KIAA0232	0.0755941	0.576244
RNA_LARP1	-0.196545	0.142828
RNA_TRIM16	-0.0431966	0.749688
RNA_AQP8	0.110159	0.414649
RNA_GP2	0.13175	0.328609
RNA_PRRC2C	0.140389	0.297596
RNA_YWHAZ	-0.00431966	0.974559
RNA_AC080038.1	0.051836	0.701764
RNA_GCC2	0.0064795	0.961847
RNA_ELF2	0.0194385	0.88588
RNA_ATP8B1	0.0496761	0.713646
RNA_CEP350	0.25918	0.051556
RNA_NFE2L2	0.425487	0.000968518
RNA_BCAS3	0.166307	0.216308
RNA_HIF1A	-0.103672	0.442822
RNA_MIER1	0.112311	0.405532
RNA_TSHZ2	0.192225	0.151997
RNA_DENND3	-0.0583155	0.666552
RNA_RPE	0.12743	0.344853
RNA_CRISPLD2	0.315336	0.0168807
RNA_FBXL17	0.304536	0.0212638
RNA_PRMT3	-0.317495	0.0161036
RNA_RAB6A	-0.177106	0.187522
RNA_SMARCAD1	0.090713	0.502169
RNA_UGCG	-0.103672	0.442822
RNA_LARP4	-0.12959	0.33667
RNA_REG1B	0.0172885	0.898432
RNA_USP32	-0.038877	0.77402
RNA_TRIM22	-0.0863933	0.522822
RNA_PTCH1	0.179266	0.182111
RNA_STAT2	-0.339094	0.0098707
RNA_SLC44A1	0.149028	0.268551
RNA_MYH9	0.051836	0.701764
RNA_AHCYL1	0.183586	0.17163
RNA_CAPZA1	-0.0669548	0.620703
RNA_LBH	-0.0194385	0.88588
RNA_SYTL1	-0.220303	0.0996193
RNA_CPD	0.278618	0.0358457
RNA_NPIPB3	-0.231102	0.083697
RNA_DOCK4	-0.0151188	0.911123
RNA_DFFA	-0.401729	0.00195219
RNA_GOLGA8B	0.0367171	0.786269
RNA_TCF12	0.149028	0.268551
RNA_LMNA	0.107992	0.423944
RNA_FBXW7	-0.12743	0.344853
RNA_ZNF506	0.00215983	0.987278
RNA_UACA	-0.0172787	0.898489
RNA_JADE2	0.0712745	0.598291
RNA_NKTR	0.12743	0.344853
RNA_TENT2	0.0691146	0.609452
RNA_ZNF207	0.0496761	0.713646
RNA_AGAP5	-0.0583155	0.666552
RNA_ARHGAP5	-0.116631	0.387593
RNA_RAPGEF5	0.248381	0.0624622
RNA_ZCCHC14	0.0431966	0.749688
RNA_UBE3B	-0.185746	0.166557
RNA_ATRX	-0.0323975	0.81092
RNA_HIVEP2	-0.241901	0.0698502
RNA_FOXJ3	0.0302377	0.823316
RNA_AGAP6	-0.120951	0.370134
RNA_CASC4	-0.0107992	0.936454
RNA_SPTLC2	-0.0323975	0.81092
RNA_TASOR2	-0.101512	0.452433
RNA_BCL2L11	0.0280778	0.835754
RNA_AP003419.1	-0.00109728	0.993537
RNA_PLEKHF2	0.0367171	0.786269
RNA_MMP14	-0.0691146	0.609452
RNA_CSNK2A1	-0.166307	0.216308
RNA_GNMT	0.025918	0.848233
RNA_SPIN1	0.118791	0.378803
RNA_STAT5B	0.0561556	0.678215
RNA_CEP120	0.226782	0.0898067
RNA_SPAST	-0.0755941	0.576244
RNA_FGL1	0.0820736	0.543891
RNA_HEATR1	0.142549	0.290151
RNA_ZNF417	-0.0215983	0.873299
RNA_TTC3	0.0561556	0.678215
RNA_WIPF2	-0.025918	0.848233
RNA_SH3PXD2A	-0.12527	0.353158
RNA_PHTF2	-0.0496761	0.713646
RNA_TASP1	0.2527	0.057896
RNA_WDR33	0.159828	0.234995
RNA_KMT2C	-0.090713	0.502169
RNA_SIPA1L3	-0.0799138	0.554577
RNA_KHDC4	0.105832	0.433325
RNA_WDR43	-0.038877	0.77402
RNA_RSF1	-0.0820736	0.543891
RNA_OTUD4	-0.120951	0.370134
RNA_TGFBRAP1	0.12743	0.344853
RNA_TVP23C	-0.0064795	0.961847
RNA_VAMP3	-0.298057	0.02433
RNA_BRWD1	-0.0626351	0.643462
RNA_CBX5	0	1
RNA_EXOC2	-0.0734343	0.587221
RNA_PRKCH	0.105832	0.433325
RNA_JAZF1	0.116631	0.387593
RNA_SGPL1	0.0842335	0.533305
RNA_CASP10	-0.226782	0.0898067
RNA_FAM3B	-0.0431966	0.749688
RNA_POLR2J3	-0.0971925	0.471996
RNA_FAM13B	-0.164147	0.222417
RNA_ATL2	-0.00431966	0.974559
RNA_VPS13C	0.0496761	0.713646
RNA_STAM	-0.177106	0.187522
RNA_HMGXB4	0.159828	0.234995
RNA_BMPR1A	0.181426	0.176814
RNA_EFR3A	0.0583155	0.666552
RNA_USP48	-0.138229	0.305165
RNA_RBM12B	-0.090713	0.502169
RNA_AVL9	0.159828	0.234995
RNA_STK3	-0.0712745	0.598291
RNA_PICALM	0.0064795	0.961847
RNA_RAB11FIP2	0.025918	0.848233
RNA_METTL2B	0.00863933	0.949144
RNA_LPGAT1	0.146869	0.275628
RNA_GSK3B	-0.120951	0.370134
RNA_ACSL4	-0.194385	0.147359
RNA_KDM5A	-0.051836	0.701764
RNA_UTRN	0.0604753	0.654967
RNA_ABI1	0.090713	0.502169
RNA_WDR75	0.110151	0.414679
RNA_TFRC	0.105832	0.433325
RNA_LARGE1	0.164147	0.222417
RNA_CBWD5	-0.00863933	0.949144
RNA_NSD3	-0.103672	0.442822
RNA_NBPF14	0.0431966	0.749688
RNA_OTULIN	-0.0842335	0.533305
RNA_PTEN	0.151188	0.261596
RNA_RAD21	-0.051836	0.701764
RNA_METTL8	0.0496761	0.713646
RNA_CSNK1G3	-0.110151	0.414679
RNA_KANSL1	0.0194385	0.88588
RNA_NIPBL	-0.0453565	0.73761
RNA_CNOT1	-0.0626351	0.643462
RNA_PARP4	0.0367171	0.786269
RNA_DPY19L4	0.185746	0.166557
RNA_ZMYND8	-0.0842335	0.533305
RNA_WASH2P	-0.161987	0.228646
RNA_XRRA1	-0.0539958	0.689953
RNA_BHLHA15	-0.0626351	0.643462
RNA_MFSD14C	0.185746	0.166557
RNA_PPP1R12A	-0.0820736	0.543891
RNA_MFAP3	-0.185746	0.166557
RNA_MICU1	0.101512	0.452433
RNA_DTX3L	-0.399569	0.00207547
RNA_CC2D2A	0.0410368	0.761825
RNA_RAP1B	-0.103672	0.442822
RNA_CSNK1A1	-0.0928728	0.492003
RNA_NFIC	0.051836	0.701764
RNA_ACVR1	0.215983	0.10661
RNA_NIN	-0.00431966	0.974559
RNA_OPHN1	0.347733	0.00803883
RNA_BPTF	0.101512	0.452433
RNA_HOOK3	0.12959	0.33667
RNA_SNRK	0.166307	0.216308
RNA_TRIM2	0.235422	0.0779194
RNA_ADAM9	-0.12959	0.33667
RNA_UVRAG	0.101512	0.452433
RNA_CEL	0.107992	0.423944
RNA_ASB3	-0.103672	0.442822
RNA_DNM2	-0.00215983	0.987278
RNA_BCL10	-0.0237582	0.860749
RNA_ZSWIM6	0.0345573	0.79857
RNA_ANO6	-0.110151	0.414679
RNA_MET	-0.26134	0.0495728
RNA_PRKCI	0.077754	0.565362
RNA_SAMD4A	-0.077754	0.565362
RNA_ZNF124	0.0885531	0.512443
RNA_NUP50	-0.0194385	0.88588
RNA_EPB41L4A	-0.0151188	0.911123
RNA_UPF2	-0.183586	0.17163
RNA_MYLK	-0.0237582	0.860749
RNA_SLMAP	-0.0453565	0.73761
RNA_PNLIP	0.183586	0.17163
RNA_FAM222B	-0.112311	0.405532
RNA_RPL29	0.194385	0.147359
RNA_YME1L1	-0.0691146	0.609452
RNA_CYTH3	0.222463	0.0962601
RNA_ZNF791	-0.00215983	0.987278
RNA_PTPRA	-0.025918	0.848233
RNA_ATXN2	-0.0885531	0.512443
RNA_PAK2	-0.038877	0.77402
RNA_TNS3	-0.0107992	0.936454
RNA_MIGA1	0.0691146	0.609452
RNA_UBC	0.0194385	0.88588
RNA_FBN1	0.179266	0.182111
RNA_DDX60L	-0.406048	0.00172506
RNA_TAF1	0.0237582	0.860749
RNA_SECISBP2L	-0.0194385	0.88588
RNA_DHX29	0.0496761	0.713646
RNA_CSDE1	-0.0410368	0.761825
RNA_STAT3	0.012959	0.923779
RNA_SYTL2	0.209504	0.117797
RNA_MAP3K20	0.192225	0.151997
RNA_LTBP2	0.114471	0.396503
RNA_CELA3B	0.0917944	0.497065
RNA_CD55	0.0172787	0.898489
RNA_FMNL2	0.13391	0.320672
RNA_SPOCK1	-0.118791	0.378803
RNA_ZNF142	0.0993523	0.462158
RNA_AC241952.1	0.0496761	0.713646
RNA_PRSS1	0.12527	0.353158
RNA_SEPT10	-0.0712745	0.598291
RNA_PPP2R5E	-0.13175	0.328609
RNA_TNFRSF1B	-0.00863933	0.949144
RNA_UBE4B	-0.155508	0.248053
RNA_PIK3CA	0.12527	0.353158
RNA_KLHL24	0.110151	0.414679
RNA_PRKAA1	-0.0064795	0.961847
RNA_UEVLD	-0.0475163	0.725595
RNA_YBX1	-0.293737	0.0265747
RNA_CAPN2	-0.012959	0.923779
RNA_NPLOC4	-0.0561556	0.678215
RNA_PHC2	-0.0172787	0.898489
RNA_EML4	-0.0820736	0.543891
RNA_DIS3	-0.0215983	0.873299
RNA_MAP2K4	0.155508	0.248053
RNA_CBWD2	-0.0885531	0.512443
RNA_KRT19	-0.200864	0.134078
RNA_CLTC	0.183586	0.17163
RNA_POGK	0.159828	0.234995
RNA_QTRT2	-0.151188	0.261596
RNA_FCHSD2	0.051836	0.701764
RNA_PGD	-0.0626351	0.643462
RNA_SS18	0.12959	0.33667
RNA_FTO	0.172787	0.198687
RNA_RBAK	0.0755941	0.576244
RNA_EGFR	0.0885531	0.512443
RNA_TEP1	-0.0107992	0.936454
RNA_TAOK3	-0.0799138	0.554577
RNA_ACBD5	0.0410368	0.761825
RNA_UBR3	0.151188	0.261596
RNA_DNMT3A	-0.107992	0.423944
RNA_DUSP16	0.0820736	0.543891
RNA_CAP1	-0.0885531	0.512443
RNA_USP4	0.0280778	0.835754
RNA_FNBP1	-0.0237582	0.860749
RNA_CELA2B	0.110151	0.414679
RNA_WWTR1	0.157668	0.241463
RNA_CTSK	-0.00215983	0.987278
RNA_CDK14	0.0215983	0.873299
RNA_RNF168	-0.0367171	0.786269
RNA_PRUNE1	0.112311	0.405532
RNA_ADAMTS9	0.0280778	0.835754
RNA_NPIPB2	0.0604753	0.654967
RNA_RPS5	0.192225	0.151997
RNA_TNFAIP3	-0.0215983	0.873299
RNA_CUZD1	0.0539958	0.689953
RNA_MYH10	-0.038877	0.77402
RNA_DYNC1LI2	0.012959	0.923779
RNA_MMP2	-0.0842335	0.533305
RNA_ZNF431	-0.0583155	0.666552
RNA_CAMK2D	0.155508	0.248053
RNA_AC242843.1	0.26134	0.0495728
RNA_RBM33	-0.101512	0.452433
RNA_NUP58	0.025918	0.848233
RNA_EPB41	-0.116631	0.387593
RNA_SMC5	0.172787	0.198687
RNA_SMG1P5	0.101512	0.452433
RNA_TRRAP	0.0626351	0.643462
RNA_BABAM2	-0.038877	0.77402
RNA_YAP1	-0.0928728	0.492003
RNA_ARHGEF7	0.151188	0.261596
RNA_KLF5	0.012959	0.923779
RNA_STOM	-0.0539958	0.689953
RNA_NPEPPS	-0.0950326	0.481944
RNA_MTR	0.190065	0.156742
RNA_MYL6	-0.341253	0.00938176
RNA_PRICKLE2	0.138229	0.305165
RNA_SYNJ1	-0.0820736	0.543891
RNA_SMC4	-0.313176	0.0176897
RNA_MDC1	-0.0215983	0.873299
RNA_P4HB	-0.0669548	0.620703
RNA_LUM	0.2635	0.0476523
RNA_C1GALT1	0.237582	0.0751515
RNA_TRIM25	-0.272139	0.0405686
RNA_BTRC	-0.161987	0.228646
RNA_SYNRG	-0.149028	0.268551
RNA_SYNJ2	-0.0971925	0.471996
RNA_WDR82	0.0885531	0.512443
RNA_PTPN12	0.0496761	0.713646
RNA_NCOA7	0.00215983	0.987278
RNA_TP53BP2	0.0172787	0.898489
RNA_FSTL1	0.0842335	0.533305
RNA_TMSB10	-0.170627	0.204443
RNA_KCTD10	-0.0863933	0.522822
RNA_TIMM23B	-0.0734343	0.587221
RNA_CNN2	-0.0475163	0.725595
RNA_ADGRE5	-0.0712745	0.598291
RNA_PKD2	0.244061	0.0673138
RNA_AC139256.1	-0.012959	0.923779
RNA_DOCK9	0.155508	0.248053
RNA_PKM	-0.185746	0.166557
RNA_TMEM248	0.237582	0.0751515
RNA_TRAF3IP1	-0.0064795	0.961847
RNA_ZCCHC4	-0.0431966	0.749688
RNA_KIAA2026	-0.0410368	0.761825
RNA_SNX9	-0.0064795	0.961847
RNA_KIF16B	0.233262	0.0807674
RNA_EPHA2	-0.153348	0.254764
RNA_FOXN3	0.151188	0.261596
RNA_RNF217	0.00215983	0.987278
RNA_NEK7	-0.0194385	0.88588
RNA_DPY19L1	0.142549	0.290151
RNA_SNED1	0.174946	0.193047
RNA_OSMR	-0.25702	0.0536034
RNA_WDR37	-0.0799138	0.554577
RNA_ESF1	-0.0323975	0.81092
RNA_TUBA1C	-0.2527	0.057896
RNA_CTRB2	0.107992	0.423944
RNA_ATF7	0.233262	0.0807674
RNA_AKAP12	0.103672	0.442822
RNA_FBXO32	0.0734343	0.587221
RNA_TPST1	-0.0280778	0.835754
RNA_CRLF3	-0.0431966	0.749688
RNA_FEM1B	0.0431966	0.749688
RNA_TGOLN2	0.198705	0.138401
RNA_NFE2L1	-0.0712745	0.598291
RNA_CTDSPL2	-0.038877	0.77402
RNA_GOLGA8N	0.12311	0.361585
RNA_ITGB5	0.116631	0.387593
RNA_SLC43A1	0.174946	0.193047
RNA_RNF19A	-0.0820736	0.543891
RNA_SELENOI	-0.146869	0.275628
RNA_ATP2B4	-0.0820736	0.543891
RNA_ST6GAL1	0.0928728	0.492003
RNA_TMEM87B	-0.0345573	0.79857
RNA_DYNC1I2	0.0928728	0.492003
RNA_ZCCHC2	-0.116631	0.387593
RNA_IL22RA1	-0.136069	0.312857
RNA_YLPM1	-0.0820736	0.543891
RNA_NDRG1	0.0604753	0.654967
RNA_CAST	-0.0237582	0.860749
RNA_NMNAT3	0.168467	0.210317
RNA_KMT2E	0.0820736	0.543891
RNA_CPB1	0.116631	0.387593
RNA_CNST	0.0755941	0.576244
RNA_FAM185A	0.0993523	0.462158
RNA_HIST2H2AA3	-0.183586	0.17163
RNA_SLC2A3	-0.0302377	0.823316
RNA_LIMCH1	-0.0367171	0.786269
RNA_SEC24B	0.12311	0.361585
RNA_ADAMTSL4	0.0280778	0.835754
RNA_HERC4	-0.120951	0.370134
RNA_NPAT	-0.107992	0.423944
RNA_CDK6	0.0172787	0.898489
RNA_RCOR1	-0.166307	0.216308
RNA_NSRP1	0.0583155	0.666552
RNA_RNA5SP389	-0.401729	0.00195219
RNA_DNM1L	0.00215983	0.987278
RNA_MFSD6	0.0712745	0.598291
RNA_FBXW2	-0.149028	0.268551
RNA_PTPN4	0.0431966	0.749688
RNA_CNOT2	-0.12743	0.344853
RNA_WAPL	-0.0734343	0.587221
RNA_ARSB	-0.0453565	0.73761
RNA_USP15	-0.0993523	0.462158
RNA_SHOC2	-0.0712745	0.598291
RNA_SOS1	0.0410368	0.761825
RNA_TMEM135	-0.0604753	0.654967
RNA_ARPC2	-0.0583155	0.666552
RNA_ZBTB43	-0.157668	0.241463
RNA_DYRK1A	0.0496761	0.713646
RNA_ARHGAP32	-0.0453565	0.73761
RNA_ACTR3	-0.231102	0.083697
RNA_FAM49B	-0.298057	0.02433
RNA_RGS5	0.406048	0.00172506
RNA_CLCN6	0.090713	0.502169
RNA_PIK3C2A	0.0885531	0.512443
RNA_MAPK1IP1L	-0.170627	0.204443
RNA_POLK	0.12959	0.33667
RNA_PPP4R1	-0.00863933	0.949144
RNA_ZNF83	0.0475163	0.725595
RNA_PRRC2B	0.0691146	0.609452
RNA_SETD7	0.13175	0.328609
RNA_SLC7A6	0.00431966	0.974559
RNA_SMCHD1	0.0928728	0.492003
RNA_DNAJB6	-0.0475163	0.725595
RNA_ADAM10	-0.146869	0.275628
RNA_CTRB1	0.12311	0.361585
RNA_C1orf198	0.172787	0.198687
RNA_SEC61A2	-0.112311	0.405532
RNA_EIF4G2	-0.218143	0.103069
RNA_ATP11A	0.0107992	0.936454
RNA_RALGAPA2	0.144709	0.282828
RNA_ADAM17	-0.012959	0.923779
RNA_DNMT1	-0.231102	0.083697
RNA_EPS8	0.170627	0.204443
RNA_FKBP9	0.237582	0.0751515
RNA_CFH	0.228942	0.0867096
RNA_AGAP9	-0.105832	0.433325
RNA_CCDC93	0.051836	0.701764
RNA_ETNK1	0.0734343	0.587221
RNA_RAB10	-0.161987	0.228646
RNA_IQGAP1	-0.0453565	0.73761
RNA_ERCC4	0.0993523	0.462158
RNA_TRAPPC11	-0.0669548	0.620703
RNA_MAGI1	0.153348	0.254764
RNA_KMT2D	-0.090713	0.502169
RNA_CTIF	0.235422	0.0779194
RNA_KCTD9	0.144709	0.282828
RNA_ZNF586	0	1
RNA_XAF1	-0.360692	0.00584624
RNA_TIA1	-0.0064795	0.961847
RNA_CASP2	-0.155508	0.248053
RNA_RBFOX2	-0.116631	0.387593
RNA_ANKRD10	-0.0215983	0.873299
RNA_KIF2A	-0.142549	0.290151
RNA_SRPK2	0.0280778	0.835754
RNA_GATAD2A	-0.110151	0.414679
RNA_STAM2	0.103672	0.442822
RNA_DDX46	-0.155508	0.248053
RNA_UGGT1	-0.0237582	0.860749
RNA_TMEM123	-0.0280778	0.835754
RNA_SLC10A7	-0.177106	0.187522
RNA_YTHDF2	-0.168467	0.210317
RNA_EPB41L3	0.012959	0.923779
RNA_NEMF	-0.038877	0.77402
RNA_GLIS3	-0.0215983	0.873299
RNA_ZKSCAN8	0.00431966	0.974559
RNA_ANKHD1	-0.064795	0.63204
RNA_RBSN	0.0691146	0.609452
RNA_DNAJC13	-0.187905	0.161595
RNA_GOLGA2P7	-0.129598	0.336638
RNA_STX12	0.0712745	0.598291
RNA_ARHGEF11	0.330454	0.0120537
RNA_TRIP11	0.0431966	0.749688
RNA_ZFAND4	0.0367171	0.786269
RNA_KDM1B	-0.265659	0.045793
RNA_PAN3	0.0431966	0.749688
RNA_RND3	-0.0151188	0.911123
RNA_RNF19B	-0.218143	0.103069
RNA_CDK2AP2	-0.181426	0.176814
RNA_PDE5A	0.155508	0.248053
RNA_NMT1	-0.0863933	0.522822
RNA_CAMSAP1	0.177106	0.187522
RNA_PSIP1	-0.064795	0.63204
RNA_ANKH	0.0799138	0.554577
RNA_PWWP2A	-0.0842335	0.533305
RNA_ATP9B	-0.0971925	0.471996
RNA_TUBA1A	-0.00215983	0.987278
RNA_ROCK1	0.233262	0.0807674
RNA_COX7C	0.196545	0.142828
RNA_EXOC5	-0.051836	0.701764
RNA_MXD1	-0.116631	0.387593
RNA_NCBP1	0.0496761	0.713646
RNA_PAFAH1B1	0.13391	0.320672
RNA_JMJD1C	0.118791	0.378803
RNA_VPS8	-0.00863933	0.949144
RNA_ERAP1	-0.0539958	0.689953
RNA_FAM126A	-0.0323975	0.81092
RNA_EVC	0.12743	0.344853
RNA_SMC6	-0.267819	0.0439935
RNA_AFDN	0.00863933	0.949144
RNA_DMXL1	0.0107992	0.936454
RNA_PJA2	-0.038877	0.77402
RNA_FAM91A1	-0.0172787	0.898489
RNA_EPB41L4B	-0.0755941	0.576244
RNA_DAB2IP	-0.140389	0.297596
RNA_SLC25A12	0.0561556	0.678215
RNA_BCAR3	-0.205184	0.125738
RNA_PLIN5	-0.155508	0.248053
RNA_CDK12	-0.12527	0.353158
RNA_TAF1B	-0.105832	0.433325
RNA_RAB8A	-0.323975	0.013953
RNA_TBC1D9	-0.0799138	0.554577
RNA_RAB28	-0.0993523	0.462158
RNA_PPM1B	0.0863933	0.522822
RNA_VPS45	0.25918	0.051556
RNA_JAG1	0.228942	0.0867096
RNA_NFATC3	-0.0107992	0.936454
RNA_CALD1	-0.0302377	0.823316
RNA_EIF4EBP1	-0.166307	0.216308
RNA_NUFIP2	-0.025918	0.848233
RNA_ANKRD13C	-0.179266	0.182111
RNA_FAM193A	0.120951	0.370134
RNA_RUFY2	0.12743	0.344853
RNA_CELP	0.116631	0.387593
RNA_ACIN1	-0.103672	0.442822
RNA_MIS18BP1	-0.0367171	0.786269
RNA_TMPO	-0.12743	0.344853
RNA_PIP4K2A	0.051836	0.701764
RNA_STX17	0.0302377	0.823316
RNA_DIS3L2	0.0928728	0.492003
RNA_SYCN	0.167615	0.212665
RNA_SLC30A2	0.0205187	0.879584
RNA_PRKACB	0.211664	0.113972
RNA_ANKFY1	0.0928728	0.492003
RNA_ANKRD52	-0.153348	0.254764
RNA_DCAF17	0.116631	0.387593
RNA_TTC28	0.164147	0.222417
RNA_OXSR1	0.0215983	0.873299
RNA_ERP27	0.12527	0.353158
RNA_SLC23A2	0.146869	0.275628
RNA_FNBP1L	0.103672	0.442822
RNA_CYLD	-0.153348	0.254764
RNA_TMOD3	-0.239741	0.0724623
RNA_SLC30A6	-0.0302377	0.823316
RNA_PHF20	0.280778	0.0343765
RNA_SLFN11	-0.187905	0.161595
RNA_RAB14	-0.00431966	0.974559
RNA_GRAMD2B	0.144709	0.282828
RNA_PHACTR4	-0.144709	0.282828
RNA_ZNF704	0.408208	0.00162061
RNA_DCLRE1C	-0.0820736	0.543891
RNA_VIM	0.0453565	0.73761
RNA_EHD1	-0.26134	0.0495728
RNA_GOLGA3	0.0820736	0.543891
RNA_TANC1	0.12959	0.33667
RNA_MAPRE2	0.185746	0.166557
RNA_USP25	-0.101512	0.452433
RNA_RPS7	-0.0453565	0.73761
RNA_SH3PXD2B	0.179266	0.182111
RNA_PTPRF	-0.12959	0.33667
RNA_EFTUD2	-0.107992	0.423944
RNA_PPFIBP1	-0.168467	0.210317
RNA_CPM	0.248381	0.0624622
RNA_GPATCH8	0.168467	0.210317
RNA_IMPA2	0.198705	0.138401
RNA_TMEM245	0.166307	0.216308
RNA_USP33	0.00215983	0.987278
RNA_DDX60	-0.25918	0.051556
RNA_ATP6V0A1	0.0604753	0.654967
RNA_GATM	0.161987	0.228646
RNA_ADAM28	0.051836	0.701764
RNA_NAV3	0.0799138	0.554577
RNA_MEF2D	0.110151	0.414679
RNA_ZHX2	-0.112311	0.405532
RNA_VEZT	-0.0604753	0.654967
RNA_PPIG	0.0842335	0.533305
RNA_RAB5A	-0.0107992	0.936454
RNA_C3orf38	-0.0626351	0.643462
RNA_RPL35A	0.157668	0.241463
RNA_SLC25A32	0.0410368	0.761825
RNA_RPS6KC1	0.0064795	0.961847
RNA_SRSF4	-0.38445	0.00315091
RNA_ZNF800	0.0215983	0.873299
RNA_ZNF292	-0.0410368	0.761825
RNA_COMTD1	-0.118791	0.378803
RNA_TXNRD1	-0.222463	0.0962601
RNA_ELMSAN1	0.0431966	0.749688
RNA_IGFBP3	0.224623	0.0929897
RNA_WWP2	0.0431966	0.749688
RNA_NUP153	0.107992	0.423944
RNA_U2SURP	0.077754	0.565362
RNA_CAB39	-0.0669548	0.620703
RNA_ZNF592	-0.0280778	0.835754
RNA_SLC38A5	-0.105832	0.433325
RNA_PFKP	-0.237582	0.0751515
RNA_FBXO34	-0.0215983	0.873299
RNA_ZDHHC7	0.2527	0.057896
RNA_SLC2A1	-0.0496761	0.713646
RNA_NT5C2	-0.198705	0.138401
RNA_RBBP4	-0.220303	0.0996193
RNA_PNLIPRP2	0.0874874	0.517551
RNA_LCP1	0.0971925	0.471996
RNA_ZNF644	-0.0691146	0.609452
RNA_CPSF6	0.0453565	0.73761
RNA_SRRM1	-0.118791	0.378803
RNA_SP140L	-0.0583155	0.666552
RNA_PMS2	0.00215983	0.987278
RNA_GALNT10	0.012959	0.923779
RNA_TAF5L	0.0626351	0.643462
RNA_URI1	-0.0928728	0.492003
RNA_STK10	-0.0237582	0.860749
RNA_BNIP3L	0.101512	0.452433
RNA_TARDBP	-0.233262	0.0807674
RNA_ZFX	0.0410368	0.761825
RNA_AKAP10	0.183586	0.17163
RNA_TSC22D1	0.231102	0.083697
RNA_SKI	0.13391	0.320672
RNA_BICC1	-0.0691146	0.609452
RNA_CD68	0.0755941	0.576244
RNA_SMYD4	-0.00863933	0.949144
RNA_GTDC1	0.0367171	0.786269
RNA_STEAP2	-0.0410368	0.761825
RNA_ARFIP1	0.0885531	0.512443
RNA_RESF1	-0.0064795	0.961847
RNA_GPR137B	0.276459	0.0373665
RNA_ANKRD17	-0.0302377	0.823316
RNA_GAB1	0.114471	0.396503
RNA_UBR5	-0.190065	0.156742
RNA_RHBDD1	0.181426	0.176814
RNA_USP9X	0.0626351	0.643462
RNA_UBAP2	0.0496761	0.713646
RNA_TVP23B	0.0323975	0.81092
RNA_SLK	0.0215983	0.873299
RNA_OPA1	-0.0107992	0.936454
RNA_DZIP1L	0.166307	0.216308
RNA_SP100	-0.13391	0.320672
RNA_MBTD1	0.155508	0.248053
RNA_ITGB4	-0.0475163	0.725595
RNA_TM9SF3	0.0107992	0.936454
RNA_APP	-0.0561556	0.678215
RNA_WDPCP	0.0280778	0.835754
RNA_MAP3K8	-0.038877	0.77402
RNA_TBCEL	-0.0302377	0.823316
RNA_AUTS2	0.280778	0.0343765
RNA_SFPQ	0.0323975	0.81092
RNA_MTSS1L	-0.0280778	0.835754
RNA_GAMT	0.278618	0.0358457
RNA_RAB35	-0.00863933	0.949144
RNA_MTMR2	-0.0734343	0.587221
RNA_SPECC1L	0.0280778	0.835754
RNA_HP1BP3	-0.0734343	0.587221
RNA_USP24	0.0691146	0.609452
RNA_AMPD3	-0.25702	0.0536034
RNA_MMP24OS	0.192225	0.151997
RNA_TNKS	0.0237582	0.860749
RNA_NPC1	-0.090713	0.502169
RNA_ZFC3H1	-0.161987	0.228646
RNA_STARD13	0.198705	0.138401
RNA_PLEKHG2	-0.231102	0.083697
RNA_LRIG3	0.317495	0.0161036
RNA_KPNA4	-0.0107992	0.936454
RNA_LRRC37A3	-0.0237582	0.860749
RNA_CAND1	-0.287258	0.0302661
RNA_TRAK2	0.196545	0.142828
RNA_TWF1	-0.157668	0.241463
RNA_ZMYND11	0.224623	0.0929897
RNA_OXCT1	0.157668	0.241463
RNA_DDX3X	0.0172787	0.898489
RNA_IFI16	-0.101512	0.452433
RNA_TAF8	-0.120951	0.370134
RNA_LAMA4	-0.136069	0.312857
RNA_APAF1	0.0475163	0.725595
RNA_SMAD3	-0.194385	0.147359
RNA_ITCH	0.0734343	0.587221
RNA_TOM1L2	0.315336	0.0168807
RNA_RABEP1	0.136069	0.312857
RNA_SBF2	-0.161987	0.228646
RNA_PLAT	-0.00215983	0.987278
RNA_ADD3	0.0691146	0.609452
RNA_FOXO1	0.159828	0.234995
RNA_PFKFB3	-0.0151188	0.911123
RNA_SGMS2	-0.233262	0.0807674
RNA_TBC1D23	0.0475163	0.725595
RNA_DNAJC11	-0.140389	0.297596
RNA_TRIP10	-0.0993523	0.462158
RNA_CCNT2	0.090713	0.502169
RNA_EIF4B	-0.0820736	0.543891
RNA_LMBR1	-0.00431966	0.974559
RNA_H2AFY	-0.025918	0.848233
RNA_STK24	-0.00431966	0.974559
RNA_UBA6	-0.105832	0.433325
RNA_ARIH2	0.0302377	0.823316
RNA_TAX1BP1	-0.0064795	0.961847
RNA_SHQ1	-0.101512	0.452433
RNA_NEK6	-0.00215983	0.987278
RNA_RSPRY1	0.0950326	0.481944
RNA_SCFD2	-0.0755941	0.576244
RNA_PPP3R1	-0.0712745	0.598291
RNA_NFIX	0.231102	0.083697
RNA_ARID4A	-0.101512	0.452433
RNA_ABCC9	0.0561556	0.678215
RNA_ZBTB25	-0.12527	0.353158
RNA_WDR59	0.12527	0.353158
RNA_CUL4A	0.13175	0.328609
RNA_XRCC5	0.0863933	0.522822
RNA_SLC12A2	0.13175	0.328609
RNA_ZFP64	0.025918	0.848233
RNA_PRKCD	0.0928728	0.492003
RNA_AC090114.3	0.0367171	0.786269
RNA_RUBCN	-0.168467	0.210317
RNA_IGF1R	0.105832	0.433325
RNA_KRAS	-0.0194385	0.88588
RNA_XPNPEP3	0.12959	0.33667
RNA_DAZAP2	0.00431966	0.974559
RNA_MCL1	0.170627	0.204443
RNA_IFI44	-0.194385	0.147359
RNA_DPY19L3	0.0950326	0.481944
RNA_STAU2	0.0669548	0.620703
RNA_ARHGDIG	0.0151188	0.911123
RNA_ITPKB	-0.0669548	0.620703
RNA_ATG16L1	-0.025918	0.848233
RNA_CTSS	0.215983	0.10661
RNA_PIK3C2B	-0.0820736	0.543891
RNA_R3HDM2	0.0561556	0.678215
RNA_F11R	0.114471	0.396503
RNA_ZNF160	-0.0950326	0.481944
RNA_RAB5B	-0.0323975	0.81092
RNA_MTHFD1L	-0.0928728	0.492003
RNA_MATR3	-0.025918	0.848233
RNA_WSB2	-0.0107992	0.936454
RNA_HEATR5A	-0.0151188	0.911123
RNA_MAX	-0.0993523	0.462158
RNA_LPIN2	0.153348	0.254764
RNA_SEC61A1	-0.012959	0.923779
RNA_GTF2IRD2B	0.326135	0.0132932
RNA_LASP1	-0.12311	0.361585
RNA_RIN2	-0.077754	0.565362
RNA_TMEM182	0	1
RNA_PSEN1	-0.0194385	0.88588
RNA_FILIP1L	-0.051836	0.701764
RNA_AKNA	0.0583155	0.666552
RNA_KDM3B	0.142549	0.290151
RNA_INPP4A	-0.0691146	0.609452
RNA_NAB1	-0.194385	0.147359
RNA_NEDD9	0.339094	0.0098707
RNA_ETV6	-0.112311	0.405532
RNA_ZCCHC24	0.313176	0.0176897
RNA_FYN	0.0475163	0.725595
RNA_NDEL1	-0.0302377	0.823316
RNA_CDK13	0.090713	0.502169
RNA_ABCA9	0.120951	0.370134
RNA_NUP155	-0.090713	0.502169
RNA_MYO9B	-0.155508	0.248053
RNA_MBD5	0.161987	0.228646
RNA_PHF20L1	-0.0107992	0.936454
RNA_PLEKHA5	0.138229	0.305165
RNA_STK35	-0.138229	0.305165
RNA_SEMA4D	0.00863933	0.949144
RNA_AC125232.1	-0.0863933	0.522822
RNA_ZDHHC3	0.0993523	0.462158
RNA_PIAS1	0.13175	0.328609
RNA_RPL22	-0.118791	0.378803
RNA_VPS41	0.207344	0.121718
RNA_HMGN2	0.0583155	0.666552
RNA_PCDHGC3	-0.103672	0.442822
RNA_TMCC1	-0.0345573	0.79857
RNA_ZNF362	0.0064795	0.961847
RNA_VASP	-0.265659	0.045793
RNA_WWOX	0.105832	0.433325
RNA_SUPT6H	0.00431966	0.974559
RNA_ACAD9	-0.0561556	0.678215
RNA_VPS13A	0.0691146	0.609452
RNA_AP3M2	0.0475163	0.725595
RNA_NR2C2	0.0755941	0.576244
RNA_MSANTD3	-0.319655	0.0153572
RNA_PPP4R3B	0.0410368	0.761825
RNA_SAFB	-0.213823	0.110244
RNA_KLHL20	0.205184	0.125738
RNA_FOSL2	0.138229	0.305165
RNA_PTPRS	0.198705	0.138401
RNA_ELMO1	0.0820736	0.543891
RNA_NLRC5	-0.285098	0.031588
RNA_ANAPC16	0.136069	0.312857
RNA_ERGIC1	0.101512	0.452433
RNA_SLC41A2	-0.0280778	0.835754
RNA_ZFAND5	0.315336	0.0168807
RNA_TM7SF2	-0.105832	0.433325
RNA_NF2	0.174946	0.193047
RNA_ZDHHC17	0.114471	0.396503
RNA_FAT1	-0.0799138	0.554577
RNA_PDGFRA	0.190065	0.156742
RNA_SFXN1	-0.051836	0.701764
RNA_NREP	0.105832	0.433325
RNA_TULP3	-0.146869	0.275628
RNA_SETD1B	-0.0367171	0.786269
RNA_SYNPO	0.0475163	0.725595
RNA_PSMD6	0.0064795	0.961847
RNA_PABPC4	0.0345573	0.79857
RNA_GIGYF2	-0.0820736	0.543891
RNA_POMZP3	0.00215983	0.987278
RNA_LIMD1	0.0172787	0.898489
RNA_MAP7D1	-0.179266	0.182111
RNA_TIPARP	0.308856	0.0194069
RNA_AQP12A	0.00108009	0.993638
RNA_SWAP70	0.120951	0.370134
RNA_PLEKHA7	0.0280778	0.835754
RNA_KDM4B	0.144709	0.282828
RNA_BCLAF3	0.0799138	0.554577
RNA_ABCG1	0.0194385	0.88588
RNA_ABR	0.0410368	0.761825
RNA_HIST1H2BD	-0.192225	0.151997
RNA_ZNF736	0.0280778	0.835754
RNA_MPRIP	0.0993523	0.462158
RNA_EFL1	-0.0604753	0.654967
RNA_SHC1	-0.0453565	0.73761
RNA_LMCD1	0.077754	0.565362
RNA_CYTH1	0.116631	0.387593
RNA_NUBPL	-0.0842335	0.533305
RNA_RASSF3	-0.0496761	0.713646
RNA_SPAG9	0.151188	0.261596
RNA_PRKD1	0.157668	0.241463
RNA_SEC24A	-0.12527	0.353158
RNA_ZNF814	-0.0431966	0.749688
RNA_NBR1	0.120951	0.370134
RNA_MPHOSPH9	-0.194385	0.147359
RNA_ANXA1	0.0863933	0.522822
RNA_PLEKHH2	0.140389	0.297596
RNA_SERPINA3	-0.203024	0.129857
RNA_NBPF26	-0.442766	0.000562911
RNA_PHF3	0.0712745	0.598291
RNA_REG3G	0.0595548	0.659895
RNA_C5orf15	0.0475163	0.725595
RNA_BNIP3	0.0367171	0.786269
RNA_TPR	0.107992	0.423944
RNA_RALBP1	0.0280778	0.835754
RNA_ATPSCKMT	-0.0151188	0.911123
RNA_ARL5A	-0.12959	0.33667
RNA_FAP	-0.0712745	0.598291
RNA_COL6A2	-0.051836	0.701764
RNA_ZNF451	0.012959	0.923779
RNA_AP1G1	0.0323975	0.81092
RNA_RSRC1	0.0302377	0.823316
RNA_EIF4E	-0.077754	0.565362
RNA_GALNT1	0.00215983	0.987278
RNA_CHD3	0.0626351	0.643462
RNA_BTBD1	-0.0755941	0.576244
RNA_RPRD1B	-0.12743	0.344853
RNA_DUSP6	-0.0863933	0.522822
RNA_UBA2	-0.038877	0.77402
RNA_ANTXR2	0.0863933	0.522822
RNA_TJP2	0.198705	0.138401
RNA_ATP10D	0.192225	0.151997
RNA_MLXIP	-0.157668	0.241463
RNA_RAC1	0.0950326	0.481944
RNA_LRRK2	0.12311	0.361585
RNA_CPLANE1	-0.025918	0.848233
RNA_ISLR	0.0604753	0.654967
RNA_SERP1	-0.168467	0.210317
RNA_TAF15	-0.120951	0.370134
RNA_MPP5	-0.105832	0.433325
RNA_VGLL4	0.0885531	0.512443
RNA_TICAM1	0.0755941	0.576244
RNA_WASH9P	0.112311	0.405532
RNA_PRKX	0.421167	0.00110436
RNA_S100A11	-0.0669548	0.620703
RNA_CIITA	0.0107992	0.936454
RNA_ATR	-0.0712745	0.598291
RNA_MYO1D	0.110151	0.414679
RNA_PSMD1	-0.157668	0.241463
RNA_ATAD1	0.0993523	0.462158
RNA_NOTCH2NLA	0.0172787	0.898489
RNA_CD58	0.12527	0.353158
RNA_DENND4C	0.177106	0.187522
RNA_ILF3	-0.174946	0.193047
RNA_TCEA1	-0.166307	0.216308
RNA_RSKR	-0.0993523	0.462158
RNA_ARHGAP29	-0.090713	0.502169
RNA_GNAQ	0.336934	0.0103816
RNA_RMND5A	0.105832	0.433325
RNA_FMNL1	-0.114471	0.396503
RNA_SORBS1	0.149028	0.268551
RNA_IST1	0.051836	0.701764
RNA_ERAP2	-0.12311	0.361585
RNA_EFEMP1	0.0172787	0.898489
RNA_SLC41A1	0.0453565	0.73761
RNA_CAPRIN1	-0.105832	0.433325
RNA_BTN2A1	-0.161987	0.228646
RNA_TTYH3	0.0194385	0.88588
RNA_ST3GAL6	-0.211664	0.113972
RNA_ZCCHC7	-0.0194385	0.88588
RNA_MGP	0.161987	0.228646
RNA_PBX3	-0.0799138	0.554577
RNA_SPRED2	0.244061	0.0673138
RNA_SEC61B	0.00215983	0.987278
RNA_GMIP	0.0323975	0.81092
RNA_NFKB1	0.0367171	0.786269
RNA_PDLIM7	-0.103672	0.442822
RNA_EPC2	0.105832	0.433325
RNA_GPATCH2	-0.0669548	0.620703
RNA_ACTN1	-0.0626351	0.643462
RNA_MS4A7	0.103672	0.442822
RNA_EHF	-0.00215983	0.987278
RNA_TRIM35	-0.0410368	0.761825
RNA_CPNE3	0.330454	0.0120537
RNA_CCDC88A	0.0151188	0.911123
RNA_WDR45B	0.0799138	0.554577
RNA_MOB1A	0.0172787	0.898489
RNA_BMP1	-0.025918	0.848233
RNA_PDE12	0.0345573	0.79857
RNA_WWP1	0.140389	0.297596
RNA_TCIRG1	-0.120951	0.370134
RNA_HIVEP1	-0.190065	0.156742
RNA_SMAD2	-0.0604753	0.654967
RNA_WDR3	-0.207344	0.121718
RNA_HK1	0.0323975	0.81092
RNA_PSAT1	-0.12527	0.353158
RNA_HDGFL3	-0.0237582	0.860749
RNA_NUDT4P2	0.0367171	0.786269
RNA_ARHGEF3	0.166307	0.216308
RNA_STXBP3	0.151188	0.261596
RNA_IGF2BP2	-0.0583155	0.666552
RNA_SCTR	0.0863933	0.522822
RNA_CRTC3	0.218143	0.103069
RNA_F13A1	0.0993523	0.462158
RNA_TCP11L2	0.0237582	0.860749
RNA_APPL2	0.00215983	0.987278
RNA_DAAM1	-0.0107992	0.936454
RNA_PSMD5	-0.287258	0.0302661
RNA_PAG1	0.136069	0.312857
RNA_NAP1L1	0.12311	0.361585
RNA_ZBTB1	-0.0539958	0.689953
RNA_CBFB	0.038877	0.77402
RNA_FBXO2	-0.317495	0.0161036
RNA_ETF1	-0.0669548	0.620703
RNA_MST1R	0.0431966	0.749688
RNA_MTOR	-0.276459	0.0373665
RNA_STAG2	-0.174946	0.193047
RNA_ITGA6	0.00431966	0.974559
RNA_DEPTOR	0.112311	0.405532
RNA_MSN	-0.0475163	0.725595
RNA_DSG2	-0.012959	0.923779
RNA_MEF2A	0.12959	0.33667
RNA_ELF1	0.0971925	0.471996
RNA_SFMBT1	0.295897	0.0254315
RNA_FKBP10	-0.00431966	0.974559
RNA_FNTB	-0.0151188	0.911123
RNA_OSBPL1A	0.051836	0.701764
RNA_COLGALT1	-0.136069	0.312857
RNA_CCNI	0.0583155	0.666552
RNA_NSUN5P1	-0.0583155	0.666552
RNA_MST1L	0.101512	0.452433
RNA_G3BP1	0.012959	0.923779
RNA_PRNP	-0.0626351	0.643462
RNA_INSR	0.215983	0.10661
RNA_CARNMT1	0.025918	0.848233
RNA_PLAU	-0.183586	0.17163
RNA_MGAT5	0.0172787	0.898489
RNA_PTPN23	-0.0367171	0.786269
RNA_TFPI	0.012959	0.923779
RNA_SP2	0.0669548	0.620703
RNA_VPS4B	-0.103672	0.442822
RNA_ALDH1A3	-0.12743	0.344853
RNA_BROX	0.105832	0.433325
RNA_DST	0.0475163	0.725595
RNA_SUCLG2	0.0734343	0.587221
RNA_CSGALNACT2	-0.0431966	0.749688
RNA_TRMT1L	-0.0928728	0.492003
RNA_CDC42EP3	0.315336	0.0168807
RNA_FRMD4B	0.0971925	0.471996
RNA_MTRR	-0.172787	0.198687
RNA_NAPG	-0.038877	0.77402
RNA_XPO1	-0.0280778	0.835754
RNA_DKK3	0.397409	0.00220565
RNA_CARMIL1	0.168467	0.210317
RNA_ANGEL2	0.0626351	0.643462
RNA_BGN	0.250541	0.0601442
RNA_MTPAP	0.146869	0.275628
RNA_ACLY	-0.0583155	0.666552
RNA_PKP4	0.0367171	0.786269
RNA_ITSN1	0.157668	0.241463
RNA_AKR7A3	0	1
RNA_YTHDC1	0.0215983	0.873299
RNA_MXRA8	0.0993523	0.462158
RNA_CLIP1	-0.172787	0.198687
RNA_GJB1	0.192225	0.151997
RNA_STX7	0.0367171	0.786269
RNA_TLE3	-0.311016	0.0185314
RNA_ABCC1	0.107992	0.423944
RNA_NABP1	-0.138229	0.305165
RNA_ANKRD28	-0.0561556	0.678215
RNA_NR3C2	0.218143	0.103069
RNA_DCAF5	0.0237582	0.860749
RNA_MYO18A	-0.205184	0.125738
RNA_HNRNPR	-0.235422	0.0779194
RNA_LOXL2	-0.112311	0.405532
RNA_APOE	-0.038877	0.77402
RNA_UBE4A	0.0172787	0.898489
RNA_WWC2	-0.246221	0.0648516
RNA_DCUN1D1	0	1
RNA_MORF4L1	0	1
RNA_CEP89	-0.0345573	0.79857
RNA_RPS6KB1	-0.155508	0.248053
RNA_CKLF	0.0064795	0.961847
RNA_UBE2K	-0.213823	0.110244
RNA_DCN	0.347733	0.00803883
RNA_NUP43	0.051836	0.701764
RNA_TAF2	-0.114471	0.396503
RNA_ZC3H18	-0.0237582	0.860749
RNA_RAB3GAP1	0.155508	0.248053
RNA_CLPTM1L	-0.159828	0.234995
RNA_EPM2AIP1	-0.064795	0.63204
RNA_ELAVL1	-0.187905	0.161595
RNA_INVS	0.0280778	0.835754
RNA_PARG	-0.179266	0.182111
RNA_KAT7	0.103672	0.442822
RNA_MAP3K4	-0.136069	0.312857
RNA_ZNF346	0.164147	0.222417
RNA_PLXDC1	0.0950326	0.481944
RNA_EID1	0.012959	0.923779
RNA_SDCCAG8	0.0302377	0.823316
RNA_CFAP97	-0.120951	0.370134
RNA_SF3B3	-0.192225	0.151997
RNA_MAL2	-0.0928728	0.492003
RNA_USP34	-0.0820736	0.543891
RNA_GNS	0.120951	0.370134
RNA_ZNF117	-0.0215983	0.873299
RNA_NCOR2	0.118791	0.378803
RNA_LIPH	0.025918	0.848233
RNA_M6PR	-0.120951	0.370134
RNA_AIDA	-0.0950326	0.481944
RNA_ZNF638	0.0280778	0.835754
RNA_USP45	-0.0323975	0.81092
RNA_PGGT1B	-0.051836	0.701764
RNA_LSM14A	-0.13175	0.328609
RNA_RNF212	0.0712745	0.598291
RNA_GAPVD1	-0.00431966	0.974559
RNA_ARPC5	-0.0064795	0.961847
RNA_MAPKAPK2	-0.0280778	0.835754
RNA_SULF2	0.0410368	0.761825
RNA_WASH3P	0.025918	0.848233
RNA_ZNF841	-0.0172787	0.898489
RNA_FANCC	0.25702	0.0536034
RNA_ZNF782	0.0172787	0.898489
RNA_ACTR3C	0.00215983	0.987278
RNA_PPP1R15A	-0.0194385	0.88588
RNA_XPC	0.103672	0.442822
RNA_USP53	0.161987	0.228646
RNA_ATP6V0A2	0.103672	0.442822
RNA_BRD1	0.185746	0.166557
RNA_NET1	-0.0928728	0.492003
RNA_YWHAE	-0.0496761	0.713646
RNA_SSX2IP	0.0453565	0.73761
RNA_SMAP2	0.155508	0.248053
RNA_ATE1	0.0453565	0.73761
RNA_MNT	0.13175	0.328609
RNA_MDM2	0.038877	0.77402
RNA_DENND4B	0.0928728	0.492003
RNA_LYN	-0.0755941	0.576244
RNA_WASHC4	-0.0561556	0.678215
RNA_FYCO1	0.233262	0.0807674
RNA_SETD5	-0.00215983	0.987278
RNA_DDX19A	0.0453565	0.73761
RNA_NOTCH3	-0.025918	0.848233
RNA_PLD1	0.12527	0.353158
RNA_SLC39A10	-0.0604753	0.654967
RNA_SMARCA2	0.118791	0.378803
RNA_S100A10	-0.0885531	0.512443
RNA_TINAGL1	0.0237582	0.860749
RNA_SENP2	-0.140389	0.297596
RNA_MTF2	-0.220303	0.0996193
RNA_RCAN3	-0.0539958	0.689953
RNA_SETD2	-0.0302377	0.823316
RNA_GUCY1A1	0.203024	0.129857
RNA_RNF38	0.203024	0.129857
RNA_CDC27	0.00215983	0.987278
RNA_KIRREL2	0.0950326	0.481944
RNA_PDS5B	0.0734343	0.587221
RNA_DTX4	-0.103672	0.442822
RNA_LINC01145	-0.26134	0.0495728
RNA_ARHGAP1	0.0410368	0.761825
RNA_BRD3	-0.0410368	0.761825
RNA_ATP2B1	-0.0561556	0.678215
RNA_CCND1	-0.0215983	0.873299
RNA_PDP1	0.110151	0.414679
RNA_EZR	-0.153348	0.254764
RNA_SLC25A30	0.0842335	0.533305
RNA_GABRP	-0.0712745	0.598291
RNA_CBWD1	-0.0604753	0.654967
RNA_UBE3C	-0.200864	0.134078
RNA_METTL2A	0.0453565	0.73761
RNA_RPL34	0.12311	0.361585
RNA_SDCBP	0.231102	0.083697
RNA_SLC25A51	0.064795	0.63204
RNA_YAF2	-0.0604753	0.654967
RNA_TOMM7	0.272139	0.0405686
RNA_CLIP4	-0.136069	0.312857
RNA_PPARA	0.198705	0.138401
RNA_FOXK2	0.179266	0.182111
RNA_DDX42	0.0431966	0.749688
RNA_PHGDH	0.012959	0.923779
RNA_SLC38A1	-0.00863933	0.949144
RNA_SGK3	-0.00431966	0.974559
RNA_STARD4	0.0280778	0.835754
RNA_VEZF1	0.0064795	0.961847
RNA_ATAD3B	-0.159828	0.234995
RNA_APLP2	0.0885531	0.512443
RNA_DCUN1D4	0.0496761	0.713646
RNA_AC026470.1	-0.215983	0.10661
RNA_TNFRSF21	-0.0561556	0.678215
RNA_C6orf106	-0.2635	0.0476523
RNA_LRRC8B	-0.0799138	0.554577
RNA_KLHL5	-0.233262	0.0807674
RNA_ATP1B1	0.0842335	0.533305
RNA_GM2A	0.00215983	0.987278
RNA_INPP5B	0.0453565	0.73761
RNA_CTSC	0.0410368	0.761825
RNA_MAP4K5	0.0367171	0.786269
RNA_CXCR4	0.153348	0.254764
RNA_FUT10	-0.0194385	0.88588
RNA_ARHGAP35	0.0237582	0.860749
RNA_ZNF608	-0.0475163	0.725595
RNA_PAFAH1B2	-0.151188	0.261596
RNA_NAMPT	-0.064795	0.63204
RNA_PRDX4	0	1
RNA_EXOSC10	-0.0172787	0.898489
RNA_ZNF518A	-0.0842335	0.533305
RNA_MEX3C	-0.116631	0.387593
RNA_HIST4H4	-0.051836	0.701764
RNA_RACK1	-0.0064795	0.961847
RNA_SP110	-0.185746	0.166557
RNA_BBS9	0.120951	0.370134
RNA_CLIC4	-0.0302377	0.823316
RNA_GNPTAB	0.209504	0.117797
RNA_MCM9	-0.051836	0.701764
RNA_ZNF516	0.0691146	0.609452
RNA_SPTAN1	0.110151	0.414679
RNA_WDR48	0.00431966	0.974559
RNA_TAB2	-0.190065	0.156742
RNA_ISG20L2	0.118791	0.378803
RNA_TIAM2	0.0885531	0.512443
RNA_ZC3H12A	0.0345573	0.79857
RNA_RPAP2	-0.00215983	0.987278
RNA_PTF1A	0.0261112	0.847115
RNA_CDC73	0.196545	0.142828
RNA_NBN	-0.0583155	0.666552
RNA_RIT1	0.107992	0.423944
RNA_HERC6	-0.233262	0.0807674
RNA_CCDC80	0.0950326	0.481944
RNA_USP10	-0.265659	0.045793
RNA_SIK3	-0.157668	0.241463
RNA_CDC5L	0.0345573	0.79857
RNA_FAR1	0.183586	0.17163
RNA_NCOA4	0.116631	0.387593
RNA_DCAF6	0.250541	0.0601442
RNA_LSP1	-0.0561556	0.678215
RNA_ZFR	0.0410368	0.761825
RNA_CBR4	-0.0172787	0.898489
RNA_ARF3	-0.0971925	0.471996
RNA_OXR1	0.233262	0.0807674
RNA_TTC33	-0.164147	0.222417
RNA_NBPF19	0.110151	0.414679
RNA_ZMYM2	-0.0107992	0.936454
RNA_MALT1	0.0194385	0.88588
RNA_DBF4	-0.118791	0.378803
RNA_AHI1	-0.0064795	0.961847
RNA_PLCD3	0.0172787	0.898489
RNA_KALRN	0.196545	0.142828
RNA_CCDC186	-0.12959	0.33667
RNA_MX2	-0.209504	0.117797
RNA_MYCBP2	-0.00215983	0.987278
RNA_NPIPB14P	0.144709	0.282828
RNA_GNB1	-0.077754	0.565362
RNA_ANXA2	-0.038877	0.77402
RNA_RAD50	-0.105832	0.433325
RNA_SRM	-0.0561556	0.678215
RNA_ITPR1	0.110151	0.414679
RNA_MAD1L1	-0.248381	0.0624622
RNA_ZDHHC20	-0.0367171	0.786269
RNA_CLEC2D	0.0755941	0.576244
RNA_LYPLA1	-0.192225	0.151997
RNA_CASK	-0.112311	0.405532
RNA_PLS1	0.138229	0.305165
RNA_UBE2Z	-0.285098	0.031588
RNA_SMARCC2	0.12743	0.344853
RNA_PARD6B	-0.0431966	0.749688
RNA_SHLD2	-0.0431966	0.749688
RNA_KLHL2	-0.0237582	0.860749
RNA_CYP20A1	0.274299	0.0389404
RNA_CELF1	-0.187905	0.161595
RNA_SRPK1	-0.166307	0.216308
RNA_PPIP5K1	0.0107992	0.936454
RNA_TAGLN	-0.12527	0.353158
RNA_CLCN3	0.00215983	0.987278
RNA_MLKL	-0.222463	0.0962601
RNA_TGM2	0.0431966	0.749688
RNA_SRCAP	0.0280778	0.835754
RNA_ZNF226	0.00431966	0.974559
RNA_RFFL	-0.140389	0.297596
RNA_YEATS2	-0.287258	0.0302661
RNA_DESI2	0.0626351	0.643462
RNA_NIPAL2	0.403889	0.00183549
RNA_TFCP2	0.112311	0.405532
RNA_GBP3	-0.103672	0.442822
RNA_XIAP	-0.114471	0.396503
RNA_ENSA	0.101512	0.452433
RNA_UHMK1	0.0410368	0.761825
RNA_TRIM33	0.0820736	0.543891
RNA_TMED7	0.0367171	0.786269
RNA_ZZEF1	0.00215983	0.987278
RNA_PRDM4	-0.12959	0.33667
RNA_ATAD3A	-0.291577	0.0277607
RNA_DCUN1D2	0.0237582	0.860749
RNA_PXN	-0.144709	0.282828
RNA_SNX25	-0.0453565	0.73761
RNA_TCF25	-0.0691146	0.609452
RNA_BICDL2	0.118791	0.378803
RNA_LRRK1	0.190065	0.156742
RNA_HIST2H2BE	-0.181426	0.176814
RNA_WDR70	0.0539958	0.689953
RNA_AP000347.1	0.153348	0.254764
RNA_GOLGA4	-0.00431966	0.974559
RNA_A2M	0.120951	0.370134
RNA_CPEB4	-0.103672	0.442822
RNA_TUBB6	0.025918	0.848233
RNA_ZNF141	-0.0734343	0.587221
RNA_SH3TC1	0.0561556	0.678215
RNA_CHD7	-0.0604753	0.654967
RNA_HUS1	0.110151	0.414679
RNA_AK2	-0.118791	0.378803
RNA_KIAA1109	0.0712745	0.598291
RNA_USP8	-0.090713	0.502169
RNA_SLC25A13	0.291577	0.0277607
RNA_BTN3A1	-0.196545	0.142828
RNA_CACNA1D	0.321815	0.0146407
RNA_MCU	0.0431966	0.749688
RNA_LPCAT1	-0.155508	0.248053
RNA_EML1	-0.0323975	0.81092
RNA_PDLIM3	-0.0971925	0.471996
RNA_ATP11C	0.00863933	0.949144
RNA_CACNB3	-0.136069	0.312857
RNA_SMC3	-0.211664	0.113972
RNA_SPARCL1	0.26134	0.0495728
RNA_AL732372.3	-0.0638861	0.636837
RNA_LZIC	-0.185746	0.166557
RNA_AP3S2	-0.0064795	0.961847
RNA_JUP	-0.13391	0.320672
RNA_PPP1R9B	-0.0971925	0.471996
RNA_PIK3AP1	-0.174946	0.193047
RNA_USF3	-0.00863933	0.949144
RNA_ZMYM5	0.0583155	0.666552
RNA_DOCK1	0.164147	0.222417
RNA_TCAIM	0.0107992	0.936454
RNA_FAM210B	0.172787	0.198687
RNA_PANK2	-0.151188	0.261596
RNA_GADD45G	0.222463	0.0962601
RNA_SUZ12	-0.151188	0.261596
RNA_BAIAP2	0.0928728	0.492003
RNA_ACSL3	0.198705	0.138401
RNA_MAP3K13	-0.142549	0.290151
RNA_UBE2D3	-0.140389	0.297596
RNA_UBE2E1	-0.215983	0.10661
RNA_AREL1	-0.0820736	0.543891
RNA_RALA	-0.190065	0.156742
RNA_NFKBIZ	-0.285098	0.031588
RNA_TRIM50	0.0691146	0.609452
RNA_TFDP2	0.181426	0.176814
RNA_PPP1R8	-0.244061	0.0673138
RNA_LAT2	-0.120951	0.370134
RNA_ERO1A	-0.140389	0.297596
RNA_RBPJ	-0.13175	0.328609
RNA_LARP4B	-0.0151188	0.911123
RNA_ARHGDIB	0.00863933	0.949144
RNA_GRB2	-0.116631	0.387593
RNA_CSPP1	0.146869	0.275628
RNA_LYZ	0.205184	0.125738
RNA_UTP23	-0.0604753	0.654967
RNA_PSMD12	-0.0669548	0.620703
RNA_TEX10	-0.0712745	0.598291
RNA_LDAH	-0.248381	0.0624622
RNA_EGF	0.0928728	0.492003
RNA_ORC2	0.00215983	0.987278
RNA_CWC27	-0.0431966	0.749688
RNA_VRK1	-0.107992	0.423944
RNA_RNASE1	0.226782	0.0898067
RNA_TLE4	0.107992	0.423944
RNA_TBC1D22A	0.077754	0.565362
RNA_RAD51D	-0.0799138	0.554577
RNA_TRPM7	0.051836	0.701764
RNA_NR1D2	0.0302377	0.823316
RNA_EIF4E2	0.012959	0.923779
RNA_RPL31	-0.025918	0.848233
RNA_FARP2	0.235422	0.0779194
RNA_ABCC5	0.209504	0.117797
RNA_ITGA3	-0.138229	0.305165
RNA_GNE	0.142549	0.290151
RNA_CASP8	-0.13391	0.320672
RNA_MSRB1	-0.0734343	0.587221
RNA_LGALS9	-0.0712745	0.598291
RNA_THEMIS2	-0.0367171	0.786269
RNA_ANKAR	0.200864	0.134078
RNA_AGTPBP1	0.0280778	0.835754
RNA_PDGFRB	0.192225	0.151997
RNA_PRSS23	0.0561556	0.678215
RNA_AP1S2	0.107992	0.423944
RNA_ARIH1	-0.0669548	0.620703
RNA_TMEM134	-0.138229	0.305165
RNA_CNTRL	0.0151188	0.911123
RNA_OGDH	0.0410368	0.761825
RNA_BCAR1	-0.13391	0.320672
RNA_SUSD1	0.0820736	0.543891
RNA_EHBP1L1	-0.250541	0.0601442
RNA_SRBD1	-0.0885531	0.512443
RNA_RALB	-0.334774	0.0109151
RNA_MAN1A2	-0.0215983	0.873299
RNA_RASA4	0.161987	0.228646
RNA_LBR	0.12527	0.353158
RNA_RPTOR	0.112311	0.405532
RNA_UBR2	-0.0583155	0.666552
RNA_FAM168A	0.0410368	0.761825
RNA_OSGEPL1	0.112311	0.405532
RNA_TCERG1	-0.0626351	0.643462
RNA_SAP130	0.116631	0.387593
RNA_HNRNPA1	-0.196545	0.142828
RNA_SYNGAP1	0.0237582	0.860749
RNA_DAP3	-0.0151188	0.911123
RNA_COG5	0.0712745	0.598291
RNA_BTG2	0.0971925	0.471996
RNA_STXBP5	0.0539958	0.689953
RNA_SPIRE1	0.146869	0.275628
RNA_ATM	0.0064795	0.961847
RNA_SUN1	-0.112311	0.405532
RNA_PCMTD1	0.0820736	0.543891
RNA_ARHGAP22	-0.116631	0.387593
RNA_IREB2	-0.153348	0.254764
RNA_PCDH1	0.0604753	0.654967
RNA_FAS	-0.0755941	0.576244
RNA_KDELC2	0.118791	0.378803
RNA_MYL12A	0.107992	0.423944
RNA_EPAS1	0.105832	0.433325
RNA_ABLIM2	0	1
RNA_RNF111	-0.0453565	0.73761
RNA_RPLP1	0.0431966	0.749688
RNA_CTNND1	-0.064795	0.63204
RNA_PCNX1	0.012959	0.923779
RNA_CHN1	-0.0712745	0.598291
RNA_PIP4K2B	0.179266	0.182111
RNA_PDE8A	0.038877	0.77402
RNA_AP1M1	0.0669548	0.620703
RNA_PXYLP1	0.105832	0.433325
RNA_TUBGCP3	0.077754	0.565362
RNA_CREBBP	0.295897	0.0254315
RNA_ANKMY1	0.233262	0.0807674
RNA_ZNF264	0.0431966	0.749688
RNA_MRE11	-0.0583155	0.666552
RNA_NAB2	-0.0302377	0.823316
RNA_USP28	-0.0971925	0.471996
RNA_MEIS1	0.228942	0.0867096
RNA_ST3GAL1	-0.0345573	0.79857
RNA_TCAF1	0.112311	0.405532
RNA_NOL4L	-0.118791	0.378803
RNA_PPT1	0.0561556	0.678215
RNA_PSPC1	-0.0842335	0.533305
RNA_RCOR3	0.215983	0.10661
RNA_MUC1	0.174946	0.193047
RNA_DLG5	-0.183586	0.17163
RNA_ICAM1	-0.319655	0.0153572
RNA_DPP9	-0.051836	0.701764
RNA_UBE2S	-0.332614	0.0114722
RNA_TANK	-0.0302377	0.823316
RNA_ACVR2A	0.291577	0.0277607
RNA_GCAT	0.157668	0.241463
RNA_POLR1A	0.0928728	0.492003
RNA_MECOM	0.112311	0.405532
RNA_UBALD2	-0.0583155	0.666552
RNA_NFASC	0.105832	0.433325
RNA_RALGAPB	-0.0151188	0.911123
RNA_PIGR	0.192225	0.151997
RNA_TEFM	0.0323975	0.81092
RNA_TSC22D2	0.0345573	0.79857
RNA_STEAP1	-0.0496761	0.713646
RNA_PRKAB1	0.0863933	0.522822
RNA_TRNT1	-0.0863933	0.522822
RNA_BAG5	-0.112311	0.405532
RNA_SPICE1	0.0107992	0.936454
RNA_PER2	0.13391	0.320672
RNA_ASXL1	-0.0194385	0.88588
RNA_PRR12	-0.0064795	0.961847
RNA_SPEN	-0.140389	0.297596
RNA_ARHGEF9	-0.0734343	0.587221
RNA_TOX4	-0.161987	0.228646
RNA_AMBRA1	-0.0410368	0.761825
RNA_KHSRP	-0.12527	0.353158
RNA_G3BP2	0.0302377	0.823316
RNA_RPS2	-0.142549	0.290151
RNA_BTBD3	0.241901	0.0698502
RNA_CTSB	-0.0237582	0.860749
RNA_WBP11	-0.118791	0.378803
RNA_UBE2W	0.0302377	0.823316
RNA_ADGRA2	0.116631	0.387593
[truncated: 129 more rows]

## Sheet: Supplementary Table 5
Supplementary Table 5: Protein and Lipid Top Features and Complete Feature Set
Frequency of Top Protein Lipid Feats
Analyte	Study Label	Feature	Frequency
Plasma_Protein	label_deceased	ANXA1	0.8824
Plasma_Protein	label_deceased	CO6	0.8627
Plasma_Protein	label_deceased	GPC1	0.8431
Plasma_Protein	label_deceased	D19L1	0.7843
Plasma_Protein	label_deceased	ALS	0.7255
Plasma_Protein	label_deceased	HV320	0.6078
Plasma_Protein	label_deceased	SPTB1	0.5882
Plasma_Protein	label_deceased	VTDB	0.5294
Plasma_Protein	label_deceased	FIBA	0.4902
Plasma_Protein	label_deceased	ICAL	0.451
Plasma_Protein	label_deceased	B2L13	0.4314
Plasma_Protein	label_deceased	RET4	0.4314
Plasma_Protein	label_deceased	HSP74	0.3922
Plasma_Protein	label_deceased	IGJ	0.3333
Plasma_Protein	label_deceased	FHR1	0.3333
Plasma_Protein	label_deceased	PZP	0.3137
Plasma_Protein	label_deceased	MUC19	0.2941
Plasma_Protein	label_deceased	PROZ	0.2941
Plasma_Protein	label_deceased	GRB2	0.2745
Plasma_Protein	label_deceased	AACT	0.2549
Plasma_Protein	label_deceased	GPX3	0.2353
Plasma_Protein	label_deceased	PRG4	0.2157
Plasma_Protein	label_deceased	FINC	0.2157
Plasma_Protein	label_deceased	UBP5	0.2157
Plasma_Protein	label_deceased	FRPD1	0.1961
Plasma_Protein	label_deceased	UBP14	0.1961
Plasma_Protein	label_deceased	THY1	0.1765
Plasma_Protein	label_deceased	APOC3	0.1569
Plasma_Protein	label_deceased	LBP	0.1569
Plasma_Protein	label_deceased	CD14	0.1569
Plasma_Protein	label_deceased	A2AP	0.1373
Plasma_Protein	label_deceased	PSMD1	0.1373
Plasma_Protein	label_deceased	TRFE	0.1176
Plasma_Protein	label_deceased	MBL2	0.1176
Plasma_Protein	label_deceased	RNAS6	0.1176
Plasma_Protein	label_deceased	KV203	0.1176
Plasma_Protein	label_deceased	CNDP1	0.1176
Plasma_Protein	label_deceased	IGHA2	0.1176
Plasma_Protein	label_deceased	IGHD	0.1176
Plasma_Protein	label_deceased	CH60	0.1176
Plasma_Protein	label_deceased	HABP2	0.098
Plasma_Protein	label_deceased	LUZP1	0.098
Plasma_Protein	label_deceased	STK10	0.098
Plasma_Protein	label_deceased	ENPL	0.098
Plasma_Protein	label_deceased	STAT3	0.0784
Plasma_Protein	label_deceased	APOC1	0.0784
Plasma_Protein	label_deceased	LDHB	0.0784
Plasma_Protein	label_deceased	CAD13	0.0588
Plasma_Protein	label_deceased	FA12	0.0588
Plasma_Protein	label_deceased	ILEU	0.0588
Plasma_Protein	label_deceased	MED30	0.0588
Plasma_Protein	label_deceased	FLNB	0.0588
Plasma_Protein	label_deceased	NAMPT	0.0588
Tissue_Protein	label_deceased	COBA1	0.8776
Tissue_Protein	label_deceased	CO8A1	0.7551
Tissue_Protein	label_deceased	RLA0	0.7143
Tissue_Protein	label_deceased	COLA1	0.6122
Tissue_Protein	label_deceased	WASC5	0.6122
Tissue_Protein	label_deceased	MLP3A	0.5714
Tissue_Protein	label_deceased	FABP4	0.5714
Tissue_Protein	label_deceased	ALDOA	0.5306
Tissue_Protein	label_deceased	CD82	0.5306
Tissue_Protein	label_deceased	BUD31	0.4286
Tissue_Protein	label_deceased	KCRB	0.4286
Tissue_Protein	label_deceased	BCAM	0.3878
Tissue_Protein	label_deceased	GPC1	0.3469
Tissue_Protein	label_deceased	COAA1	0.3265
Tissue_Protein	label_deceased	LONM	0.2653
Tissue_Protein	label_deceased	LCAP	0.2245
Tissue_Protein	label_deceased	VAMP3	0.2245
Tissue_Protein	label_deceased	FGD4	0.2041
Tissue_Protein	label_deceased	SGTA	0.1837
Tissue_Protein	label_deceased	FUMH	0.1837
Tissue_Protein	label_deceased	CO5A1	0.1633
Tissue_Protein	label_deceased	COMP	0.1633
Tissue_Protein	label_deceased	PRDX2	0.1429
Tissue_Protein	label_deceased	CO1A1	0.1429
Tissue_Protein	label_deceased	ATP5H	0.1429
Tissue_Protein	label_deceased	TBD2B	0.1429
Tissue_Protein	label_deceased	LMO7	0.1429
Tissue_Protein	label_deceased	ENOA	0.1429
Tissue_Protein	label_deceased	IDH3A	0.1429
Tissue_Protein	label_deceased	GGYF2	0.1224
Tissue_Protein	label_deceased	AP3M1	0.1224
Tissue_Protein	label_deceased	ARSA	0.102
Tissue_Protein	label_deceased	MTX2	0.102
Tissue_Protein	label_deceased	AT5F1	0.102
Tissue_Protein	label_deceased	MYADM	0.102
Tissue_Protein	label_deceased	SPD2B	0.102
Tissue_Protein	label_deceased	ITA3	0.102
Tissue_Protein	label_deceased	GOSR1	0.102
Tissue_Protein	label_deceased	5NTC	0.102
Tissue_Protein	label_deceased	ADDA	0.102
Tissue_Protein	label_deceased	MYG	0.0816
Tissue_Protein	label_deceased	TENA	0.0816
Tissue_Protein	label_deceased	STS	0.0816
Tissue_Protein	label_deceased	CHD8	0.0816
Tissue_Protein	label_deceased	MOXD1	0.0816
Tissue_Protein	label_deceased	STMN1	0.0816
Tissue_Protein	label_deceased	CBG	0.0816
Tissue_Protein	label_deceased	CO8A2	0.0816
Tissue_Protein	label_deceased	THSD4	0.0612
Tissue_Protein	label_deceased	RAB23	0.0612
Tissue_Protein	label_deceased	MON2	0.0612
Tissue_Protein	label_deceased	AP2A1	0.0612
Tissue_Protein	label_deceased	CO3A1	0.0612
Tissue_Protein	label_deceased	C1QT5	0.0612
Tissue_Protein	label_deceased	RM13	0.0612
Tissue_Protein	label_deceased	TGM2	0.0612
Tissue_Protein	label_deceased	ODPB	0.0612
Tissue_Protein	label_deceased	OSBP1	0.0612
Tissue_Protein	label_deceased	ITB4	0.0612
Tissue_Protein	label_deceased	TIMP2	0.0612
Plasma_Lipid	label_deceased	species_conc_DAG(18:1/18:1)	0.666667
Plasma_Lipid	label_deceased	species_conc_DAG(18:1/18:2)	0.627451
Plasma_Lipid	label_deceased	species_conc_DAG(16:1/18:1)	0.588235
Plasma_Lipid	label_deceased	species_conc_DAG(16:0/18:1)	0.529412
Plasma_Lipid	label_deceased	species_conc_CE(18:0)	0.490196
Plasma_Lipid	label_deceased	species_conc_CE(18:1)	0.490196
Plasma_Lipid	label_deceased	species_conc_CE(20:5)	0.490196
Plasma_Lipid	label_deceased	species_conc_CE(18:4)	0.470588
Plasma_Lipid	label_deceased	species_conc_DAG(18:0/18:1)	0.470588
Plasma_Lipid	label_deceased	species_conc_CER(24:0)	0.431373
Plasma_Lipid	label_deceased	species_conc_CE(18:2)	0.431373
Plasma_Lipid	label_deceased	species_conc_CE(16:1)	0.392157
Plasma_Lipid	label_deceased	species_conc_CE(20:3)	0.392157
Plasma_Lipid	label_deceased	species_conc_CE(18:3)	0.392157
Plasma_Lipid	label_deceased	species_conc_CE(14:1)	0.372549
Plasma_Lipid	label_deceased	species_conc_CE(17:0)	0.352941
Plasma_Lipid	label_deceased	species_conc_CE(15:0)	0.333333
Plasma_Lipid	label_deceased	species_conc_CE(16:0)	0.333333
Plasma_Lipid	label_deceased	species_conc_DAG(16:0/18:0)	0.313725
Plasma_Lipid	label_deceased	species_conc_DAG(16:0/18:2)	0.313725
Plasma_Lipid	label_deceased	species_conc_CE(20:4)	0.313725
Plasma_Lipid	label_deceased	species_conc_CE(22:5)	0.313725
Plasma_Lipid	label_deceased	species_conc_LPC(18:2)	0.27451
Plasma_Lipid	label_deceased	species_conc_FFA(20:2)	0.27451
Plasma_Lipid	label_deceased	species_conc_LCER(16:0)	0.235294
Plasma_Lipid	label_deceased	species_conc_PC(16:0/18:1)	0.215686
Plasma_Lipid	label_deceased	species_conc_DAG(16:0/16:0)	0.196078
Plasma_Lipid	label_deceased	species_conc_CE(14:0)	0.196078
Plasma_Lipid	label_deceased	species_conc_LPC(20:3)	0.176471
Plasma_Lipid	label_deceased	species_conc_FFA(16:0)	0.156863
Plasma_Lipid	label_deceased	species_conc_PC(16:0/20:3)	0.156863
Plasma_Lipid	label_deceased	species_conc_LPC(18:0)	0.156863
Plasma_Lipid	label_deceased	species_conc_LPC(18:1)	0.137255
Plasma_Lipid	label_deceased	species_conc_FFA(14:0)	0.137255
Plasma_Lipid	label_deceased	species_conc_CE(22:6)	0.137255
Plasma_Lipid	label_deceased	species_conc_FFA(22:6)	0.137255
Plasma_Lipid	label_deceased	species_conc_FFA(22:5)	0.137255
Plasma_Lipid	label_deceased	species_conc_FFA(12:0)	0.117647
Plasma_Lipid	label_deceased	species_conc_FFA(14:1)	0.117647
Plasma_Lipid	label_deceased	species_conc_FFA(17:0)	0.117647
Plasma_Lipid	label_deceased	species_conc_FFA(18:0)	0.117647
Plasma_Lipid	label_deceased	species_conc_FFA(24:1)	0.117647
Plasma_Lipid	label_deceased	species_conc_LPC(20:4)	0.117647
Plasma_Lipid	label_deceased	species_conc_FFA(22:4)	0.0980392
Plasma_Lipid	label_deceased	species_conc_PC(16:0/22:4)	0.0980392
Plasma_Lipid	label_deceased	species_conc_LPE(18:1)	0.0784314
Plasma_Lipid	label_deceased	species_conc_PC(16:0/18:2)	0.0784314
Plasma_Lipid	label_deceased	species_conc_LPC(16:1)	0.0784314
Plasma_Lipid	label_deceased	species_conc_LPC(17:0)	0.0784314
Plasma_Lipid	label_deceased	species_conc_FFA(16:1)	0.0784314
Plasma_Lipid	label_deceased	species_conc_FFA(20:3)	0.0784314
Plasma_Lipid	label_deceased	species_conc_PC(18:0/18:1)	0.0784314
Plasma_Lipid	label_deceased	species_conc_PC(16:0/20:5)	0.0784314
Plasma_Lipid	label_deceased	species_conc_FFA(18:1)	0.0784314
Plasma_Lipid	label_deceased	species_conc_PC(18:1/20:5)	0.0784314
Plasma_Lipid	label_deceased	species_conc_LPC(16:0)	0.0588235
Plasma_Lipid	label_deceased	species_conc_FFA(18:2)	0.0588235
Plasma_Lipid	label_deceased	species_conc_FFA(20:4)	0.0588235
Plasma_Lipid	label_deceased	species_conc_PC(18:0/20:5)	0.0588235
Plasma_Lipid	label_deceased	species_conc_PC(18:0/22:6)	0.0588235
Plasma_Lipid	label_deceased	species_conc_PC(16:0/14:0)	0.0588235
Plasma_Lipid	label_deceased	species_conc_PC(18:1/16:1)	0.0588235
Plasma_Lipid	label_deceased	species_conc_PC(14:0/18:2)	0.0588235
Complete Protein Lipid Feat to Endpoints
	Survival
	Spearman rho	Spearman p-value
plasma_protein_A0M8Q6_LAC7	0.116272	0.416491
plasma_protein_B9A064_IGLL5	-0.0516752	0.718752
plasma_protein_O14791_APOL1	0.163638	0.251219
plasma_protein_O14980_XPO1	0.0287085	0.841498
plasma_protein_O15212_PFD6	0.117403	0.411939
plasma_protein_O15230_LAMA5	-0.148067	0.299771
plasma_protein_O43866_CD5L	-0.00574169	0.968103
plasma_protein_O75369_FLNB	-0.345441	0.0130379
plasma_protein_O75390_CISY	-0.120373	0.400129
plasma_protein_O75882_ATRN	0.307163	0.0283431
plasma_protein_O95445_APOM	-0.00287085	0.984048
plasma_protein_P00450_CERU	0.0200968	0.888679
plasma_protein_P00734_THRB	-0.0703485	0.62375
plasma_protein_P00736_C1R	0.0861254	0.547888
plasma_protein_P00738_HPT	-0.175134	0.218988
plasma_protein_P00746_CFAD	0.14448	0.31176
plasma_protein_P00747_PLMN	0.0516822	0.718716
plasma_protein_P00748_FA12	0.0315793	0.825883
plasma_protein_P00751_CFAB	0.0157907	0.912426
plasma_protein_P00966_ASSY	-0.0543147	0.705023
plasma_protein_P01008_ANT3	-0.12203	0.393626
plasma_protein_P01009_A1AT	-0.167964	0.238735
plasma_protein_P01011_AACT	-0.228248	0.107191
plasma_protein_P01019_ANGT	0.126317	0.377092
plasma_protein_P01023_A2MG	0.195231	0.169779
plasma_protein_P01024_CO3	0.129203	0.366201
plasma_protein_P01031_CO5	0.126317	0.377092
plasma_protein_P01042_KNG1	-0.0272767	0.849308
plasma_protein_P01591_IGJ	-0.269866	0.0554737
plasma_protein_P01593_KV101	0.223926	0.114189
plasma_protein_P01601_KV109	-0.0689315	0.630774
plasma_protein_P01608_KV116	0.0803837	0.574981
plasma_protein_P01616_KV203	-0.0308273	0.829967
plasma_protein_P01714_LV301	0.0143546	0.920364
plasma_protein_P01717_LV403	-0.126317	0.377092
plasma_protein_P01764_HV303	0.292826	0.0370415
plasma_protein_P01767_HV306	0.275062	0.0507599
plasma_protein_P01780_HV319	0.127371	0.373094
plasma_protein_P01781_HV320	0.410531	0.00276955
plasma_protein_P01859_IGHG2	-0.0200968	0.888679
plasma_protein_P01860_IGHG3	-0.00574169	0.968103
plasma_protein_P01861_IGHG4	0.0373218	0.794853
plasma_protein_P01871_IGHM	-0.0373218	0.794853
plasma_protein_P01876_IGHA1	0.00143546	0.992024
plasma_protein_P01877_IGHA2	-0.142113	0.319837
plasma_protein_P01880_IGHD	0.173733	0.222752
plasma_protein_P02042_HBD	-0.255972	0.0698277
plasma_protein_P02649_APOE	-0.265565	0.0596362
plasma_protein_P02652_APOA2	-0.132059	0.355609
plasma_protein_P02654_APOC1	-0.0602878	0.674303
plasma_protein_P02656_APOC3	-0.130647	0.360821
plasma_protein_P02671_FIBA	-0.167979	0.238692
plasma_protein_P02743_SAMP	-0.264118	0.0610924
plasma_protein_P02745_C1QA	-0.0789847	0.581673
plasma_protein_P02746_C1QB	0.23828	0.0922155
plasma_protein_P02747_C1QC	-0.126317	0.377092
plasma_protein_P02748_CO9	-0.0516752	0.718752
plasma_protein_P02749_APOH	-0.341654	0.0141378
plasma_protein_P02751_FINC	0.361727	0.0091026
plasma_protein_P02753_RET4	-0.137801	0.334892
plasma_protein_P02760_AMBP	0.1335	0.350336
plasma_protein_P02763_A1AG1	-0.0631615	0.659705
plasma_protein_P02766_TTHY	-0.228258	0.107174
plasma_protein_P02774_VTDB	-0.361882	0.00907062
plasma_protein_P02775_CXCL7	0.113125	0.429302
plasma_protein_P02787_TRFE	0.244044	0.0843803
plasma_protein_P02790_HEMO	-0.00574338	0.968094
plasma_protein_P03952_KLKB1	0.129188	0.366255
plasma_protein_P04003_C4BPA	0.041631	0.77177
plasma_protein_P04004_VTNC	0.150743	0.291022
plasma_protein_P04075_ALDOA	-0.114459	0.423843
plasma_protein_P04114_APOB	-0.0244038	0.865023
plasma_protein_P04180_LCAT	0.0516752	0.718752
plasma_protein_P04196_HRG	0.0387582	0.787139
plasma_protein_P04217_A1BG	-0.0617274	0.666975
plasma_protein_P04275_VWF	-0.175122	0.21902
plasma_protein_P04278_SHBG	0.293058	0.0368848
plasma_protein_P04433_KV309	0	1
plasma_protein_P04434_KV310	-0.0976176	0.49557
plasma_protein_P04632_CPNS1	-0.0804153	0.57483
plasma_protein_P05090_APOD	0.0344517	0.810325
plasma_protein_P05154_IPSP	0.122469	0.391915
plasma_protein_P05155_IC1	-0.0803928	0.574937
plasma_protein_P05156_CFAI	-0.0143542	0.920365
plasma_protein_P05452_TETN	0.15102	0.290127
plasma_protein_P05546_HEP2	0.037321	0.794857
plasma_protein_P06310_KV206	0.198088	0.163494
plasma_protein_P06396_GELS	0.0861254	0.547888
plasma_protein_P06681_CO2	-0.106221	0.458167
plasma_protein_P06737_PYGL	-0.231239	0.102542
plasma_protein_P06865_HEXA	-0.147921	0.300253
plasma_protein_P07195_LDHB	0.0748455	0.60168
plasma_protein_P07225_PROS	-0.0947379	0.508432
plasma_protein_P07357_CO8A	0.195218	0.169808
plasma_protein_P07358_CO8B	0.233979	0.0984226
plasma_protein_P07384_CAN1	-0.152155	0.286475
plasma_protein_P07602_SAP	0.0316979	0.825239
plasma_protein_P08133_ANXA6	-0.251922	0.0745264
plasma_protein_P08185_CBG	0.149284	0.295772
plasma_protein_P08519_APOA	0.0114886	0.936227
plasma_protein_P08571_CD14	0.0852381	0.552034
plasma_protein_P08603_CFAH	0.0315822	0.825867
plasma_protein_P08670_VIME	0.0489374	0.733086
plasma_protein_P08697_A2AP	0.0315793	0.825883
plasma_protein_P09871_C1S	0.0717712	0.616731
plasma_protein_P0C0L5_CO4B	0.324406	0.0202068
plasma_protein_P0DJI8_SAA1	-0.0752644	0.599642
plasma_protein_P10643_CO7	0.235409	0.0963238
plasma_protein_P10909_CLUS	-0.268454	0.0568129
plasma_protein_P11226_MBL2	-0.221671	0.117976
plasma_protein_P11277_SPTB1	-0.353114	0.011032
plasma_protein_P11413_G6PD	-0.168332	0.237692
plasma_protein_P12109_CO6A1	0.165752	0.245065
plasma_protein_P12429_ANXA3	-0.108738	0.447522
plasma_protein_P13671_CO6	-0.146529	0.304874
plasma_protein_P15169_CBPN	-0.139501	0.328903
plasma_protein_P17936_IBP3	0.0292536	0.838528
plasma_protein_P18206_VINC	0.270626	0.0547628
plasma_protein_P18428_LBP	0.109102	0.445996
plasma_protein_P19652_A1AG2	-0.0789572	0.581806
plasma_protein_P19823_ITIH2	0.0301473	0.833664
plasma_protein_P19827_ITIH1	0.120576	0.399332
plasma_protein_P20742_PZP	0.285103	0.042574
plasma_protein_P20810_ICAL	-0.245513	0.0824694
plasma_protein_P21333_FLNA	-0.109179	0.445675
plasma_protein_P22352_GPX3	0.350251	0.0117469
plasma_protein_P22792_CPN2	-0.117705	0.410732
plasma_protein_P22891_PROZ	-0.236409	0.0948778
plasma_protein_P23083_HV103	-0.0401918	0.779459
plasma_protein_P25815_S100P	0.0628967	0.661044
plasma_protein_P26640_SYVC	-0.186842	0.189239
plasma_protein_P27797_CALR	0.184298	0.195444
plasma_protein_P27918_PROP	-0.0602891	0.674296
plasma_protein_P29622_KAIN	0.195218	0.169808
plasma_protein_P30520_PURA2	-0.0473722	0.741322
plasma_protein_P30740_ILEU	0.13067	0.360738
plasma_protein_P32754_HPPD	0.152155	0.286475
plasma_protein_P34932_HSP74	0.162542	0.254453
plasma_protein_P35542_SAA4	-0.120576	0.399332
plasma_protein_P35579_MYH9	-0.0143607	0.920329
plasma_protein_P35858_ALS	-0.187306	0.188123
plasma_protein_P40763_STAT3	0.253041	0.0732042
plasma_protein_P42785_PCP	-0.139457	0.329059
plasma_protein_P43490_NAMPT	-0.104316	0.466315
plasma_protein_P46939_UTRO	-0.117713	0.4107
plasma_protein_P49908_SEPP1	-0.134991	0.344934
plasma_protein_P50213_IDH3A	0.178218	0.210852
plasma_protein_P51884_LUM	-0.137801	0.334892
plasma_protein_P53396_ACLY	-0.0136485	0.924269
plasma_protein_P54136_SYRC	0.250781	0.0758943
plasma_protein_P54578_UBP14	0.207095	0.144799
plasma_protein_P58107_EPIPL	-0.0524891	0.71451
plasma_protein_P62277_RS13	-0.133765	0.349375
plasma_protein_P68871_HBB	-0.17513	0.218998
plasma_protein_P78347_GTF2I	0.0205515	0.886177
plasma_protein_P80748_LV302	-0.00861254	0.95217
plasma_protein_Q01082_SPTB2	0.0512055	0.721205
plasma_protein_Q03591_FHR1	-0.453431	0.000833132
plasma_protein_Q05707_COEA1	0.142126	0.319793
plasma_protein_Q08380_LG3BP	-0.0660594	0.64511
plasma_protein_Q09666_AHNK	-0.05331	0.710238
plasma_protein_Q13451_FKBP5	-0.186618	0.18978
plasma_protein_Q13790_APOF	-0.0660354	0.64523
plasma_protein_Q14520_HABP2	-0.118147	0.408965
plasma_protein_Q14624_ITIH4	0.0631672	0.659676
plasma_protein_Q15149_PLEC	-0.23685	0.0942446
plasma_protein_Q15166_PON3	0.0545461	0.703824
plasma_protein_Q15363_TMED2	0.100089	0.484666
plasma_protein_Q15833_STXB2	0.0633057	0.658975
plasma_protein_Q16610_ECM1	0.175122	0.21902
plasma_protein_Q16719_KYNU	0.0924819	0.518626
plasma_protein_Q2PZI1_D19L1	0.219635	0.121479
plasma_protein_Q5SYB0_FRPD1	0.0654813	0.648011
plasma_protein_Q6YN16_HSDL2	-0.170976	0.230294
plasma_protein_Q7Z5P9_MUC19	-0.175122	0.21902
plasma_protein_Q86V48_LUZP1	-0.200807	0.157674
plasma_protein_Q86VP6_CAND1	-0.0202635	0.887762
plasma_protein_Q8IWV7_UBR1	-0.0344502	0.810334
plasma_protein_Q92496_FHR4	-0.219669	0.121418
plasma_protein_Q92835_SHIP1	-0.0672833	0.638985
plasma_protein_Q92945_FUBP2	-0.175599	0.217746
plasma_protein_Q92954_PRG4	-0.275664	0.0502362
plasma_protein_Q96HR3_MED30	0.0775128	0.588753
plasma_protein_Q96JQ2_CLMN	-0.18669	0.189606
plasma_protein_Q96PD5_PGRP2	-0.0344502	0.810334
plasma_protein_Q96Q06_PLIN4	0.00297642	0.983462
plasma_protein_Q99459_CDC5L	-0.00297642	0.983462
plasma_protein_Q99460_PSMD1	-0.229955	0.104519
plasma_protein_Q9BRA2_TXD17	-0.123449	0.388107
plasma_protein_Q9BXK5_B2L13	0.128818	0.367641
plasma_protein_Q9HDC9_APMAP	0.00151654	0.991573
plasma_protein_Q9NPR2_SEM4B	-0.101772	0.477316
plasma_protein_Q9NTK5_OLA1	-0.101606	0.478039
plasma_protein_Q9NZ08_ERAP1	0.106146	0.458489
plasma_protein_Q9NZP8_C1RL	0.0508858	0.722875
plasma_protein_Q9P2E9_RRBP1	0.0172282	0.904489
plasma_protein_Q9P2T1_GMPR2	-0.152918	0.284037
plasma_protein_Q9UGM5_FETUB	0.126364	0.376915
plasma_protein_Q9Y2G3_AT11B	-0.122039	0.393593
plasma_protein_O15067_PUR4	0.0317377	0.825023
plasma_protein_O43707_ACTN4	-0.0684577	0.63313
plasma_protein_O94804_STK10	0.16473	0.248026
plasma_protein_P00367_DHE3	-0.235137	0.0967203
plasma_protein_P00558_PGK1	0.0292536	0.838528
plasma_protein_P00740_FA9	-0.00325987	0.981887
plasma_protein_P02008_HBAZ	0.127053	0.374296
plasma_protein_P02545_LMNA	-0.212443	0.134478
plasma_protein_P02788_TRFL	-0.168579	0.236994
plasma_protein_P04083_ANXA1	-0.346349	0.0127851
plasma_protein_P04216_THY1	0.0224496	0.875743
plasma_protein_P05160_F13B	0.130299	0.362114
plasma_protein_P07942_LAMB1	0.0258382	0.857171
plasma_protein_P10809_CH60	-0.114391	0.424123
plasma_protein_P11021_GRP78	-0.220366	0.120212
plasma_protein_P12277_KCRB	-0.0886312	0.536258
plasma_protein_P13639_EF2	-0.0380297	0.791049
plasma_protein_P13797_PLST	0.374947	0.006709
plasma_protein_P14618_KPYM	-0.227648	0.108141
plasma_protein_P14625_ENPL	-0.252989	0.0732645
plasma_protein_P17980_PRS6A	0.0584167	0.683873
plasma_protein_P25786_PSA1	0.0373244	0.794839
plasma_protein_P28066_PSA5	-0.265586	0.059616
plasma_protein_P28838_AMPL	0.160998	0.259053
plasma_protein_P33176_KINH	0.19456	0.171278
plasma_protein_P34913_HYES	-0.0636687	0.657141
plasma_protein_P35052_GPC1	-0.283609	0.0437184
plasma_protein_P35520_CBS	-0.113182	0.429066
plasma_protein_P35908_K22E	-0.076645	0.592945
plasma_protein_P38606_VATA	-0.188423	0.185454
plasma_protein_P45974_UBP5	-0.31056	0.0265533
plasma_protein_P48740_MASP1	0.0165404	0.908285
plasma_protein_P55290_CAD13	-0.286124	0.0418058
plasma_protein_P60174_TPIS	-0.111164	0.437396
plasma_protein_P60983_GMFB	0.0476627	0.739791
plasma_protein_P62263_RS14	-0.0631818	0.659602
plasma_protein_P62993_GRB2	-0.248776	0.0783457
plasma_protein_P80188_NGAL	-0.0955279	0.504887
plasma_protein_Q00610_CLH1	-0.206963	0.145061
plasma_protein_Q12931_TRAP1	-0.165964	0.244453
plasma_protein_Q13177_PAK2	-0.238779	0.0915165
plasma_protein_Q13283_G3BP1	-0.131419	0.357967
plasma_protein_Q14112_NID2	-0.215152	0.129464
plasma_protein_Q14204_DYHC1	-0.0603151	0.674164
plasma_protein_Q14258_TRI25	0.0952455	0.506153
plasma_protein_Q14789_GOGB1	0.0413511	0.773264
plasma_protein_Q27J81_INF2	0.133456	0.350499
plasma_protein_Q5KU26_COL12	-0.21216	0.13501
plasma_protein_Q6NZI2_PTRF	0.199643	0.160147
plasma_protein_Q7Z7G0_TARSH	-0.152276	0.286088
plasma_protein_Q86UK5_LBN	0.234943	0.0970047
plasma_protein_Q86VI3_IQGA3	0.154774	0.278163
plasma_protein_Q8NCW5_NNRE	0.130857	0.360045
plasma_protein_Q93091_RNAS6	-0.218411	0.123619
plasma_protein_Q96KN2_CNDP1	0.141774	0.321006
plasma_protein_Q9BRF8_CPPED	-0.0199509	0.889482
plasma_protein_Q9BXR6_FHR5	0.0455641	0.750871
plasma_protein_Q9Y244_POMP	-0.022985	0.872804
tissue_protein_A0A075B6S5_KV127	-0.0817234	0.576687
tissue_protein_A0A0C4DH35_HV335	0.0877404	0.548849
tissue_protein_A0A0C4DH36_HV338	-0.0186376	0.898856
tissue_protein_A0AV96_RBM47	-0.313903	0.0280603
tissue_protein_A0FGR8_ESYT2	-0.110839	0.448341
tissue_protein_A0MZ66_SHOT1	-0.299059	0.0368516
tissue_protein_A1X283_SPD2B	0.301035	0.0355641
tissue_protein_A6NMY6_AXA2L	0.235006	0.104071
tissue_protein_A6NNZ2_TBB8B	-0.0946889	0.517523
tissue_protein_O00154_BACH	0.00314342	0.982898
tissue_protein_O00178_GTPB1	-0.315485	0.0272365
tissue_protein_O00182_LEG9	-0.185037	0.203071
tissue_protein_O00186_STXB3	0.113925	0.435726
tissue_protein_O00194_RB27B	-0.156486	0.282933
tissue_protein_O00214_LEG8	0.0693173	0.636024
tissue_protein_O00267_SPT5H	-0.195834	0.177482
tissue_protein_O00291_HIP1	0.0392345	0.788965
tissue_protein_O00299_CLIC1	-0.184637	0.204068
tissue_protein_O00391_QSOX1	-0.203205	0.161402
tissue_protein_O00400_ACATN	-0.146663	0.314613
tissue_protein_O00469_PLOD2	0.168598	0.246851
tissue_protein_O00483_NDUA4	-0.154085	0.290476
tissue_protein_O00499_BIN1	0.126725	0.385571
tissue_protein_O00515_LAD1	-0.111252	0.446643
tissue_protein_O00541_PESC	0.0863994	0.554997
tissue_protein_O00629_IMA3	0.182526	0.20938
tissue_protein_O00754_MA2B1	0.274755	0.0560582
tissue_protein_O14498_ISLR	-0.160314	0.271173
tissue_protein_O14531_DPYL4	-0.231293	0.109816
tissue_protein_O14556_G3PT	-0.102125	0.48502
tissue_protein_O14558_HSPB6	-0.00818866	0.955468
tissue_protein_O14732_IMPA2	-0.150341	0.302497
tissue_protein_O14745_NHRF1	-0.176398	0.225342
tissue_protein_O14786_NRP1	-0.147396	0.312174
tissue_protein_O14874_BCKD	-0.191043	0.188533
tissue_protein_O14907_TX1B3	-0.264033	0.0667732
tissue_protein_O14972_VP26C	-0.154382	0.289535
tissue_protein_O14974_MYPT1	0.12685	0.385097
tissue_protein_O15027_SC16A	-0.0829434	0.570991
tissue_protein_O15067_PUR4	-0.106819	0.465072
tissue_protein_O15144_ARPC2	-0.273886	0.0568717
tissue_protein_O15162_PLS1	-0.126172	0.387663
tissue_protein_O15173_PGRC2	-0.0184637	0.899795
tissue_protein_O15195_VILL	0.0613442	0.675421
tissue_protein_O15230_LAMA5	0.00769341	0.958159
tissue_protein_O15269_SPTC1	-0.274252	0.0565276
tissue_protein_O15305_PMM2	-0.180182	0.215388
tissue_protein_O15355_PPM1G	0.110487	0.449794
tissue_protein_O15371_EIF3D	-0.243454	0.0918633
tissue_protein_O15382_BCAT2	-0.177102	0.223466
tissue_protein_O15460_P4HA2	0.11394	0.435666
tissue_protein_O15484_CAN5	-0.0863994	0.554997
tissue_protein_O15511_ARPC5	-0.169251	0.244999
tissue_protein_O15533_TPSN	-0.202416	0.16307
tissue_protein_O43175_SERA	-0.0369274	0.801115
tissue_protein_O43252_PAPS1	-0.0693699	0.635767
tissue_protein_O43324_MCA3	-0.163458	0.261763
tissue_protein_O43402_EMC8	-0.0150823	0.918077
tissue_protein_O43414_ERI3	-0.17368	0.232685
tissue_protein_O43464_HTRA2	-0.259767	0.0714649
tissue_protein_O43493_TGON2	0.16042	0.270852
tissue_protein_O43598_DNPH1	-0.00307886	0.983249
tissue_protein_O43615_TIM44	-0.0617213	0.673538
tissue_protein_O43660_PLRG1	-0.0269757	0.854022
tissue_protein_O43704_ST1B1	-0.16042	0.270852
tissue_protein_O43765_SGTA	0.346849	0.0146226
tissue_protein_O43772_MCAT	0.0508844	0.728426
tissue_protein_O43776_SYNC	-0.218487	0.131499
tissue_protein_O43795_MYO1B	-0.0892504	0.541965
tissue_protein_O43826_G6PT1	0	1
tissue_protein_O43837_IDH3B	-0.14269	0.328045
tissue_protein_O60216_RAD21	-0.00324965	0.98232
tissue_protein_O60218_AK1BA	0.131327	0.368407
tissue_protein_O60234_GMFG	-0.0391668	0.789321
tissue_protein_O60240_PLIN1	-0.159495	0.273662
tissue_protein_O60271_JIP4	-0.123506	0.397851
tissue_protein_O60341_KDM1A	-0.206354	0.154866
tissue_protein_O60437_PEPL	-0.16042	0.270852
tissue_protein_O60488_ACSL4	-0.028542	0.845647
tissue_protein_O60504_VINEX	-0.237461	0.100402
tissue_protein_O60687_SRPX2	0.290773	0.0426732
tissue_protein_O60704_TPST2	-0.139735	0.338264
tissue_protein_O60762_DPM1	-0.0430831	0.768809
tissue_protein_O60763_USO1	-0.303121	0.0342463
tissue_protein_O60784_TOM1	-0.0133451	0.927486
tissue_protein_O60825_F262	0.0981508	0.502258
tissue_protein_O60831_PRAF2	-0.00951265	0.948277
tissue_protein_O60841_IF2P	-0.132565	0.363872
tissue_protein_O60869_EDF1	0.111623	0.445115
tissue_protein_O60888_CUTA	-0.121839	0.404299
tissue_protein_O75165_DJC13	-0.087671	0.549166
tissue_protein_O75339_CILP1	-0.0199238	0.891916
tissue_protein_O75369_FLNB	-0.286195	0.0461998
tissue_protein_O75380_NDUS6	-0.24566	0.0888662
tissue_protein_O75396_SC22B	-0.443526	0.00141342
tissue_protein_O75431_MTX2	-0.30399	0.0337089
tissue_protein_O75489_NDUS3	-0.249483	0.0838535
tissue_protein_O75494_SRS10	-0.319299	0.025333
tissue_protein_O75521_ECI2	-0.0448813	0.759443
tissue_protein_O75594_PGRP1	-0.115787	0.428213
tissue_protein_O75629_CREG1	-0.00356062	0.980628
tissue_protein_O75674_TM1L1	-0.162101	0.265796
tissue_protein_O75688_PPM1B	-0.235463	0.10338
tissue_protein_O75695_XRP2	-0.165212	0.256608
tissue_protein_O75764_TCEA3	-0.0893873	0.541343
tissue_protein_O75822_EIF3J	-0.1209	0.407959
tissue_protein_O75830_SPI2	0.00156605	0.991479
tissue_protein_O75891_AL1L1	-0.232341	0.10817
tissue_protein_O75923_DYSF	-0.00345597	0.981198
tissue_protein_O75935_DCTN3	-0.0134879	0.926713
tissue_protein_O75947_ATP5H	-0.32927	0.0208759
tissue_protein_O75954_TSN9	-0.0844642	0.563927
tissue_protein_O76003_GLRX3	-0.0429551	0.769477
tissue_protein_O76094_SRP72	-0.263343	0.0675144
tissue_protein_O76095_JTB	0.0363466	0.804181
tissue_protein_O94819_KBTBB	-0.0842991	0.564692
tissue_protein_O94874_UFL1	-0.236957	0.101146
tissue_protein_O94875_SRBS2	-0.184732	0.203833
tissue_protein_O94905_ERLN2	-0.258519	0.0728868
tissue_protein_O94919_ENDD1	0.00624443	0.966034
tissue_protein_O94925_GLSK	-0.253406	0.0789427
tissue_protein_O95070_YIF1A	-0.26611	0.0645788
tissue_protein_O95139_NDUB6	0.00345597	0.981198
tissue_protein_O95154_ARK73	-0.0154085	0.916312
tissue_protein_O95159_ZFPL1	-0.094415	0.518741
tissue_protein_O95249_GOSR1	0.203903	0.159937
tissue_protein_O95299_NDUAA	-0.187719	0.196485
tissue_protein_O95302_FKBP9	-0.0523888	0.720717
tissue_protein_O95340_PAPS2	-0.165467	0.255863
tissue_protein_O95379_TFIP8	-0.110908	0.448058
tissue_protein_O95486_SC24A	-0.154585	0.288892
tissue_protein_O95571_ETHE1	-0.198061	0.172506
tissue_protein_O95573_ACSL3	-0.110488	0.449788
tissue_protein_O95671_ASML	-0.0877404	0.548849
tissue_protein_O95674_CDS2	0.116987	0.423407
tissue_protein_O95716_RAB3D	-0.145451	0.318673
tissue_protein_O95782_AP2A1	-0.289265	0.0438098
tissue_protein_O95822_DCMC	0.0194979	0.894214
tissue_protein_O95831_AIFM1	-0.187719	0.196485
tissue_protein_O95857_TSN13	0.0244646	0.867483
tissue_protein_O95870_ABHGA	0.0113117	0.938512
tissue_protein_O95965_ITGBL	0.21554	0.136917
tissue_protein_O95967_FBLN4	0.0153904	0.916409
tissue_protein_O95980_RECK	-0.0301646	0.836988
tissue_protein_O96000_NDUBA	-0.175405	0.228005
tissue_protein_O96005_CLPT1	-0.111314	0.446384
tissue_protein_P00167_CYB5	-0.169693	0.243749
tissue_protein_P00325_ADH1B	-0.243112	0.0923346
tissue_protein_P00338_LDHA	-0.264653	0.0661113
tissue_protein_P00352_AL1A1	-0.307744	0.0314679
tissue_protein_P00568_KAD1	-0.163096	0.262834
tissue_protein_P00742_FA10	-0.0153526	0.916614
tissue_protein_P00915_CAH1	0.064623	0.659108
tissue_protein_P00918_CAH2	0.136943	0.348099
tissue_protein_P00995_ISK1	-0.152202	0.296481
tissue_protein_P01033_TIMP1	-0.0184902	0.899652
tissue_protein_P01275_GLUC	0.093188	0.524213
tissue_protein_P01591_IGJ	-0.141627	0.331696
tissue_protein_P01599_KV117	-0.231573	0.109374
tissue_protein_P01619_KV320	0.0276984	0.850156
tissue_protein_P01700_LV147	-0.191065	0.188483
tissue_protein_P01705_LV223	0.057084	0.69684
tissue_protein_P01714_LV319	0.0693173	0.636024
tissue_protein_P01833_PIGR	0.179032	0.218382
tissue_protein_P01903_DRA	-0.064623	0.659108
tissue_protein_P01909_DQA1	-0.0213637	0.884157
tissue_protein_P01911_DRB	-0.0686887	0.639096
tissue_protein_P02042_HBD	-0.00615457	0.966522
tissue_protein_P02100_HBE	0.0900753	0.538223
tissue_protein_P02144_MYG	0.115836	0.428016
tissue_protein_P02452_CO1A1	0.323123	0.0235373
tissue_protein_P02458_CO2A1	0.324662	0.0228456
tissue_protein_P02461_CO3A1	0.31543	0.0272646
tissue_protein_P02538_K2C6A	0.0733315	0.616551
tissue_protein_P02549_SPTA1	0.0574343	0.695069
tissue_protein_P02654_APOC1	0.04557	0.755864
tissue_protein_P02656_APOC3	-0.102586	0.483043
tissue_protein_P02730_B3AT	-0.0353978	0.809196
tissue_protein_P02741_CRP	-0.261425	0.069611
tissue_protein_P02745_C1QA	0.0276956	0.850171
tissue_protein_P02746_C1QB	-0.064623	0.659108
tissue_protein_P02751_FINC	-0.0584685	0.689852
tissue_protein_P02775_CXCL7	0.0640673	0.661862
tissue_protein_P02786_TFR1	0.176398	0.225342
tissue_protein_P02792_FRIL	0.0246183	0.866658
tissue_protein_P02794_FRIH	0.0461605	0.7528
tissue_protein_P03886_NU1M	0.0123356	0.932958
tissue_protein_P03905_NU4M	0.243152	0.0922794
tissue_protein_P03915_NU5M	0.0249243	0.865016
tissue_protein_P03973_SLPI	0.0475632	0.745536
tissue_protein_P04040_CATA	-0.0677003	0.643938
tissue_protein_P04054_PA21B	0.021552	0.883143
tissue_protein_P04075_ALDOA	-0.383132	0.00658308
tissue_protein_P04083_ANXA1	-0.190797	0.189116
tissue_protein_P04216_THY1	-0.021541	0.883202
tissue_protein_P04259_K2C6B	-0.0611614	0.676336
tissue_protein_P04439_HLAA	-0.302006	0.0349456
tissue_protein_P04440_DPB1	-0.0434877	0.766699
tissue_protein_P04746_AMYP	0.061563	0.674328
tissue_protein_P04843_RPN1	-0.318515	0.0257145
tissue_protein_P05026_AT1B1	-0.0338502	0.817392
tissue_protein_P05062_ALDOB	-0.130463	0.371593
tissue_protein_P05114_HMGN1	-0.273367	0.0573617
tissue_protein_P05121_PAI1	0.0268285	0.85481
tissue_protein_P05161_ISG15	-0.0716409	0.624721
tissue_protein_P05162_LEG2	-0.367709	0.00934203
tissue_protein_P05362_ICAM1	-0.335477	0.0184503
tissue_protein_P05386_RLA1	-0.235756	0.102939
tissue_protein_P05387_RLA2	-0.261546	0.0694778
tissue_protein_P05388_RLA0	-0.477028	0.000529282
tissue_protein_P05451_REG1A	-0.0107735	0.941432
tissue_protein_P05455_LA	-0.0400047	0.78492
tissue_protein_P05543_THBG	0.154237	0.289994
tissue_protein_P05556_ITB1	0.038469	0.792991
tissue_protein_P05997_CO5A2	0.35082	0.0134566
tissue_protein_P06280_AGAL	0.0897034	0.539908
tissue_protein_P06703_S10A6	-0.110981	0.447756
tissue_protein_P06731_CEAM5	-0.0593221	0.685557
tissue_protein_P06733_ENOA	-0.344656	0.0153029
tissue_protein_P06870_KLK1	-0.142984	0.327036
tissue_protein_P07093_GDN	0.0640911	0.661744
tissue_protein_P07099_HYEP	-0.00615473	0.966522
tissue_protein_P07108_ACBP	-0.233341	0.106617
tissue_protein_P07148_FABPL	-0.193535	0.182727
tissue_protein_P07195_LDHB	-0.298527	0.0372042
tissue_protein_P07225_PROS	-0.0519943	0.722736
tissue_protein_P07237_PDIA1	-0.327739	0.0215135
tissue_protein_P07311_ACYP1	0.00166814	0.990924
tissue_protein_P07477_TRY1	-0.0200034	0.891487
tissue_protein_P07478_TRY2	-0.021541	0.883202
tissue_protein_P07686_HEXB	-0.156942	0.281515
tissue_protein_P07711_CATL1	0.0385005	0.792825
tissue_protein_P07737_PROF1	-0.306206	0.0323709
tissue_protein_P07738_PMGE	0.144994	0.320211
tissue_protein_P07858_CATB	-0.124633	0.393523
tissue_protein_P07902_GALT	-0.0479971	0.743294
tissue_protein_P07954_FUMH	-0.421599	0.00255269
tissue_protein_P07996_TSP1	0.126169	0.387675
tissue_protein_P07998_RNAS1	0.00615772	0.966505
tissue_protein_P08123_CO1A2	0.335441	0.0184634
tissue_protein_P08174_DAF	0.157606	0.279456
tissue_protein_P08185_CBG	0.234049	0.105529
tissue_protein_P08217_CEL2A	0.0353897	0.809239
tissue_protein_P08218_CEL2B	-0.10781	0.460915
tissue_protein_P08236_BGLR	-0.00307729	0.983258
tissue_protein_P08240_SRPRA	-0.193889	0.181911
tissue_protein_P08243_ASNS	-0.243641	0.0916056
tissue_protein_P08493_MGP	0.152988	0.293963
tissue_protein_P08519_APOA	-0.022785	0.876508
tissue_protein_P08559_ODPA	-0.227719	0.115571
tissue_protein_P08575_PTPRC	-0.184902	0.203409
tissue_protein_P08579_RU2B	-0.184033	0.205579
tissue_protein_P08727_K1C19	-0.181606	0.211723
tissue_protein_P08842_STS	-0.431239	0.00197793
tissue_protein_P08861_CEL3B	0.00615457	0.966522
tissue_protein_P09012_SNRPA	-0.368526	0.00917402
tissue_protein_P09093_CEL3A	0.0215421	0.883196
tissue_protein_P09132_SRP19	-0.162482	0.264659
tissue_protein_P09237_MMP7	-0.100401	0.492461
tissue_protein_P09417_DHPR	-0.323148	0.023526
tissue_protein_P09455_RET1	-0.127711	0.381854
tissue_protein_P09493_TPM1	-0.21541	0.137158
tissue_protein_P09496_CLCA	-0.393207	0.00519079
tissue_protein_P09622_DLDH	-0.163096	0.262834
tissue_protein_P09668_CATH	0.123154	0.399205
tissue_protein_P09758_TACD2	0	1
tissue_protein_P0DOX3_IGD	0.00771911	0.958019
tissue_protein_P10321_HLAC	-0.0954446	0.514171
tissue_protein_P10515_ODP2	-0.310838	0.0297157
tissue_protein_P10606_COX5B	-0.108036	0.459969
tissue_protein_P10620_MGST1	-0.24926	0.0841395
tissue_protein_P11047_LAMC1	-0.0584699	0.689845
tissue_protein_P11117_PPAL	-0.0523272	0.721032
tissue_protein_P11177_ODPB	-0.409321	0.00349569
tissue_protein_P11182_ODB2	-0.0905442	0.536101
tissue_protein_P11233_RALA	0.0802555	0.583574
tissue_protein_P11234_RALB	-0.0307914	0.833648
tissue_protein_P11279_LAMP1	0.212333	0.142997
tissue_protein_P11310_ACADM	-0.255441	0.0764868
tissue_protein_P11498_PYC	-0.30538	0.0328645
tissue_protein_P11586_C1TC	-0.236951	0.101155
tissue_protein_P12104_FABPI	-0.0142425	0.922624
tissue_protein_P12107_COBA1	0.4311	0.00198533
tissue_protein_P12268_IMDH2	-0.344656	0.0153029
tissue_protein_P12277_KCRB	-0.381623	0.00681744
tissue_protein_P12532_KCRU	-0.0530776	0.717197
tissue_protein_P12694_ODBA	-0.367349	0.00941688
tissue_protein_P12838_DEF4	0.0933508	0.523486
tissue_protein_P12931_SRC	0.0142425	0.922624
tissue_protein_P13611_CSPG2	-0.0123091	0.933102
tissue_protein_P13674_P4HA1	-0.25686	0.0748092
tissue_protein_P13716_HEM2	-0.206199	0.155183
tissue_protein_P13797_PLST	-0.14157	0.331895
tissue_protein_P13804_ETFA	-0.356965	0.0118087
tissue_protein_P13942_COBA2	0.316993	0.0264699
tissue_protein_P14091_CATE	-0.133177	0.361639
tissue_protein_P14406_CX7A2	-0.137519	0.346053
tissue_protein_P14543_NID1	-0.215416	0.137148
tissue_protein_P14618_KPYM	-0.215421	0.137138
tissue_protein_P14927_QCR7	-0.0584744	0.689822
tissue_protein_P15085_CBPA1	-0.00307729	0.983258
tissue_protein_P15090_FABP4	-0.267861	0.0627746
tissue_protein_P15104_GLNA	0.0934092	0.523225
tissue_protein_P15144_AMPN	-0.138492	0.34262
tissue_protein_P15170_ERF3A	-0.0934092	0.523225
tissue_protein_P15289_ARSA	-0.254199	0.0779787
tissue_protein_P15502_ELN	-0.163788	0.260786
tissue_protein_P15927_RFA2	0.204556	0.158573
tissue_protein_P15941_MUC1	-0.0320499	0.826951
tissue_protein_P16035_TIMP2	0.270226	0.0604014
tissue_protein_P16144_ITB4	0.187549	0.196898
tissue_protein_P16157_ANK1	-0.0732783	0.616808
tissue_protein_P16219_ACADS	-0.314044	0.0279862
tissue_protein_P16401_H15	-0.206184	0.155215
tissue_protein_P16402_H13	0.185259	0.202523
tissue_protein_P16422_EPCAM	-0.108036	0.459969
tissue_protein_P16519_NEC2	0.0204702	0.888971
tissue_protein_P16671_CD36	-0.0587994	0.688186
tissue_protein_P16930_FAAA	-0.0433259	0.767543
tissue_protein_P16949_STMN1	-0.254986	0.0770303
tissue_protein_P17026_ZNF22	-0.0501742	0.732074
tissue_protein_P17096_HMGA1	-0.172265	0.236571
tissue_protein_P17301_ITA2	-0.00667257	0.963707
tissue_protein_P17538_CTRB1	-0.0314342	0.830226
tissue_protein_P17693_HLAG	-0.310627	0.0298326
tissue_protein_P17813_EGLN	0.0184732	0.899744
tissue_protein_P17931_LEG3	-0.246183	0.0881669
tissue_protein_P18031_PTN1	-0.275899	0.0550018
tissue_protein_P18065_IBP2	-0.127939	0.380998
tissue_protein_P18283_GPX2	0.0450398	0.758618
tissue_protein_P18583_SON	-0.0539514	0.71274
tissue_protein_P18621_RL17	-0.0369284	0.80111
tissue_protein_P19075_TSN8	-0.0181126	0.901691
tissue_protein_P19404_NDUV2	-0.172416	0.236155
tissue_protein_P19838_NFKB1	-0.16181	0.266668
tissue_protein_P19961_AMY2B	0.0804623	0.582602
tissue_protein_P19971_TYPH	-0.280284	0.051101
tissue_protein_P20020_AT2B1	-0.09938	0.496893
tissue_protein_P20142_PEPC	-0.081739	0.576614
tissue_protein_P20290_BTF3	-0.299609	0.0364894
tissue_protein_P20292_AL5AP	-0.284904	0.0472364
tissue_protein_P20591_MX1	0.134644	0.356328
tissue_protein_P20702_ITAX	0.0106819	0.94193
tissue_protein_P20908_CO5A1	0.39699	0.00473879
tissue_protein_P20962_PTMS	-0.119381	0.413917
tissue_protein_P21266_GSTM3	-0.138478	0.34267
tissue_protein_P21283_VATC1	-0.0234907	0.872714
tissue_protein_P21333_FLNA	-0.267724	0.0629141
tissue_protein_P21397_AOFA	-0.240028	0.0966716
tissue_protein_P21399_ACOC	-0.276956	0.0540402
tissue_protein_P21741_MK	-0.0665885	0.649403
tissue_protein_P21810_PGS1	0.0646263	0.659092
tissue_protein_P21953_ODBB	-0.0385005	0.792825
tissue_protein_P21980_TGM2	-0.28004	0.0513114
tissue_protein_P22033_MUTA	-0.201907	0.164152
tissue_protein_P22059_OSBP1	-0.328039	0.0213876
tissue_protein_P22090_RS4Y1	0.141397	0.332493
tissue_protein_P22492_H1T	0.00337196	0.981655
tissue_protein_P22695_QCR2	-0.344665	0.0153002
tissue_protein_P22748_CAH4	-0.0368065	0.801753
tissue_protein_P23142_FBLN1	0.144636	0.321421
tissue_protein_P23193_TCEA1	0.00198049	0.989224
tissue_protein_P23588_IF4B	-0.221525	0.126086
tissue_protein_P23786_CPT2	-0.209555	0.148425
tissue_protein_P24043_LAMA2	0.00307729	0.983258
tissue_protein_P24534_EF1B	-0.252338	0.0802576
tissue_protein_P24539_AT5F1	-0.347733	0.0143558
tissue_protein_P24557_THAS	0.104925	0.473065
tissue_protein_P24593_IBP5	-0.0472075	0.747376
tissue_protein_P24752_THIL	-0.247785	0.0860521
tissue_protein_P24821_TENA	-0.195463	0.178322
tissue_protein_P25067_CO8A2	0.326915	0.0218637
tissue_protein_P25325_THTM	-0.237955	0.0996756
tissue_protein_P25774_CATS	-0.0647155	0.65865
tissue_protein_P25940_CO5A3	0.0726933	0.61963
tissue_protein_P26006_ITA3	-0.0254986	0.861936
tissue_protein_P26440_IVD	-0.250863	0.0820999
tissue_protein_P26583_HMGB2	-0.212387	0.142893
tissue_protein_P26885_FKBP2	-0.304651	0.0333048
tissue_protein_P27169_PON1	-0.115678	0.428651
tissue_protein_P27449_VATL	-0.0499554	0.733199
tissue_protein_P27658_CO8A1	0.469406	0.000667691
tissue_protein_P27701_CD82	0.330934	0.0202004
tissue_protein_P27816_MAP4	-0.198061	0.172506
tissue_protein_P27918_PROP	-0.103378	0.479651
tissue_protein_P28062_PSB8	-0.307729	0.031477
tissue_protein_P28065_PSB9	-0.225913	0.118565
tissue_protein_P28068_DMB	0.162452	0.264751
tissue_protein_P28072_PSB6	-0.226383	0.117781
tissue_protein_P28074_PSB5	-0.0400907	0.784469
tissue_protein_P28161_GSTM2	-0.0308004	0.8336
tissue_protein_P28288_ABCD3	-0.0883496	0.546067
tissue_protein_P28289_TMOD1	0.204556	0.158573
tissue_protein_P28331_NDUS1	-0.276956	0.0540402
tissue_protein_P28799_GRN	0.146341	0.315688
tissue_protein_P29466_CASP1	-0.206107	0.155371
tissue_protein_P29692_EF1D	-0.344656	0.0153029
tissue_protein_P29972_AQP1	-0.0909901	0.534087
tissue_protein_P30038_AL4A1	-0.222246	0.124826
tissue_protein_P30039_PBLD	-0.121766	0.404581
tissue_protein_P30041_PRDX6	-0.253883	0.0783623
tissue_protein_P30043_BLVRB	-0.193919	0.181843
tissue_protein_P30047_GFRP	0.103177	0.480511
tissue_protein_P30048_PRDX3	-0.390815	0.0054956
tissue_protein_P30086_PEBP1	-0.164643	0.258271
tissue_protein_P30711_GSTT1	-0.0685276	0.639885
tissue_protein_P31040_SDHA	-0.289265	0.0438098
tissue_protein_P31947_1433S	-0.0815065	0.577702
tissue_protein_P31949_S10AB	0.0677003	0.643938
tissue_protein_P32119_PRDX2	-0.233874	0.105798
tissue_protein_P32320_CDD	-0.124771	0.392996
tissue_protein_P32322_P5CR1	-0.0989392	0.498814
tissue_protein_P32455_GBP1	-0.157166	0.280818
tissue_protein_P32929_CGL	-0.262654	0.0682619
tissue_protein_P33121_ACSL1	-0.135401	0.353606
tissue_protein_P33241_LSP1	-0.206757	0.154045
tissue_protein_P34913_HYES	-0.0417194	0.775935
tissue_protein_P34931_HS71L	-0.292342	0.0415164
tissue_protein_P34949_MPI	-0.244514	0.0904136
tissue_protein_P35052_GPC1	0.283341	0.0485158
tissue_protein_P35442_TSP2	0.143098	0.32665
tissue_protein_P35542_SAA4	-0.0278523	0.849333
tissue_protein_P35555_FBN1	0.320038	0.0249773
tissue_protein_P35579_MYH9	-0.273879	0.0568782
tissue_protein_P35580_MYH10	-0.104628	0.474328
tissue_protein_P35611_ADDA	-0.302006	0.0349456
tissue_protein_P35754_GLRX1	0.143215	0.326249
tissue_protein_P35813_PPM1A	0.0150823	0.918077
tissue_protein_P35858_ALS	-0.00660848	0.964055
tissue_protein_P35900_K1C20	-0.299059	0.0368516
tissue_protein_P36551_HEM6	0.0974894	0.505156
tissue_protein_P36776_LONM	-0.335433	0.0184666
tissue_protein_P36873_PP1G	-0.23144	0.109583
tissue_protein_P36952_SPB5	0.0414717	0.777231
tissue_protein_P36955_PEDF	0.150791	0.301035
tissue_protein_P36980_FHR2	0.0865568	0.554274
tissue_protein_P37235_HPCL1	0.231718	0.109146
tissue_protein_P38117_ETFB	-0.356965	0.0118087
tissue_protein_P39210_MPV17	-0.0207358	0.887539
tissue_protein_P40121_CAPG	-0.310838	0.0297157
tissue_protein_P40199_CEAM6	0.0557998	0.703343
tissue_protein_P40306_PSB10	-0.0972333	0.506281
tissue_protein_P40313_CTRL	-0.177694	0.221899
tissue_protein_P40925_MDHC	-0.329278	0.0208724
tissue_protein_P41091_IF2G	-0.160511	0.270577
tissue_protein_P41223_BUD31	0.321942	0.02408
tissue_protein_P42224_STAT1	-0.230797	0.110602
tissue_protein_P42226_STAT6	0.119409	0.413804
tissue_protein_P42356_PI4KA	0.148938	0.307084
tissue_protein_P42765_THIM	-0.390815	0.0054956
tissue_protein_P42785_PCP	0.0207358	0.887539
tissue_protein_P42858_HD	-0.121118	0.407104
tissue_protein_P43155_CACP	-0.158622	0.27633
tissue_protein_P43897_EFTS	-0.124441	0.394259
tissue_protein_P45954_ACDSB	-0.182318	0.209907
tissue_protein_P45973_CBX5	0.165732	0.255093
tissue_protein_P46379_BAG6	-0.117985	0.419436
tissue_protein_P46734_MP2K3	0.130713	0.370671
tissue_protein_P46736_BRCC3	-0.335082	0.018597
tissue_protein_P46926_GNPI1	-0.123154	0.399205
tissue_protein_P46952_3HAO	0.0357461	0.807354
tissue_protein_P46977_STT3A	-0.0984732	0.500848
tissue_protein_P47895_AL1A3	-0.0448517	0.759596
tissue_protein_P48047_ATPO	-0.393893	0.00510618
tissue_protein_P48061_SDF1	0.0959941	0.511741
tissue_protein_P48163_MAOX	0.143721	0.324525
tissue_protein_P48304_REG1B	-0.0627806	0.668256
tissue_protein_P48506_GSH1	0.0961742	0.510945
tissue_protein_P48651_PTSS1	0.0833178	0.569248
tissue_protein_P48681_NEST	0.175495	0.227764
tissue_protein_P48728_GCST	-0.29599	0.0389262
tissue_protein_P48735_IDHP	-0.326234	0.0221568
tissue_protein_P48739_PIPNB	-0.160314	0.271173
tissue_protein_P48960_AGRE5	0.0512929	0.72633
tissue_protein_P49069_CAMLG	0.194467	0.180588
tissue_protein_P49137_MAPK2	0.124763	0.393029
tissue_protein_P49356_FNTB	0.185152	0.202787
tissue_protein_P49368_TCPG	-0.267731	0.0629071
tissue_protein_P49406_RM19	-0.177408	0.222655
tissue_protein_P49407_ARRB1	-0.0761012	0.603265
tissue_protein_P49419_AL7A1	-0.246183	0.0881669
tissue_protein_P49589_SYCC	-0.226326	0.117876
tissue_protein_P49747_COMP	0.187239	0.197653
tissue_protein_P49748_ACADV	-0.200024	0.168206
tissue_protein_P49756_RBM25	0.199807	0.168677
tissue_protein_P49757_NUMB	0.120048	0.411294
tissue_protein_P49792_RBP2	-0.131783	0.366731
tissue_protein_P49821_NDUV1	-0.138478	0.34267
tissue_protein_P49902_5NTC	0.208377	0.150771
tissue_protein_P49959_MRE11	0.0257464	0.860607
tissue_protein_P49961_ENTP1	-0.113871	0.435944
tissue_protein_P50120_RET2	-0.0221525	0.87991
tissue_protein_P50213_IDH3A	-0.341753	0.0162447
tissue_protein_P50440_GATM	-0.129246	0.37611
tissue_protein_P50453_SPB9	-0.0707776	0.628911
tissue_protein_P50454_SERPH	-0.243106	0.0923432
tissue_protein_P50552_VASP	-0.183705	0.206402
tissue_protein_P50895_BCAM	-0.301728	0.0351217
tissue_protein_P51114_FXR1	0.118245	0.418403
tissue_protein_P51571_SSRD	-0.375429	0.00785664
tissue_protein_P51636_CAV2	0.338783	0.0172587
tissue_protein_P51687_SUOX	-0.0652388	0.656061
tissue_protein_P51689_ARSD	-0.0848379	0.562197
tissue_protein_P51690_ARSL	-0.175303	0.228281
tissue_protein_P51888_PRELP	0.101556	0.487471
tissue_protein_P52294_IMA5	0.0733315	0.616551
tissue_protein_P52735_VAV2	0.199807	0.168677
tissue_protein_P52758_RIDA	-0.145985	0.316879
tissue_protein_P52788_SPSY	-0.283455	0.0484217
tissue_protein_P52790_HXK3	0.074773	0.609621
tissue_protein_P52943_CRIP2	-0.0276963	0.850167
tissue_protein_P53597_SUCA	-0.126169	0.387675
tissue_protein_P53680_AP2S1	0.0923186	0.528108
tissue_protein_P54315_LIPR1	0.00621253	0.966207
tissue_protein_P54652_HSP72	-0.387778	0.0059052
tissue_protein_P54687_BCAT1	-0.0292604	0.841811
tissue_protein_P54709_AT1B3	-0.141555	0.331945
tissue_protein_P54802_ANAG	0.0227475	0.876709
tissue_protein_P54819_KAD2	-0.323115	0.023541
tissue_protein_P54886_P5CS	-0.330817	0.0202475
tissue_protein_P55001_MFAP2	0.304659	0.0333001
tissue_protein_P55008_AIF1	0.0640673	0.661862
tissue_protein_P55160_NCKPL	-0.138635	0.342118
tissue_protein_P55265_DSRAD	-0.284067	0.0479182
tissue_protein_P55899_FCGRN	0.0295367	0.840337
tissue_protein_P56192_SYMC	-0.192335	0.185506
tissue_protein_P56199_ITA1	0.0369274	0.801115
tissue_protein_P56545_CTBP2	0.211917	0.1438
tissue_protein_P57735_RAB25	-0.0186818	0.898617
tissue_protein_P57737_CORO7	-0.0805997	0.581956
tissue_protein_P57772_SELB	-0.177408	0.222655
tissue_protein_P60059_SC61G	-0.086208	0.555877
tissue_protein_P60891_PRPS1	-0.246973	0.0871193
tissue_protein_P61011_SRP54	-0.0739606	0.613522
tissue_protein_P61158_ARP3	-0.266199	0.0644862
tissue_protein_P61160_ARP2	-0.313915	0.0280537
tissue_protein_P61201_CSN2	0.0924012	0.527737
tissue_protein_P61221_ABCE1	-0.252402	0.0801779
tissue_protein_P61225_RAP2B	-0.103359	0.479732
tissue_protein_P61289_PSME3	-0.0594763	0.684782
tissue_protein_P61513_RL37A	-0.224642	0.120708
tissue_protein_P61601_NCALD	0.289152	0.0438957
tissue_protein_P61626_LYSC	-0.0800095	0.584732
tissue_protein_P61769_B2MG	-0.00929996	0.949432
tissue_protein_P61803_DAD1	-0.0800115	0.584723
tissue_protein_P61964_WDR5	0	1
tissue_protein_P62070_RRAS2	-0.152943	0.294107
tissue_protein_P62258_1433E	-0.289272	0.0438041
tissue_protein_P62714_PP2AB	-0.00815485	0.955652
tissue_protein_P62745_RHOB	-0.0144901	0.921284
tissue_protein_P63172_DYLT1	-0.0249243	0.865016
tissue_protein_P63208_SKP1	-0.0185999	0.89906
tissue_protein_P63241_IF5A1	-0.347199	0.0145167
tissue_protein_P68871_HBB	0.0815544	0.577478
tissue_protein_P69891_HBG1	-0.155852	0.284913
tissue_protein_P69892_HBG2	-0.185259	0.202523
tissue_protein_P78539_SRPX	0.185262	0.202515
tissue_protein_P78559_MAP1A	0.0110762	0.93979
tissue_protein_P79483_DRB3	-0.147898	0.310511
tissue_protein_P80188_NGAL	-0.00615615	0.966514
tissue_protein_P80303_NUCB2	-0.175495	0.227764
tissue_protein_P81605_DCD	0.174284	0.231041
tissue_protein_P82673_RT35	-0.078469	0.592007
tissue_protein_P82675_RT05	0.177217	0.223161
tissue_protein_P82979_SARNP	-0.100645	0.491404
tissue_protein_P83436_COG7	-0.231872	0.108905
tissue_protein_P83916_CBX1	-0.0188605	0.897653
tissue_protein_P98088_MUC5A	0.0277097	0.850095
tissue_protein_P98095_FBLN2	0.11386	0.435991
tissue_protein_P98179_RBM3	-0.207949	0.151632
tissue_protein_Q00013_EM55	-0.044305	0.762441
tissue_protein_Q00341_VIGLN	-0.246189	0.0881586
tissue_protein_Q01085_TIAR	0.0277269	0.850003
tissue_protein_Q01105_SET	-0.192589	0.184917
tissue_protein_Q01130_SRSF2	-0.369803	0.00891688
tissue_protein_Q01484_ANK2	-0.184604	0.20415
tissue_protein_Q01813_PFKAP	-0.206178	0.155226
tissue_protein_Q01995_TAGL	0.110785	0.448562
tissue_protein_Q02318_CP27A	0.0235463	0.872415
tissue_protein_Q02487_DSC2	0.0996862	0.495562
tissue_protein_Q02818_NUCB1	-0.322495	0.0238246
tissue_protein_Q03001_DYST	-0.234593	0.104698
tissue_protein_Q03519_TAP2	-0.023354	0.873449
tissue_protein_Q03591_FHR1	0.28841	0.0444649
tissue_protein_Q03692_COAA1	0.320046	0.0249734
tissue_protein_Q04695_K1C17	-0.123091	0.399448
tissue_protein_Q05315_LEG10	-0.359421	0.0112004
tissue_protein_Q05655_KPCD	-0.188296	0.195088
tissue_protein_Q05682_CALD1	-0.11386	0.435991
tissue_protein_Q05707_COEA1	-0.170798	0.240648
tissue_protein_Q06210_GFPT1	-0.135401	0.353606
tissue_protein_Q06278_AOXA	-0.0897464	0.539713
tissue_protein_Q06828_FMOD	0.0338986	0.817135
tissue_protein_Q07092_COGA1	0.135401	0.353606
tissue_protein_Q07812_BAX	-0.261546	0.0694778
tissue_protein_Q07866_KLC1	-0.0203871	0.889418
tissue_protein_Q07954_LRP1	-0.120014	0.411426
tissue_protein_Q08170_SRSF4	0	1
tissue_protein_Q08380_LG3BP	0.0184637	0.899795
tissue_protein_Q08830_FGL1	-0.0733315	0.616551
tissue_protein_Q09028_RBBP4	-0.114869	0.431909
tissue_protein_Q0VAF6_SYCN	0.0462254	0.752463
tissue_protein_Q10469_MGAT2	-0.100589	0.491644
tissue_protein_Q10472_GALT1	0.0126788	0.931098
tissue_protein_Q12768_WASC5	0.332381	0.0196284
tissue_protein_Q12805_FBLN3	0.106169	0.467806
tissue_protein_Q12882_DPYD	-0.127659	0.382047
tissue_protein_Q12884_SEPR	-0.0800503	0.58454
tissue_protein_Q12904_AIMP1	-0.23082	0.110565
tissue_protein_Q12965_MYO1E	-0.119525	0.41335
tissue_protein_Q13033_STRN3	-0.357549	0.0116616
tissue_protein_Q13057_COASY	-0.289194	0.0438636
tissue_protein_Q13123_RED	0.205496	0.156627
tissue_protein_Q13144_EI2BE	-0.237905	0.0997483
tissue_protein_Q13162_PRDX4	-0.144633	0.321433
tissue_protein_Q13177_PAK2	-0.278905	0.0523024
tissue_protein_Q13190_STX5	-0.0926293	0.526714
tissue_protein_Q13228_SBP1	0.160027	0.272043
tissue_protein_Q13283_G3BP1	-0.157424	0.280019
tissue_protein_Q13303_KCAB2	0.15511	0.287238
tissue_protein_Q13308_PTK7	-0.0976496	0.504453
tissue_protein_Q13310_PABP4	-0.224964	0.120163
tissue_protein_Q13361_MFAP5	0.301605	0.0352
tissue_protein_Q13423_NNTM	-0.276956	0.0540402
tissue_protein_Q13428_TCOF	-0.00170585	0.990719
tissue_protein_Q13435_SF3B2	-0.211226	0.145142
tissue_protein_Q13438_OS9	-0.115678	0.428651
tissue_protein_Q13442_HAP28	-0.103359	0.479732
tissue_protein_Q13443_ADAM9	0.166144	0.253898
tissue_protein_Q13445_TMED1	-0.137377	0.346556
tissue_protein_Q13451_FKBP5	0.0716137	0.624853
tissue_protein_Q13492_PICAL	0.148799	0.307538
tissue_protein_Q13505_MTX1	-0.172291	0.236501
tissue_protein_Q13526_PIN1	0.297652	0.0377909
tissue_protein_Q13561_DCTN2	-0.444196	0.00138723
tissue_protein_Q13576_IQGA2	-0.267724	0.0629141
tissue_protein_Q13595_TRA2A	-0.0900817	0.538193
tissue_protein_Q13619_CUL4A	-0.069472	0.635269
tissue_protein_Q13724_MOGS	-0.304651	0.0333048
tissue_protein_Q13751_LAMB3	0.0418498	0.775252
tissue_protein_Q13753_LAMC2	0.0691195	0.63699
tissue_protein_Q13825_AUHM	-0.33152	0.0199673
tissue_protein_Q13884_SNTB1	-0.0217439	0.88211
tissue_protein_Q13885_TBB2A	-0.141454	0.332295
tissue_protein_Q13907_IDI1	0.286846	0.0456844
tissue_protein_Q14011_CIRBP	-0.24517	0.0895247
tissue_protein_Q14118_DAG1	-0.00463548	0.974782
tissue_protein_Q14141_SEPT6	-0.0833178	0.569248
tissue_protein_Q14165_MLEC	-0.20777	0.151992
tissue_protein_Q14166_TTL12	-0.00951265	0.948277
tissue_protein_Q14192_FHL2	-0.135414	0.353556
tissue_protein_Q14194_DPYL1	0.0389958	0.79022
tissue_protein_Q14195_DPYL3	-0.293888	0.0404018
tissue_protein_Q14197_ICT1	-0.203611	0.160548
tissue_protein_Q14247_SRC8	-0.394245	0.0050632
tissue_protein_Q14314_FGL2	0.13831	0.34326
tissue_protein_Q14318_FKBP8	-0.10707	0.464014
tissue_protein_Q14376_GALE	-0.129982	0.373374
tissue_protein_Q14554_PDIA5	-0.16318	0.262587
tissue_protein_Q14558_KPRA	0.0207358	0.887539
tissue_protein_Q14573_ITPR3	-0.166362	0.253267
tissue_protein_Q14728_MFS10	0.0524748	0.720278
tissue_protein_Q14766_LTBP1	0.246208	0.0881335
tissue_protein_Q14767_LTBP2	0.261596	0.0694222
tissue_protein_Q14839_CHD4	-0.0192796	0.895391
tissue_protein_Q15006_EMC2	-0.152202	0.296481
tissue_protein_Q15020_SART3	0.0110762	0.93979
tissue_protein_Q15036_SNX17	0.0414353	0.777422
tissue_protein_Q15041_AR6P1	-0.00317088	0.982749
tissue_protein_Q15043_S39AE	-0.0925187	0.52721
tissue_protein_Q15046_SYK	-0.307807	0.0314315
tissue_protein_Q15052_ARHG6	0.0356062	0.808094
tissue_protein_Q15063_POSTN	0.100017	0.494125
tissue_protein_Q15067_ACOX1	-0.193252	0.183378
tissue_protein_Q15080_NCF4	0.0154382	0.916151
tissue_protein_Q15113_PCOC1	-0.0200029	0.89149
tissue_protein_Q15125_EBP	-0.0385955	0.792325
tissue_protein_Q15149_PLEC	-0.267724	0.0629141
tissue_protein_Q15172_2A5A	-0.118147	0.418795
tissue_protein_Q15287_RNPS1	-0.0378756	0.796116
tissue_protein_Q15370_ELOB	-0.070639	0.629585
tissue_protein_Q15386_UBE3C	0.238561	0.0987894
tissue_protein_Q15424_SAFB1	-0.0147683	0.919777
tissue_protein_Q15436_SC23A	-0.161562	0.267412
tissue_protein_Q15437_SC23B	-0.230802	0.110593
tissue_protein_Q15477_SKIV2	-0.231573	0.109374
tissue_protein_Q15582_BGH3	-0.140027	0.337243
tissue_protein_Q15642_CIP4	-0.198801	0.170876
tissue_protein_Q15738_NSDHL	0.0605592	0.67935
tissue_protein_Q15746_MYLK	-0.116937	0.423608
tissue_protein_Q15758_AAAT	-0.185259	0.202523
tissue_protein_Q15836_VAMP3	-0.216104	0.135867
tissue_protein_Q15843_NEDD8	-0.0999035	0.494618
tissue_protein_Q16134_ETFD	-0.258432	0.072986
tissue_protein_Q16186_ADRM1	0.0278415	0.849391
tissue_protein_Q16222_UAP1	-0.120693	0.408764
tissue_protein_Q16270_IBP7	0.190792	0.189127
tissue_protein_Q16527_CSRP2	-0.269329	0.0612925
tissue_protein_Q16537_2A5E	0.0670165	0.647297
tissue_protein_Q16610_ECM1	0.20508	0.157487
tissue_protein_Q16643_DREB	-0.143612	0.324897
tissue_protein_Q16658_FSCN1	0.00307729	0.983258
tissue_protein_Q16698_DECR	-0.306198	0.0323756
tissue_protein_Q16769_QPCT	0.189349	0.192557
tissue_protein_Q16775_GLO2	-0.154338	0.289676
tissue_protein_Q16787_LAMA3	0.0747274	0.60984
tissue_protein_Q16822_PCKGM	-0.0584998	0.689695
tissue_protein_Q16891_MIC60	-0.264647	0.0661185
tissue_protein_Q27J81_INF2	-0.0398476	0.785745
tissue_protein_Q2TAA5_ALG11	-0.0921158	0.529018
tissue_protein_Q2TAY7_SMU1	-0.0710167	0.62775
tissue_protein_Q2UY09_COSA1	0.19359	0.182598
tissue_protein_Q32P28_P3H1	-0.00943025	0.948724
tissue_protein_Q38SD2_LRRK1	-0.179175	0.218008
tissue_protein_Q3LXA3_TKFC	-0.137299	0.346834
tissue_protein_Q4G0N4_NAKD2	-0.325499	0.0224768
tissue_protein_Q53EL6_PDCD4	-0.150802	0.300998
tissue_protein_Q53FT3_HIKES	0.338665	0.0173003
tissue_protein_Q53FZ2_ACSM3	0.026394	0.857137
tissue_protein_Q53GG5_PDLI3	-0.247329	0.08665
tissue_protein_Q53GQ0_DHB12	-0.169251	0.244999
tissue_protein_Q53H82_LACB2	0.245683	0.0888356
tissue_protein_Q56VL3_OCAD2	0.0661786	0.651423
tissue_protein_Q5J8M3_EMC4	-0.165887	0.254643
tissue_protein_Q5JSL3_DOC11	-0.0221525	0.87991
tissue_protein_Q5JVF3_PCID2	-0.106947	0.464533
tissue_protein_Q5SRE7_PHYD1	0.0733937	0.616252
tissue_protein_Q5T440_CAF17	0.173881	0.232137
tissue_protein_Q5T5P2_SKT	-0.158604	0.276387
tissue_protein_Q5VWZ2_LYPL1	-0.0648218	0.658124
tissue_protein_Q5VZ46_K1614	0.024566	0.866939
tissue_protein_Q5VZF2_MBNL2	-0.11042	0.45007
tissue_protein_Q5W0U4_BSPRY	-0.168342	0.24758
tissue_protein_Q5XKE5_K2C79	-0.159712	0.273001
tissue_protein_Q5XKP0_MIC13	-0.181828	0.211157
tissue_protein_Q5ZPR3_CD276	-0.198254	0.172079
tissue_protein_Q68CZ2_TENS3	-0.185524	0.201865
tissue_protein_Q68EM7_RHG17	-0.350249	0.0136191
tissue_protein_Q6FHJ7_SFRP4	0.33783	0.0175954
tissue_protein_Q6GMV2_SMYD5	0.202955	0.161928
tissue_protein_Q6GPI1_CTRB2	0.0677608	0.643641
tissue_protein_Q6JBY9_CPZIP	-0.143721	0.324525
tissue_protein_Q6NUK1_SCMC1	-0.10155	0.487494
tissue_protein_Q6NUM9_RETST	-0.162431	0.264813
tissue_protein_Q6P179_ERAP2	0.227757	0.115509
tissue_protein_Q6P1A2_MBOA5	0.0817234	0.576687
tissue_protein_Q6P2E9_EDC4	-0.0284067	0.84637
tissue_protein_Q6P4A8_PLBL1	-0.132513	0.36406
tissue_protein_Q6P4E1_GOLM2	-0.0380364	0.795269
tissue_protein_Q6P5R6_RL22L	-0.0489039	0.738614
tissue_protein_Q6PGP7_TTC37	-0.0764959	0.601382
tissue_protein_Q6PI78_TMM65	0.0701496	0.631966
tissue_protein_Q6PKG0_LARP1	-0.0438355	0.764886
tissue_protein_Q6UVY6_MOXD1	0.30538	0.0328645
tissue_protein_Q6UW15_REG3G	-0.103409	0.47952
tissue_protein_Q6UWP7_LCLT1	-0.167049	0.251283
tissue_protein_Q6UX06_OLFM4	-0.0769322	0.599303
tissue_protein_Q6UX71_PXDC2	-0.121144	0.407003
tissue_protein_Q6UXG2_ELAP1	-0.139378	0.339509
tissue_protein_Q6UXH1_CREL2	-0.124306	0.394778
tissue_protein_Q6UXI9_NPNT	0.26719	0.0634605
tissue_protein_Q6UXV4_MIC27	0.0324484	0.824833
tissue_protein_Q6VY07_PACS1	-0.154735	0.28842
tissue_protein_Q6XQN6_PNCB	-0.194427	0.180678
tissue_protein_Q6Y7W6_GGYF2	0.106261	0.467417
tissue_protein_Q6YHK3_CD109	-0.0483761	0.741336
tissue_protein_Q6YN16_HSDL2	-0.153943	0.290926
tissue_protein_Q6ZMP0_THSD4	0.348749	0.0140546
tissue_protein_Q709C8_VP13C	-0.108057	0.459881
tissue_protein_Q712K3_UB2R2	0.0231573	0.874506
tissue_protein_Q71UM5_RS27L	-0.172116	0.236985
tissue_protein_Q75N90_FBN3	0.135404	0.353593
tissue_protein_Q7L0Y3_TM10C	-0.0597715	0.6833
tissue_protein_Q7L5N1_CSN6	-0.282319	0.0493677
tissue_protein_Q7L5N7_PCAT2	-0.220976	0.127052
tissue_protein_Q7LG56_RIR2B	-0.320343	0.0248317
tissue_protein_Q7Z3B1_NEGR1	0.0289801	0.843307
tissue_protein_Q7Z3D6_GLUCM	-0.170585	0.241245
tissue_protein_Q7Z3U7_MON2	-0.413032	0.00318272
tissue_protein_Q7Z406_MYH14	-0.252338	0.0802576
tissue_protein_Q7Z4V5_HDGR2	-0.188296	0.195088
tissue_protein_Q7Z739_YTHD3	-0.0501742	0.732074
tissue_protein_Q7Z7F7_RM55	0.198049	0.172532
tissue_protein_Q7Z7H5_TMED4	-0.0308004	0.8336
tissue_protein_Q7Z7K6_CENPV	-0.0134879	0.926713
tissue_protein_Q86SF2_GALT7	-0.120936	0.407817
tissue_protein_Q86TM6_SYVN1	-0.0499554	0.733199
tissue_protein_Q86UP6_CUZD1	-0.0252504	0.863267
tissue_protein_Q86UU1_PHLB1	-0.0207382	0.887527
tissue_protein_Q86V21_AACS	-0.0898553	0.539219
tissue_protein_Q86VN1_VPS36	-0.209723	0.148092
tissue_protein_Q86VU5_CMTD1	-0.169836	0.243348
tissue_protein_Q86Y39_NDUAB	-0.110794	0.448528
tissue_protein_Q86YB8_ERO1B	-0.0207176	0.887637
tissue_protein_Q8IUR0_TPPC5	0.229603	0.11251
tissue_protein_Q8IUX7_AEBP1	-0.064623	0.659108
tissue_protein_Q8IV36_HID1	-0.188529	0.194527
tissue_protein_Q8IVF2_AHNK2	-0.143622	0.324862
tissue_protein_Q8IW45_NNRD	-0.162101	0.265796
tissue_protein_Q8IWB7_WDFY1	-0.330292	0.0204587
tissue_protein_Q8IWE2_NXP20	-0.214332	0.139182
tissue_protein_Q8IXM3_RM41	0.228094	0.114956
tissue_protein_Q8IXM6_NRM	0.124771	0.392996
tissue_protein_Q8IY17_PLPL6	0.312918	0.0285835
tissue_protein_Q8IYB5_SMAP1	-0.034736	0.812698
tissue_protein_Q8IZ83_A16A1	-0.390926	0.00548121
tissue_protein_Q8IZQ5_SELH	-0.332989	0.019392
tissue_protein_Q8N128_F177A	-0.0320456	0.826974
tissue_protein_Q8N1F7_NUP93	-0.087671	0.549166
tissue_protein_Q8N1G4_LRC47	-0.169493	0.244314
tissue_protein_Q8N1S5_S39AB	-0.0747419	0.60977
tissue_protein_Q8N2K0_ABD12	-0.068355	0.640729
tissue_protein_Q8N2S1_LTBP4	0.152653	0.295035
tissue_protein_Q8N392_RHG18	0.0320456	0.826974
tissue_protein_Q8N3C0_ASCC3	0.0199238	0.891916
tissue_protein_Q8N3D4_EH1L1	-0.13135	0.368321
tissue_protein_Q8N3V7_SYNPO	0.148938	0.307084
tissue_protein_Q8N4T8_CBR4	-0.087671	0.549166
tissue_protein_Q8N5M9_JAGN1	-0.281747	0.0498497
tissue_protein_Q8N6H7_ARFG2	-0.0569699	0.697416
tissue_protein_Q8N6L1_KTAP2	-0.241872	0.0940607
tissue_protein_Q8N766_EMC1	-0.142599	0.328354
tissue_protein_Q8N983_RM43	0.0547587	0.708631
tissue_protein_Q8NB37_GALD1	-0.0147396	0.919932
tissue_protein_Q8NBF2_NHLC2	-0.182899	0.208433
tissue_protein_Q8NBJ4_GOLM1	0.145387	0.31889
tissue_protein_Q8NBJ5_GT251	-0.265216	0.0655164
tissue_protein_Q8NBJ7_SUMF2	-0.135435	0.353482
tissue_protein_Q8NBJ9_SIDT2	0.00350538	0.980929
tissue_protein_Q8NC51_PAIRB	-0.160162	0.271634
tissue_protein_Q8NCA5_FA98A	-0.11945	0.413645
tissue_protein_Q8NE62_CHDH	-0.277191	0.0538283
tissue_protein_Q8NEW0_ZNT7	-0.323816	0.023224
tissue_protein_Q8NFV4_ABHDB	-0.201559	0.164897
tissue_protein_Q8NFZ8_CADM4	-0.121839	0.404299
tissue_protein_Q8TB61_S35B2	0.0691552	0.636816
tissue_protein_Q8TBC4_UBA3	-0.173996	0.231822
tissue_protein_Q8TC07_TBC15	-0.357284	0.0117281
tissue_protein_Q8TCD5_NT5C	0.0192978	0.895293
tissue_protein_Q8TD55_PKHO2	-0.0815485	0.577505
tissue_protein_Q8TDZ2_MICA1	-0.168258	0.247818
tissue_protein_Q8TED1_GPX8	-0.0272936	0.852321
tissue_protein_Q8WU76_SCFD2	0.0842991	0.564692
tissue_protein_Q8WUH6_TM263	-0.0595915	0.684203
tissue_protein_Q8WUP2_FBLI1	-0.17044	0.24165
tissue_protein_Q8WVC6_DCAKD	0.251523	0.0812714
tissue_protein_Q8WVJ2_NUDC2	-0.250635	0.0823875
tissue_protein_Q8WVM8_SCFD1	-0.172858	0.234938
tissue_protein_Q8WVV4_POF1B	-0.115678	0.428651
tissue_protein_Q8WVV9_HNRLL	0.184604	0.20415
tissue_protein_Q8WWI1_LMO7	0.413032	0.00318272
tissue_protein_Q8WWL7_CCNB3	0.236293	0.102134
tissue_protein_Q8WWM9_CYGB	-0.0652316	0.656097
tissue_protein_Q8WWX9_SELM	-0.259925	0.0712866
tissue_protein_Q8WX93_PALLD	-0.17541	0.227993
tissue_protein_Q8WXQ8_CBPA5	-0.176699	0.224538
tissue_protein_Q92485_ASM3B	0.152708	0.294859
tissue_protein_Q92506_DHB8	-0.333824	0.0190715
tissue_protein_Q92544_TM9S4	-0.270403	0.0602264
tissue_protein_Q92572_AP3S1	-0.141055	0.333672
tissue_protein_Q92575_UBXN4	-0.231872	0.108905
tissue_protein_Q92598_HS105	0.0880157	0.547591
tissue_protein_Q92608_DOCK2	-0.255318	0.0766329
tissue_protein_Q92621_NU205	-0.046708	0.749962
tissue_protein_Q92626_PXDN	-0.156805	0.281938
tissue_protein_Q92692_NECT2	-0.0516891	0.724299
tissue_protein_Q92734_TFG	-0.212441	0.142788
tissue_protein_Q92743_HTRA1	0.224638	0.120714
tissue_protein_Q92820_GGH	0.0812412	0.578945
tissue_protein_Q92823_NRCAM	-0.227714	0.11558
tissue_protein_Q92896_GSLG1	-0.113863	0.435979
tissue_protein_Q92901_RL3L	-0.0498487	0.733748
tissue_protein_Q92947_GCDH	-0.259955	0.0712528
tissue_protein_Q92974_ARHG2	0.204728	0.158217
tissue_protein_Q93008_USP9X	0	1
tissue_protein_Q93050_VPP1	-0.129312	0.375864
tissue_protein_Q93091_RNAS6	0.216135	0.135809
tissue_protein_Q969G3_SMCE1	-0.201011	0.166071
tissue_protein_Q969G5_CAVN3	-0.0640673	0.661862
tissue_protein_Q969L2_MAL2	0.00772581	0.957983
tissue_protein_Q969S3_ZN622	-0.0452469	0.757542
tissue_protein_Q969V3_NCLN	-0.104681	0.474101
tissue_protein_Q96A26_F162A	-0.212387	0.142893
tissue_protein_Q96A33_CCD47	-0.231506	0.109479
tissue_protein_Q96AB3_ISOC2	-0.175562	0.227583
tissue_protein_Q96AC1_FERM2	-0.0276956	0.850171
tissue_protein_Q96AQ6_PBIP1	-0.268571	0.0620543
tissue_protein_Q96AY3_FKB10	0.0246208	0.866645
tissue_protein_Q96AZ6_ISG20	-0.00631831	0.965632
tissue_protein_Q96B97_SH3K1	-0.135084	0.354742
tissue_protein_Q96BJ3_AIDA	-0.168482	0.24718
tissue_protein_Q96BM9_ARL8A	0.0707794	0.628902
tissue_protein_Q96BW5_PTER	-0.267643	0.0629963
tissue_protein_Q96C01_F136A	-0.196817	0.175273
tissue_protein_Q96CG8_CTHR1	0.0586483	0.688947
tissue_protein_Q96CN7_ISOC1	-0.20031	0.167585
tissue_protein_Q96D15_RCN3	-0.0377058	0.79701
tissue_protein_Q96DE0_NUD16	0.0613953	0.675166
tissue_protein_Q96DN0_ERP27	-0.0887387	0.544293
tissue_protein_Q96DZ1_ERLEC	-0.189143	0.193052
tissue_protein_Q96EE3_SEH1	-0.104815	0.473534
tissue_protein_Q96EK6_GNA1	-0.0219247	0.881136
tissue_protein_Q96EY5_MB12A	0.0587516	0.688427
tissue_protein_Q96F85_CNRP1	0.134033	0.358534
tissue_protein_Q96FQ6_S10AG	0.105736	0.469635
tissue_protein_Q96FV2_SCRN2	-0.257731	0.0737952
tissue_protein_Q96FW1_OTUB1	-0.298649	0.037123
tissue_protein_Q96GK7_FAH2A	-0.388913	0.00574905
tissue_protein_Q96HE7_ERO1A	-0.0646247	0.6591
tissue_protein_Q96HF1_SFRP2	0.0475632	0.745536
tissue_protein_Q96HR9_REEP6	-0.145151	0.319683
tissue_protein_Q96HY6_DDRGK	-0.231044	0.11021
tissue_protein_Q96I15_SCLY	-0.176897	0.224013
tissue_protein_Q96I59_SYNM	0.0667257	0.648728
tissue_protein_Q96I99_SUCB2	-0.357148	0.0117626
tissue_protein_Q96IY4_CBPB2	-0.00345597	0.981198
tissue_protein_Q96KP4_CNDP2	-0.267724	0.0629141
tissue_protein_Q96KR1_ZFR	-0.192978	0.184014
tissue_protein_Q96LD4_TRI47	0.0203871	0.889418
tissue_protein_Q96LJ7_DHRS1	-0.262701	0.0682113
tissue_protein_Q96M27_PRRC1	-0.0246712	0.866374
tissue_protein_Q96M96_FGD4	0.301045	0.0355578
tissue_protein_Q96MW5_COG8	-0.29814	0.037463
tissue_protein_Q96MX0_CKLF3	0.166814	0.251959
tissue_protein_Q96NB2_SFXN2	-0.127947	0.380968
tissue_protein_Q96P44_COLA1	0.424898	0.00234123
tissue_protein_Q96PE7_MCEE	-0.243677	0.0915559
tissue_protein_Q96PU8_QKI	-0.140299	0.336297
tissue_protein_Q96QR8_PURB	-0.117703	0.420554
tissue_protein_Q96RQ9_OXLA	-0.131507	0.367747
tissue_protein_Q96S06_LMF1	0.239292	0.0977299
tissue_protein_Q96S97_MYADM	-0.298497	0.0372244
tissue_protein_Q96SQ9_CP2S1	-0.194185	0.181233
tissue_protein_Q99439_CNN2	-0.135401	0.353606
tissue_protein_Q99442_SEC62	-0.0818935	0.575891
tissue_protein_Q99497_PARK7	-0.292342	0.0415164
tissue_protein_Q99523_SORT	0.0136468	0.925851
tissue_protein_Q99613_EIF3C	-0.122323	0.402421
tissue_protein_Q99685_MGLL	-0.235433	0.103426
tissue_protein_Q99715_COCA1	0.129246	0.37611
tissue_protein_Q99798_ACON	-0.247728	0.0861266
tissue_protein_Q99805_TM9S2	-0.150826	0.300923
tissue_protein_Q99816_TS101	-0.074173	0.612501
tissue_protein_Q99943_PLCA	0.129381	0.375608
tissue_protein_Q99969_RARR2	-0.166362	0.253267
tissue_protein_Q9BQ69_MACD1	-0.101635	0.48713
tissue_protein_Q9BRJ2_RM45	-0.0462594	0.752287
tissue_protein_Q9BRJ6_CG050	-0.164276	0.25935
tissue_protein_Q9BRX8_PXL2A	0.114023	0.43533
tissue_protein_Q9BS40_LXN	-0.196966	0.174939
tissue_protein_Q9BSH4_TACO1	-0.130085	0.372993
tissue_protein_Q9BT40_INP5K	-0.0154382	0.916151
tissue_protein_Q9BT78_CSN4	-0.298202	0.0374217
tissue_protein_Q9BTT0_AN32E	-0.0686887	0.639096
tissue_protein_Q9BTZ2_DHRS4	-0.0415904	0.77661
tissue_protein_Q9BUH6_PAXX	-0.375858	0.00778044
tissue_protein_Q9BUL8_PDC10	-0.0495153	0.735464
tissue_protein_Q9BUN8_DERL1	0.00926025	0.949647
tissue_protein_Q9BV10_ALG12	-0.0961742	0.510945
tissue_protein_Q9BVA1_TBB2B	-0.103989	0.477047
tissue_protein_Q9BVK6_TMED9	-0.283139	0.0486831
tissue_protein_Q9BVM4_GGACT	-0.150732	0.301228
tissue_protein_Q9BVP2_GNL3	-0.00322651	0.982446
tissue_protein_Q9BW91_NUDT9	-0.0407743	0.780884
tissue_protein_Q9BWF3_RBM4	-0.0911028	0.533578
tissue_protein_Q9BWS9_CHID1	-0.00934092	0.949209
tissue_protein_Q9BX68_HINT2	-0.15844	0.27689
tissue_protein_Q9BX97_PLVAP	-0.0231297	0.874655
tissue_protein_Q9BXJ0_C1QT5	0.221815	0.125578
tissue_protein_Q9BXJ9_NAA15	-0.225217	0.119735
tissue_protein_Q9BXN1_ASPN	0.0769361	0.599284
tissue_protein_Q9BY44_EIF2A	-0.0845667	0.563452
tissue_protein_Q9BY50_SC11C	-0.262955	0.0679352
tissue_protein_Q9BYD1_RM13	0.148523	0.308448
tissue_protein_Q9BYD6_RM01	-0.0982974	0.501616
tissue_protein_Q9BZG1_RAB34	-0.130713	0.370671
tissue_protein_Q9BZL1_UBL5	-0.095823	0.512497
tissue_protein_Q9BZQ8_NIBA1	-0.232394	0.108087
tissue_protein_Q9BZV1_UBXN6	0.111275	0.446547
tissue_protein_Q9C0B1_FTO	-0.0871157	0.551709
tissue_protein_Q9GZM5_YIPF3	0.237546	0.100276
tissue_protein_Q9GZT3_SLIRP	-0.113648	0.436851
tissue_protein_Q9GZT8_NIF3L	-0.241988	0.0938975
tissue_protein_Q9GZZ1_NAA50	-0.159027	0.275091
tissue_protein_Q9GZZ9_UBA5	-0.197047	0.174759
tissue_protein_Q9H0D6_XRN2	-0.0842991	0.564692
tissue_protein_Q9H0U3_MAGT1	0.0477418	0.744613
tissue_protein_Q9H0U6_RM18	-0.24452	0.0904056
tissue_protein_Q9H0W9_CK054	-0.0953983	0.514376
tissue_protein_Q9H2D6_TARA	-0.192273	0.18565
tissue_protein_Q9H330_TM245	0.0622075	0.671111
tissue_protein_Q9H3H5_GPT	0	1
tissue_protein_Q9H3K2_GHITM	-0.0842991	0.564692
tissue_protein_Q9H3R0_KDM4C	0.196528	0.175921
tissue_protein_Q9H492_MLP3A	0.399588	0.00444876
tissue_protein_Q9H553_ALG2	-0.135167	0.354445
tissue_protein_Q9H583_HEAT1	0.0122323	0.933519
tissue_protein_Q9H6K4_OPA3	-0.193505	0.182796
tissue_protein_Q9H6R3_ACSS3	-0.00771911	0.958019
tissue_protein_Q9H6S0_YTDC2	0.103679	0.478366
tissue_protein_Q9H6U8_ALG9	-0.149924	0.303855
tissue_protein_Q9H6Z4_RANB3	-0.178429	0.219961
tissue_protein_Q9H845_ACAD9	-0.302222	0.0348088
tissue_protein_Q9H8H3_MET7A	-0.0307729	0.833747
tissue_protein_Q9H936_GHC1	-0.189143	0.193052
tissue_protein_Q9H9P8_L2HDH	0.00478099	0.973991
tissue_protein_Q9HA77_SYCM	-0.281289	0.0502389
tissue_protein_Q9HAT2_SIAE	0.253393	0.0789596
tissue_protein_Q9HB40_RISC	0.162482	0.264659
tissue_protein_Q9HB71_CYBP	-0.0984832	0.500804
tissue_protein_Q9HCC0_MCCB	-0.156958	0.281465
tissue_protein_Q9HCK8_CHD8	0.266423	0.064253
tissue_protein_Q9HCN8_SDF2L	-0.18636	0.199804
tissue_protein_Q9HCU5_PREB	-0.185524	0.201865
tissue_protein_Q9HD20_AT131	-0.33152	0.0199673
tissue_protein_Q9HD26_GOPC	0.175303	0.228281
tissue_protein_Q9HD33_RM47	0.0937808	0.521566
tissue_protein_Q9NP81_SYSM	-0.279934	0.0514035
tissue_protein_Q9NPA8_ENY2	0.206757	0.154045
tissue_protein_Q9NQ50_RM40	0.216135	0.135809
tissue_protein_Q9NQT8_KI13B	0.134879	0.355482
tissue_protein_Q9NR12_PDLI7	-0.252338	0.0802576
tissue_protein_Q9NR45_SIAS	-0.261569	0.0694517
tissue_protein_Q9NR50_EI2BG	-0.216896	0.134404
tissue_protein_Q9NR99_MXRA5	0.133072	0.36202
tissue_protein_Q9NRN7_ADPPT	-0.019359	0.894963
tissue_protein_Q9NRZ7_PLCC	0.210449	0.146662
tissue_protein_Q9NSD9_SYFB	-0.193869	0.181957
tissue_protein_Q9NTX5_ECHD1	-0.246403	0.087874
tissue_protein_Q9NUB1_ACS2L	-0.310627	0.0298326
tissue_protein_Q9NUL5_SHFL	-0.178031	0.221009
tissue_protein_Q9NUP9_LIN7C	-0.178331	0.220219
tissue_protein_Q9NUQ6_SPS2L	-0.103679	0.478366
tissue_protein_Q9NUQ7_UFSP2	-0.28855	0.0443569
tissue_protein_Q9NUQ8_ABCF3	0.0767631	0.600108
tissue_protein_Q9NUV9_GIMA4	-0.320511	0.0247516
tissue_protein_Q9NVJ2_ARL8B	-0.0738926	0.61385
tissue_protein_Q9NVZ3_NECP2	-0.18327	0.207497
tissue_protein_Q9NW15_ANO10	-0.0989392	0.498814
tissue_protein_Q9NX14_NDUBB	-0.022176	0.879784
tissue_protein_Q9NX40_OCAD1	-0.0107937	0.941323
tissue_protein_Q9NX46_ADPRS	-0.0856138	0.558614
tissue_protein_Q9NYU2_UGGG1	-0.326192	0.0221748
tissue_protein_Q9NZ32_ARP10	-0.0793018	0.588069
tissue_protein_Q9NZJ7_MTCH1	0.015388	0.916422
tissue_protein_Q9NZM1_MYOF	0.00307768	0.983256
tissue_protein_Q9P016_THYN1	0.00943025	0.948724
tissue_protein_Q9P0J1_PDP1	-0.00594148	0.967681
tissue_protein_Q9P2B2_FPRP	-0.190797	0.189116
tissue_protein_Q9P2E9_RRBP1	-0.30159	0.0352098
tissue_protein_Q9P2J5_SYLC	-0.320071	0.0249616
tissue_protein_Q9P2R7_SUCB1	-0.249286	0.0841068
tissue_protein_Q9P2T1_GMPR2	-0.205159	0.157322
tissue_protein_Q9UBI6_GBG12	-0.331138	0.0201192
tissue_protein_Q9UBM7_DHCR7	-0.0605305	0.679493
tissue_protein_Q9UBQ7_GRHPR	-0.278566	0.0526018
tissue_protein_Q9UBR2_CATZ	-0.212387	0.142893
tissue_protein_Q9UBS4_DJB11	-0.13547	0.353358
tissue_protein_Q9UBT2_SAE2	-0.199372	0.169624
tissue_protein_Q9UBT3_DKK4	-0.0584439	0.689976
tissue_protein_Q9UBV2_SE1L1	-0.172575	0.235717
tissue_protein_Q9UBW8_CSN7A	-0.0385955	0.792325
tissue_protein_Q9UDY2_ZO2	-0.0959966	0.51173
tissue_protein_Q9UDY4_DNJB4	-0.138904	0.341173
tissue_protein_Q9UEU0_VTI1B	0.0666023	0.649335
tissue_protein_Q9UG63_ABCF2	0.153107	0.293586
tissue_protein_Q9UGM3_DMBT1	-0.0223113	0.879056
tissue_protein_Q9UGP8_SEC63	-0.123154	0.399205
tissue_protein_Q9UH65_SWP70	-0.20963	0.148277
tissue_protein_Q9UHA4_LTOR3	-0.162452	0.264751
tissue_protein_Q9UHB9_SRP68	-0.184902	0.203409
tissue_protein_Q9UHG3_PCYOX	-0.258492	0.072917
tissue_protein_Q9UI09_NDUAC	-0.258723	0.0726521
tissue_protein_Q9UI10_EI2BD	-0.212983	0.141749
tissue_protein_Q9UI14_PRAF1	-0.11677	0.424274
tissue_protein_Q9UIQ6_LCAP	0.299733	0.0364084
tissue_protein_Q9UJ72_ANX10	-0.0124	0.93261
tissue_protein_Q9UJZ1_STML2	-0.234377	0.105028
tissue_protein_Q9UK22_FBX2	-0.0871819	0.551406
tissue_protein_Q9UKD2_MRT4	0.011677	0.93653
tissue_protein_Q9UKK3_PARP4	0.0605961	0.679165
tissue_protein_Q9UKV3_ACINU	0.131507	0.367747
tissue_protein_Q9UL12_SARDH	-0.124662	0.393414
tissue_protein_Q9ULC3_RAB23	0.245187	0.0895028
tissue_protein_Q9ULC5_ACSL5	-0.092302	0.528182
tissue_protein_Q9ULL5_PRR12	0.0528065	0.718582
tissue_protein_Q9ULP9_TBC24	0.0347193	0.812787
tissue_protein_Q9ULZ3_ASC	-0.220973	0.127056
tissue_protein_Q9UM00_TMCO1	0.0376679	0.79721
tissue_protein_Q9UMY4_SNX12	0.114023	0.43533
tissue_protein_Q9UN37_VPS4A	-0.265826	0.0648759
tissue_protein_Q9UNF0_PACN2	-0.224665	0.120669
tissue_protein_Q9UNL2_SSRG	-0.224048	0.121719
tissue_protein_Q9UNZ2_NSF1C	-0.345716	0.0149709
tissue_protein_Q9UPU7_TBD2B	0.197878	0.172911
tissue_protein_Q9Y224_RTRAF	0.174399	0.230728
tissue_protein_Q9Y237_PIN4	-0.057084	0.69684
tissue_protein_Q9Y240_CLC11	-0.00356062	0.980628
tissue_protein_Q9Y262_EIF3L	-0.267724	0.0629141
tissue_protein_Q9Y263_PLAP	-0.221525	0.126086
tissue_protein_Q9Y282_ERGI3	-0.321211	0.0244213
tissue_protein_Q9Y295_DRG1	-0.149569	0.305014
tissue_protein_Q9Y2B0_CNPY2	-0.146175	0.316244
tissue_protein_Q9Y2H5_PKHA6	0.156805	0.281938
tissue_protein_Q9Y2H6_FND3A	-0.0101159	0.945002
tissue_protein_Q9Y2Q9_RT28	-0.205971	0.15565
tissue_protein_Q9Y2S7_PDIP2	-0.233698	0.106067
tissue_protein_Q9Y2T2_AP3M1	-0.299761	0.0363896
tissue_protein_Q9Y2Y8_PRG3	-0.0977869	0.503851
tissue_protein_Q9Y315_DEOC	-0.108977	0.456046
tissue_protein_Q9Y365_STA10	-0.155983	0.284502
tissue_protein_Q9Y371_SHLB1	-0.224319	0.121257
tissue_protein_Q9Y383_LC7L2	-0.135461	0.353388
tissue_protein_Q9Y385_UB2J1	-0.186167	0.20028
tissue_protein_Q9Y3A6_TMED5	-0.244707	0.0901516
tissue_protein_Q9Y3B8_ORN	0.0127493	0.930715
tissue_protein_Q9Y3D6_FIS1	0.129249	0.376097
tissue_protein_Q9Y3D9_RT23	-0.069472	0.635269
tissue_protein_Q9Y3E5_PTH2	-0.120494	0.409547
tissue_protein_Q9Y3P9_RBGP1	-0.213231	0.141274
tissue_protein_Q9Y450_HBS1L	-0.182937	0.208338
tissue_protein_Q9Y4E8_UBP15	0.151375	0.299144
tissue_protein_Q9Y5S9_RBM8A	-0.0628683	0.667819
tissue_protein_Q9Y5Y2_NUBP2	-0.0180151	0.902218
tissue_protein_Q9Y678_COPG1	-0.32927	0.0208759
tissue_protein_Q9Y6A9_SPCS1	0.118147	0.418795
tissue_protein_Q9Y6B6_SAR1B	-0.170209	0.242299
tissue_protein_Q9Y6C2_EMIL1	-0.160039	0.272006
tissue_protein_Q9Y6M9_NDUB9	-0.126233	0.387431
tissue_protein_Q9Y6Y8_S23IP	-0.14186	0.330896
plasma_lipid_species_conc_CE(14:0)	-0.00861254	0.95217
plasma_lipid_species_conc_CE(14:1)	-0.0315793	0.825883
plasma_lipid_species_conc_CE(15:0)	0.037321	0.794857
plasma_lipid_species_conc_CE(16:0)	-0.0315793	0.825883
plasma_lipid_species_conc_CE(16:1)	-0.0775128	0.588753
plasma_lipid_species_conc_CE(17:0)	0.0459335	0.748917
plasma_lipid_species_conc_CE(18:0)	0.0775128	0.588753
plasma_lipid_species_conc_CE(18:1)	-0.0516752	0.718752
plasma_lipid_species_conc_CE(18:2)	0.074642	0.602671
plasma_lipid_species_conc_CE(18:3)	-0.120576	0.399332
plasma_lipid_species_conc_CE(18:4)	-0.00861254	0.95217
plasma_lipid_species_conc_CE(20:3)	-0.0803837	0.574981
plasma_lipid_species_conc_CE(20:4)	-0.0344502	0.810334
plasma_lipid_species_conc_CE(20:5)	0.0401918	0.779459
plasma_lipid_species_conc_CE(22:5)	0.0459335	0.748917
plasma_lipid_species_conc_CE(22:6)	0.0803837	0.574981
plasma_lipid_species_conc_CER(24:0)	-0.137801	0.334892
plasma_lipid_species_conc_DAG(16:0/16:0)	-0.246893	0.0807055
plasma_lipid_species_conc_DAG(16:0/18:0)	0.149284	0.295772
plasma_lipid_species_conc_DAG(16:0/18:1)	-0.358856	0.00971048
plasma_lipid_species_conc_DAG(16:0/18:2)	-0.23256	0.100541
plasma_lipid_species_conc_DAG(16:1/18:1)	-0.327276	0.0190657
plasma_lipid_species_conc_DAG(18:0/18:1)	-0.327276	0.0190657
plasma_lipid_species_conc_DAG(18:1/18:1)	-0.344502	0.0133036
plasma_lipid_species_conc_DAG(18:1/18:2)	-0.318693	0.02265
plasma_lipid_species_conc_FFA(12:0)	0.229668	0.104965
plasma_lipid_species_conc_FFA(14:0)	0.0516752	0.718752
plasma_lipid_species_conc_FFA(14:1)	0.0516752	0.718752
plasma_lipid_species_conc_FFA(15:0)	0.0430627	0.764143
plasma_lipid_species_conc_FFA(16:0)	0.00861254	0.95217
plasma_lipid_species_conc_FFA(16:1)	0	1
plasma_lipid_species_conc_FFA(17:0)	0.037321	0.794857
plasma_lipid_species_conc_FFA(18:0)	0.0545461	0.703824
plasma_lipid_species_conc_FFA(18:1)	0.0258376	0.857174
plasma_lipid_species_conc_FFA(18:2)	0.10335	0.470474
plasma_lipid_species_conc_FFA(18:3)	0.166509	0.242885
plasma_lipid_species_conc_FFA(20:0)	0.037321	0.794857
plasma_lipid_species_conc_FFA(20:1)	0.037321	0.794857
plasma_lipid_species_conc_FFA(20:2)	0.0689019	0.630921
plasma_lipid_species_conc_FFA(20:3)	0.160767	0.259744
plasma_lipid_species_conc_FFA(20:4)	-0.00861254	0.95217
plasma_lipid_species_conc_FFA(20:5)	0.0574169	0.689006
plasma_lipid_species_conc_FFA(22:0)	-0.0229668	0.872904
plasma_lipid_species_conc_FFA(22:1)	-0.00861254	0.95217
plasma_lipid_species_conc_FFA(22:2)	0.0861254	0.547888
plasma_lipid_species_conc_FFA(22:4)	0.0200959	0.888684
plasma_lipid_species_conc_FFA(22:5)	0.16938	0.234741
plasma_lipid_species_conc_FFA(22:6)	0.229668	0.104965
plasma_lipid_species_conc_FFA(24:0)	-0.0229668	0.872904
plasma_lipid_species_conc_FFA(24:1)	0.137801	0.334892
plasma_lipid_species_conc_LCER(16:0)	0.0918671	0.521422
plasma_lipid_species_conc_LPC(16:0)	-0.0258376	0.857174
plasma_lipid_species_conc_LPC(16:1)	-0.0488044	0.733785
plasma_lipid_species_conc_LPC(17:0)	0.0215318	0.880786
plasma_lipid_species_conc_LPC(18:0)	0.20383	0.151383
plasma_lipid_species_conc_LPC(18:1)	0.0775128	0.588753
plasma_lipid_species_conc_LPC(18:2)	0.163638	0.251219
plasma_lipid_species_conc_LPC(20:3)	-0.0430627	0.764143
plasma_lipid_species_conc_LPC(20:4)	-0.00861254	0.95217
plasma_lipid_species_conc_LPE(18:1)	0	1
plasma_lipid_species_conc_PC(14:0/18:1)	0.111963	0.434087
plasma_lipid_species_conc_PC(14:0/18:2)	0.106221	0.458167
plasma_lipid_species_conc_PC(14:0/20:4)	0.0574221	0.68898
plasma_lipid_species_conc_PC(16:0/14:0)	0.16938	0.234741
plasma_lipid_species_conc_PC(16:0/16:0)	-0.00574169	0.968103
plasma_lipid_species_conc_PC(16:0/16:1)	-0.0832545	0.561357
plasma_lipid_species_conc_PC(16:0/18:0)	-0.00287085	0.984048
plasma_lipid_species_conc_PC(16:0/18:1)	-0.226797	0.109503
plasma_lipid_species_conc_PC(16:0/18:2)	-0.163638	0.251219
plasma_lipid_species_conc_PC(16:0/18:3)	-0.0430627	0.764143
plasma_lipid_species_conc_PC(16:0/20:2)	-0.200959	0.157353
plasma_lipid_species_conc_PC(16:0/20:3)	-0.252634	0.0736823
plasma_lipid_species_conc_PC(16:0/20:4)	-0.206701	0.145582
plasma_lipid_species_conc_PC(16:0/20:5)	0.0488044	0.733785
plasma_lipid_species_conc_PC(16:0/22:4)	-0.186605	0.189811
plasma_lipid_species_conc_PC(16:0/22:5)	-0.198088	0.163494
plasma_lipid_species_conc_PC(16:0/22:6)	-0.0401918	0.779459
plasma_lipid_species_conc_PC(17:0/18:1)	-0.126317	0.377092
plasma_lipid_species_conc_PC(17:0/18:2)	-0.137801	0.334892
plasma_lipid_species_conc_PC(17:0/20:4)	-0.160767	0.259744
plasma_lipid_species_conc_PC(18:0/16:1)	-0.0545461	0.703824
plasma_lipid_species_conc_PC(18:0/18:1)	-0.0775128	0.588753
plasma_lipid_species_conc_PC(18:0/18:2)	0.0172251	0.904506
plasma_lipid_species_conc_PC(18:0/18:3)	0.0344502	0.810334
plasma_lipid_species_conc_PC(18:0/20:2)	-0.117705	0.410732
plasma_lipid_species_conc_PC(18:0/20:3)	-0.132059	0.355609
plasma_lipid_species_conc_PC(18:0/20:4)	-0.146413	0.305262
plasma_lipid_species_conc_PC(18:0/20:5)	0.117705	0.410732
plasma_lipid_species_conc_PC(18:0/22:4)	-0.159336	0.264068
plasma_lipid_species_conc_PC(18:0/22:5)	-0.0430627	0.764143
plasma_lipid_species_conc_PC(18:0/22:6)	0.0574169	0.689006
plasma_lipid_species_conc_PC(18:1/16:1)	-0.123446	0.388118
plasma_lipid_species_conc_PC(18:1/18:1)	-0.0172251	0.904506
plasma_lipid_species_conc_PC(18:1/18:2)	0.0114834	0.936255
plasma_lipid_species_conc_PC(18:1/20:3)	-0.16938	0.234741
plasma_lipid_species_conc_PC(18:1/20:4)	-0.163638	0.251219
plasma_lipid_species_conc_PC(18:1/20:5)	0.204219	0.150589
plasma_lipid_species_conc_PC(18:1/22:6)	0.0516752	0.718752
plasma_lipid_species_conc_PC(18:2/16:1)	-0.0660295	0.64526
plasma_lipid_species_conc_PC(18:2/18:2)	0.0602878	0.674303
plasma_lipid_species_conc_PC(18:2/20:3)	-0.244044	0.0843803
plasma_lipid_species_conc_PC(18:2/20:4)	-0.0143542	0.920365
plasma_lipid_species_conc_PE(16:0/18:1)	-0.249764	0.0771308
plasma_lipid_species_conc_PE(16:0/18:2)	-0.324406	0.0202068
plasma_lipid_species_comp_CE(16:0)	-0.129188	0.366255
plasma_lipid_species_comp_CE(16:1)	-0.0631586	0.659719
plasma_lipid_species_comp_CE(18:1)	-0.0717712	0.616731
plasma_lipid_species_comp_CE(18:2)	0.140671	0.324822
plasma_lipid_species_comp_CE(18:3)	-0.192347	0.176298
plasma_lipid_species_comp_CE(20:4)	-0.0861254	0.547888
plasma_lipid_species_comp_CE(20:5)	0.0775128	0.588753
plasma_lipid_species_comp_CER(16:0)	-0.0689003	0.630929
plasma_lipid_species_comp_CER(18:0)	-0.212462	0.134442
plasma_lipid_species_comp_CER(20:0)	-0.0689065	0.630898
plasma_lipid_species_comp_CER(22:0)	0.0229668	0.872904
plasma_lipid_species_comp_CER(24:0)	0.0114834	0.936255
plasma_lipid_species_comp_CER(24:1)	0.0918671	0.521422
plasma_lipid_species_comp_DAG(14:0/14:0)	0.119731	0.402665
plasma_lipid_species_comp_DAG(14:0/18:1)	0.0546153	0.703466
plasma_lipid_species_comp_DAG(16:0/16:0)	-0.0186609	0.896588
plasma_lipid_species_comp_DAG(16:0/16:1)	-0.158327	0.267143
plasma_lipid_species_comp_DAG(16:0/18:0)	0.384693	0.00531493
plasma_lipid_species_comp_DAG(16:0/18:1)	-0.353114	0.011032
plasma_lipid_species_comp_DAG(16:0/18:2)	-0.080391	0.574946
plasma_lipid_species_comp_DAG(16:1/18:1)	-0.218184	0.12402
plasma_lipid_species_comp_DAG(16:1/18:2)	-0.0516799	0.718728
plasma_lipid_species_comp_DAG(18:0/18:1)	-0.152155	0.286475
plasma_lipid_species_comp_DAG(18:1/18:1)	-0.200959	0.157353
plasma_lipid_species_comp_DAG(18:1/18:2)	-0.117715	0.41069
plasma_lipid_species_comp_DAG(18:1/20:3)	-0.100525	0.482756
plasma_lipid_species_comp_DAG(18:1/20:4)	-0.140684	0.324778
plasma_lipid_species_comp_DAG(18:1/20:5)	0.155803	0.27494
plasma_lipid_species_comp_DAG(18:1/22:6)	0.0689065	0.630898
plasma_lipid_species_comp_DAG(18:2/18:3)	0.149352	0.295551
plasma_lipid_species_comp_DAG(18:2/20:4)	-0.12632	0.377081
plasma_lipid_species_comp_DAG(20:0/20:0)	0.333018	0.0169466
plasma_lipid_species_comp_DCER(22:0)	0.0174466	0.903284
plasma_lipid_species_comp_DCER(24:0)	-0.0939208	0.512113
plasma_lipid_species_comp_DCER(24:1)	-0.0948797	0.507795
plasma_lipid_species_comp_FFA(16:0)	-0.157897	0.268462
plasma_lipid_species_comp_FFA(16:1)	-0.0200959	0.888684
plasma_lipid_species_comp_FFA(18:0)	0.0689003	0.630929
plasma_lipid_species_comp_FFA(18:1)	-0.140671	0.324822
plasma_lipid_species_comp_FFA(18:2)	0.266989	0.0582315
plasma_lipid_species_comp_FFA(20:5)	0.0287085	0.841498
plasma_lipid_species_comp_HCER(16:0)	-0.413402	0.00256784
plasma_lipid_species_comp_HCER(18:0)	-0.210143	0.138846
plasma_lipid_species_comp_HCER(20:0)	-0.14804	0.299861
plasma_lipid_species_comp_HCER(22:0)	0.218184	0.12402
plasma_lipid_species_comp_HCER(22:1)	-0.0848355	0.553921
plasma_lipid_species_comp_HCER(24:0)	-0.0602878	0.674303
plasma_lipid_species_comp_HCER(24:1)	-0.0287111	0.841484
plasma_lipid_species_comp_LCER(16:0)	-0.0631872	0.659575
plasma_lipid_species_comp_LCER(24:0)	-0.191625	0.177957
plasma_lipid_species_comp_LCER(24:1)	0.16395	0.250304
plasma_lipid_species_comp_LPC(16:0)	-0.355985	0.0103531
plasma_lipid_species_comp_LPC(18:0)	0.258376	0.0671524
plasma_lipid_species_comp_LPC(18:1)	0.160767	0.259744
plasma_lipid_species_comp_LPC(18:2)	0.189476	0.182965
plasma_lipid_species_comp_LPC(20:4)	-0.0861254	0.547888
plasma_lipid_species_comp_LPE(16:0)	-0.0660295	0.64526
plasma_lipid_species_comp_LPE(18:0)	-0.163638	0.251219
plasma_lipid_species_comp_LPE(18:1)	0.0861254	0.547888
plasma_lipid_species_comp_LPE(18:2)	0.172251	0.226786
plasma_lipid_species_comp_LPE(20:3)	0.0114844	0.93625
plasma_lipid_species_comp_LPE(20:4)	-0.0172251	0.904506
plasma_lipid_species_comp_PC(16:0/18:1)	-0.0803837	0.574981
plasma_lipid_species_comp_PC(16:0/18:2)	-0.0631586	0.659719
plasma_lipid_species_comp_PC(16:0/20:3)	-0.198088	0.163494
plasma_lipid_species_comp_PC(16:0/20:4)	-0.140671	0.324822
plasma_lipid_species_comp_PC(16:0/20:5)	0.120576	0.399332
plasma_lipid_species_comp_PC(16:0/22:6)	0.0889962	0.534574
plasma_lipid_species_comp_PC(18:0/18:2)	0.195218	0.169808
plasma_lipid_species_comp_PC(18:0/20:3)	-0.0488044	0.733785
plasma_lipid_species_comp_PC(18:0/20:4)	-0.0459335	0.748917
plasma_lipid_species_comp_PC(18:0/22:6)	0.180863	0.204047
plasma_lipid_species_comp_PC(18:1/18:2)	0.0976088	0.495609
plasma_lipid_species_comp_PE(16:0/18:1)	-0.209572	0.139948
plasma_lipid_species_comp_PE(16:0/18:2)	-0.298568	0.0333249
plasma_lipid_class_conc_CE	0.0315793	0.825883
plasma_lipid_class_conc_CER	-0.163638	0.251219
plasma_lipid_class_conc_DAG	-0.333018	0.0169466
plasma_lipid_class_conc_FFA	0.0602878	0.674303
plasma_lipid_class_conc_HCER	0.212443	0.134478
plasma_lipid_class_conc_LCER	0.10335	0.470474
plasma_lipid_class_conc_LPC	0.0861254	0.547888
plasma_lipid_class_conc_LPE	-0.0200959	0.888684
plasma_lipid_class_conc_PC	-0.166509	0.242885
plasma_lipid_class_conc_PE	-0.0488044	0.733785
plasma_lipid_class_conc_SM	-0.0775128	0.588753
plasma_lipid_class_conc_TAG	-0.298568	0.0333249
plasma_lipid_class_comp_CE	0.192347	0.176298
plasma_lipid_class_comp_FFA	0.117705	0.410732
plasma_lipid_class_comp_LPC	0.298568	0.0333249
plasma_lipid_class_comp_PC	-0.163638	0.251219
plasma_lipid_class_comp_SM	0.117705	0.410732
plasma_lipid_class_comp_TAG	-0.23828	0.0922155
plasma_lipid_fatty_acid_conc_CE(FA14:0)	-0.00861254	0.95217
plasma_lipid_fatty_acid_conc_CE(FA14:1)	-0.0315793	0.825883
plasma_lipid_fatty_acid_conc_CE(FA15:0)	0.037321	0.794857
plasma_lipid_fatty_acid_conc_CE(FA16:0)	-0.0315793	0.825883
plasma_lipid_fatty_acid_conc_CE(FA16:1)	-0.0775128	0.588753
plasma_lipid_fatty_acid_conc_CE(FA17:0)	0.0459335	0.748917
plasma_lipid_fatty_acid_conc_CE(FA18:0)	0.0775128	0.588753
plasma_lipid_fatty_acid_conc_CE(FA18:1)	-0.0516752	0.718752
plasma_lipid_fatty_acid_conc_CE(FA18:2)	0.074642	0.602671
plasma_lipid_fatty_acid_conc_CE(FA18:3)	-0.120576	0.399332
plasma_lipid_fatty_acid_conc_CE(FA18:4)	-0.00861254	0.95217
plasma_lipid_fatty_acid_conc_CE(FA20:3)	-0.0803837	0.574981
plasma_lipid_fatty_acid_conc_CE(FA20:4)	-0.0344502	0.810334
plasma_lipid_fatty_acid_conc_CE(FA20:5)	0.0401918	0.779459
plasma_lipid_fatty_acid_conc_CE(FA22:5)	0.0459335	0.748917
plasma_lipid_fatty_acid_conc_CE(FA22:6)	0.0803837	0.574981
plasma_lipid_fatty_acid_conc_CER(FA24:0)	-0.137801	0.334892
plasma_lipid_fatty_acid_conc_DAG(FA14:0)	-0.0516799	0.718728
plasma_lipid_fatty_acid_conc_DAG(FA16:0)	-0.241151	0.088245
plasma_lipid_fatty_acid_conc_DAG(FA16:1)	-0.218184	0.12402
plasma_lipid_fatty_acid_conc_DAG(FA18:0)	-0.0516752	0.718752
plasma_lipid_fatty_acid_conc_DAG(FA18:1)	-0.355985	0.0103531
plasma_lipid_fatty_acid_conc_DAG(FA18:2)	-0.298595	0.0333082
plasma_lipid_fatty_acid_conc_DAG(FA20:4)	-0.275626	0.0502687
plasma_lipid_fatty_acid_conc_FFA(FA12:0)	0.229668	0.104965
plasma_lipid_fatty_acid_conc_FFA(FA14:0)	0.0516752	0.718752
plasma_lipid_fatty_acid_conc_FFA(FA14:1)	0.0516752	0.718752
plasma_lipid_fatty_acid_conc_FFA(FA15:0)	0.0430627	0.764143
plasma_lipid_fatty_acid_conc_FFA(FA16:0)	0.00861254	0.95217
plasma_lipid_fatty_acid_conc_FFA(FA16:1)	0	1
plasma_lipid_fatty_acid_conc_FFA(FA17:0)	0.037321	0.794857
plasma_lipid_fatty_acid_conc_FFA(FA18:0)	0.0545461	0.703824
plasma_lipid_fatty_acid_conc_FFA(FA18:1)	0.0258376	0.857174
plasma_lipid_fatty_acid_conc_FFA(FA18:2)	0.10335	0.470474
plasma_lipid_fatty_acid_conc_FFA(FA18:3)	0.166509	0.242885
plasma_lipid_fatty_acid_conc_FFA(FA20:0)	0.037321	0.794857
plasma_lipid_fatty_acid_conc_FFA(FA20:1)	0.037321	0.794857
plasma_lipid_fatty_acid_conc_FFA(FA20:2)	0.0689019	0.630921
plasma_lipid_fatty_acid_conc_FFA(FA20:3)	0.160767	0.259744
plasma_lipid_fatty_acid_conc_FFA(FA20:4)	-0.00861254	0.95217
plasma_lipid_fatty_acid_conc_FFA(FA20:5)	0.0574169	0.689006
plasma_lipid_fatty_acid_conc_FFA(FA22:0)	-0.0229668	0.872904
plasma_lipid_fatty_acid_conc_FFA(FA22:1)	-0.00861254	0.95217
plasma_lipid_fatty_acid_conc_FFA(FA22:2)	0.0861254	0.547888
plasma_lipid_fatty_acid_conc_FFA(FA22:4)	0.0200959	0.888684
plasma_lipid_fatty_acid_conc_FFA(FA22:5)	0.16938	0.234741
plasma_lipid_fatty_acid_conc_FFA(FA22:6)	0.229668	0.104965
plasma_lipid_fatty_acid_conc_FFA(FA24:0)	-0.0229668	0.872904
plasma_lipid_fatty_acid_conc_FFA(FA24:1)	0.137801	0.334892
plasma_lipid_fatty_acid_conc_LCER(FA16:0)	0.0918671	0.521422
plasma_lipid_fatty_acid_conc_LPC(FA16:0)	-0.0258376	0.857174
plasma_lipid_fatty_acid_conc_LPC(FA16:1)	-0.0488044	0.733785
plasma_lipid_fatty_acid_conc_LPC(FA17:0)	0.0215318	0.880786
plasma_lipid_fatty_acid_conc_LPC(FA18:0)	0.20383	0.151383
plasma_lipid_fatty_acid_conc_LPC(FA18:1)	0.0775128	0.588753
plasma_lipid_fatty_acid_conc_LPC(FA18:2)	0.163638	0.251219
plasma_lipid_fatty_acid_conc_LPC(FA20:3)	-0.0430627	0.764143
plasma_lipid_fatty_acid_conc_LPC(FA20:4)	-0.00861254	0.95217
plasma_lipid_fatty_acid_conc_LPE(FA18:1)	0	1
plasma_lipid_fatty_acid_conc_PC(FA14:0)	0.13493	0.345155
plasma_lipid_fatty_acid_conc_PC(FA15:0)	-0.10335	0.470474
plasma_lipid_fatty_acid_conc_PC(FA16:0)	-0.206701	0.145582
plasma_lipid_fatty_acid_conc_PC(FA16:1)	-0.114834	0.422318
plasma_lipid_fatty_acid_conc_PC(FA17:0)	-0.123446	0.388118
plasma_lipid_fatty_acid_conc_PC(FA18:0)	-0.074642	0.602671
plasma_lipid_fatty_acid_conc_PC(FA18:1)	-0.175122	0.21902
plasma_lipid_fatty_acid_conc_PC(FA18:2)	-0.0947379	0.508432
plasma_lipid_fatty_acid_conc_PC(FA18:3)	0.00574169	0.968103
plasma_lipid_fatty_acid_conc_PC(FA20:0)	-0.0990464	0.489251
plasma_lipid_fatty_acid_conc_PC(FA20:1)	0.0114834	0.936255
plasma_lipid_fatty_acid_conc_PC(FA20:2)	-0.152155	0.286475
plasma_lipid_fatty_acid_conc_PC(FA20:3)	-0.218184	0.12402
plasma_lipid_fatty_acid_conc_PC(FA20:4)	-0.186605	0.189811
plasma_lipid_fatty_acid_conc_PC(FA20:5)	0.0459335	0.748917
plasma_lipid_fatty_acid_conc_PC(FA22:4)	-0.186605	0.189811
plasma_lipid_fatty_acid_conc_PC(FA22:5)	-0.146413	0.305262
plasma_lipid_fatty_acid_conc_PC(FA22:6)	-0.037321	0.794857
plasma_lipid_fatty_acid_conc_PE(FA16:0)	-0.0689003	0.630929
plasma_lipid_fatty_acid_conc_PE(FA18:0)	-0.0918671	0.521422
plasma_lipid_fatty_acid_conc_PE(FA18:1)	0.0287085	0.841498
plasma_lipid_fatty_acid_conc_PE(FA18:2)	-0.0689003	0.630929
plasma_lipid_fatty_acid_conc_PE(FA20:3)	-0.149352	0.295551
plasma_lipid_fatty_acid_conc_PE(FA20:4)	0	1
plasma_lipid_fatty_acid_conc_PE(FA20:5)	0.0354435	0.804971
plasma_lipid_fatty_acid_conc_PE(FA22:4)	-0.10048	0.482955
plasma_lipid_fatty_acid_conc_PE(FA22:5)	0.168029	0.238548
plasma_lipid_fatty_acid_conc_PE(FA22:6)	-0.037321	0.794857
plasma_lipid_fatty_acid_conc_SM(FA14:0)	0	1
plasma_lipid_fatty_acid_conc_SM(FA16:0)	-0.00861254	0.95217
plasma_lipid_fatty_acid_conc_SM(FA18:0)	-0.0947379	0.508432
plasma_lipid_fatty_acid_conc_SM(FA18:1)	-0.120576	0.399332
plasma_lipid_fatty_acid_conc_SM(FA20:0)	-0.180863	0.204047
plasma_lipid_fatty_acid_conc_SM(FA20:1)	-0.242592	0.0863031
plasma_lipid_fatty_acid_conc_SM(FA22:0)	0.0401918	0.779459
plasma_lipid_fatty_acid_conc_SM(FA22:1)	-0.232539	0.100572
plasma_lipid_fatty_acid_conc_SM(FA24:0)	0.0344502	0.810334
plasma_lipid_fatty_acid_conc_SM(FA24:1)	-0.198088	0.163494
plasma_lipid_fatty_acid_conc_TAG(FA12:0)	0.0229668	0.872904
plasma_lipid_fatty_acid_conc_TAG(FA14:0)	-0.132059	0.355609
plasma_lipid_fatty_acid_conc_TAG(FA14:1)	0.20383	0.151383
plasma_lipid_fatty_acid_conc_TAG(FA15:0)	0.20383	0.151383
plasma_lipid_fatty_acid_conc_TAG(FA16:0)	-0.40766	0.00298515
plasma_lipid_fatty_acid_conc_TAG(FA16:1)	-0.422014	0.00203854
plasma_lipid_fatty_acid_conc_TAG(FA17:0)	0.212443	0.134478
plasma_lipid_fatty_acid_conc_TAG(FA18:0)	-0.370339	0.00747221
plasma_lipid_fatty_acid_conc_TAG(FA18:1)	-0.324406	0.0202068
plasma_lipid_fatty_acid_conc_TAG(FA18:2)	-0.347372	0.0125056
plasma_lipid_fatty_acid_conc_TAG(FA18:3)	0.235409	0.0963238
plasma_lipid_fatty_acid_conc_TAG(FA20:0)	0.189476	0.182965
plasma_lipid_fatty_acid_conc_TAG(FA20:1)	-0.264118	0.0610924
plasma_lipid_fatty_acid_conc_TAG(FA20:2)	-0.223926	0.114189
plasma_lipid_fatty_acid_conc_TAG(FA20:3)	-0.209572	0.139948
plasma_lipid_fatty_acid_conc_TAG(FA20:4)	-0.378952	0.00610174
plasma_lipid_fatty_acid_conc_TAG(FA20:5)	0.249764	0.0771308
plasma_lipid_fatty_acid_conc_TAG(FA22:1)	-0.0976088	0.495609
plasma_lipid_fatty_acid_conc_TAG(FA22:4)	-0.226802	0.109494
plasma_lipid_fatty_acid_conc_TAG(FA22:5)	-0.157897	0.268462
plasma_lipid_fatty_acid_conc_TAG(FA22:6)	0.0287085	0.841498
plasma_lipid_fatty_acid_comp_CE(FA16:0)	-0.129188	0.366255
plasma_lipid_fatty_acid_comp_CE(FA16:1)	-0.0631586	0.659719
plasma_lipid_fatty_acid_comp_CE(FA18:1)	-0.0717712	0.616731
plasma_lipid_fatty_acid_comp_CE(FA18:2)	0.140671	0.324822
plasma_lipid_fatty_acid_comp_CE(FA18:3)	-0.192347	0.176298
plasma_lipid_fatty_acid_comp_CE(FA20:4)	-0.0861254	0.547888
plasma_lipid_fatty_acid_comp_CE(FA20:5)	0.0775128	0.588753
plasma_lipid_fatty_acid_comp_CER(FA16:0)	-0.0689003	0.630929
plasma_lipid_fatty_acid_comp_CER(FA18:0)	-0.212462	0.134442
plasma_lipid_fatty_acid_comp_CER(FA20:0)	-0.0689065	0.630898
plasma_lipid_fatty_acid_comp_CER(FA22:0)	0.0229668	0.872904
plasma_lipid_fatty_acid_comp_CER(FA24:0)	0.0114834	0.936255
plasma_lipid_fatty_acid_comp_CER(FA24:1)	0.0918671	0.521422
plasma_lipid_fatty_acid_comp_DAG(FA14:0)	0.166524	0.242841
plasma_lipid_fatty_acid_comp_DAG(FA16:0)	0.10048	0.482955
plasma_lipid_fatty_acid_comp_DAG(FA16:1)	-0.0488044	0.733785
plasma_lipid_fatty_acid_comp_DAG(FA18:0)	0.344502	0.0133036
plasma_lipid_fatty_acid_comp_DAG(FA18:1)	-0.387564	0.00495593
plasma_lipid_fatty_acid_comp_DAG(FA18:2)	-0.0516799	0.718728
plasma_lipid_fatty_acid_comp_DAG(FA20:0)	0.324406	0.0202068
plasma_lipid_fatty_acid_comp_DAG(FA20:4)	-0.1292	0.366212
plasma_lipid_fatty_acid_comp_DAG(FA20:5)	0.103632	0.469258
plasma_lipid_fatty_acid_comp_DAG(FA22:6)	0.0430666	0.764123
plasma_lipid_fatty_acid_comp_DCER(FA22:0)	0.0174466	0.903284
plasma_lipid_fatty_acid_comp_DCER(FA24:0)	-0.0939208	0.512113
plasma_lipid_fatty_acid_comp_DCER(FA24:1)	-0.0948797	0.507795
plasma_lipid_fatty_acid_comp_FFA(FA16:0)	-0.157897	0.268462
plasma_lipid_fatty_acid_comp_FFA(FA16:1)	-0.0200959	0.888684
plasma_lipid_fatty_acid_comp_FFA(FA18:0)	0.0689003	0.630929
plasma_lipid_fatty_acid_comp_FFA(FA18:1)	-0.140671	0.324822
plasma_lipid_fatty_acid_comp_FFA(FA18:2)	0.266989	0.0582315
plasma_lipid_fatty_acid_comp_FFA(FA20:5)	0.0287085	0.841498
plasma_lipid_fatty_acid_comp_HCER(FA16:0)	-0.413402	0.00256784
plasma_lipid_fatty_acid_comp_HCER(FA18:0)	-0.210143	0.138846
plasma_lipid_fatty_acid_comp_HCER(FA20:0)	-0.14804	0.299861
plasma_lipid_fatty_acid_comp_HCER(FA22:0)	0.218184	0.12402
plasma_lipid_fatty_acid_comp_HCER(FA22:1)	-0.0848355	0.553921
plasma_lipid_fatty_acid_comp_HCER(FA24:0)	-0.0602878	0.674303
plasma_lipid_fatty_acid_comp_HCER(FA24:1)	-0.0287111	0.841484
plasma_lipid_fatty_acid_comp_LCER(FA16:0)	-0.0631872	0.659575
plasma_lipid_fatty_acid_comp_LCER(FA24:0)	-0.191625	0.177957
plasma_lipid_fatty_acid_comp_LCER(FA24:1)	0.16395	0.250304
plasma_lipid_fatty_acid_comp_LPC(FA16:0)	-0.355985	0.0103531
plasma_lipid_fatty_acid_comp_LPC(FA18:0)	0.258376	0.0671524
plasma_lipid_fatty_acid_comp_LPC(FA18:1)	0.160767	0.259744
plasma_lipid_fatty_acid_comp_LPC(FA18:2)	0.189476	0.182965
plasma_lipid_fatty_acid_comp_LPC(FA20:4)	-0.0861254	0.547888
plasma_lipid_fatty_acid_comp_LPE(FA16:0)	-0.0660295	0.64526
plasma_lipid_fatty_acid_comp_LPE(FA18:0)	-0.163638	0.251219
plasma_lipid_fatty_acid_comp_LPE(FA18:1)	0.0861254	0.547888
plasma_lipid_fatty_acid_comp_LPE(FA18:2)	0.172251	0.226786
plasma_lipid_fatty_acid_comp_LPE(FA20:3)	0.0114844	0.93625
plasma_lipid_fatty_acid_comp_LPE(FA20:4)	-0.01579	0.91243
plasma_lipid_fatty_acid_comp_PC(FA16:0)	-0.235409	0.0963238
plasma_lipid_fatty_acid_comp_PC(FA18:0)	0.298568	0.0333249
plasma_lipid_fatty_acid_comp_PC(FA18:1)	0.0172251	0.904506
plasma_lipid_fatty_acid_comp_PC(FA18:2)	0.0775128	0.588753
plasma_lipid_fatty_acid_comp_PC(FA20:3)	-0.13493	0.345155
plasma_lipid_fatty_acid_comp_PC(FA20:4)	-0.111963	0.434087
plasma_lipid_fatty_acid_comp_PC(FA20:5)	0.120576	0.399332
plasma_lipid_fatty_acid_comp_PC(FA22:6)	0.123446	0.388118
plasma_lipid_fatty_acid_comp_PE(FA16:0)	-0.037321	0.794857
plasma_lipid_fatty_acid_comp_PE(FA18:0)	-0.315793	0.0239823
plasma_lipid_fatty_acid_comp_PE(FA18:1)	0.109092	0.446037
plasma_lipid_fatty_acid_comp_PE(FA18:2)	-0.0947379	0.508432
plasma_lipid_fatty_acid_comp_PE(FA20:3)	-0.137863	0.334671
plasma_lipid_fatty_acid_comp_PE(FA20:4)	0.20383	0.151383
plasma_lipid_fatty_acid_comp_PE(FA20:5)	0.0477716	0.739217
plasma_lipid_fatty_acid_comp_PE(FA22:5)	0.172455	0.226226
plasma_lipid_fatty_acid_comp_PE(FA22:6)	0.0574169	0.689006
plasma_lipid_fatty_acid_comp_SM(FA14:0)	0.0861254	0.547888
plasma_lipid_fatty_acid_comp_SM(FA16:0)	0.123446	0.388118
plasma_lipid_fatty_acid_comp_SM(FA18:0)	-0.0143542	0.920365
plasma_lipid_fatty_acid_comp_SM(FA20:0)	-0.26986	0.0554794
plasma_lipid_fatty_acid_comp_SM(FA22:0)	0.266989	0.0582315
plasma_lipid_fatty_acid_comp_SM(FA22:1)	-0.249764	0.0771308
plasma_lipid_fatty_acid_comp_SM(FA24:0)	0.0861254	0.547888
plasma_lipid_fatty_acid_comp_SM(FA24:1)	-0.0832545	0.561357
plasma_lipid_fatty_acid_comp_TAG(FA14:0)	0.0832564	0.561349
plasma_lipid_fatty_acid_comp_TAG(FA14:1)	0.324406	0.0202068
plasma_lipid_fatty_acid_comp_TAG(FA15:0)	0.269866	0.0554737
plasma_lipid_fatty_acid_comp_TAG(FA16:0)	-0.413402	0.00256784
plasma_lipid_fatty_acid_comp_TAG(FA16:1)	-0.361727	0.0091026
plasma_lipid_fatty_acid_comp_TAG(FA17:0)	0.266995	0.0582256
plasma_lipid_fatty_acid_comp_TAG(FA18:0)	-0.246893	0.0807055
plasma_lipid_fatty_acid_comp_TAG(FA18:1)	-0.275601	0.0502903
plasma_lipid_fatty_acid_comp_TAG(FA18:2)	-0.200959	0.157353
plasma_lipid_fatty_acid_comp_TAG(FA18:3)	0.335889	0.0159644
plasma_lipid_fatty_acid_comp_TAG(FA20:4)	-0.30001	0.0324416
plasma_lipid_fatty_acid_comp_TAG(FA20:5)	0.289962	0.0390196
plasma_lipid_fatty_acid_comp_TAG(FA22:6)	0.157897	0.268462

## Sheet: Supplementary Table 6
Supplementary Table 6: CA 19-9 Feature Set
Analytes	# Samples	TP	FP	TN	FN	ACC (95% CI)	PPV (95% CI)	Sensitivity	Specificity
CA 19-9 at diagnosis	67	13	12	27	15	0.59 (0.47-0.71)	0.52 (0.40-0.64)	0.464286	0.692308
CA 19-9 pre-surgery	63	17	15	20	11	0.59 (0.47-0.71)	0.53 (0.40-0.65)	0.607143	0.571429
CA 19-9 post-surgery	63	19	15	19	10	0.60 (0.48-0.72)	0.56 (0.44-0.68)	0.655172	0.558824
CA 19-9 pre/post diff	59	20	13	18	8	0.64 (0.52-0.76)	0.61 (0.49-0.73)	0.714286	0.580645
CA 19-9 all	59	17	12	19	11	0.61 (0.50-0.72)	0.59 (0.47-0.71)	0.607143	0.612903

## Sheet: Supplementary Table 7
Supplementary Table 7: Computational Pathology Top Features and Complete Feature Set
Frequency of Top Computational Pathology Features
Analyte	Study Label	Feature	Frequency
Pathology	label_deceased	NF1_75%	1
Pathology	label_deceased	NF16_0.95	0.591549
Pathology	label_deceased	NF46_0.1	0.577465
Pathology	label_deceased	NF59_min	0.521127
Pathology	label_deceased	NF2_0.1	0.521127
Pathology	label_deceased	NF62_75%	0.507042
Pathology	label_deceased	NF47_0.95	0.464789
Pathology	label_deceased	NF20_0.05	0.464789
Pathology	label_deceased	NF37_max	0.422535
Pathology	label_deceased	NF5_0.95	0.422535
Pathology	label_deceased	NF32_max	0.408451
Pathology	label_deceased	NF4_0.05	0.408451
Pathology	label_deceased	NF37_75%	0.394366
Pathology	label_deceased	NF22_std	0.394366
Pathology	label_deceased	NF31_mean	0.380282
Pathology	label_deceased	NF58_0.01	0.352113
Pathology	label_deceased	NF1_mean	0.352113
Pathology	label_deceased	NF51_75%	0.352113
Pathology	label_deceased	NF10_0.05	0.323944
Pathology	label_deceased	NF39_0.01	0.295775
Pathology	label_deceased	NF50_0.05	0.295775
Pathology	label_deceased	NF35_25%	0.28169
Pathology	label_deceased	NF12_0.01	0.28169
Pathology	label_deceased	NF40_25%	0.267606
Pathology	label_deceased	NF3_0.05	0.253521
Pathology	label_deceased	NF51_50%	0.253521
Pathology	label_deceased	NF43_0.99	0.239437
Pathology	label_deceased	NF11_75%	0.239437
Pathology	label_deceased	NF13_0.05	0.225352
Pathology	label_deceased	NF6_max	0.211268
Pathology	label_deceased	NF8_std	0.183099
Pathology	label_deceased	NF4_std	0.169014
Pathology	label_deceased	NF16_25%	0.15493
Pathology	label_deceased	NF42_std	0.15493
Pathology	label_deceased	NF13_0.9	0.140845
Pathology	label_deceased	NF5_75%	0.140845
Pathology	label_deceased	NF4_25%	0.140845
Pathology	label_deceased	NF50_75%	0.126761
Pathology	label_deceased	NF2_75%	0.112676
Pathology	label_deceased	NF21_std	0.0985915
Pathology	label_deceased	NF39_50%	0.0985915
Pathology	label_deceased	NF7_0.05	0.0985915
Pathology	label_deceased	NF1_25%	0.0985915
Pathology	label_deceased	NF1_0.9	0.0985915
Pathology	label_deceased	NF52_0.95	0.084507
Pathology	label_deceased	NF4_0.95	0.084507
Pathology	label_deceased	NF1_max	0.084507
Pathology	label_deceased	NF14_75%	0.084507
Pathology	label_deceased	NF9_max	0.0704225
Pathology	label_deceased	NF26_0.95	0.0704225
Pathology	label_deceased	NF1_min	0.0704225
Pathology	label_deceased	NF4_mean	0.056338
Pathology	label_deceased	NF6_75%	0.056338
Pathology	label_deceased	NF5_0.05	0.056338
Pathology	label_deceased	NF9_0.9	0.056338
Pathology	label_deceased	NF63_50%	0.056338
Complete Computational Pathology Features to Endpoints
	Survival
	Spearman rho	Spearman p-value
NF40_25%	0.0520312	0.666517
NF39_0.01	-0.154687	0.197728
NF62_75%	-0.329768	0.00497926
NF58_0.01	0.129375	0.282236
NF46_0.1	-0.264375	0.0258857
NF16_0.95	0.187031	0.118336
NF59_min	0.0703124	0.560116
NF22_std	-0.0885937	0.462523
NF37_75%	-0.198281	0.0973997
NF20_0.05	-0.135	0.261656
NF50_0.05	-0.0857812	0.476906
NF32_max	-0.150469	0.210384
NF1_75%	-0.41696	0.00029777
NF47_0.95	-0.222187	0.0625603
NF51_75%	0.0253125	0.834031
NF35_25%	-0.0703124	0.560116
NF43_0.99	0.226406	0.0576167
NF42_std	-0.0196875	0.870549
NF51_50%	0.0421875	0.726846
NF31_mean	-0.115312	0.338268
NF37_max	-0.0267187	0.824953
NF2_0.1	-0.352968	0.00253448
NF12_0.01	0.137812	0.251756
NF10_0.05	0.229219	0.0545011
NF52_0.95	-0.2025	0.0903409
NF9_max	-0.0703124	0.560116
NF3_0.05	-0.272194	0.0216543
NF8_std	0.0829687	0.491525
NF1_mean	-0.417656	0.000290206
NF11_75%	-0.00140625	0.990714
NF26_0.95	0.0970312	0.420826
NF14_75%	0.150469	0.210384
NF13_0.05	-0.126562	0.292919
NF6_max	-0.023914	0.84308
NF6_75%	-0.221495	0.0634029
NF7_0.05	-0.140625	0.242115
NF13_0.9	-0.106875	0.375023
NF39_50%	-0.102656	0.394272
NF34_50%	0.334687	0.0043331
NF50_75%	-0.0492187	0.68356
NF25_0.05	-0.118125	0.326538
NF16_25%	0.14625	0.223602
NF21_std	0.127969	0.287545
NF1_min	-0.206719	0.0836911
NF11_0.05	-0.0239062	0.843131
NF9_0.9	-0.0703124	0.560116
NF19_25%	-0.251719	0.0342093
	-0.289687	0.0142693
NF9_0.99	-0.0928124	0.441399
NF1_max	0.0028125	0.981429
NF61_0.9	-0.0604687	0.616418
NF51_0.99	-0.18	0.133076
NF45_75%	0.300937	0.0107678
NF63_50%	-0.312187	0.00803869
NF9_75%	-0.0267187	0.824953
NF2_std	0.319218	0.00665919
NF48_50%	-0.279843	0.0180992
NF1_25%	-0.399378	0.000560062
NF12_25%	0.104062	0.387792
NF6_50%	-0.294629	0.0126258
NF63_min	-0.289891	0.0141979
NF7_0.99	-0.102656	0.394272
NF61_max	0.0731274	0.544477
NF39_0.95	-0.0492187	0.68356
NF28_25%	-0.225	0.059228
NF20_0.01	-0.104062	0.387792
NF12_0.05	0.0970312	0.420826
NF57_0.1	-0.143833	0.23143
NF40_0.95	-0.0914062	0.448379
NF29_0.9	-0.0998437	0.407423
NF34_max	-0.03375	0.779927
NF16_mean	0.164531	0.170338
NF24_min	-0.182812	0.127022
NF46_max	-0.0970312	0.420826
NF27_25%
NF41_std	0.127969	0.287545
NF19_0.01	-0.129375	0.282236
NF52_0.05	-0.127969	0.287545
NF31_25%	-0.116719	0.332371
NF23_0.95	-0.113906	0.344232
NF12_0.99	0.0703124	0.560116
NF23_0.1	-0.208125	0.0815627
NF36_min	-0.189844	0.112804
NF39_25%	-0.135	0.261656
NF33_0.9	0.1125	0.35026
NF4_std	-0.381093	0.0010424
NF16_0.9	0.215156	0.0715572
NF6_std	-0.149062	0.214727
NF23_min	-0.312187	0.00803869
NF59_mean	-0.329062	0.00507865
NF55_0.99	-0.243281	0.0409179
NF6_0.95	-0.182112	0.128509
NF31_0.1	-0.135	0.261656
NF62_0.01	-0.382715	0.00098794
NF1_50%	-0.375472	0.00125293
NF32_0.9	-0.125156	0.298358
NF23_0.01	-0.241875	0.0421355
NF5_0.99	-0.272812	0.0213462
NF55_0.1	-0.253125	0.033186
NF15_min	-0.237656	0.0459696
NF54_mean	-0.240469	0.043383
NF50_0.95	0.0182812	0.879724
NF7_0.95	-0.115312	0.338268
NF4_0.05	0.3375	0.00399807
NF58_0.1	0.0590624	0.624656
NF55_max	-0.164531	0.170338
NF41_0.99	0.181406	0.130022
NF60_50%	0.130342	0.278624
NF45_max	0.0351562	0.771003
NF21_mean	-0.142031	0.237391
num_nuclei	0.0379687	0.753244
NF50_50%	-0.0590624	0.624656
NF22_25%	-0.2475	0.0374386
NF8_50%	-0.282656	0.0169242
NF33_75%	0.113906	0.344232
NF57_min
NF30_mean	0.234844	0.0486819
NF45_0.05	0.302343	0.0103877
NF10_0.1	0.253125	0.033186
NF20_min	-0.129375	0.282236
NF56_mean	-0.260156	0.0284459
NF40_0.9	-0.0210937	0.861391
NF60_std	0.111094	0.356354
NF50_min	0.0829687	0.491525
NF58_max
NF47_25%	-0.296718	0.0119818
NF42_50%	-0.272812	0.0213462
NF58_min	0.0323437	0.78888
NF58_0.99
NF2_0.99	0.111798	0.353295
NF63_0.99	-0.164531	0.170338
NF55_50%	-0.25875	0.0293453
NF43_0.1	0.285468	0.0158153
NF52_min	0.0885937	0.462523
NF4_mean	0.300937	0.0107678
NF52_mean	-0.260156	0.0284459
NF33_0.1	0.0253125	0.834031
NF19_0.99	-0.254531	0.0321884
NF34_0.05	0.240469	0.043383
NF16_0.05	0.03375	0.779927
NF30_25%	0.2025	0.0903409
NF38_0.01	0.132187	0.271816
NF23_50%	-0.164531	0.170338
NF24_0.01	-0.189844	0.112804
NF27_0.99
NF52_0.9	-0.2025	0.0903409
NF61_25%	-0.0636477	0.597971
NF45_0.1	0.285468	0.0158153
NF49_0.1	-0.0843749	0.484186
NF57_max	-0.0323437	0.78888
NF36_mean	-0.0703124	0.560116
NF40_mean	-0.0590624	0.624656
NF40_0.99	-0.196875	0.0998461
NF49_max	0.0527352	0.662277
NF22_0.1	-0.291093	0.0137838
NF47_0.99	-0.174375	0.145836
NF43_min	0.229219	0.0545011
NF35_max	0.0295312	0.806866
NF18_50%	0.0829687	0.491525
NF44_max	-0.170156	0.155992
NF49_75%	-0.0674999	0.575952
NF61_0.01
NF15_max	-0.0196875	0.870549
NF27_max
NF23_max	-0.0126562	0.916571
NF25_mean	-0.289687	0.0142693
NF40_50%	0.045	0.70942
NF30_75%	0.265781	0.0250768
NF54_50%	-0.271406	0.022052
NF9_mean	-0.0632812	0.600085
NF3_min	-0.112562	0.349993
NF41_75%	0.295312	0.012412
NF3_std	-0.142031	0.237391
NF9_0.05	-0.1125	0.35026
NF12_0.1	0.109687	0.362512
NF60_0.9
NF48_min	-0.0562499	0.641268
NF8_0.9	-0.300937	0.0107678
NF22_50%	-0.2475	0.0374386
NF22_0.05	-0.295312	0.012412
NF58_75%	0.0593081	0.623213
NF18_max	-0.0590624	0.624656
NF55_std	-0.0239062	0.843131
NF24_0.05	-0.188437	0.115545
NF28_0.05	-0.239062	0.0446608
NF32_0.05	0.151875	0.206103
NF44_min	-0.142031	0.237391
NF50_0.9	-0.00562499	0.962867
NF35_50%	-0.0604687	0.616418
NF57_25%	-0.0593081	0.623213
NF48_0.01	-0.239062	0.0446608
NF15_0.95	-0.109687	0.362512
NF41_min	0.299531	0.01116
NF25_25%	-0.286875	0.0152847
NF60_0.01
NF28_0.95	-0.254531	0.0321884
NF51_25%	0.039375	0.744412
NF19_0.9	-0.278437	0.0187124
NF62_0.95	-0.296718	0.0119818
NF8_0.99	-0.275625	0.0199923
NF43_0.05	0.27	0.0227775
NF36_0.05	-0.130781	0.276993
NF25_min	-0.045	0.70942
NF34_0.95	0.296718	0.0119818
NF47_mean	-0.27	0.0227775
NF28_0.99	-0.253125	0.033186
NF21_0.95	-0.184219	0.124074
NF55_75%	-0.298125	0.0115646
NF2_25%	-0.35719	0.00222915
NF41_0.95	0.21375	0.0734754
NF14_0.05	0.209531	0.0794775
NF39_std	0.2025	0.0903409
NF46_mean	-0.271406	0.022052
NF48_0.05	-0.2925	0.0133127
NF12_0.9	0.10125	0.400816
NF8_0.01	-0.135	0.261656
NF51_mean	-0.0239062	0.843131
NF21_0.9	-0.16875	0.159492
NF35_min	-0.1575	0.189599
NF14_0.9	0.115312	0.338268
NF44_50%	-0.265781	0.0250768
NF7_75%	-0.154687	0.197728
NF56_25%	-0.278437	0.0187124
NF3_50%	-0.294629	0.0126258
NF10_0.95	0.230625	0.0529956
NF53_50%	-0.039375	0.744412
NF54_0.05	-0.267187	0.0242895
NF51_0.05	0	1
NF54_max	-0.136406	0.256674
NF59_25%	-0.330468	0.00488235
NF33_0.05	0.0323437	0.78888
NF21_50%	-0.133594	0.266703
NF19_0.95	-0.267187	0.0242895
NF38_std	0.0225	0.852251
NF7_mean	-0.181406	0.130022
NF26_25%	0.288281	0.0147695
NF4_0.01	0.279843	0.0180992
NF44_0.95	-0.298125	0.0115646
NF28_50%	-0.25875	0.0293453
NF42_0.05	-0.262968	0.0267165
NF17_0.9	-0.264375	0.0258857
NF48_mean	-0.251719	0.0342093
NF42_0.01	-0.185625	0.121179
NF47_0.01	-0.0154687	0.898121
NF45_std	0.0646874	0.591991
NF29_0.01	-0.174375	0.145836
NF21_0.05	-0.177187	0.139346
NF26_0.9	0.199687	0.0950004
NF46_50%	-0.251719	0.0342093
NF29_75%	-0.118125	0.326538
NF29_std	0.217969	0.0678414
NF54_0.1	-0.295312	0.012412
NF54_75%	-0.232031	0.0515243
NF17_std	-0.0351562	0.771003
NF36_std	0.0196875	0.870549
NF17_0.99	-0.253125	0.033186
NF28_75%	-0.285468	0.0158153
NF54_std	-0.161719	0.177862
NF32_0.01	0.177187	0.139346
NF47_0.1	-0.199687	0.0950004
NF14_max	-0.143437	0.232731
NF2_0.01	-0.320625	0.00640976
NF56_0.99	-0.143437	0.232731
NF20_50%	-0.0407812	0.735612
NF9_min	-0.126562	0.292919
NF60_25%	-0.0636567	0.597919
NF6_0.9	-0.217267	0.0687531
NF38_0.05	0.184219	0.124074
NF11_mean	-0.00984374	0.935065
NF45_mean	0.267187	0.0242895
NF24_25%	-0.185625	0.121179
NF54_0.99	-0.158906	0.185627
NF32_25%	0.127969	0.287545
NF11_0.1	-0.0646874	0.591991
NF48_0.1	-0.302343	0.0103877
NF40_max	-0.0928124	0.441399
NF54_min	0.0534374	0.658058
NF48_std	-0.184219	0.124074
NF19_max	-0.14625	0.223602
NF53_mean	-0.0126562	0.916571
NF24_mean	-0.170156	0.155992
NF13_75%	-0.0998437	0.407423
NF9_50%	-0.0253125	0.834031
NF21_25%	-0.144844	0.228135
NF41_0.05	0.260156	0.0284459
NF22_max	-0.243281	0.0409179
NF43_std	0.18	0.133076
NF16_min	-0.0998437	0.407423
NF11_0.01	0.0604687	0.616418
NF24_0.99	-0.0632812	0.600085
NF13_min	0.1575	0.189599
NF11_max	-0.0689062	0.568008
NF39_0.05	-0.158906	0.185627
NF24_std	0.227812	0.0560413
NF8_0.1	-0.254531	0.0321884
NF59_0.9	-0.282656	0.0169242
NF14_std	-0.149062	0.214727
NF18_0.9	0.0899999	0.455421
NF32_0.99	-0.205312	0.0858632
NF46_0.99	-0.21375	0.0734754
NF54_0.9	-0.217969	0.0678414
NF46_std	-0.171562	0.15255
NF42_min	-0.120937	0.315069
NF1_0.01	-0.420468	0.000261404
NF51_std	-0.206719	0.0836911
NF28_std	-0.0379687	0.753244
NF2_min	-0.0351562	0.771003
NF13_std	0.0759374	0.529079
NF15_std	0.106875	0.375023
NF20_mean	-0.0674999	0.575952
NF42_max	-0.149062	0.214727
NF13_0.95	-0.10125	0.400816
NF22_0.95	-0.216562	0.0696794
NF54_25%	-0.298125	0.0115646
NF22_0.01	-0.203906	0.0880796
NF49_std	0.118125	0.326538
NF15_0.01	-0.205312	0.0858632
NF16_50%	0.184219	0.124074
NF8_max	-0.135	0.261656
NF30_min	0.133594	0.266703
NF19_0.1	-0.25875	0.0293453
NF27_min
NF46_0.01	-0.201094	0.0926477
NF14_25%	0.199687	0.0950004
NF24_0.1	-0.19125	0.110114
NF23_25%	-0.18	0.133076
NF5_mean	-0.300937	0.0107678
NF31_50%	-0.0956249	0.427622
NF44_0.01	-0.212344	0.0754344
NF50_25%	-0.0717187	0.552277
NF12_75%	0.0885937	0.462523
NF13_0.99	-0.153281	0.201884
NF16_max	0.171562	0.15255
NF35_0.05	-0.105469	0.381375
NF10_50%	0.25875	0.0293453
NF46_0.9	-0.237656	0.0459696
NF10_25%	0.265781	0.0250768
NF5_0.9	-0.296718	0.0119818
NF50_max	0.0857812	0.476906
NF9_0.1	-0.0914062	0.448379
NF35_0.01	-0.14625	0.223602
NF52_50%	-0.289687	0.0142693
NF38_0.95	0.113906	0.344232
NF62_25%	-0.386777	0.000862623
NF4_0.99	0.254531	0.0321884
NF18_0.01	0.00140625	0.990714
NF45_0.9	0.282656	0.0169242
NF14_min	0.329062	0.00507865
NF63_0.05	-0.277031	0.0193433
NF33_25%	0.0773437	0.521456
NF17_0.95	-0.254531	0.0321884
NF30_0.01	0.230625	0.0529956
NF25_0.9	-0.268593	0.0235232
NF33_0.01	-0.00421875	0.972146
NF55_min	-0.0899999	0.455421
NF49_0.01	-0.0998437	0.407423
NF9_25%	-0.0520312	0.666517
NF20_std	-0.0731249	0.54449
NF19_std	0.0829687	0.491525
NF8_0.05	-0.240469	0.043383
NF34_std	0.160312	0.181714
NF17_max	-0.147656	0.219133
NF17_25%	-0.223594	0.0608757
NF59_0.01	-0.250312	0.0352588
NF63_0.9	-0.248906	0.0363351
NF31_std	-0.127969	0.287545
NF39_0.1	-0.151875	0.206103
NF1_0.05	-0.397968	0.000588286
NF31_0.99	-0.163125	0.17407
NF32_75%	0.00562499	0.962867
NF31_min	-0.178594	0.136184
NF63_std	-0.135	0.261656
NF60_75%
NF32_min	0.160312	0.181714
NF49_mean	-0.0674999	0.575952
NF58_0.95	0.13737	0.253297
NF38_mean	0.217969	0.0678414
NF6_0.99	-0.14625	0.223602
NF47_50%	-0.298125	0.0115646
NF33_mean	0.0829687	0.491525
NF41_50%	0.329062	0.00507865
NF8_min	0.0028125	0.981429
NF7_min	-0.163915	0.171966
NF53_0.05	0.00984374	0.935065
NF4_25%	0.324843	0.00571008
NF41_25%	0.309375	0.00865695
NF29_max	0.0773437	0.521456
NF5_max	-0.139219	0.246903
NF14_mean	0.0942187	0.434479
NF34_0.01	0.23625	0.0473098
NF25_0.1	-0.2025	0.0903409
NF9_0.95	-0.12375	0.303863
NF42_75%	-0.300937	0.0107678
NF43_max	0.0309375	0.79786
NF48_0.95	-0.206719	0.0836911
NF18_std	0.0745312	0.536757
NF25_0.95	-0.25875	0.0293453
NF53_0.99	0.0492187	0.68356
NF35_std	0.0407812	0.735612
NF44_mean	-0.272812	0.0213462
NF37_mean	-0.220781	0.0642824
NF56_0.01	-0.0562499	0.641268
NF27_0.95
NF15_50%	-0.153281	0.201884
NF61_50%	-0.0850866	0.480494
NF57_0.95	-0.0717187	0.552277
NF29_0.1	-0.16875	0.159492
NF38_75%	0.267187	0.0242895
NF3_max	-0.023914	0.84308
NF45_0.01	0.272812	0.0213462
NF29_25%	-0.153281	0.201884
NF17_mean	-0.25875	0.0293453
NF11_0.9	-0.0154687	0.898121
NF29_mean	-0.143437	0.232731
NF55_0.9	-0.278437	0.0187124
NF52_std	-0.177187	0.139346
NF24_75%	-0.156094	0.193633
NF1_0.9	-0.421882	0.000247942
NF4_0.9	0.268593	0.0235232
NF45_0.99	0.116719	0.332371
NF35_mean	-0.0618749	0.608228
NF53_max	0.0653944	0.587941
NF36_0.95	0.00421875	0.972146
NF2_50%	-0.357932	0.00217902
NF38_50%	0.284062	0.0163617
NF21_max	0.0576562	0.632939
NF19_75%	-0.288281	0.0147695
NF22_0.99	-0.201094	0.0926477
NF35_0.95	-0.0126562	0.916571
NF30_0.95	0.195469	0.10234
NF2_75%	-0.327661	0.0052811
NF18_0.99	0.0660937	0.583946
NF28_0.01	-0.132187	0.271816
NF5_0.01	-0.254531	0.0321884
NF1_0.99	-0.133594	0.266703
NF34_min	0.1125	0.35026
NF45_50%	0.320625	0.00640976
NF23_mean	-0.164531	0.170338
NF35_0.9	-0.0239062	0.843131
NF52_max	-0.0829687	0.491525
NF56_0.9	-0.2025	0.0903409
NF23_0.99	-0.0618749	0.608228
NF58_0.05	0.0717187	0.552277
NF33_0.99	0.0689062	0.568008
NF62_0.99	-0.208125	0.0815627
NF40_0.1	0.0239062	0.843131
NF31_0.01	-0.139219	0.246903
NF36_50%	-0.108281	0.368735
NF54_0.95	-0.192656	0.107474
NF13_mean	-0.0984374	0.414093
NF37_0.9	-0.198281	0.0973997
NF20_0.9	-0.0674999	0.575952
NF11_0.95	0.00140625	0.990714
NF45_0.95	0.232031	0.0515243
NF46_25%	-0.265781	0.0250768
NF32_mean	-0.0998437	0.407423
NF56_0.1	-0.189844	0.112804
NF49_0.05	-0.0871874	0.469684
NF37_std	0.0478125	0.692142
NF23_std	0.0885937	0.462523
NF17_0.05	-0.239062	0.0446608
NF40_0.05	-0.0154687	0.898121
NF61_0.05	-0.13737	0.253297
NF33_max	-0.0464062	0.700762
NF38_0.9	0.156094	0.193633
NF45_min	0.285468	0.0158153
NF53_0.95	0.0267187	0.824953
NF12_0.95	0.0998437	0.407423
NF32_50%	0.0815624	0.498922
NF62_0.9	-0.30727	0.00914632
NF8_25%	-0.261562	0.0275698
NF2_0.05	-0.320625	0.00640976
NF40_min	-0.0435948	0.718109
NF20_0.95	-0.102656	0.394272
NF56_std	-0.177187	0.139346
NF21_0.1	-0.172969	0.149165
NF38_0.1	0.196875	0.0998461
NF63_mean	-0.279843	0.0180992
NF31_0.95	-0.122344	0.309433
NF40_std	-0.16875	0.159492
NF59_0.1	-0.298125	0.0115646
NF61_mean	-0.0787499	0.513888
NF5_75%	-0.324843	0.00571008
NF4_75%	0.285468	0.0158153
NF48_max	-0.163125	0.17407
NF8_75%	-0.296718	0.0119818
NF10_0.01	0.151875	0.206103
NF25_0.99	-0.217969	0.0678414
NF30_0.05	0.181406	0.130022
NF16_0.1	0.0773437	0.521456
NF3_0.01	-0.309248	0.00868583
NF15_0.9	-0.109687	0.362512
NF56_75%	-0.265781	0.0250768
NF25_50%	-0.312187	0.00803869
NF27_std
NF36_0.9	-0.00984374	0.935065
NF4_0.1	0.296718	0.0119818
NF55_0.95	-0.272812	0.0213462
NF4_0.95	0.237656	0.0459696
NF55_0.05	-0.250312	0.0352588
NF42_0.1	-0.254531	0.0321884
NF47_0.9	-0.234844	0.0486819
NF34_25%	0.27	0.0227775
NF10_75%	0.261562	0.0275698
NF27_0.9
NF34_0.99	0.161719	0.177862
NF33_min	-0.0871874	0.469684
NF18_25%	0.0674999	0.575952
NF7_25%	-0.248205	0.0368818
NF56_max	-0.0829687	0.491525
NF51_0.95	-0.0787499	0.513888
NF12_50%	0.106875	0.375023
NF58_mean	0.0703124	0.560116
NF61_0.1	-0.139893	0.2446
NF57_0.99	-0.129375	0.282236
NF12_min	0.03375	0.779927
NF59_75%	-0.334687	0.0043331
NF27_50%
NF1_0.95	-0.330482	0.00488045
NF16_0.99	0.0815624	0.498922
NF46_min	-0.028125	0.815897
NF7_0.1	-0.188437	0.115545
NF29_50%	-0.143437	0.232731
NF37_50%	-0.232031	0.0515243
NF39_75%	-0.0899999	0.455421
NF14_0.95	0.0773437	0.521456
NF27_0.05
NF20_max	-0.0773437	0.521456
NF34_0.9	0.305156	0.00966224
NF43_25%	0.291093	0.0137838
NF53_std	-0.0928124	0.441399
NF23_0.9	-0.133594	0.266703
NF30_50%	0.219375	0.0660426
NF21_min	0.119531	0.320771
NF26_75%	0.295312	0.012412
NF42_0.95	-0.289687	0.0142693
NF61_0.99	-0.0745312	0.536757
NF17_50%	-0.254531	0.0321884
NF3_0.95	-0.182112	0.128509
NF11_25%	-0.0421875	0.726846
NF57_75%	-0.0548437	0.649641
NF59_0.95	-0.254531	0.0321884
NF43_75%	0.296718	0.0119818
NF3_0.99	-0.14625	0.223602
NF14_0.01	0.217969	0.0678414
NF14_0.1	0.215156	0.0715572
NF15_75%	-0.125156	0.298358
NF46_0.05	-0.234844	0.0486819
NF16_std	0.104062	0.387792
NF7_max	0.1125	0.35026
NF38_0.99	0.00703124	0.953593
NF16_75%	0.216562	0.0696794
NF22_min	0.156094	0.193633
NF41_0.01	0.240469	0.043383
NF50_0.1	-0.0871874	0.469684
NF24_0.9	-0.133594	0.266703
NF59_0.99	-0.227812	0.0560413
NF43_50%	0.288281	0.0147695
NF62_50%	-0.388151	0.000823618
NF60_0.1	-0.143833	0.23143
NF50_0.99	-0.00703124	0.953593
NF59_50%	-0.341718	0.0035386
NF11_0.99	0.0126562	0.916571
NF3_0.9	-0.217267	0.0687531
NF13_25%	-0.0942187	0.434479
NF29_0.05	-0.184219	0.124074
NF26_50%	0.307968	0.00898139
NF3_0.1	-0.258828	0.0292947
NF55_25%	-0.23625	0.0473098
NF63_75%	-0.284062	0.0163617
NF36_0.01	-0.0435937	0.718115
NF1_std	0.400781	0.000533202
NF61_min
NF15_25%	-0.175781	0.142564
NF43_mean	0.285468	0.0158153
NF26_0.01	0.239062	0.0446608
NF36_0.99	0.00984374	0.935065
NF35_75%	-0.0323437	0.78888
NF11_std	-0.00140625	0.990714
NF5_min	-0.0520312	0.666517
NF41_max	0.119531	0.320771
NF52_75%	-0.265781	0.0250768
NF5_0.05	-0.237656	0.0459696
NF6_0.01	-0.309248	0.00868583
NF12_max	-0.140625	0.242115
NF28_0.9	-0.27	0.0227775
NF48_0.9	-0.219375	0.0660426
NF50_std	0.0801562	0.506377
NF53_0.9	-0.016875	0.888915
NF51_max	-0.119531	0.320771
NF17_0.1	-0.251719	0.0342093
NF32_0.1	0.14625	0.223602
NF59_std	-0.0435937	0.718115
NF44_0.05	-0.246094	0.0385699
NF23_75%	-0.140625	0.242115
NF11_50%	-0.00703124	0.953593
NF37_0.95	-0.181406	0.130022
NF6_0.1	-0.259544	0.0288342
NF7_50%	-0.239068	0.0446553
NF18_0.95	0.0998437	0.407423
NF62_max	-0.0126562	0.916571
NF31_0.9	-0.0998437	0.407423
NF21_75%	-0.132187	0.271816
NF6_mean	-0.255937	0.0312161
NF10_min	0.142031	0.237391
NF60_min
NF2_0.9	-0.238367	0.0453039
NF44_0.99	-0.285468	0.0158153
NF57_50%	-0.0822724	0.49518
NF33_0.95	0.1125	0.35026
NF13_max	-0.0154687	0.898121
NF47_0.05	-0.156094	0.193633
NF15_0.99	-0.03375	0.779927
NF25_75%	-0.265781	0.0250768
NF9_std	-0.0815624	0.498922
NF30_0.9	0.279843	0.0180992
NF37_0.01	-0.223594	0.0608757
NF7_0.01	-0.153282	0.201881
NF24_0.95	-0.129375	0.282236
NF53_0.01	0.132187	0.271816
NF26_max	0.00984374	0.935065
NF50_mean	-0.0562499	0.641268
NF26_0.05	0.267187	0.0242895
NF51_0.9	-0.0196875	0.870549
NF44_25%	-0.232031	0.0515243
NF53_25%	-0.0435937	0.718115
NF49_25%	-0.0801562	0.506377
NF60_mean	-0.0773437	0.521456
NF53_75%	-0.0372659	0.75767
NF20_0.1	-0.111094	0.356354
NF45_25%	0.334687	0.0043331
NF50_0.01	-0.0632812	0.600085
NF36_75%	-0.0520312	0.666517
NF14_50%	0.184219	0.124074
NF54_0.01	-0.234844	0.0486819
NF43_0.95	0.250312	0.0352588
NF7_std	-0.050625	0.675018
NF62_0.1	-0.398102	0.000585558
NF34_mean	0.340312	0.00368625
NF39_max	0.0239062	0.843131
NF29_min	-0.185625	0.121179
NF42_0.9	-0.296718	0.0119818
NF35_0.1	-0.0914062	0.448379
NF20_0.99	-0.106875	0.375023
NF43_0.01	0.254531	0.0321884
NF57_0.05	-0.13737	0.253297
NF60_0.05	-0.13737	0.253297
NF22_0.9	-0.219375	0.0660426
NF34_75%	0.347343	0.00299925
NF18_mean	0.0759374	0.529079
NF34_0.1	0.241875	0.0421355
NF26_min	0.0970312	0.420826
NF63_0.95	-0.220781	0.0642824
NF24_max	0.0984374	0.414093
NF2_max	0.149771	0.212532
NF25_max	-0.178594	0.136184
NF63_0.01	-0.300937	0.0107678
NF38_25%	0.227812	0.0560413
NF5_0.95	-0.3375	0.00399807
NF13_0.1	-0.120937	0.315069
NF27_mean
NF39_0.99	0.0379687	0.753244
NF60_max
NF31_0.05	-0.132187	0.271816
NF19_50%	-0.260156	0.0284459
NF27_0.01
NF18_75%	0.0984374	0.414093
NF4_min	0.139219	0.246903
NF14_0.99	-0.119531	0.320771
NF18_0.05	0.0126562	0.916571
NF39_mean	-0.116719	0.332371
NF2_0.95	-0.140691	0.241891
NF59_max	0.0464062	0.700762
NF48_25%	-0.295312	0.012412
NF51_0.01	-0.0379687	0.753244
NF9_0.01	-0.0885937	0.462523
NF61_75%	-0.0632812	0.600085
NF17_0.01	-0.150469	0.210384
NF10_max	0.106875	0.375023
NF31_75%	-0.0885937	0.462523
NF6_min	-0.112562	0.349993
NF49_0.9	-0.0344534	0.775459
NF49_0.95	-0.00703124	0.953593
NF28_min	-0.0562499	0.641268
NF39_min	-0.178594	0.136184
NF53_0.1	-0.0210939	0.86139
NF36_max	-0.142031	0.237391
NF20_75%	-0.0239062	0.843131
NF47_75%	-0.253125	0.033186
NF25_std	-0.126562	0.292919
NF38_min	-0.0604687	0.616418
NF23_0.05	-0.227812	0.0560413
NF56_0.95	-0.2025	0.0903409
NF62_min	-0.0950757	0.430292
NF29_0.95	-0.0998437	0.407423
NF18_min	-0.106875	0.375023
NF30_0.1	0.208125	0.0815627
NF57_0.9	-0.0590624	0.624656
NF32_std	-0.225	0.059228
NF47_std	-0.195469	0.10234
NF17_75%	-0.289687	0.0142693
NF39_0.9	-0.050625	0.675018
NF28_max	-0.133594	0.266703
NF44_std	0.00140625	0.990714
NF49_0.99	-0.00140625	0.990714
NF22_75%	-0.220781	0.0642824
NF3_75%	-0.221495	0.0634029
NF48_75%	-0.222187	0.0625603
NF4_max	0.0520312	0.666517
NF37_min	-0.125156	0.298358
NF49_min	0.0499222	0.679282
NF28_mean	-0.267187	0.0242895
NF13_50%	-0.0956249	0.427622
NF46_0.95	-0.233437	0.0500866
NF33_50%	0.0970312	0.420826
NF29_0.99	-0.00703124	0.953593
NF53_min	0.0984374	0.414093
NF52_0.01	-0.0562499	0.641268
NF58_25%	0.0548437	0.649641
NF7_0.9	-0.133594	0.266703
NF48_0.99	-0.196875	0.0998461
NF15_mean	-0.136406	0.256674
NF47_max	-0.0984374	0.414093
NF56_min	0.0885937	0.462523
NF62_mean	-0.329062	0.00507865
NF2_mean	-0.34875	0.00287644
NF60_0.99
NF24_50%	-0.171562	0.15255
NF26_mean	0.28125	0.0175032
NF5_25%	-0.284062	0.0163617
NF47_min	0.0105471	0.930436
NF41_mean	0.302343	0.0103877
NF37_0.1	-0.233437	0.0500866
NF46_75%	-0.265781	0.0250768
NF63_0.1	-0.284062	0.0163617
NF20_25%	-0.0773437	0.521456
NF13_0.01	-0.126562	0.292919
NF42_25%	-0.240469	0.043383
NF21_0.01	-0.192656	0.107474
NF57_mean	-0.0703124	0.560116
NF37_0.05	-0.274218	0.0206598
NF62_std	-0.149062	0.214727
NF62_0.05	-0.389694	0.00078171
NF10_0.9	0.272812	0.0213462
NF55_0.01	-0.160312	0.181714
NF52_25%	-0.278437	0.0187124
NF19_0.05	-0.226406	0.0576167
NF36_25%	-0.127969	0.287545
NF43_0.9	0.288281	0.0147695
NF21_0.99	-0.18	0.133076
NF25_0.01	0.0210937	0.861391
NF44_0.9	-0.291093	0.0137838
NF11_min	0.00703124	0.953593
NF61_std	-0.0787499	0.513888
NF27_75%
NF33_std	0.109687	0.362512
NF30_0.99	0.0970312	0.420826
NF41_0.1	0.264375	0.0258857
NF42_0.99	-0.261562	0.0275698
NF15_0.05	-0.203906	0.0880796
NF52_0.99	-0.143437	0.232731
NF8_mean	-0.286875	0.0152847
NF22_mean	-0.248906	0.0363351
NF17_min	-0.0210937	0.861391
NF58_0.9	0.143833	0.23143
NF35_0.99	-0.0576562	0.632939
NF59_0.05	-0.264375	0.0258857
NF44_0.1	-0.241875	0.0421355
NF8_0.95	-0.28125	0.0175032
NF6_0.05	-0.272194	0.0216543
NF10_mean	0.285468	0.0158153
NF57_0.01
NF12_std	-0.0295312	0.806866
NF38_max	0.0703124	0.560116
NF30_max	0.104062	0.387792
NF31_max	-0.125156	0.298358
NF26_0.99	-0.0196875	0.870549
NF63_25%	-0.313593	0.00774432
NF26_std	-0.248906	0.0363351
NF55_mean	-0.278437	0.0187124
NF1_0.1	-0.3825	0.000995011
NF27_0.1
NF30_std	-0.0365625	0.762108
NF41_0.9	0.239062	0.0446608
NF12_mean	0.0899999	0.455421
NF40_0.01	0.00562499	0.962867
NF10_0.99	0.153281	0.201884
NF44_75%	-0.289687	0.0142693
NF61_0.95	-0.0674999	0.575952
NF10_std	0.0984374	0.414093
NF56_0.05	-0.127969	0.287545
NF36_0.1	-0.153281	0.201884
NF60_0.95
NF42_mean	-0.278437	0.0187124
NF37_25%	-0.257343	0.0302686
NF57_std	-0.0773437	0.521456
NF16_0.01	-0.028125	0.815897
NF40_75%	0.0365625	0.762108
NF18_0.1	0.028125	0.815897
NF19_min	0.01125	0.925813
NF37_0.99	-0.122344	0.309433
NF51_min	-0.0225002	0.85225
NF3_25%	-0.30801	0.0089717
NF58_50%	0.0822724	0.49518
NF5_std	0.136406	0.256674
NF51_0.1	0.00843749	0.944325
NF52_0.1	-0.189844	0.112804
NF19_mean	-0.271406	0.022052
NF58_std	-0.0773437	0.521456
NF5_0.1	-0.268593	0.0235232
NF4_50%	0.309375	0.00865695
NF63_max	-0.0857812	0.476906
NF49_50%	-0.0731249	0.54449
NF32_0.95	-0.187031	0.118336
NF15_0.1	-0.19125	0.110114
NF26_0.1	0.262968	0.0267165
NF6_25%	-0.30801	0.0089717
NF28_0.1	-0.25875	0.0293453
NF5_50%	-0.309375	0.00865695
NF3_mean	-0.261562	0.0275698

## Sheet: Supplementary Table 8
Supplementary Table 8: Stromal Analysis on Neoajduvant and Naïve Tissue
Tumor Stroma: Neoadjuvant vs, Naïve (t-test)	P Value
Precent Stroma: Neoadjuvant vs Naïve	0.0025
Percent Cancer: Neoadjuvant vs. Naïve	0.0025
Ratio of Cancer to Stroma: Neoadjuvant vs Naïve	0.0034
Comparing stroma and cancer between neoadjuvant treated and naïve tissues was done utilizing a two-sample t-test

## Sheet: Supplementary Table 9
Supplementary Table 9: Multi-Omic Modeling, Complementarity, and Analyte Importance
Analytes	# Samples	# Features	TP	FP	TN	FN	ACC (95% CI)	PPV (95% CI)	Sensitivity	Specificity
Multi-omic	39	6363	26	4	7	2	0.85 (0.73-0.96)	0.87 (0.75-0.99)	0.93	0.64
w/o Genomics	40	4978	29	6	5	0	0.85 (0.74-0.96)	0.83 (0.70-0.95)	1	0.45
w/o Lipidomics	40	5957	29	6	5	0	0.85 (0.74-0.96)	0.83 (0.70-0.95)	1	0.45
w/o Comp. pathology	40	5544	29	6	5	0	0.85 (0.74-0.96)	0.83 (0.70-0.95)	1	0.45
w/o Clinical & Surg. pathology	40	6032	29	6	5	0	0.85 (0.74-0.96)	0.83 (0.70-0.95)	1	0.45
w/o Transcriptomics	50	905	35	7	7	1	0.84 (0.74-0.94)	0.83 (0.72-0.95)	0.97	0.5
w/o Proteomics	40	1865	27	5	6	2	0.83 (0.71-0.94)	0.84 (0.72-0.97)	0.93	0.55
All Tissue analytes	39	4715	24	3	8	4	0.82 (0.70-0.94)	0.89 (0.77-1.00)	0.86	0.73
All Plasma analytes	51	994	36	10	4	1	0.78 (0.67-0.90)	0.78 (0.66-0.90)	0.97	0.29
DNA (SNVs, INDELs, CNVs), Clinical & Surg. pathology, Comp. pathology	71	945	41	14	10	6	0.72 (0.61-0.82)	0.75 (0.63-0.86)	0.87	0.42
DNA (SNVs, INDELs, CNVs), Clinical & Surg. pathology	74	331	47	19	5	3	0.70 (0.60-0.81)	0.71 (0.60-0.82)	0.94	0.21

[truncated: 7 more sheets: Supplementary Table 10, Supplementary Table 11, Supplementary Table 12, Supplementary Table 13, Supplementary Table 14, Supplementary Table 15, Supplementary Table 16]
