# Supplementary material for: The Molecular Twin artificial-intelligence platform integrates multi-omic data to predict outcomes for pancreatic adenocarcinoma patients
Source: Nat Cancer. 2024 Jan 22;5(2):299–314. doi: 10.1038/s43018-023-00697-7 (PMC10899109; doi:10.1038/s43018-023-00697-7)
Supplement: Supplementary file 3 — Complete multi-omic dataset: statistical source data. [file 43018_2023_697_MOESM3_ESM.xlsx]

## Sheet: Complete Study Dataset
Biobank_Number	clinical_Age_at_Diagnosis	clinical_Height	clinical_Weight	clinical_Chemotherapy_Binary	clinical_BMI	clinical_TNM_Mixed_Substage	clinical_Sex_ord	clinical_Site_-_Primary_ICD-O-3_ord	clinical_Histology_Behavior_ICD-O-3_ord	clinical_TNM_Mixed_Stage_ord	clinical_Grade_Mixed_ord	clinical_Surgical_Margins_Summary_ord	clinical_Chemotherapy_Summary_ord	clinical_Radiation_Summary_ord	clinical_Perineural_Invasion_ord	clinical_Lymphovascular_Invasion_ord	clinical_Family_history_1st_any_cancer_ord	clinical_Family_history_2nd_any_cancer_ord	clinical_Family_history_1st_this_cancer_ord	clinical_Family_history_2nd_this_cancer_ord	clinical_Patient_History_of_Cancer_Seq_1_ord	clinical_Patient_History_of_Cancer_Seq_2_ord	clinical_Patient_History_Alcohol_ord	clinical_Patient_History_Tobacco_ord	clinical_merged_ethnicity_ord	clinical_secondary_diagnosis_onehot__0	clinical_secondary_diagnosis_onehot__a4159	clinical_secondary_diagnosis_onehot__b002	clinical_secondary_diagnosis_onehot__b029	clinical_secondary_diagnosis_onehot__e1142	clinical_secondary_diagnosis_onehot__e119	clinical_secondary_diagnosis_onehot__e43	clinical_secondary_diagnosis_onehot__e440	clinical_secondary_diagnosis_onehot__e46	clinical_secondary_diagnosis_onehot__e669	clinical_secondary_diagnosis_onehot__e785	clinical_secondary_diagnosis_onehot__e870	clinical_secondary_diagnosis_onehot__e871	clinical_secondary_diagnosis_onehot__e8809	clinical_secondary_diagnosis_onehot__g92	clinical_secondary_diagnosis_onehot__i10	clinical_secondary_diagnosis_onehot__i129	clinical_secondary_diagnosis_onehot__i471	clinical_secondary_diagnosis_onehot__i4891	clinical_secondary_diagnosis_onehot__i5023	clinical_secondary_diagnosis_onehot__i5032	clinical_secondary_diagnosis_onehot__i519	clinical_secondary_diagnosis_onehot__i6521	clinical_secondary_diagnosis_onehot__i82890
GI-19-025	92	70	168	0	24.1029	1	0	0	85003	0	1	0	0	0	0	0	2	3	2	1	1	2	0	2	9	0	0	0	0	0	0	0	0	0	0	0	0	0	0	0	0	0	0	0	0	0	0	0	0
GI-19-165	78	64	98	1	16.8198	0	1	3	85003	0	1	0	3	1	1	0	2	3	2	1	1	2	0	2	13	0	0	0	0	0	0	0	0	0	0	0	0	0	0	0	0	0	0	0	0	0	0	0	0
GI-17-537	78	64	119	1	20.4241	3	1	3	85003	1	2	0	3	1	1	1	2	3	2	1	1	2	2	2	13	0	0	0	0	0	0	0	0	0	0	0	0	0	0	0	0	0	0	0	0	0	0	0	0
GI-19-002	82	71	258	1	35.9798	3	0	4	85003	1	0	0	2	0	1	0	2	3	2	1	1	2	1	2	13	0	0	0	0	0	0	0	0	0	0	0	0	1	0	0	0	0	0	0	0	0	0	0	0
GI-16-575	66	67	147	1	23.0209	3	0	0	85003	1	1	0	3	1	1	1	2	3	2	1	1	2	1	2	13	0	0	0	0	0	0	0	0	0	0	0	0	0	0	0	0	0	0	0	0	0	0	0	0
GI-14-974	78	63	131	1	23.2031	3	1	1	85003	1	1	0	2	0	1	2	3	4	3	2	1	2	1	1	13	0	0	0	0	0	0	0	0	0	0	1	0	0	0	0	0	0	0	0	0	0	0	0	0
GI-17-567	67	71	217	1	30.2621	3	0	2	85003	1	2	0	3	1	1	0	2	3	2	1	1	2	1	2	13	0	0	0	0	0	0	0	0	0	0	0	0	0	0	0	0	0	0	0	0	0	0	0	0
GI-16-336	79	71	171	1	23.8471	2	0	0	85003	1	1	0	2	0	0	0	2	3	2	1	1	2	1	1	13	0	0	0	0	0	0	0	0	0	0	0	0	0	0	0	0	0	0	0	0	0	0	0	0
GI-19-061	77	70	182	1	26.1114	0	0	0	85003	0	1	0	3	0	0	0	2	3	2	1	1	2	0	2	13	0	0	0	0	0	0	0	0	0	0	0	0	0	0	0	0	0	0	0	0	0	0	0	0
GI-17-513	59	71	232	1	32.3539	2	0	0	85003	1	1	0	3	0	1	0	2	3	2	1	1	2	4	2	13	0	0	0	0	0	0	0	0	0	0	0	0	0	0	0	0	0	0	0	0	0	0	0	0
GI-17-699	60	63	152	1	26.9227	3	1	0	85003	1	1	0	3	0	0	0	2	3	2	1	1	2	1	2	1	0	0	0	0	0	0	0	0	0	0	0	0	0	0	0	0	0	0	0	0	0	0	0	0
GI-13-930	69	65	164	1	27.288	2	1	1	85003	1	1	0	3	0	1	0	1	3	1	0	1	2	0	3	13	0	0	0	0	0	0	0	0	0	0	0	0	0	0	0	0	0	0	0	0	0	0	0	0
GI-17-267	67	68	161	1	24.4773	1	0	0	85003	0	1	0	3	0	1	1	2	3	2	1	1	2	3	2	13	0	0	0	0	0	0	0	0	0	0	0	0	0	0	0	0	0	0	0	0	0	0	0	0
GI-19-001	59	65	113	1	18.8021	3	1	0	85003	1	1	0	3	1	1	1	2	3	2	1	1	2	0	2	13	0	0	0	0	0	0	0	0	0	0	0	0	0	0	0	0	0	0	0	0	0	0	0	0
GI-19-206	76	74	236	1	30.2973	0	0	0	81403	0	1	0	3	1	1	1	2	3	2	1	1	2	0	2	13	0	0	0	0	0	0	0	0	0	0	0	0	0	0	0	0	0	0	0	0	0	0	0	0
GI-16-650	64	64	125	1	21.4539	1	1	0	85003	0	1	0	3	0	1	0	2	3	2	1	1	2	0	3	13	0	0	0	0	0	0	0	0	0	0	0	0	0	0	0	0	0	0	0	0	0	0	0	0
GI-17-123	66	58	186	0	38.8698	3	1	0	85003	1	2	0	0	1	1	1	2	3	2	0	1	0	1	1	13	0	0	0	0	0	0	0	0	0	0	0	0	0	0	0	0	0	0	0	0	0	0	0	0
GI-14-297	65	61	127	1	23.9938	2	1	2	85003	1	1	0	2	0	0	0	2	4	0	2	1	2	0	1	13	0	0	0	0	0	0	0	0	0	0	0	0	0	0	0	0	0	0	0	0	0	0	0	0
GI-14-429	70	68	135	1	20.5244	3	0	0	85003	1	0	0	1	0	1	1	2	3	0	1	1	2	1	1	13	0	0	0	0	0	0	0	0	0	0	0	0	0	0	0	0	0	0	0	0	0	0	0	0
GI-16-024	68	65	116	1	19.3013	3	0	0	85003	1	1	0	3	1	1	1	2	3	2	1	1	2	0	2	13	0	0	0	0	0	0	0	0	0	0	0	0	0	0	0	0	0	0	0	0	0	0	0	0
GI-19-082	70	64	152	1	26.0879	1	1	2	85003	0	1	0	3	0	1	0	2	3	2	1	1	2	0	2	13	0	0	0	0	0	0	0	0	0	0	0	0	0	0	0	0	0	0	0	0	0	0	0	0
GI-17-445	79	64	193	1	33.1248	3	1	0	85003	1	2	0	3	0	1	1	2	3	2	1	1	2	0	2	8	0	0	0	0	0	0	0	0	0	0	0	0	0	0	0	0	0	0	0	0	0	0	0	0
GI-16-418	74	61	86	1	16.2478	2	1	0	85003	1	1	0	3	1	1	1	2	3	2	1	1	2	1	2	13	0	0	0	0	0	0	0	0	0	0	0	0	0	0	0	0	0	0	0	0	0	0	0	0
GI-17-816	78	69	228	0	33.666	2	0	0	85003	1	1	0	0	0	1	0	2	3	2	1	1	2	1	2	13	0	0	0	0	0	0	0	0	0	0	0	0	0	1	0	0	0	0	0	0	0	0	0	0
GI-14-466	71	68	148	1	22.5009	2	1	0	85003	1	1	0	3	1	1	1	1	4	2	2	1	2	0	3	1	0	0	0	0	0	0	0	0	0	0	0	1	0	0	0	0	0	0	0	0	0	0	0	0
GI-18-438	65	64	125	1	21.4539	3	0	2	85003	1	1	0	1	0	1	0	2	3	2	1	1	0	1	2	12	0	0	0	0	0	0	0	0	0	0	0	0	0	0	0	0	0	0	0	0	0	0	0	0
GI-17-182	71	63	158	1	27.9854	2	1	0	85003	1	1	0	3	1	1	1	1	0	2	0	1	2	1	3	13	0	0	0	0	0	0	0	0	0	1	0	0	0	0	0	0	0	0	0	0	0	0	0	0
GI-14-575	72	67	209	1	32.7305	3	1	1	85003	1	1	2	1	1	1	1	3	4	3	2	1	2	1	0	13	0	0	0	0	1	0	0	0	0	0	0	0	0	0	0	0	0	0	0	0	0	0	0	0
GI-19-081	73	65	160	1	26.6225	3	1	2	85003	1	2	0	3	0	1	1	2	3	2	1	1	2	1	2	13	0	0	0	0	0	0	0	0	0	0	0	0	0	0	0	0	0	1	0	0	0	0	0	0
GI-14-343	80	72	188	1	25.4946	2	0	0	81403	1	0	0	3	1	1	1	2	3	2	1	1	2	0	3	13	0	0	0	0	0	0	0	0	0	0	0	0	0	0	0	0	0	0	0	0	0	0	0	0
GI-16-739	76	60	166	1	32.4161	1	1	0	85003	0	2	0	3	1	0	1	0	3	2	1	1	2	1	1	9	0	0	0	0	0	0	0	0	0	0	0	0	0	0	0	0	0	0	0	0	0	1	0	0
GI-18-661	76	66	137	1	22.11	3	1	0	85003	1	1	0	1	0	1	0	2	3	2	1	1	2	0	2	13	0	0	0	0	0	0	0	0	0	0	0	0	0	0	0	0	0	0	0	0	1	0	0	0
GI-14-796	63	72	182	0	24.6809	2	0	2	85003	1	1	0	0	0	1	0	0	2	0	1	1	2	1	3	13	0	0	0	0	0	0	0	0	0	0	0	0	0	0	0	0	0	0	0	1	0	0	0	0
GI-14-389	54	72	187	1	25.359	3	0	0	85003	1	2	0	3	0	1	1	2	3	2	1	1	2	0	0	4	1	0	0	0	0	0	0	0	0	0	0	0	0	0	0	0	0	0	0	0	0	0	0	0
GI-17-390	64	69	171	1	25.2495	3	0	0	85003	1	2	0	3	0	1	1	2	3	2	1	1	2	0	2	13	0	0	0	0	0	0	0	0	0	0	0	0	0	0	0	0	0	0	0	0	0	0	0	0
GI-16-102	54	61	200	1	37.7855	2	0	2	81403	1	2	0	3	1	1	1	0	4	2	2	1	2	0	0	13	0	0	0	0	0	0	0	0	0	0	0	0	0	0	0	1	0	0	0	0	0	0	0	0
GI-18-356	77	66	175	0	28.2427	1	1	4	85003	0	0	0	0	0	1	1	2	3	2	1	1	2	0	2	13	0	0	0	0	0	0	0	0	0	0	0	0	0	0	1	0	0	0	0	0	0	0	0	0
GI-14-071	66	74	187	1	24.0068	3	0	2	85003	1	1	0	3	0	1	1	0	3	2	1	1	2	1	1	13	1	0	0	0	0	0	0	0	0	0	0	0	0	0	0	0	0	0	0	0	0	0	0	0
GI-17-442	67	63	177	1	31.3507	1	1	0	81403	0	1	0	3	0	1	1	2	3	2	1	0	1	1	2	1	0	0	0	0	0	0	0	0	0	0	0	0	0	0	0	0	0	0	0	0	0	0	0	0
GI-14-594	68	65	200	1	33.2781	1	1	0	81403	0	1	0	3	1	1	1	0	3	2	1	1	2	0	1	3	1	0	0	0	0	0	0	0	0	0	0	0	0	0	0	0	0	0	0	0	0	0	0	0
GI-14-231	82	68	159	1	24.1732	2	0	1	81403	1	1	0	1	1	1	0	3	4	3	2	0	2	1	1	13	1	0	0	0	0	0	0	0	0	0	0	0	0	0	0	0	0	0	0	0	0	0	0	0
GI-18-234	57	62	138	1	25.2378	1	1	2	81403	0	1	0	3	0	1	0	2	3	2	1	1	2	1	2	13	0	0	1	0	0	0	0	0	0	0	0	0	0	0	0	0	0	0	0	0	0	0	0	0
GI-19-120	68	63	162	1	28.6939	0	1	3	81403	0	1	0	3	1	1	1	2	3	2	1	1	2	0	2	13	1	0	0	0	0	0	0	0	0	0	0	0	0	0	0	0	0	0	0	0	0	0	0	0
GI-14-450	79	62	112	0	20.4828	2	1	1	81403	1	1	2	0	0	1	1	1	3	0	1	1	2	1	1	0	0	0	0	0	0	0	0	0	0	0	0	0	0	0	0	0	0	0	0	0	0	0	0	0
GI-14-881	73	65	109	1	18.1366	1	0	0	85003	0	1	1	3	0	1	1	3	4	3	2	1	2	1	1	12	1	0	0	0	0	0	0	0	0	0	0	0	0	0	0	0	0	0	0	0	0	0	0	0
GI-14-600	68	71	130	1	18.1293	3	0	0	85003	1	1	2	3	1	1	1	0	1	2	1	1	2	0	1	13	0	0	0	0	0	0	0	0	0	0	0	0	0	0	0	0	0	0	0	0	0	0	0	0
GI-16-234	69	68	182	1	27.67	3	0	0	81403	1	2	0	3	1	1	1	3	0	2	1	0	2	3	3	13	0	0	0	0	0	0	0	0	0	0	0	0	0	0	0	0	0	0	0	0	0	0	0	0
GI-16-238	64	68	173	1	26.3017	2	0	0	85003	1	1	0	1	0	1	2	3	4	3	2	1	2	1	1	13	0	0	0	0	0	0	0	0	0	0	0	0	0	0	0	0	0	0	0	0	0	0	0	0
GI-16-109	57	69	140	1	20.6721	3	0	0	85003	1	2	0	3	0	1	1	2	3	2	1	1	2	0	2	13	0	0	0	0	0	0	0	0	0	0	0	0	0	0	0	0	0	0	0	0	0	0	0	0
GI-16-545	73	65	130	1	21.6308	1	0	0	85003	0	1	0	3	0	1	1	2	3	2	1	1	2	1	2	13	0	0	0	0	0	0	0	0	0	0	0	0	0	0	0	0	0	0	0	0	0	0	1	0
GI-18-423	64	67	187	1	29.2851	2	0	1	85003	1	1	2	3	1	1	0	2	3	2	1	1	2	0	2	7	1	0	0	0	0	0	0	0	0	0	0	0	0	0	0	0	0	0	0	0	0	0	0	0
GI-16-035	79	62	124	1	22.6774	3	1	0	85003	1	1	2	3	0	1	1	2	3	2	1	1	2	1	2	5	0	0	0	0	0	0	0	0	0	0	0	0	0	0	0	0	1	0	0	0	0	0	0	0
GI-16-079	66	74	167	1	21.4392	3	0	0	85003	1	1	1	3	1	1	1	2	3	2	1	0	2	3	2	13	0	0	0	0	0	0	0	0	0	0	0	0	0	0	0	0	0	0	0	0	0	0	0	0
GI-16-590	65	67	173	1	27.0927	3	0	0	85003	1	1	0	3	0	0	0	2	3	2	1	1	2	1	2	13	0	0	0	0	0	0	1	0	0	0	0	0	0	0	0	0	0	0	0	0	0	0	0	0
GI-16-664	79	62	133	1	24.3234	3	1	0	85003	1	2	0	2	0	1	1	3	4	3	2	1	2	1	1	13	0	0	0	0	0	0	0	0	0	0	0	0	0	0	0	0	0	0	1	0	0	0	0	0
GI-16-370	62	69	142	1	20.9674	3	0	0	85003	1	2	0	2	0	1	1	2	3	2	1	1	2	0	2	13	0	0	0	0	0	0	1	0	0	0	0	0	0	0	0	0	0	0	0	0	0	0	0	0
GI-16-433	67	68	291	1	44.2416	2	0	0	85003	1	1	0	2	1	1	1	3	4	2	1	1	2	0	1	13	0	0	0	0	0	0	0	0	0	0	0	0	0	0	0	0	0	0	0	0	0	0	0	0
GI-16-444	70	72	218	1	29.5629	3	0	0	85003	1	1	1	2	0	1	1	2	3	2	1	1	2	0	2	13	0	0	0	0	0	0	0	0	0	0	0	0	0	0	0	0	0	0	0	0	0	0	0	0
GI-16-391	76	68	188	1	28.5822	3	1	0	85003	1	1	0	3	1	1	1	2	3	2	1	1	2	0	2	13	0	0	0	0	0	0	0	0	1	0	0	0	0	0	0	0	0	0	0	0	0	0	0	0
GI-16-551	79	64	149	0	25.573	3	1	0	85003	1	1	1	0	0	1	1	2	3	2	1	0	2	1	2	13	0	0	0	0	0	1	0	0	0	0	0	0	0	0	0	0	0	0	0	0	0	0	0	0
GI-17-099	51	66	182	1	29.3724	3	0	0	85003	1	1	0	3	1	1	1	2	3	2	1	1	2	1	2	13	0	0	0	0	0	1	0	0	0	0	0	0	0	0	0	0	0	0	0	0	0	0	0	0
GI-17-563	67	70	199	0	28.5504	3	0	0	85003	1	1	1	0	0	1	1	2	3	2	1	1	2	0	2	11	0	0	0	0	0	0	0	0	0	0	0	0	0	0	0	0	0	0	0	0	0	0	0	0
GI-18-674	45	66	233	1	37.6031	2	1	2	85003	1	1	0	3	0	1	0	2	3	2	1	0	2	1	2	10	0	0	0	0	0	0	0	0	0	0	0	0	0	0	0	0	0	0	0	0	0	0	0	1
GI-17-933	44	72	176	1	23.8673	3	0	0	81403	1	2	0	3	1	1	0	2	3	2	1	1	2	0	2	6	1	0	0	0	0	0	0	0	0	0	0	0	0	0	0	0	0	0	0	0	0	0	0	0
GI-17-480	70	72	171	0	23.1892	3	0	0	85003	1	2	0	0	0	1	1	2	3	2	1	1	2	4	2	13	0	0	0	1	0	0	0	0	0	0	0	0	0	0	0	0	0	0	0	0	0	0	0	0
GI-17-615	75	64	118	0	20.2524	3	1	2	85003	1	1	0	0	0	1	1	2	3	2	1	1	2	1	2	13	0	0	0	0	0	0	0	1	0	0	0	0	0	0	0	0	0	0	0	0	0	0	0	0
GI-17-813	58	70	222	1	31.8502	3	0	0	85003	1	2	0	3	0	1	1	2	3	2	1	1	2	1	2	13	0	0	0	0	0	0	0	0	0	0	0	0	0	0	0	0	0	0	0	0	0	0	0	0
GI-18-444	58	68	167	1	25.3895	2	0	0	81403	1	0	0	3	0	1	2	2	3	2	1	1	2	1	2	9	0	0	0	0	0	0	0	0	0	0	0	0	0	0	0	0	0	0	0	0	0	0	0	0
GI-18-011	75	65	120	1	19.9669	3	1	0	85003	1	1	0	3	0	1	1	2	3	2	1	1	2	1	2	2	0	0	0	0	0	0	0	0	0	0	0	1	0	0	0	0	0	0	0	0	0	0	0	0
GI-19-079	58	66	150	1	24.208	1	1	4	81403	0	2	0	3	1	1	0	2	3	2	1	1	2	1	2	13	0	0	0	0	0	0	0	0	0	0	0	0	0	0	0	0	0	0	0	0	0	0	0	0
GI-19-176	65	58	183	1	38.2429	1	1	0	85003	0	0	0	1	0	1	0	2	3	2	1	1	2	1	2	9	0	0	0	0	0	0	0	1	0	0	0	0	0	0	0	0	0	0	0	0	0	0	0	0
GI-18-779	87	59	119	0	24.0325	3	1	0	85003	1	1	0	0	0	1	1	2	3	2	1	1	2	1	2	0	0	1	0	0	0	0	0	0	0	0	0	0	0	0	0	0	0	0	0	0	0	0	0	0
GI-19-234	61	66	130	1	20.9803	3	0	0	85003	1	1	0	3	1	0	0	2	3	2	1	1	2	0	2	13	0	0	0	0	0	0	0	0	0	0	0	1	0	0	0	0	0	0	0	0	0	0	0	0
GI-19-217	71	59	147	1	29.6872	3	1	0	85003	1	1	0	3	0	1	1	2	3	2	1	1	2	1	2	13	0	0	0	0	0	0	0	0	0	0	0	0	0	0	0	0	0	0	0	0	0	0	0	0
[truncated: 5,000 more columns]
