# Supplementary material for: The Molecular Twin artificial-intelligence platform integrates multi-omic data to predict outcomes for pancreatic adenocarcinoma patients
Source: Nat Cancer. 2024 Jan 22;5(2):299–314. doi: 10.1038/s43018-023-00697-7 (PMC10899109; doi:10.1038/s43018-023-00697-7)
Supplement: Supplementary file 4 — Nuclear features and computational pathology source data for analysis. [file 43018_2023_697_MOESM4_ESM.xlsx]

## Sheet: Features
Size & Shape, staining intensity, and staining texture of hematoxylin
Feature symbol 1	Feature symbol 2	Feature Name	Feature type	Origin	Paper/website	Additional info	Remarks
NF1	F1	Solidity	Shape features (by Matlab's regionprops)	Matlab	https://www.mathworks.com/help/images/ref/regionprops.html
NF2	F2	Extent
NF3	F3	EquivDiameter
NF4	F4	Eccentricity
NF5	F5	MinorAxisLength/MajorAxisLength
NF6	F6	Area
NF7	F7	Perimeter
NF8	F8	Mean	Intensity histogram based metrics:	PORTSFeat(1:6):	https://ncihub.org/groups/ports; https://ncihub.org/resources/downloads
NF9	F9	Variance
NF10	F10	Skewness
NF11	F11	Kurtosis
NF12	F12	Energy
NF13	F13	Entropy
NF14	F14	Angular second moment	Features of Gray-Tone-Spatial-Dependence-Matrix (GTSDM)	PORTSFeat(7:26)	https://ncihub.org/groups/ports; https://ncihub.org/resources/downloads		called "Energy" in Soh 1999
NF15	F15	Contrast
NF16	F16	Correlation
NF17	F17	Sum of squares variance
NF18	F18	Inverse Difference moment				van Griethuysen et. al., 2019	called "Homogeneity" in Soh 1999
NF19	F19	Sum average
NF20	F20	Sum variance
NF21	F21	Sum Entropy
NF22	F22	Entropy
NF23	F23	Difference Variance
NF24	F24	Difference Entropy
NF25	F25	Information Correlation 1
NF26	F26	Information Correlation 2
NF27	F27	Maximal Correlation Coefficient					*** NOT COMPUTED -- ALWAYS ZERO ***
NF28	F28	Autocorrelation	Texture Features from Soh (1999)		https://digitalcommons.unl.edu/cgi/viewcontent.cgi?referer=https://www.google.com/&httpsredir=1&article=1053&context=csearticles
NF29	F29	Dissimilarity
NF30	F30	Cluster Shade
NF31	F31	Cluster Prominence
NF32	F32	Maximum Probability
NF33	F33	Inverse Difference	Texture feature from Clausi (2002):		https://uwaterloo.ca/vision-image-processing-lab/sites/ca.vision-image-processing-lab/files/uploads/files/texture_segmentation_of_sar_sea_ice_imagery.pdf	van Griethuysen et. al., 2019
NF34	F34	Coarseness	Features of Neighborhood-Gray-Tone-Difference-Matrix(NGTDM)	PORTSFeat(27:31)	https://ncihub.org/groups/ports; https://ncihub.org/resources/downloads
NF35	F35	Contrast
NF36	F36	Busyness
NF37	F37	Complexity
NF38	F38	Texture Strength
NF39	F39	Small Zone Size Emphasis	Gray-Level Zone Size Metrics (GLZSM)	PORTSFeat(32:42)	https://ncihub.org/groups/ports; https://ncihub.org/resources/downloads
NF40	F40	Large Zone Size Emphasis				van Griethuysen et. al., 2019
NF41	F41	Low Gray-Level Zone Emphasis
NF42	F42	High Gray-Level Zone Emphasis
NF43	F43	Small Zone / Low Gray Emphasis
NF44	F44	Small Zone / High Gray Emphasis
NF45	F45	Large Zone / Low Gray Emphasis
NF46	F46	Large Zone / High Gray Emphasis				van Griethuysen et. al., 2019
NF47	F47	Gray-Level Non-Uniformity
NF48	F48	Zone Size Non-Uniformity
NF49	F49	Zone Size Percentage				van Griethuysen et. al., 2019
NF50	F50	SHORT RUN EMPHASIS (SRE)	Gray Level Run Length Features (GRLE)
NF51	F51	LONG RUN EMPHASIS(LRE)
NF52	F52	GRAY LEVEL NON-UNIFORMITY (GLN)
NF53	F53	RUN PERCENTAGE (RP)				van Griethuysen et. al., 2019
NF54	F54	RUN LENGTH NON-UNIFORMITY (RLN)
NF55	F55	LOW GRAY LEVEL RUN EMPHASIS (LGRE)
NF56	F56	HIGH GRAY LEVEL RUN EMPHASIS (HGRE)
NF57	F57	Heterogeneity	Features of chromatin conformation (by paper of Verbeek et al)	Matlab implementation	https://onlinelibrary.wiley.com/doi/pdf/10.1002/cyto.990070513
NF58	F58	Homogeneity
NF59	F59	Margination
NF60	F60	Clumping
NF61	F61	Condensation
NF62	F62	Closest Neighborhood Distance	Distance based features	Matlab implementation
NF63	F63	Average Distance to 5 Closest Neighbors		Matlab implementation

## Sheet: Section 2F
NF1_75_	NF16_0_95	NF46_0_1	NF59_min	NF2_0_1	NF62_75_	NF47_0_95	NF20_0_05	NF37_max	NF5_0_95	NF32_max	NF4_0_05	NF37_75_	NF22_std	NF31_mean	NF58_0_01	NF1_mean	NF51_75_	NF10_0_05	NF39_0_01	NF50_0_05	NF35_25_	NF12_0_01	NF40_25_	NF3_0_05	NF51_50_	NF43_0_99	NF11_75_	NF13_0_05	NF6_max	NF8_std	NF4_std	NF16_25_	NF42_std	NF13_0_9	NF5_75_	NF4_25_	NF50_75_	NF2_75_	Biobank_Number	label_deceased
0.978	0.91947	17235.1	0.165631	0.619048	38.5876	20.7605	393.869	6049.71	0.913925	0.390487	0.405882	3333.12	0.262774	1.09825e+06	0.62194	0.963458	1.4435	-0.803737	0.085377	0.894845	0.17934	0.0198592	17.9636	17.7339	1.39613	0.00164187	0.0237218	5.22923	1748	4.82833	0.156128	0.82018	289.23	5.68078	0.799731	0.600359	0.921648	0.773196	GI-16-102	1
0.977778	0.915098	16881.5	0.165512	0.6	46.0489	21.0525	385.703	6622.14	0.897345	0.19291	0.44133	3543.11	0.263362	1.1079e+06	0.578712	0.962374	1.43149	-0.725038	0.0861841	0.897613	0.191033	0.0196985	17.6281	17.8893	1.38769	0.0015512	-0.0314214	5.25477	1743	4.98642	0.150567	0.806684	302.421	5.7052	0.774765	0.632249	0.922814	0.77028	GI-17-699	1
0.972603	0.931303	12027.4	0.166103	0.544812	29.0689	14.2848	332.272	6299.54	0.864848	0.220241	0.502034	2524.57	0.224547	1.0809e+06	0.744281	0.948167	1.50366	-0.496824	0.0817045	0.882557	0.156994	0.0200842	19.7608	16.7746	1.44351	0.00215071	0.390461	5.07751	1736	5.40411	0.138176	0.823839	301.966	5.64811	0.708392	0.705819	0.915647	0.753333	GI-16-418	0
0.977208	0.904937	18254.9	0.164067	0.624377	41.1096	17.3089	375.585	6841.38	0.918639	0.307278	0.395098	3554.69	0.224083	990994	0.800638	0.965156	1.4296	-0.958022	0.0846163	0.896228	0.196645	0.0203777	17.2527	17.6979	1.38333	0.00146725	0.225503	5.17197	1677	4.58882	0.159542	0.795606	290.27	5.64619	0.804997	0.593278	0.923709	0.774194	GI-16-109	1
0.977723	0.917697	18137.3	0.168614	0.636627	35.8608	18.8549	356.739	5291.03	0.91765	0.183447	0.39739	3273.33	0.226239	1.03853e+06	0.66472	0.966172	1.45266	-1.02861	0.0841185	0.893167	0.171774	0.0201776	18.3065	17.948	1.4039	0.0015126	0.348142	5.14081	1736	4.97024	0.154452	0.816037	308.815	5.65614	0.812303	0.583236	0.920544	0.774633	GI-16-551	1
0.977754	0.911096	17612	0.167428	0.639018	42.9884	16.1801	401.581	6297.16	0.926209	0.217225	0.377011	3584.39	0.21909	1.07598e+06	0.694505	0.966537	1.42347	-0.804794	0.0860311	0.898014	0.202381	0.0200225	17.0849	18.0188	1.37673	0.00148344	0.0217093	5.24415	1630	4.45039	0.159047	0.800112	274.359	5.68118	0.822864	0.568239	0.924714	0.774762	GI-16-234	1
0.977189	0.918849	16703.7	0.166144	0.607951	31.0121	17.0439	367.467	5867.47	0.91186	0.121004	0.410502	3227.36	0.214265	944990	0.785343	0.956897	1.45256	-0.841542	0.0838423	0.892462	0.175113	0.0205145	18.3651	18.0205	1.40621	0.00148922	0.161949	5.16999	1404	4.83297	0.153016	0.818804	295	5.62889	0.793935	0.608003	0.919864	0.771242	GI-16-238	0
0.976486	0.913665	15185.2	0.165252	0.598968	27.8568	16.8463	389.687	6838.31	0.892026	0.380146	0.451985	3348.16	0.231983	975104	0.671387	0.959034	1.41748	-0.608188	0.085001	0.89811	0.185545	0.0203155	17.0677	17.5535	1.37631	0.00164469	-0.0204128	5.24025	1592	4.44246	0.145857	0.807535	262.26	5.66292	0.759732	0.650237	0.924319	0.769231	GI-16-336	1
0.976677	0.926469	17360.5	0.167155	0.582744	36.2008	20.4164	378.482	6154.86	0.900079	0.261833	0.435727	3157.21	0.261885	1.06407e+06	0.792753	0.953404	1.47262	-0.817923	0.083097	0.888805	0.170777	0.020256	18.6526	17.577	1.41657	0.00162212	0.0557262	5.18433	1728	5.37092	0.148644	0.829332	330.012	5.66686	0.779093	0.626909	0.91891	0.766667	GI-17-933	0
0.976096	0.913404	15741.8	0.165279	0.580533	70.4092	19.2941	351.252	7003.62	0.890684	0.17724	0.454621	3106.62	0.247638	967065	0.828514	0.959665	1.45379	-0.80951	0.0847024	0.894488	0.164284	0.0206607	18.2552	17.3712	1.40788	0.00156694	0.207904	5.15105	1690	5.18995	0.150726	0.813148	312.026	5.65603	0.760375	0.649484	0.920207	0.764098	GI-13-930	0
0.976415	0.911817	20788	0.166025	0.55064	30.0832	20.5312	400.839	6253.93	0.893236	0.222865	0.449587	3332.45	0.237666	1.15101e+06	0.729068	0.951019	1.4622	-0.918624	0.0844872	0.894031	0.176008	0.0197957	18.5217	18.2644	1.41201	0.00143294	0.080063	5.22611	1749	4.4225	0.149451	0.832532	282.202	5.70047	0.749345	0.662179	0.91967	0.7625	GI-16-391	1
0.976309	0.905004	17540.6	0.167122	0.578253	33.2866	18.2829	399.741	6547.21	0.891303	0.246352	0.453408	3580.66	0.24912	1.14067e+06	0.632649	0.958315	1.43214	-0.900456	0.0859654	0.897224	0.196541	0.0198654	17.4325	17.6258	1.38605	0.00163391	0.0621248	5.22187	1696	4.96726	0.148771	0.809243	306.506	5.69152	0.756904	0.653527	0.923477	0.76691	GI-14-071	0
0.973345	0.935077	14389.3	0.165814	0.547015	27.2947	14.6208	349.98	5628.88	0.872603	0.348183	0.48843	2872.04	0.220938	1.03238e+06	0.701367	0.94765	1.47312	-0.695344	0.0821518	0.888083	0.177999	0.0203597	18.3974	16.888	1.4148	0.00182847	0.162792	5.12725	1724	5.17221	0.140242	0.81138	300.531	5.64883	0.712775	0.701393	0.919693	0.75737	GI-16-433	0
0.976622	0.897153	16076	0.164735	0.607922	31.241	16.7163	406.268	6660.84	0.894366	0.170301	0.447337	3692.09	0.234054	1.0533e+06	0.623864	0.962981	1.40616	-0.674259	0.087165	0.902858	0.213219	0.019875	16.6061	17.5172	1.36517	0.00168449	-0.0893537	5.27634	1693	4.45827	0.148364	0.792702	264.937	5.69448	0.770156	0.637856	0.926373	0.770674	GI-16-444	1
0.977591	0.916115	17895.4	0.166568	0.603861	35.3553	20.4572	324.118	5721.28	0.900639	0.276091	0.434567	3342.31	0.224036	874986	0.724744	0.961181	1.46137	-0.843512	0.0833095	0.89056	0.171003	0.0206011	18.5638	18.6439	1.41213	0.00141643	0.262506	5.08626	1729	4.70952	0.149554	0.796838	295.52	5.61527	0.774164	0.632985	0.919254	0.770898	GI-14-231	1
0.976048	0.90598	15951.1	0.164	0.579146	33.6155	18.6706	360.44	5998.68	0.886999	0.335231	0.461772	3411.21	0.229177	935286	0.679883	0.958477	1.42215	-0.673674	0.085349	0.898918	0.18404	0.0201581	17.2918	17.9834	1.38082	0.00166185	0.0329057	5.20526	1719	4.62536	0.146249	0.799178	278.924	5.6677	0.748509	0.663124	0.923917	0.766161	GI-16-575	0
0.975645	0.908448	16708.1	0.166843	0.566775	32	18.3811	362.08	5651.22	0.881129	0.166322	0.472876	3415.99	0.214322	894206	0.769103	0.955902	1.41602	-0.673583	0.0855692	0.899476	0.185879	0.0203641	17.2554	18.0541	1.37801	0.00157665	0.0608143	5.20805	1754	4.25486	0.14444	0.792305	260.038	5.64992	0.733365	0.679835	0.923843	0.763617	GI-19-002	0
0.976949	0.900522	17655.4	0.164636	0.613259	34.5398	15.3762	427.799	6916.98	0.907227	0.459107	0.420642	3613.36	0.22029	1.18812e+06	0.638283	0.96487	1.41752	-0.784179	0.0868638	0.899598	0.211786	0.0194901	16.875	18.1245	1.37426	0.00157105	-0.132955	5.29855	1726	4.67564	0.153102	0.806058	288.253	5.71601	0.787388	0.616457	0.925428	0.772436	GI-14-297	1
0.977721	0.935868	17621.3	0.167011	0.62332	36.4246	19.3172	367.844	7081.68	0.918035	0.348909	0.396498	3139.86	0.246139	1.15729e+06	0.706818	0.964233	1.51565	-1.2101	0.0798349	0.879804	0.151493	0.0205506	19.1912	17.5535	1.43727	0.00169638	0.569568	5.09862	1753	5.77876	0.159271	0.828809	349.035	5.64428	0.814989	0.579476	0.917424	0.774588	GI-16-650	1
0.974138	0.917276	17198.4	0.164656	0.548109	29.2062	17.8914	351.186	6638.08	0.879132	0.451548	0.476579	3264.12	0.224174	1.00314e+06	0.873135	0.950393	1.47032	-0.874412	0.0836754	0.889638	0.183571	0.0207573	18.4445	17.5172	1.41256	0.00162881	0.266519	5.11621	1723	5.17818	0.146141	0.803473	321.054	5.62275	0.723156	0.690685	0.919669	0.759259	GI-19-120	0
0.974474	0.918818	15206.7	0.165225	0.570529	33.7343	18.7765	323.07	5322.05	0.878257	0.275753	0.478187	2924.74	0.223043	919527	0.869329	0.949186	1.48664	-0.713051	0.0830062	0.888353	0.155426	0.0207886	19.5172	17.3712	1.43301	0.00172697	0.352402	5.09784	1760	5.32367	0.143616	0.81103	318.445	5.60856	0.742465	0.669885	0.916188	0.761675	GI-14-343	1
0.97525	0.922674	16243.9	0.165266	0.572457	28.1603	17.867	355.976	5410.3	0.894997	0.132474	0.446073	3099.36	0.228594	1.01971e+06	0.698833	0.952894	1.45313	-0.678101	0.0825709	0.890962	0.16794	0.0200659	17.9463	17.3345	1.40109	0.0016501	0.109395	5.16009	1654	4.73057	0.150063	0.819594	281.602	5.6717	0.755188	0.655509	0.921376	0.762969	GI-16-590	0
0.978679	0.902191	19702.2	0.165905	0.611756	47.0266	23.4799	402.438	6879.63	0.910341	0.294791	0.41386	3817.06	0.264938	1.11671e+06	0.63166	0.964631	1.43572	-0.843731	0.0869468	0.898853	0.204702	0.0196366	17.4948	18.5412	1.38743	0.00149684	-0.0327785	5.27913	1758	4.63555	0.154511	0.803627	291.143	5.70558	0.797347	0.603521	0.923047	0.772727	GI-14-389	1
0.977889	0.917229	18920.8	0.164025	0.624444	36.2491	20.1646	356.493	6462.07	0.908499	0.210683	0.417887	3280.39	0.22133	944919	0.739907	0.964474	1.45656	-0.882267	0.0832808	0.892028	0.165667	0.0202616	18.6	18.746	1.40894	0.00147709	0.254795	5.15461	1759	4.48698	0.153002	0.816907	280.619	5.64738	0.799574	0.600567	0.919362	0.77381	GI-16-664	1
0.975717	0.910648	15844.7	0.166036	0.581736	30.0666	16.4156	365.479	5939.12	0.893152	0.255505	0.449755	3463.66	0.231499	941865	0.743667	0.95841	1.4226	-0.70628	0.085374	0.897472	0.191973	0.0202394	17.16	17.6258	1.37856	0.00168272	0.0889663	5.19618	1499	4.77639	0.148422	0.794349	289.107	5.65143	0.755725	0.654889	0.924162	0.765714	GI-14-429	1
0.978914	0.900634	22685.6	0.165151	0.636678	48.0885	21.2187	462.067	5927.06	0.925952	0.287334	0.377641	4119.41	0.256559	1.49195e+06	0.609009	0.967994	1.53488	-1.02111	0.0873618	0.887772	0.224104	0.0199873	18.3393	19.3246	1.4305	0.00138129	0.0234237	5.25075	1710	5.08409	0.159527	0.820519	323.715	5.7118	0.813875	0.581041	0.920816	0.776514	GI-14-450	1
0.977932	0.931683	17874.6	0.166469	0.626464	36.1386	19.1626	316.084	5127.95	0.920779	0.199226	0.390084	3006.73	0.222589	990154	0.605695	0.964065	1.50539	-1.03951	0.0818355	0.883366	0.151703	0.0204366	20.0209	18.0382	1.44388	0.00161533	0.554834	5.03462	1662	5.57206	0.160535	0.81951	338.002	5.62721	0.812649	0.582753	0.914771	0.775516	GI-16-739	1
0.977304	0.929472	19582	0.166212	0.584338	36.4005	21.2793	369.314	5600.75	0.893052	0.372633	0.449953	3451.92	0.226075	957133	0.808358	0.959161	1.45459	-0.901048	0.0802671	0.888135	0.17263	0.0203482	18.237	18.8476	1.40257	0.00136117	0.177858	5.17718	1756	4.44744	0.149233	0.809044	282.431	5.64762	0.761822	0.647786	0.920562	0.768333	GI-14-466	1
0.978403	0.908813	19133.5	0.165243	0.639736	36.3456	19.9439	371.161	6396.45	0.915778	0.42822	0.401684	3474.52	0.241174	1.06118e+06	0.75	0.967388	1.44965	-0.993366	0.0850019	0.894561	0.177071	0.0203492	18.2204	18.4724	1.40209	0.00143613	0.30448	5.17255	1749	4.7125	0.154109	0.814022	298.645	5.65348	0.809577	0.587013	0.920582	0.775897	GI-17-123	1
0.976562	0.90338	20756.6	0.165634	0.591519	33.9706	18.5098	435.006	6774.96	0.895553	0.322031	0.444955	3771.66	0.234308	1.30844e+06	0.693074	0.959133	1.4661	-0.899842	0.0871835	0.895464	0.213371	0.0198519	17.7097	18.334	1.40068	0.00145896	0.000750346	5.2871	1757	4.96556	0.14899	0.811096	311.043	5.70263	0.761473	0.648196	0.922691	0.767774	GI-14-575	1
0.978118	0.921441	17443.8	0.164364	0.633713	33.3766	21.8093	332.426	6085.53	0.919534	0.174154	0.39301	3300.71	0.23414	915897	0.720313	0.964315	1.4683	-0.987628	0.0826434	0.88901	0.162256	0.0206075	18.752	18.1245	1.41646	0.00158157	0.424627	5.0804	1760	5.11415	0.155726	0.807506	313.015	5.61353	0.813111	0.582109	0.918779	0.775373	GI-17-182	0
0.975875	0.890974	20110.8	0.162615	0.56334	32.4769	20.8634	410.592	6416.2	0.884909	0.299599	0.465764	3817.12	0.232661	1.14339e+06	0.675405	0.954946	1.42536	-0.887219	0.0876528	0.90037	0.209917	0.0201522	16.8328	18.2295	1.37466	0.00143598	0.0619437	5.27963	1724	4.41603	0.147487	0.794422	279.134	5.68276	0.736277	0.67668	0.925337	0.762705	GI-14-594	1
0.977823	0.924744	17379.1	0.167438	0.635477	41.8688	17.3945	405.515	6239.96	0.918647	0.270452	0.395079	3535.72	0.249749	1.30285e+06	0.532453	0.96652	1.43928	-0.871516	0.0863282	0.894439	0.20457	0.0195423	17.5685	17.4808	1.39035	0.00172783	0.0075253	5.24064	1455	4.98841	0.153657	0.81246	300.761	5.70682	0.806267	0.591552	0.922967	0.77524	GI-17-267	0
0.977211	0.915739	18748.2	0.164992	0.5853	33.0151	22.8306	306.552	5656.85	0.901716	0.678494	0.432328	3089	0.234271	802494	0.791442	0.957402	1.48798	-0.955726	0.0811387	0.883444	0.152815	0.0210224	19.6541	18.4033	1.43438	0.00146653	0.424465	5.01463	1758	4.82407	0.151529	0.809992	301.39	5.57486	0.769422	0.63874	0.915791	0.770189	GI-14-600	1
0.976943	0.920523	15936.6	0.164436	0.593226	38.4773	20.9669	363.735	5390.87	0.908178	0.141889	0.418584	3416.38	0.236732	927001	0.687168	0.958013	1.42806	-0.638654	0.0839472	0.894695	0.178751	0.0202371	17.4261	18.2644	1.3832	0.00152062	0.0386778	5.21576	1742	4.48263	0.153677	0.79959	265.834	5.65838	0.785785	0.6185	0.923496	0.768884	GI-17-390	1
0.976	0.92166	19481.3	0.165573	0.587486	28.0713	17.7905	340.928	5691.64	0.897217	0.446347	0.44159	3073.51	0.222636	987067	0.862534	0.957739	1.49072	-1.22382	0.0801873	0.88258	0.163863	0.0211116	19.0992	17.1462	1.4287	0.00152821	0.618043	5.01482	1604	4.97558	0.152942	0.819983	317.232	5.59602	0.767179	0.641433	0.917239	0.767907	GI-14-881	1
0.976534	0.904807	15684.3	0.163117	0.591378	31.1448	17.7686	373.538	6251.25	0.897687	0.145966	0.440635	3449.91	0.229466	958222	0.695147	0.96169	1.41382	-0.674982	0.0860394	0.901	0.191669	0.019925	17.1362	17.7339	1.37581	0.00164598	-0.0170724	5.23111	1605	4.5398	0.150363	0.799872	269.637	5.67699	0.76147	0.648201	0.924317	0.768966	GI-16-024	1
0.97718	0.910588	18477.9	0.164888	0.579605	36.0139	22.0399	371.271	6463.46	0.897098	0.222433	0.441832	3416.58	0.239933	999823	0.719558	0.958149	1.44636	-0.910064	0.0845785	0.894682	0.17228	0.0199836	18.0892	18.334	1.39955	0.00147542	0.149819	5.20236	1736	4.75736	0.152733	0.815917	297.638	5.6756	0.760298	0.649574	0.921083	0.768072	GI-16-035	1
0.975415	0.91046	16873.4	0.165939	0.58148	29.4279	15.9612	398.916	6085.29	0.888996	0.245761	0.457915	3385.76	0.227571	1.08405e+06	0.68624	0.957826	1.42706	-0.841146	0.0849689	0.897422	0.197307	0.019921	17.2057	17.2977	1.38254	0.00164612	0.0400519	5.24019	1729	4.77536	0.147701	0.808324	293.88	5.68024	0.750321	0.661073	0.924012	0.765933	GI-17-513	0
0.978349	0.911952	14967.6	0.165851	0.633077	39.6611	21.2661	339.028	7303.78	0.919032	0.2556	0.394182	3411.8	0.254959	929156	0.66366	0.96435	1.43364	-0.617573	0.0849984	0.894545	0.171828	0.0198326	17.7007	18.8527	1.38776	0.00150715	0.0989514	5.17214	1759	5.00743	0.15587	0.799537	298.895	5.67708	0.815184	0.579203	0.922216	0.775	GI-17-537	0
0.977427	0.923762	16099.3	0.165915	0.607759	33.2866	17.8933	415.224	7665.89	0.902462	0.183001	0.43077	3304.26	0.236821	1.11791e+06	0.609881	0.961951	1.43639	-0.703269	0.0849188	0.895705	0.182807	0.0194832	17.7147	18.1946	1.39107	0.00160918	-0.110851	5.28263	1724	4.71417	0.151301	0.826169	277.736	5.70902	0.776296	0.630369	0.922425	0.770056	GI-16-079	1
0.97853	0.923148	21573.3	0.164608	0.654833	49.2037	19.4384	420.334	6506.59	0.922646	0.260539	0.385648	3743	0.253331	1.31771e+06	0.550181	0.968838	1.45131	-0.907346	0.0862231	0.89479	0.202572	0.0193408	17.708	18.3392	1.39428	0.00137931	-0.00784941	5.24712	1697	4.74941	0.155591	0.81008	287.771	5.72653	0.827528	0.561424	0.922455	0.77646	GI-17-445	1
0.978205	0.896397	20087.4	0.165542	0.591575	43.1856	23.5223	384.26	6328.54	0.905221	0.297874	0.42494	3769.04	0.250064	994368	0.786341	0.962985	1.43159	-0.877456	0.0859766	0.899021	0.189611	0.0200079	17.7261	18.9823	1.38906	0.00140046	0.0960156	5.23298	1763	4.3505	0.151746	0.802108	281.579	5.67382	0.760105	0.649801	0.92231	0.77027	GI-17-563	1
0.977097	0.905532	17576.7	0.163713	0.588847	37	21.287	390.299	5601.77	0.897654	0.183194	0.4407	3585.53	0.25242	1.02255e+06	0.735763	0.959833	1.43394	-0.712512	0.0851575	0.897303	0.189335	0.0199881	17.5664	18.5412	1.38653	0.00141183	-0.0255047	5.24367	1761	5.05612	0.149498	0.802897	306.852	5.6864	0.758618	0.651536	0.922938	0.767726	GI-17-480	1
0.976418	0.93482	15711.3	0.189802	0.559302	110.368	15.7565	369.435	4647.11	0.893211	0.024201	0.449027	2678.36	0.19332	951749	0.850576	0.96577	1.49608	-0.652631	0.0835785	0.890405	0.161665	0.0201406	18.7398	17.9422	1.43493	0.00208933	0.217357	5.19723	989	4.76019	0.159081	0.80836	277.932	5.62064	0.748175	0.663412	0.917455	0.759629	GI-14-974	1
0.977778	0.898365	17980.7	0.167217	0.626322	42.5441	19.7587	384.458	6315.18	0.903069	0.122376	0.429492	3699.21	0.239415	1.00315e+06	0.614904	0.965061	1.41146	-0.762502	0.0868112	0.900932	0.194561	0.0203323	17.0777	18.3687	1.36833	0.00130719	0.0410888	5.23929	1605	4.31978	0.149636	0.787869	276.324	5.6644	0.786371	0.617755	0.925245	0.771583	GI-17-567	1
0.976064	0.899122	16617.8	0.16369	0.55993	35.1603	20.3512	387.45	5990.49	0.887701	0.139626	0.46042	3485.41	0.250031	997576	0.630991	0.954622	1.41025	-0.740316	0.0866096	0.901589	0.189158	0.0195932	16.9273	17.948	1.37033	0.0015291	-0.0421015	5.2613	1740	4.80385	0.148691	0.798943	292.54	5.69809	0.746381	0.665519	0.925379	0.759845	GI-17-615	1
0.976309	0.916219	16728.2	0.164959	0.580556	31.7805	17.2388	360.971	6955.96	0.897484	0.16471	0.441048	3402.39	0.233935	1.0223e+06	0.774409	0.958279	1.44855	-0.929791	0.0838688	0.893726	0.185621	0.0200705	17.8994	17.5535	1.39896	0.0017632	0.264229	5.14863	1728	5.36367	0.154078	0.803266	328.992	5.65554	0.766557	0.642177	0.921803	0.768105	GI-17-813	1
0.976265	0.919348	18344.7	0.166385	0.590909	34.4819	15.3583	375.929	6583.94	0.883572	0.191146	0.468295	3464.37	0.206859	1.00669e+06	0.845925	0.961893	1.44379	-0.918448	0.0833539	0.89195	0.199085	0.0204692	17.7546	17.7697	1.39422	0.00154263	0.163803	5.16563	1362	4.62202	0.14584	0.801147	295.108	5.63875	0.763218	0.646142	0.922037	0.769439	GI-17-816	0
0.977528	0.924441	17912.5	0.16492	0.603641	33.4215	20.0733	331.829	6306.59	0.913441	0.260422	0.406971	3082.99	0.234601	909278	0.748672	0.960778	1.47438	-1.01023	0.0818269	0.887458	0.154232	0.020562	18.9846	18.1595	1.42002	0.00150713	0.44085	5.07642	1753	5.11802	0.155469	0.817784	311.493	5.61941	0.792888	0.609368	0.918154	0.772622	GI-18-011	0
0.978085	0.92904	16842.7	0.167199	0.618571	41.3038	22.3823	343.236	5573.47	0.91544	0.173052	0.402455	3275.91	0.247014	1.03121e+06	0.618804	0.963816	1.461	-0.851126	0.0834813	0.890822	0.164479	0.0197791	18.5859	18.0347	1.41044	0.0015382	0.257077	5.14964	1736	5.16063	0.156938	0.811357	312.73	5.66981	0.809424	0.587224	0.919365	0.773238	GI-18-234	1
0.976271	0.925497	18516.9	0.166456	0.58717	31.8277	17.373	378.232	5910.15	0.896758	0.252292	0.442521	3249.62	0.22476	1.12312e+06	0.616303	0.95668	1.47063	-0.996856	0.0828867	0.888168	0.170225	0.0202366	18.5451	17.7697	1.41434	0.0015421	0.275057	5.16653	1677	4.85716	0.151462	0.825609	300.945	5.66117	0.768278	0.640116	0.919449	0.767569	GI-18-356	1
0.975753	0.909158	15163.2	0.166764	0.598453	58.8303	15.6212	401.292	5476.45	0.899256	0.167572	0.437422	3249.36	0.23789	1.08421e+06	0.749574	0.960765	1.42761	-0.741576	0.0858409	0.897105	0.193758	0.0202858	17.1325	17.0382	1.38122	0.00166286	-0.0209984	5.2404	1648	5.06189	0.15167	0.801616	302.935	5.67229	0.774028	0.633151	0.924159	0.767345	GI-18-438	1
0.977186	0.921301	17114	0.167136	0.592476	36.6879	16.1719	432.33	6166.55	0.912993	0.164162	0.407974	3581.77	0.238042	1.22717e+06	0.589852	0.959186	1.43228	-0.770128	0.086052	0.897749	0.205842	0.0195787	17.3761	17.7339	1.38444	0.0015489	-0.138782	5.30982	1661	4.99597	0.157962	0.815009	297.717	5.72273	0.791366	0.611342	0.923688	0.771212	GI-18-661	1
0.975657	0.911298	18205.8	0.167477	0.538246	33.2415	24.7278	372.69	5490.02	0.872546	0.102705	0.488531	3281.09	0.245163	950713	0.755209	0.947682	1.44399	-0.839519	0.0850394	0.89649	0.165108	0.0203599	18.341	18.2295	1.4014	0.00144829	0.101138	5.20524	1760	4.75628	0.142438	0.821517	292.451	5.65623	0.719241	0.694761	0.920435	0.756438	GI-18-674	0
0.978723	0.915234	19788	0.167133	0.642512	46.6905	21.8592	412.875	6724.18	0.923193	0.310703	0.384337	3878.34	0.255762	1.31501e+06	0.534822	0.968203	1.45866	-0.968695	0.086171	0.895684	0.204371	0.0197401	18	17.948	1.40114	0.00158771	0.127445	5.25352	1762	5.19655	0.158919	0.809346	315.332	5.70457	0.815644	0.578554	0.92149	0.776042	GI-18-779	1
0.976077	0.893931	18098.3	0.163091	0.58644	30.8869	19.7532	360.378	6902.28	0.885014	0.14707	0.465564	3695.32	0.227988	929941	0.712823	0.959815	1.41607	-0.881548	0.0859595	0.899926	0.196053	0.0202602	17.1104	17.9852	1.37495	0.00146265	0.179388	5.1796	1762	4.38389	0.146285	0.784307	277.46	5.65003	0.742312	0.670054	0.924592	0.766529	GI-19-001	0
0.974955	0.919779	16971.1	0.165546	0.557011	31.0483	17.6723	363.038	6657.61	0.876491	0.301543	0.481419	3293.25	0.224469	980812	0.88434	0.953669	1.45948	-0.813026	0.083023	0.891276	0.177361	0.0204765	18.2214	18.0541	1.40817	0.00154148	0.142082	5.15271	1714	4.94151	0.142639	0.81395	303.093	5.64784	0.723353	0.690478	0.920577	0.76151	GI-19-025	0
0.974442	0.910844	14328.5	0.164557	0.552524	28.4429	17.2537	367.744	6183.36	0.87742	0.248222	0.479722	3316.36	0.238781	923469	0.698375	0.953753	1.41954	-0.478929	0.084844	0.897873	0.190269	0.0203643	17.1955	17.1499	1.37902	0.00179332	0.0127735	5.19557	1755	4.37555	0.145035	0.796498	252.477	5.64919	0.720587	0.693364	0.924141	0.760417	GI-19-061	0
0.975634	0.909598	18263.6	0.165376	0.544219	30.6757	20.0996	383.414	5826.06	0.883856	0.173821	0.46776	3286.97	0.239098	1.00847e+06	0.72895	0.951993	1.43902	-0.770389	0.0852181	0.896891	0.175882	0.0197129	17.9702	18.1245	1.39612	0.00148999	0.0293661	5.2271	1761	4.34271	0.146569	0.821462	267.838	5.6901	0.725061	0.688685	0.921491	0.762162	GI-19-082	0
0.975513	0.934656	16602.6	0.167382	0.554673	37.0068	19.7508	376.334	5634.07	0.895058	0.265042	0.445949	2988.89	0.2381	1.0395e+06	0.672355	0.949618	1.48459	-0.69407	0.0821164	0.886083	0.157885	0.0202647	18.9963	18.0893	1.42652	0.00157657	0.0762493	5.18265	1720	4.66817	0.152493	0.831945	276.082	5.66389	0.741997	0.670403	0.917586	0.764041	GI-19-165	0
0.97663	0.894972	17763.5	0.165531	0.610815	30	16.0931	397.082	6721.45	0.898753	0.143994	0.438456	3548.41	0.214268	1.00533e+06	0.703591	0.962241	1.40407	-0.73643	0.0866535	0.902562	0.205065	0.0199698	16.6992	17.8055	1.36585	0.00153202	-0.048078	5.25745	1745	4.11582	0.148068	0.797419	256.869	5.68122	0.772875	0.634559	0.926034	0.77067	GI-19-176	1
0.977408	0.913547	18108	0.165697	0.592605	37.6431	21.0925	361.792	7743.97	0.903181	0.27295	0.42926	3481.16	0.250047	986264	0.699465	0.960332	1.43439	-0.831487	0.0850636	0.896341	0.182528	0.0202577	17.6782	17.948	1.3886	0.00146769	0.118788	5.17734	1722	4.66436	0.157451	0.801614	290.904	5.66167	0.781869	0.623442	0.922257	0.771067	GI-19-206	1
0.978136	0.926294	17960.8	0.164896	0.623067	44.6626	21.1201	438.669	6004.21	0.911444	0.323562	0.411425	3439.37	0.256546	1.28063e+06	0.632717	0.963493	1.4609	-0.736228	0.0855608	0.894369	0.185276	0.0193319	18.0741	18.1595	1.40416	0.00139575	-0.164385	5.31763	1754	4.84697	0.152751	0.832816	293.163	5.73803	0.79496	0.606662	0.921422	0.772979	GI-19-217	0
0.977883	0.911801	19529.9	0.16683	0.632099	34.9857	17.6548	376.409	6961.63	0.915055	0.342809	0.403329	3680.08	0.230966	1.06741e+06	0.695238	0.965796	1.44293	-0.958093	0.0853248	0.894325	0.202559	0.0206008	17.7437	18.0893	1.3935	0.00145296	0.240958	5.16784	1759	4.60141	0.155391	0.795635	295.21	5.64169	0.800611	0.599184	0.922318	0.775	GI-16-370	1
0.977818	0.904163	20297.8	0.165368	0.626883	33.1059	15.9741	400.184	5527.01	0.919843	0.176048	0.392287	3460.02	0.205813	1.11755e+06	0.710923	0.964419	1.43524	-0.889423	0.086012	0.897927	0.194783	0.019693	17.604	18.334	1.38838	0.00148833	0.0665437	5.22503	1739	4.21812	0.158981	0.816185	265.761	5.69847	0.813635	0.581376	0.922967	0.774183	GI-16-545	1
0.975852	0.939719	15844.1	0.165859	0.545214	51.4075	21.1378	361.714	7133.53	0.895351	0.524824	0.445361	3067.82	0.372824	1.23828e+06	0.772996	0.950805	1.54514	-0.985427	0.0821137	0.869297	0.158436	0.0204061	19.6814	17.3785	1.44821	0.00165077	0.166492	4.94525	1756	7.08922	0.151509	0.819549	412.461	5.65513	0.738586	0.674159	0.917042	0.763183	GI-18-423	1
0.975737	0.90011	16861.9	0.164998	0.576253	30.4631	17.1924	358.655	6323.08	0.886779	0.142639	0.462193	3486.44	0.219712	884671	0.753774	0.956396	1.41796	-0.805308	0.0847835	0.898465	0.189971	0.0206434	17.1145	17.8055	1.37434	0.00156778	0.172263	5.17208	1679	4.52406	0.147344	0.787112	279.841	5.63215	0.755725	0.65489	0.924387	0.767045	GI-18-444	1
0.978191	0.911942	18441.5	0.167869	0.607761	45.0666	24.525	353.502	6498.94	0.910222	0.209975	0.41412	3380.07	0.256988	981142	0.6653	0.964422	1.45983	-1.01004	0.0839586	0.892078	0.167524	0.0202492	18.4322	17.9125	1.40991	0.00145985	0.309312	5.13711	1753	5.08604	0.157778	0.811996	318.397	5.65075	0.792298	0.610135	0.919707	0.77291	GI-19-081	1
0.976234	0.904985	16867.6	0.166781	0.621488	32.8024	16.4173	320.244	5075.85	0.892724	0.12028	0.450603	3058.4	0.203915	883664	0.883981	0.964258	1.46083	-1.08669	0.0837338	0.891817	0.173096	0.0219743	18.6259	17.7446	1.41445	0.00143997	0.671831	5.05066	1370	5.07673	0.150278	0.795479	317.522	5.56679	0.795502	0.605951	0.918785	0.771768	GI-19-079	1
0.977199	0.930319	19405.3	0.186615	0.614741	52.7731	19.4352	399.568	6403.14	0.927503	0.298908	0.373817	3942	0.282355	1.36082e+06	0.754078	0.963464	1.5353	-0.977971	0.0854107	0.885138	0.197379	0.0209588	18.8764	17.9338	1.43148	0.00134807	0.217563	5.16726	1754	5.75241	0.160705	0.817796	357.391	5.63347	0.814541	0.580106	0.919583	0.774194	GI-19-234	0
