# Supplementary material for: The Molecular Twin artificial-intelligence platform integrates multi-omic data to predict outcomes for pancreatic adenocarcinoma patients
Source: Nat Cancer. 2024 Jan 22;5(2):299–314. doi: 10.1038/s43018-023-00697-7 (PMC10899109; doi:10.1038/s43018-023-00697-7)
Supplement: Supplementary file 5 — Multi-omic modeling results with feature weights and statistical source data. [file 43018_2023_697_MOESM5_ESM.zip]

Archive with 2 entries (2 files):
- Figure_3_multiomic_modeling_results_with_feature_weights.xls
- __MACOSX/._Figure_3_multiomic_modeling_results_with_feature_weights.xls
