# Supplementary material for: The Molecular Twin artificial-intelligence platform integrates multi-omic data to predict outcomes for pancreatic adenocarcinoma patients
Source: Nat Cancer. 2024 Jan 22;5(2):299–314. doi: 10.1038/s43018-023-00697-7 (PMC10899109; doi:10.1038/s43018-023-00697-7)
Supplement: Supplementary file 5 — Multi-omic modeling results with feature weights and statistical source data. [file 43018_2023_697_MOESM5_ESM.zip › Figure_3_multiomic_modeling_results_with_feature_weights.xls]

## Sheet: Figure_3_multiomic_modeling_res
	feature_prefix	num_samples	test_loo_metric	target_label	num_input_features	model_type	top_15_feature_1	top_15_feature_2	top_15_feature_3	top_15_feature_4	top_15_feature_5	top_15_feature_6	top_15_feature_7	top_15_feature_8	top_15_feature_9	top_15_feature_10	top_15_feature_11	top_15_feature_12	top_15_feature_13	top_15_feature_14	top_15_feature_15	top_15_feature_16	top_15_feature_17	top_15_feature_18	top_15_feature_19	top_15_feature_20	top_15_feature_21	top_15_feature_22	top_15_feature_23	top_15_feature_24	top_15_feature_25	top_15_feature_26	top_15_feature_27	top_15_feature_28	top_15_feature_29	top_15_feature_30	top_15_feature_31	top_15_feature_32	top_15_feature_33	top_15_feature_34	top_15_feature_35	top_15_feature_36	top_15_feature_37	top_15_feature_38	top_15_feature_39	top_15_feature_40	top_15_feature_41	top_15_feature_42	top_15_feature_43
0	('tissue_protein_', 'pathology_NF', 'freebayes_SNV_', 'rna_expr_')	39	0.666667	label_deceased	4560	SVM_Model	tissue_protein_Q9H492_MLP3A feat_freq:0.9487, feat_weight_mean:-149	tissue_protein_P27658_CO8A1 feat_freq:0.9487, feat_weight_mean:-118	rna_expr_YY1AP1 feat_freq:0.7949, feat_weight_mean:-160	rna_expr_NFE2L2 feat_freq:0.6410, feat_weight_mean:-183	rna_expr_ACSL3 feat_freq:0.5641, feat_weight_mean:-180	rna_expr_ZNF704 feat_freq:0.5641, feat_weight_mean:-189	rna_expr_SRSF4 feat_freq:0.4872, feat_weight_mean:201	rna_expr_TOMM7 feat_freq:0.3333, feat_weight_mean:-281	tissue_protein_Q68EM7_RHG17 feat_freq:0.2821, feat_weight_mean:367	tissue_protein_Q12768_WASC5 feat_freq:0.2821, feat_weight_mean:-374	rna_expr_ATAD3A feat_freq:0.2564, feat_weight_mean:390	tissue_protein_Q6ZMP0_THSD4 feat_freq:0.2564, feat_weight_mean:-409	tissue_protein_P27701_CD82 feat_freq:0.2564, feat_weight_mean:-380	freebayes_SNV_TGFBR1 feat_freq:0.2308, feat_weight_mean:-449	tissue_protein_P04075_ALDOA feat_freq:0.2308, feat_weight_mean:464	tissue_protein_P08185_CBG feat_freq:0.2308, feat_weight_mean:-443	tissue_protein_O95070_YIF1A feat_freq:0.2051, feat_weight_mean:481	tissue_protein_P02549_SPTA1 feat_freq:0.2051, feat_weight_mean:499	tissue_protein_Q9BYD1_RM13 feat_freq:0.2051, feat_weight_mean:-517	rna_expr_NBPF26 feat_freq:0.1795, feat_weight_mean:530	tissue_protein_Q9BXJ0_C1QT5 feat_freq:0.1795, feat_weight_mean:-574	rna_expr_TFCP2 feat_freq:0.1795, feat_weight_mean:-542	rna_expr_SAFB feat_freq:0.1538, feat_weight_mean:645	rna_expr_SLC25A13 feat_freq:0.1538, feat_weight_mean:-621	tissue_protein_O15269_SPTC1 feat_freq:0.1538, feat_weight_mean:656	freebayes_SNV_ERG feat_freq:0.1538, feat_weight_mean:-674	rna_expr_TIPARP feat_freq:0.1538, feat_weight_mean:-592	rna_expr_CPNE3 feat_freq:0.1282, feat_weight_mean:-751	rna_expr_PRKX feat_freq:0.1282, feat_weight_mean:-757	tissue_protein_P24539_AT5F1 feat_freq:0.1282, feat_weight_mean:735	tissue_protein_Q9NUV9_GIMA4 feat_freq:0.1282, feat_weight_mean:717	rna_expr_RPL35A feat_freq:0.1282, feat_weight_mean:-741	tissue_protein_P55160_NCKPL feat_freq:0.1282, feat_weight_mean:782	tissue_protein_O14786_NRP1 feat_freq:0.1282, feat_weight_mean:796	rna_expr_USP22 feat_freq:0.1026, feat_weight_mean:-1024	tissue_protein_Q6UVY6_MOXD1 feat_freq:0.1026, feat_weight_mean:-1028	tissue_protein_Q9UBT3_DKK4 feat_freq:0.1026, feat_weight_mean:953	tissue_protein_P09012_SNRPA feat_freq:0.1026, feat_weight_mean:962	tissue_protein_Q8IZ83_A16A1 feat_freq:0.1026, feat_weight_mean:1065	tissue_protein_P33241_LSP1 feat_freq:0.1026, feat_weight_mean:1052	tissue_protein_P41223_BUD31 feat_freq:0.1026, feat_weight_mean:-978	rna_expr_TMEM248 feat_freq:0.1026, feat_weight_mean:-945	tissue_protein_Q6FHJ7_SFRP4 feat_freq:0.1026, feat_weight_mean:-1014
1	('tissue_protein_', 'pathology_NF', 'freebayes_SNV_', 'rna_expr_')	39	0.717949	label_deceased	4560	PCA_LR_Model
2	('tissue_protein_', 'pathology_NF', 'freebayes_SNV_', 'rna_expr_')	39	0.589744	label_deceased	4560	L1_Norm_SVM_Model	freebayes_SNV_ERG feat_freq:0.3077, feat_weight_mean:-39	rna_expr_YY1AP1 feat_freq:0.2564, feat_weight_mean:-30	rna_expr_NFE2L2 feat_freq:0.2308, feat_weight_mean:-29	tissue_protein_P27658_CO8A1 feat_freq:0.2051, feat_weight_mean:-34	tissue_protein_Q9H492_MLP3A feat_freq:0.2051, feat_weight_mean:-33	freebayes_SNV_TGFBR1 feat_freq:0.2051, feat_weight_mean:-33	tissue_protein_P27701_CD82 feat_freq:0.1795, feat_weight_mean:-41	rna_expr_ZNF704 feat_freq:0.1795, feat_weight_mean:-43	tissue_protein_Q9BT78_CSN4 feat_freq:0.1538, feat_weight_mean:44	freebayes_SNV_PSMB6 feat_freq:0.1538, feat_weight_mean:-64	tissue_protein_Q9NUV9_GIMA4 feat_freq:0.1538, feat_weight_mean:26	rna_expr_TOMM7 feat_freq:0.1538, feat_weight_mean:-47	freebayes_SNV_CBFB feat_freq:0.1538, feat_weight_mean:-49	freebayes_SNV_CYP2D6 feat_freq:0.1538, feat_weight_mean:-49	freebayes_SNV_PIK3CB feat_freq:0.1538, feat_weight_mean:-49	freebayes_SNV_MAPK12 feat_freq:0.1538, feat_weight_mean:-49	tissue_protein_Q9BXJ0_C1QT5 feat_freq:0.1282, feat_weight_mean:-73	tissue_protein_P55160_NCKPL feat_freq:0.1282, feat_weight_mean:79	tissue_protein_O95070_YIF1A feat_freq:0.1282, feat_weight_mean:65	tissue_protein_Q96M96_FGD4 feat_freq:0.1282, feat_weight_mean:-82	tissue_protein_P35900_K1C20 feat_freq:0.1282, feat_weight_mean:69	tissue_protein_Q96P44_COLA1 feat_freq:0.1282, feat_weight_mean:-52	rna_expr_SLC25A13 feat_freq:0.1282, feat_weight_mean:-86	rna_expr_RNA5SP389 feat_freq:0.1282, feat_weight_mean:70	tissue_protein_P04075_ALDOA feat_freq:0.1026, feat_weight_mean:67	tissue_protein_Q6ZMP0_THSD4 feat_freq:0.1026, feat_weight_mean:-73	freebayes_SNV_HLA-DRB6 feat_freq:0.1026, feat_weight_mean:63	freebayes_SNV_ROS1 feat_freq:0.1026, feat_weight_mean:63	freebayes_SNV_EIF5A feat_freq:0.1026, feat_weight_mean:63	freebayes_SNV_IFNAR2 feat_freq:0.1026, feat_weight_mean:63	tissue_protein_P12107_COBA1 feat_freq:0.1026, feat_weight_mean:-38	freebayes_SNV_BAGE4 feat_freq:0.1026, feat_weight_mean:-85	freebayes_SNV_FGF20 feat_freq:0.1026, feat_weight_mean:-87	freebayes_SNV_OCIAD2-CWH43 feat_freq:0.1026, feat_weight_mean:-87	freebayes_SNV_HLA-DOA.6 feat_freq:0.1026, feat_weight_mean:-87	freebayes_SNV_PBRM1 feat_freq:0.1026, feat_weight_mean:-87	freebayes_SNV_FANCA feat_freq:0.1026, feat_weight_mean:-87	freebayes_SNV_MET feat_freq:0.1026, feat_weight_mean:-87	freebayes_SNV_SPEN feat_freq:0.1026, feat_weight_mean:-87	freebayes_SNV_MIB1 feat_freq:0.1026, feat_weight_mean:-87	freebayes_SNV_KLLN feat_freq:0.1026, feat_weight_mean:-87	freebayes_SNV_IDO1 feat_freq:0.1026, feat_weight_mean:-87	freebayes_SNV_EPCAM feat_freq:0.1026, feat_weight_mean:-87
3	('tissue_protein_', 'pathology_NF', 'freebayes_SNV_', 'rna_expr_')	39	0.666667	label_deceased	4560	L1_Norm_RF_Model	rna_expr_SRSF4 feat_freq:0.6667, feat_weight_mean:0	rna_expr_USP22 feat_freq:0.5897, feat_weight_mean:0	rna_expr_YY1AP1 feat_freq:0.4872, feat_weight_mean:0	rna_expr_BMS1 feat_freq:0.4359, feat_weight_mean:0	tissue_protein_P27658_CO8A1 feat_freq:0.4359, feat_weight_mean:0	pathology_NF4_std feat_freq:0.3846, feat_weight_mean:0	rna_expr_NFE2L2 feat_freq:0.3590, feat_weight_mean:0	rna_expr_ACSL3 feat_freq:0.3333, feat_weight_mean:0	rna_expr_RNA5SP389 feat_freq:0.3333, feat_weight_mean:0	rna_expr_ABHD2 feat_freq:0.2564, feat_weight_mean:0	tissue_protein_O75947_ATP5H feat_freq:0.2308, feat_weight_mean:0	tissue_protein_P04075_ALDOA feat_freq:0.2308, feat_weight_mean:0	rna_expr_USP40 feat_freq:0.2308, feat_weight_mean:0	rna_expr_PSMD5 feat_freq:0.2308, feat_weight_mean:0	pathology_NF1_75% feat_freq:0.2051, feat_weight_mean:0	tissue_protein_P27701_CD82 feat_freq:0.2051, feat_weight_mean:0	tissue_protein_P05388_RLA0 feat_freq:0.2051, feat_weight_mean:0	tissue_protein_Q9H492_MLP3A feat_freq:0.1795, feat_weight_mean:0	tissue_protein_Q96P44_COLA1 feat_freq:0.1795, feat_weight_mean:0	pathology_NF1_0.9 feat_freq:0.1795, feat_weight_mean:0	rna_expr_KANSL1L feat_freq:0.1538, feat_weight_mean:0	pathology_NF28_0.99 feat_freq:0.1538, feat_weight_mean:0	rna_expr_UBE2Z feat_freq:0.1538, feat_weight_mean:0	rna_expr_ANKRD13A feat_freq:0.1538, feat_weight_mean:0	tissue_protein_P03905_NU4M feat_freq:0.1282, feat_weight_mean:0	rna_expr_LRIG3 feat_freq:0.1282, feat_weight_mean:0	tissue_protein_P12107_COBA1 feat_freq:0.1282, feat_weight_mean:0	tissue_protein_P07954_FUMH feat_freq:0.1282, feat_weight_mean:0	rna_expr_YBX1 feat_freq:0.1282, feat_weight_mean:0	rna_expr_ZNF704 feat_freq:0.1282, feat_weight_mean:0	rna_expr_NIPAL2 feat_freq:0.1282, feat_weight_mean:0	rna_expr_SAMD4A feat_freq:0.1282, feat_weight_mean:0	rna_expr_NBPF26 feat_freq:0.1026, feat_weight_mean:0	tissue_protein_P15090_FABP4 feat_freq:0.1026, feat_weight_mean:0	tissue_protein_Q01130_SRSF2 feat_freq:0.1026, feat_weight_mean:0	tissue_protein_Q9BXJ0_C1QT5 feat_freq:0.1026, feat_weight_mean:0	tissue_protein_P50895_BCAM feat_freq:0.1026, feat_weight_mean:0	tissue_protein_O75369_FLNB feat_freq:0.1026, feat_weight_mean:0	pathology_NF4_0.05 feat_freq:0.1026, feat_weight_mean:0	rna_expr_APOL2 feat_freq:0.1026, feat_weight_mean:0	rna_expr_MYL6 feat_freq:0.0769, feat_weight_mean:0	rna_expr_TRIM25 feat_freq:0.0769, feat_weight_mean:0	tissue_protein_O95782_AP2A1 feat_freq:0.0769, feat_weight_mean:0
4	('tissue_protein_', 'pathology_NF', 'freebayes_SNV_', 'rna_expr_')	39	0.666667	label_deceased	4560	L1_Norm_MLP_Model
5	('tissue_protein_', 'pathology_NF', 'freebayes_SNV_', 'rna_expr_')	39	0.692308	label_deceased	4560	RFE_LR_Model	tissue_protein_A0AV96_RBM47:1.0	tissue_protein_A1X283_SPD2B:1.0	tissue_protein_O00194_RB27B:0.9743589743589743	tissue_protein_O00754_MA2B1:0.9487179487179487	tissue_protein_A0MZ66_SHOT1:0.9230769230769231	tissue_protein_A0FGR8_ESYT2:0.8974358974358975	tissue_protein_A6NMY6_AXA2L:0.8717948717948718	tissue_protein_O14786_NRP1:0.8461538461538461	tissue_protein_O15269_SPTC1:0.8461538461538461	tissue_protein_O15484_CAN5:0.8205128205128205	tissue_protein_O15382_BCAT2:0.7948717948717948	tissue_protein_O43324_MCA3:0.7948717948717948	tissue_protein_O43402_EMC8:0.7435897435897436	tissue_protein_O15533_TPSN:0.5897435897435898	tissue_protein_O43464_HTRA2:0.5128205128205128	tissue_protein_O00267_SPT5H:0.41025641025641024	tissue_protein_O00182_LEG9:0.1794871794871795	tissue_protein_O43765_SGTA:0.15384615384615385	tissue_protein_O00499_BIN1:0.15384615384615385	tissue_protein_O00186_STXB3:0.1282051282051282	tissue_protein_O00469_PLOD2:0.1282051282051282	tissue_protein_O00629_IMA3:0.1282051282051282	tissue_protein_O15144_ARPC2:0.1282051282051282	tissue_protein_O00483_NDUA4:0.10256410256410256	tissue_protein_A0A0C4DH36_HV338:0.10256410256410256	tissue_protein_O60218_AK1BA:0.07692307692307693	tissue_protein_O00400_ACATN:0.07692307692307693	tissue_protein_O43493_TGON2:0.07692307692307693	tissue_protein_O15355_PPM1G:0.07692307692307693	tissue_protein_A6NNZ2_TBB8B:0.07692307692307693	tissue_protein_O00299_CLIC1:0.05128205128205128	tissue_protein_O00154_BACH:0.05128205128205128	tissue_protein_P27658_CO8A1:0.05128205128205128	tissue_protein_O14531_DPYL4:0.05128205128205128	tissue_protein_Q9H492_MLP3A:0.02564102564102564	tissue_protein_O00214_LEG8:0.02564102564102564	tissue_protein_A0A075B6S5_KV127:0.02564102564102564	tissue_protein_O00178_GTPB1:0.02564102564102564	tissue_protein_O00291_HIP1:0.02564102564102564	tissue_protein_O15460_P4HA2:0.02564102564102564	tissue_protein_O14745_NHRF1:0.02564102564102564	tissue_protein_O14498_ISLR:0.02564102564102564	freebayes_SNV_ERG:0.02564102564102564
6	('tissue_protein_', 'pathology_NF', 'freebayes_SNV_', 'rna_expr_')	39	0.74359	label_deceased	4560	RFE_RF_Model	tissue_protein_A0FGR8_ESYT2:1.0	tissue_protein_A0MZ66_SHOT1:1.0	tissue_protein_A1X283_SPD2B:1.0	tissue_protein_A6NMY6_AXA2L:1.0	tissue_protein_A6NNZ2_TBB8B:1.0	tissue_protein_O00154_BACH:1.0	tissue_protein_O00178_GTPB1:1.0	tissue_protein_O00182_LEG9:1.0	tissue_protein_O00186_STXB3:1.0	tissue_protein_O00194_RB27B:1.0	tissue_protein_O00214_LEG8:1.0	tissue_protein_A0AV96_RBM47:0.8205128205128205	tissue_protein_O00267_SPT5H:0.7948717948717948	tissue_protein_A0A0C4DH36_HV338:0.6410256410256411	tissue_protein_O00291_HIP1:0.5641025641025641	tissue_protein_A0A0C4DH35_HV335:0.41025641025641024	tissue_protein_O00299_CLIC1:0.358974358974359	tissue_protein_A0A075B6S5_KV127:0.20512820512820512	tissue_protein_O00391_QSOX1:0.15384615384615385	rna_expr_SRSF4:0.02564102564102564	pathology_NF5_0.95:0.02564102564102564
7	('tissue_protein_', 'pathology_NF', 'freebayes_SNV_', 'rna_expr_')	39	0.641026	label_recurred	4560	SVM_Model	rna_expr_ACSL3 feat_freq:0.8974, feat_weight_mean:-129	rna_expr_NFE2L2 feat_freq:0.8718, feat_weight_mean:-131	rna_expr_CPNE3 feat_freq:0.8462, feat_weight_mean:-160	rna_expr_TOMM7 feat_freq:0.8462, feat_weight_mean:-171	rna_expr_YY1AP1 feat_freq:0.8205, feat_weight_mean:-141	tissue_protein_O15269_SPTC1 feat_freq:0.7692, feat_weight_mean:195	rna_expr_SMG1P5 feat_freq:0.6410, feat_weight_mean:-174	freebayes_SNV_TGFBR1 feat_freq:0.4872, feat_weight_mean:-246	tissue_protein_Q68EM7_RHG17 feat_freq:0.4615, feat_weight_mean:239	rna_expr_MYL6 feat_freq:0.4615, feat_weight_mean:268	tissue_protein_Q96M96_FGD4 feat_freq:0.4103, feat_weight_mean:-317	freebayes_SNV_ERG feat_freq:0.4103, feat_weight_mean:-292	tissue_protein_O95070_YIF1A feat_freq:0.2821, feat_weight_mean:413	tissue_protein_Q9BT78_CSN4 feat_freq:0.2564, feat_weight_mean:458	rna_expr_TPM4 feat_freq:0.2564, feat_weight_mean:440	rna_expr_ZC4H2 feat_freq:0.2308, feat_weight_mean:-528	rna_expr_RPL29 feat_freq:0.2308, feat_weight_mean:-424	rna_expr_RPL35A feat_freq:0.2051, feat_weight_mean:-525	tissue_protein_Q9NUV9_GIMA4 feat_freq:0.1795, feat_weight_mean:729	tissue_protein_P02144_MYG feat_freq:0.1795, feat_weight_mean:-737	rna_expr_NIPAL2 feat_freq:0.1795, feat_weight_mean:-626	pathology_NF37_std feat_freq:0.1795, feat_weight_mean:-585	rna_expr_MFN2 feat_freq:0.1795, feat_weight_mean:582	rna_expr_GRAMD2B feat_freq:0.1538, feat_weight_mean:-754	tissue_protein_Q8IZ83_A16A1 feat_freq:0.1538, feat_weight_mean:859	freebayes_SNV_KDM5C feat_freq:0.1538, feat_weight_mean:-834	tissue_protein_O14786_NRP1 feat_freq:0.1538, feat_weight_mean:786	tissue_protein_Q9UN37_VPS4A feat_freq:0.1282, feat_weight_mean:894	tissue_protein_O43765_SGTA feat_freq:0.1282, feat_weight_mean:-936	rna_expr_BRD4 feat_freq:0.1282, feat_weight_mean:877	rna_expr_SRSF4 feat_freq:0.1282, feat_weight_mean:1000	tissue_protein_P55160_NCKPL feat_freq:0.1026, feat_weight_mean:1107	rna_expr_SAFB feat_freq:0.1026, feat_weight_mean:1081	rna_expr_TTC33 feat_freq:0.1026, feat_weight_mean:1083	rna_expr_SH3PXD2A feat_freq:0.1026, feat_weight_mean:1052	tissue_protein_P27658_CO8A1 feat_freq:0.1026, feat_weight_mean:-1207	rna_expr_CLPS feat_freq:0.0769, feat_weight_mean:-1264	tissue_protein_P33241_LSP1 feat_freq:0.0769, feat_weight_mean:1436	tissue_protein_P30047_GFRP feat_freq:0.0769, feat_weight_mean:-1541	rna_expr_TIPARP feat_freq:0.0769, feat_weight_mean:-1492	rna_expr_ZNF704 feat_freq:0.0769, feat_weight_mean:-1453	rna_expr_TFCP2 feat_freq:0.0769, feat_weight_mean:-1472	rna_expr_WDR1 feat_freq:0.0769, feat_weight_mean:1330
8	('tissue_protein_', 'pathology_NF', 'freebayes_SNV_', 'rna_expr_')	39	0.717949	label_recurred	4560	PCA_LR_Model
9	('tissue_protein_', 'pathology_NF', 'freebayes_SNV_', 'rna_expr_')	39	0.589744	label_recurred	4560	L1_Norm_SVM_Model	freebayes_SNV_ERG feat_freq:0.2564, feat_weight_mean:-43	freebayes_SNV_TGFBR1 feat_freq:0.2564, feat_weight_mean:-44	rna_expr_TOMM7 feat_freq:0.2564, feat_weight_mean:-35	tissue_protein_O15269_SPTC1 feat_freq:0.2308, feat_weight_mean:30	tissue_protein_Q96M96_FGD4 feat_freq:0.2308, feat_weight_mean:-25	rna_expr_NFE2L2 feat_freq:0.2051, feat_weight_mean:-15	freebayes_SNV_PBRM1 feat_freq:0.1795, feat_weight_mean:-57	freebayes_SNV_FANCA feat_freq:0.1795, feat_weight_mean:-57	freebayes_SNV_MET feat_freq:0.1795, feat_weight_mean:-57	freebayes_SNV_SPEN feat_freq:0.1795, feat_weight_mean:-57	freebayes_SNV_MIB1 feat_freq:0.1795, feat_weight_mean:-57	freebayes_SNV_KLLN feat_freq:0.1795, feat_weight_mean:-57	freebayes_SNV_IDO1 feat_freq:0.1795, feat_weight_mean:-57	freebayes_SNV_EPCAM feat_freq:0.1795, feat_weight_mean:-57	rna_expr_YY1AP1 feat_freq:0.1795, feat_weight_mean:-26	freebayes_SNV_OCIAD2-CWH43 feat_freq:0.1538, feat_weight_mean:-66	freebayes_SNV_HLA-DOA.6 feat_freq:0.1538, feat_weight_mean:-66	rna_expr_ACSL3 feat_freq:0.1538, feat_weight_mean:-41	rna_expr_CPNE3 feat_freq:0.1538, feat_weight_mean:-44	tissue_protein_Q9NUV9_GIMA4 feat_freq:0.1282, feat_weight_mean:68	freebayes_SNV_PSMB6 feat_freq:0.1282, feat_weight_mean:-57	freebayes_SNV_FUBP1 feat_freq:0.1282, feat_weight_mean:-59	freebayes_SNV_KMT2A feat_freq:0.1282, feat_weight_mean:-59	freebayes_SNV_DIS3L2 feat_freq:0.1282, feat_weight_mean:-59	freebayes_SNV_BAP1 feat_freq:0.1282, feat_weight_mean:-59	freebayes_SNV_SYNDIG1 feat_freq:0.1282, feat_weight_mean:-59	freebayes_SNV_MYL1 feat_freq:0.1282, feat_weight_mean:-59	freebayes_SNV_MYC feat_freq:0.1282, feat_weight_mean:-59	freebayes_SNV_PRCC feat_freq:0.1282, feat_weight_mean:-59	freebayes_SNV_FGF20 feat_freq:0.1282, feat_weight_mean:-79	tissue_protein_P27701_CD82 feat_freq:0.1282, feat_weight_mean:-73	freebayes_SNV_CBFB feat_freq:0.1282, feat_weight_mean:-68	freebayes_SNV_CYP2D6 feat_freq:0.1282, feat_weight_mean:-68	freebayes_SNV_PIK3CB feat_freq:0.1282, feat_weight_mean:-68	freebayes_SNV_MAPK12 feat_freq:0.1282, feat_weight_mean:-68	tissue_protein_P42356_PI4KA feat_freq:0.1282, feat_weight_mean:-58	tissue_protein_Q8IZ83_A16A1 feat_freq:0.1026, feat_weight_mean:71	rna_expr_PRSS2 feat_freq:0.1026, feat_weight_mean:-97	freebayes_SNV_PCDH17 feat_freq:0.1026, feat_weight_mean:-114	freebayes_SNV_MTRNR2L7-ZNF248 feat_freq:0.1026, feat_weight_mean:-114	rna_expr_LPGAT1 feat_freq:0.1026, feat_weight_mean:-67	freebayes_SNV_PTPRJ feat_freq:0.1026, feat_weight_mean:-101	freebayes_SNV_KSR1 feat_freq:0.1026, feat_weight_mean:-101
10	('tissue_protein_', 'pathology_NF', 'freebayes_SNV_', 'rna_expr_')	39	0.717949	label_recurred	4560	L1_Norm_RF_Model	rna_expr_ACSL3 feat_freq:0.5897, feat_weight_mean:0	rna_expr_APOL2 feat_freq:0.4872, feat_weight_mean:0	rna_expr_YY1AP1 feat_freq:0.4615, feat_weight_mean:0	rna_expr_NIPAL2 feat_freq:0.3590, feat_weight_mean:0	rna_expr_KANSL1L feat_freq:0.3590, feat_weight_mean:0	rna_expr_SAMD4A feat_freq:0.3077, feat_weight_mean:0	rna_expr_NFE2L2 feat_freq:0.3077, feat_weight_mean:0	rna_expr_DDI2 feat_freq:0.2821, feat_weight_mean:0	rna_expr_TPM4 feat_freq:0.2821, feat_weight_mean:0	rna_expr_ARHGEF3 feat_freq:0.2821, feat_weight_mean:0	rna_expr_ANKRD13A feat_freq:0.2564, feat_weight_mean:0	rna_expr_BMS1 feat_freq:0.2564, feat_weight_mean:0	rna_expr_DDX60L feat_freq:0.2308, feat_weight_mean:0	rna_expr_CPNE3 feat_freq:0.2051, feat_weight_mean:0	rna_expr_TOMM7 feat_freq:0.1795, feat_weight_mean:0	rna_expr_NBL1 feat_freq:0.1795, feat_weight_mean:0	pathology_NF4_std feat_freq:0.1538, feat_weight_mean:0	rna_expr_SRSF4 feat_freq:0.1538, feat_weight_mean:0	rna_expr_NLRC5 feat_freq:0.1538, feat_weight_mean:0	rna_expr_PLEKHG2 feat_freq:0.1538, feat_weight_mean:0	rna_expr_PSMD5 feat_freq:0.1538, feat_weight_mean:0	tissue_protein_Q96M96_FGD4 feat_freq:0.1538, feat_weight_mean:0	rna_expr_RNA5SP389 feat_freq:0.1538, feat_weight_mean:0	pathology_NF38_min feat_freq:0.1538, feat_weight_mean:0	rna_expr_MLXIP feat_freq:0.1282, feat_weight_mean:0	rna_expr_CLTC feat_freq:0.1282, feat_weight_mean:0	rna_expr_ZNF704 feat_freq:0.1282, feat_weight_mean:0	rna_expr_BTN2A2 feat_freq:0.1282, feat_weight_mean:0	rna_expr_USP22 feat_freq:0.1282, feat_weight_mean:0	tissue_protein_Q9H492_MLP3A feat_freq:0.1282, feat_weight_mean:0	pathology_NF28_0.99 feat_freq:0.1282, feat_weight_mean:0	pathology_NF1_0.9 feat_freq:0.1026, feat_weight_mean:0	rna_expr_CORO1C feat_freq:0.1026, feat_weight_mean:0	rna_expr_EHD1 feat_freq:0.1026, feat_weight_mean:0	rna_expr_IMPA2 feat_freq:0.1026, feat_weight_mean:0	pathology_NF19_0.99 feat_freq:0.1026, feat_weight_mean:0	rna_expr_PLEKHA5 feat_freq:0.1026, feat_weight_mean:0	rna_expr_WSB1 feat_freq:0.1026, feat_weight_mean:0	rna_expr_ATAD3A feat_freq:0.1026, feat_weight_mean:0	pathology_NF16_0.01 feat_freq:0.1026, feat_weight_mean:0	rna_expr_EFCAB14 feat_freq:0.1026, feat_weight_mean:0	rna_expr_PRRC2C feat_freq:0.1026, feat_weight_mean:0	rna_expr_NAB2 feat_freq:0.1026, feat_weight_mean:0
11	('tissue_protein_', 'pathology_NF', 'freebayes_SNV_', 'rna_expr_')	39	0.666667	label_recurred	4560	L1_Norm_MLP_Model
12	('tissue_protein_', 'pathology_NF', 'freebayes_SNV_', 'rna_expr_')	39	0.717949	label_recurred	4560	RFE_LR_Model	tissue_protein_A0AV96_RBM47:1.0	tissue_protein_A6NMY6_AXA2L:1.0	tissue_protein_O00194_RB27B:0.9743589743589743	tissue_protein_A0MZ66_SHOT1:0.9230769230769231	tissue_protein_O14786_NRP1:0.9230769230769231	tissue_protein_O15269_SPTC1:0.9230769230769231	tissue_protein_O00391_QSOX1:0.8974358974358975	tissue_protein_O15484_CAN5:0.8717948717948718	tissue_protein_O43464_HTRA2:0.7948717948717948	freebayes_SNV_ERG:0.7692307692307693	tissue_protein_O00469_PLOD2:0.7692307692307693	tissue_protein_O43175_SERA:0.7435897435897436	tissue_protein_O15173_PGRC2:0.6923076923076923	tissue_protein_O43765_SGTA:0.5384615384615384	tissue_protein_O14498_ISLR:0.41025641025641024	tissue_protein_O15533_TPSN:0.358974358974359	tissue_protein_O00267_SPT5H:0.3076923076923077	tissue_protein_O00629_IMA3:0.23076923076923078	tissue_protein_O43795_MYO1B:0.23076923076923078	tissue_protein_O43598_DNPH1:0.1794871794871795	tissue_protein_A0A0C4DH35_HV335:0.15384615384615385	tissue_protein_O00214_LEG8:0.1282051282051282	tissue_protein_A0FGR8_ESYT2:0.1282051282051282	tissue_protein_O00499_BIN1:0.1282051282051282	tissue_protein_O00400_ACATN:0.07692307692307693	tissue_protein_O14972_VP26C:0.07692307692307693	tissue_protein_A0A0C4DH36_HV338:0.07692307692307693	tissue_protein_O00182_LEG9:0.07692307692307693	tissue_protein_O00291_HIP1:0.07692307692307693	tissue_protein_O00299_CLIC1:0.07692307692307693	tissue_protein_O60218_AK1BA:0.07692307692307693	tissue_protein_O43772_MCAT:0.05128205128205128	tissue_protein_O15460_P4HA2:0.05128205128205128	tissue_protein_O15371_EIF3D:0.02564102564102564	tissue_protein_Q96M96_FGD4:0.02564102564102564	tissue_protein_A1X283_SPD2B:0.02564102564102564	rna_expr_TOMM7:0.02564102564102564	tissue_protein_A0A075B6S5_KV127:0.02564102564102564	tissue_protein_A6NNZ2_TBB8B:0.02564102564102564	tissue_protein_O00154_BACH:0.02564102564102564	tissue_protein_O00186_STXB3:0.02564102564102564	tissue_protein_O00178_GTPB1:0.02564102564102564	tissue_protein_O15067_PUR4:0.02564102564102564
13	('tissue_protein_', 'pathology_NF', 'freebayes_SNV_', 'rna_expr_')	39	0.74359	label_recurred	4560	RFE_RF_Model	tissue_protein_A0FGR8_ESYT2:1.0	tissue_protein_A0MZ66_SHOT1:1.0	tissue_protein_A1X283_SPD2B:1.0	tissue_protein_A6NMY6_AXA2L:1.0	tissue_protein_A6NNZ2_TBB8B:1.0	tissue_protein_O00154_BACH:1.0	tissue_protein_O00178_GTPB1:1.0	tissue_protein_O00182_LEG9:1.0	tissue_protein_O00186_STXB3:1.0	tissue_protein_O00194_RB27B:1.0	tissue_protein_O00214_LEG8:1.0	tissue_protein_O00267_SPT5H:0.8717948717948718	tissue_protein_A0AV96_RBM47:0.7948717948717948	tissue_protein_O00291_HIP1:0.7692307692307693	tissue_protein_O00299_CLIC1:0.5384615384615384	tissue_protein_A0A0C4DH36_HV338:0.46153846153846156	tissue_protein_A0A0C4DH35_HV335:0.23076923076923078	tissue_protein_O00391_QSOX1:0.1794871794871795	tissue_protein_A0A075B6S5_KV127:0.1282051282051282	pathology_NF5_0.95:0.02564102564102564
14	('plasma_protein_', 'tissue_protein_', 'pathology_NF', 'AF4_', 'clinical_')	39	0.641026	label_deceased	2566	SVM_Model	plasma_protein_P22352_GPX3 feat_freq:0.9487, feat_weight_mean:-128	plasma_protein_P55290_CAD13 feat_freq:0.9231, feat_weight_mean:100	tissue_protein_Q9H492_MLP3A feat_freq:0.8974, feat_weight_mean:-118	plasma_protein_P11277_SPTB1 feat_freq:0.7436, feat_weight_mean:139	plasma_protein_P01781_HV320 feat_freq:0.6667, feat_weight_mean:-139	tissue_protein_P27658_CO8A1 feat_freq:0.6410, feat_weight_mean:-178	tissue_protein_O14786_NRP1 feat_freq:0.5385, feat_weight_mean:172	plasma_protein_P06310_KV206 feat_freq:0.4359, feat_weight_mean:-211	tissue_protein_O43765_SGTA feat_freq:0.4103, feat_weight_mean:-271	tissue_protein_Q9BXJ0_C1QT5 feat_freq:0.3590, feat_weight_mean:-303	tissue_protein_O15269_SPTC1 feat_freq:0.3333, feat_weight_mean:280	clinical_secondary_diagnosis_onehot__e785.7 feat_freq:0.3333, feat_weight_mean:-276	plasma_protein_P11021_GRP78 feat_freq:0.3333, feat_weight_mean:314	tissue_protein_Q12768_WASC5 feat_freq:0.3077, feat_weight_mean:-288	clinical_secondary_diagnosis_onehot__i10.6 feat_freq:0.2821, feat_weight_mean:-326	clinical_secondary_diagnosis_onehot__k219.3 feat_freq:0.2308, feat_weight_mean:-357	tissue_protein_P35052_GPC1 feat_freq:0.2308, feat_weight_mean:-505	tissue_protein_O95070_YIF1A feat_freq:0.2051, feat_weight_mean:433	plasma_protein_Q03591_FHR1 feat_freq:0.2051, feat_weight_mean:432	tissue_protein_Q2UY09_COSA1 feat_freq:0.2051, feat_weight_mean:-489	plasma_protein_Q14112_NID2 feat_freq:0.2051, feat_weight_mean:432	plasma_protein_P01593_KV101 feat_freq:0.2051, feat_weight_mean:-480	plasma_protein_P01591_IGJ feat_freq:0.1795, feat_weight_mean:516	plasma_protein_P13797_PLST feat_freq:0.1538, feat_weight_mean:-587	clinical_secondary_diagnosis_onehot__e119.3 feat_freq:0.1538, feat_weight_mean:-573	plasma_protein_P54578_UBP14 feat_freq:0.1282, feat_weight_mean:-824	plasma_protein_O75369_FLNB feat_freq:0.1282, feat_weight_mean:705	plasma_protein_Q7Z7G0_TARSH feat_freq:0.1282, feat_weight_mean:730	tissue_protein_P08185_CBG feat_freq:0.1282, feat_weight_mean:-760	tissue_protein_P02549_SPTA1 feat_freq:0.1282, feat_weight_mean:781	tissue_protein_P27701_CD82 feat_freq:0.1282, feat_weight_mean:-758	tissue_protein_P49756_RBM25 feat_freq:0.1026, feat_weight_mean:-1007	clinical_secondary_diagnosis_onehot__e876 feat_freq:0.1026, feat_weight_mean:-860	clinical_secondary_diagnosis_onehot__g8918.1 feat_freq:0.1026, feat_weight_mean:-860	clinical_secondary_diagnosis_onehot__e785.2 feat_freq:0.1026, feat_weight_mean:-1050	tissue_protein_Q96M96_FGD4 feat_freq:0.1026, feat_weight_mean:-951	plasma_protein_P20742_PZP feat_freq:0.1026, feat_weight_mean:-1056	plasma_protein_P45974_UBP5 feat_freq:0.1026, feat_weight_mean:889	tissue_protein_P32320_CDD feat_freq:0.1026, feat_weight_mean:987	plasma_protein_Q99460_PSMD1 feat_freq:0.1026, feat_weight_mean:984	plasma_protein_P10643_CO7 feat_freq:0.1026, feat_weight_mean:-940	tissue_protein_P03905_NU4M feat_freq:0.1026, feat_weight_mean:-926	plasma_protein_P02545_LMNA feat_freq:0.0769, feat_weight_mean:1311
15	('plasma_protein_', 'tissue_protein_', 'pathology_NF', 'AF4_', 'clinical_')	39	0.769231	label_deceased	2566	PCA_LR_Model
16	('plasma_protein_', 'tissue_protein_', 'pathology_NF', 'AF4_', 'clinical_')	39	0.615385	label_deceased	2566	L1_Norm_SVM_Model	plasma_protein_P22352_GPX3 feat_freq:0.4359, feat_weight_mean:-14	tissue_protein_Q9H492_MLP3A feat_freq:0.3077, feat_weight_mean:-25	clinical_secondary_diagnosis_onehot__e119.3 feat_freq:0.2308, feat_weight_mean:-41	clinical_secondary_diagnosis_onehot__k219.3 feat_freq:0.2308, feat_weight_mean:-41	clinical_secondary_diagnosis_onehot__i10.6 feat_freq:0.2308, feat_weight_mean:-41	clinical_secondary_diagnosis_onehot__e785.7 feat_freq:0.2308, feat_weight_mean:-41	clinical_secondary_diagnosis_onehot__g8918.1 feat_freq:0.2051, feat_weight_mean:-46	clinical_secondary_diagnosis_onehot__r82994 feat_freq:0.1795, feat_weight_mean:-58	clinical_secondary_diagnosis_onehot__g43809 feat_freq:0.1795, feat_weight_mean:-58	clinical_secondary_diagnosis_onehot__k660 feat_freq:0.1795, feat_weight_mean:-58	clinical_secondary_diagnosis_onehot__k5900.1 feat_freq:0.1795, feat_weight_mean:-58	clinical_secondary_diagnosis_onehot__k861.1 feat_freq:0.1795, feat_weight_mean:-58	clinical_secondary_diagnosis_onehot__m170 feat_freq:0.1795, feat_weight_mean:-58	clinical_secondary_diagnosis_onehot__m8580 feat_freq:0.1795, feat_weight_mean:-58	clinical_secondary_diagnosis_onehot__e876 feat_freq:0.1795, feat_weight_mean:-53	plasma_protein_Q03591_FHR1 feat_freq:0.1795, feat_weight_mean:40	plasma_protein_P01781_HV320 feat_freq:0.1795, feat_weight_mean:-49	plasma_protein_P55290_CAD13 feat_freq:0.1795, feat_weight_mean:47	clinical_secondary_diagnosis_onehot__k862 feat_freq:0.1538, feat_weight_mean:-67	clinical_secondary_diagnosis_onehot__k8500 feat_freq:0.1538, feat_weight_mean:-67	clinical_secondary_diagnosis_onehot__k567.1 feat_freq:0.1538, feat_weight_mean:-62	clinical_secondary_diagnosis_onehot__z6841 feat_freq:0.1538, feat_weight_mean:-51	clinical_secondary_diagnosis_onehot__i824z1 feat_freq:0.1538, feat_weight_mean:-51	clinical_secondary_diagnosis_onehot__b9620 feat_freq:0.1538, feat_weight_mean:-51	clinical_secondary_diagnosis_onehot__b9689.1 feat_freq:0.1538, feat_weight_mean:-51	clinical_secondary_diagnosis_onehot__e6601.1 feat_freq:0.1538, feat_weight_mean:-51	clinical_secondary_diagnosis_onehot__r739.1 feat_freq:0.1538, feat_weight_mean:-51	tissue_protein_P27701_CD82 feat_freq:0.1282, feat_weight_mean:-60	tissue_protein_Q96M96_FGD4 feat_freq:0.1282, feat_weight_mean:-66	clinical_secondary_diagnosis_onehot__e785.2 feat_freq:0.1282, feat_weight_mean:-81	plasma_protein_P02545_LMNA feat_freq:0.1282, feat_weight_mean:92	tissue_protein_P55160_NCKPL feat_freq:0.1282, feat_weight_mean:77	AF4_SET/NUP214 feat_freq:0.1282, feat_weight_mean:-74	AF4_DHH/RHEBL1 feat_freq:0.1282, feat_weight_mean:-74	AF4_KMT2A/PRRC1 feat_freq:0.1282, feat_weight_mean:-82	tissue_protein_O95070_YIF1A feat_freq:0.1282, feat_weight_mean:44	clinical_secondary_diagnosis_onehot__z87442.1 feat_freq:0.1026, feat_weight_mean:-44	clinical_secondary_diagnosis_onehot__g8918 feat_freq:0.1026, feat_weight_mean:60	clinical_secondary_diagnosis_onehot__r0789 feat_freq:0.1026, feat_weight_mean:60	clinical_secondary_diagnosis_onehot__n529 feat_freq:0.1026, feat_weight_mean:60	clinical_secondary_diagnosis_onehot__n400.2 feat_freq:0.1026, feat_weight_mean:60	clinical_secondary_diagnosis_onehot__z800.1 feat_freq:0.1026, feat_weight_mean:60	plasma_protein_Q14112_NID2 feat_freq:0.1026, feat_weight_mean:48
17	('plasma_protein_', 'tissue_protein_', 'pathology_NF', 'AF4_', 'clinical_')	39	0.692308	label_deceased	2566	L1_Norm_RF_Model	tissue_protein_P27658_CO8A1 feat_freq:0.5641, feat_weight_mean:0	plasma_protein_P20742_PZP feat_freq:0.5385, feat_weight_mean:0	plasma_protein_P11277_SPTB1 feat_freq:0.4615, feat_weight_mean:0	tissue_protein_P05388_RLA0 feat_freq:0.4359, feat_weight_mean:0	tissue_protein_Q9H492_MLP3A feat_freq:0.4359, feat_weight_mean:0	pathology_NF4_std feat_freq:0.3846, feat_weight_mean:0	plasma_protein_P22352_GPX3 feat_freq:0.3846, feat_weight_mean:0	tissue_protein_O75947_ATP5H feat_freq:0.3846, feat_weight_mean:0	tissue_protein_Q96P44_COLA1 feat_freq:0.3077, feat_weight_mean:0	pathology_NF1_0.9 feat_freq:0.3077, feat_weight_mean:0	pathology_NF1_75% feat_freq:0.3077, feat_weight_mean:0	plasma_protein_P02751_FINC feat_freq:0.2821, feat_weight_mean:0	plasma_protein_P01591_IGJ feat_freq:0.2821, feat_weight_mean:0	tissue_protein_P12107_COBA1 feat_freq:0.2821, feat_weight_mean:0	plasma_protein_P0C0L5_CO4B feat_freq:0.2821, feat_weight_mean:0	plasma_protein_P01781_HV320 feat_freq:0.2308, feat_weight_mean:0	tissue_protein_P27701_CD82 feat_freq:0.2308, feat_weight_mean:0	tissue_protein_P32119_PRDX2 feat_freq:0.2051, feat_weight_mean:0	tissue_protein_Q12768_WASC5 feat_freq:0.2051, feat_weight_mean:0	tissue_protein_O75369_FLNB feat_freq:0.2051, feat_weight_mean:0	pathology_NF5_0.95 feat_freq:0.2051, feat_weight_mean:0	pathology_NF4_0.05 feat_freq:0.1795, feat_weight_mean:0	tissue_protein_P35611_ADDA feat_freq:0.1795, feat_weight_mean:0	plasma_protein_P13797_PLST feat_freq:0.1538, feat_weight_mean:0	plasma_protein_P06737_PYGL feat_freq:0.1538, feat_weight_mean:0	tissue_protein_P07954_FUMH feat_freq:0.1538, feat_weight_mean:0	tissue_protein_P36776_LONM feat_freq:0.1538, feat_weight_mean:0	tissue_protein_Q13361_MFAP5 feat_freq:0.1538, feat_weight_mean:0	tissue_protein_Q03692_COAA1 feat_freq:0.1538, feat_weight_mean:0	plasma_protein_O75369_FLNB feat_freq:0.1282, feat_weight_mean:0	tissue_protein_P12277_KCRB feat_freq:0.1282, feat_weight_mean:0	pathology_NF1_0.95 feat_freq:0.1282, feat_weight_mean:0	pathology_NF4_25% feat_freq:0.1282, feat_weight_mean:0	pathology_NF5_50% feat_freq:0.1282, feat_weight_mean:0	tissue_protein_P04075_ALDOA feat_freq:0.1282, feat_weight_mean:0	pathology_NF5_75% feat_freq:0.1282, feat_weight_mean:0	plasma_protein_P01011_AACT feat_freq:0.1026, feat_weight_mean:0	tissue_protein_O95249_GOSR1 feat_freq:0.1026, feat_weight_mean:0	tissue_protein_P04439_HLAA feat_freq:0.1026, feat_weight_mean:0	tissue_protein_P50895_BCAM feat_freq:0.1026, feat_weight_mean:0	plasma_protein_Q03591_FHR1 feat_freq:0.1026, feat_weight_mean:0	tissue_protein_Q96S97_MYADM feat_freq:0.1026, feat_weight_mean:0	tissue_protein_P15090_FABP4 feat_freq:0.1026, feat_weight_mean:0
18	('plasma_protein_', 'tissue_protein_', 'pathology_NF', 'AF4_', 'clinical_')	39	0.717949	label_deceased	2566	L1_Norm_MLP_Model
19	('plasma_protein_', 'tissue_protein_', 'pathology_NF', 'AF4_', 'clinical_')	39	0.769231	label_deceased	2566	RFE_LR_Model	plasma_protein_A0M8Q6_LAC7:1.0	plasma_protein_O15230_LAMA5:1.0	plasma_protein_O75369_FLNB:1.0	plasma_protein_P01009_A1AT:0.9230769230769231	plasma_protein_P01011_AACT:0.9230769230769231	plasma_protein_O15212_PFD6:0.8974358974358975	plasma_protein_P00746_CFAD:0.8717948717948718	plasma_protein_O75882_ATRN:0.8717948717948718	plasma_protein_P01591_IGJ:0.6410256410256411	plasma_protein_P01593_KV101:0.6410256410256411	plasma_protein_P01042_KNG1:0.5897435897435898	plasma_protein_P00736_C1R:0.5897435897435898	plasma_protein_P01764_HV303:0.5641025641025641	plasma_protein_P01714_LV301:0.4358974358974359	plasma_protein_P00966_ASSY:0.4358974358974359	plasma_protein_O14980_XPO1:0.41025641025641024	plasma_protein_P00747_PLMN:0.41025641025641024	plasma_protein_P01616_KV203:0.38461538461538464	plasma_protein_P01780_HV319:0.38461538461538464	plasma_protein_O14791_APOL1:0.358974358974359	plasma_protein_P01019_ANGT:0.3333333333333333	plasma_protein_P01024_CO3:0.23076923076923078	plasma_protein_P01767_HV306:0.20512820512820512	plasma_protein_P01781_HV320:0.1794871794871795	plasma_protein_P01880_IGHD:0.10256410256410256	plasma_protein_P01031_CO5:0.07692307692307693	plasma_protein_B9A064_IGLL5:0.07692307692307693	plasma_protein_P00734_THRB:0.07692307692307693	plasma_protein_P00751_CFAB:0.07692307692307693	plasma_protein_O75390_CISY:0.05128205128205128	plasma_protein_O95445_APOM:0.05128205128205128	plasma_protein_P00450_CERU:0.05128205128205128	plasma_protein_P01023_A2MG:0.02564102564102564	plasma_protein_O43866_CD5L:0.02564102564102564	plasma_protein_P00738_HPT:0.02564102564102564	plasma_protein_P02649_APOE:0.02564102564102564	plasma_protein_P02671_FIBA:0.02564102564102564	plasma_protein_P01008_ANT3:0.02564102564102564
20	('plasma_protein_', 'tissue_protein_', 'pathology_NF', 'AF4_', 'clinical_')	39	0.717949	label_deceased	2566	RFE_RF_Model	plasma_protein_O15212_PFD6:1.0	plasma_protein_O15230_LAMA5:1.0	plasma_protein_O43866_CD5L:1.0	plasma_protein_O75369_FLNB:1.0	plasma_protein_O75390_CISY:1.0	plasma_protein_O75882_ATRN:1.0	plasma_protein_O95445_APOM:1.0	plasma_protein_P00450_CERU:1.0	plasma_protein_P00734_THRB:1.0	plasma_protein_P00736_C1R:1.0	plasma_protein_P00738_HPT:1.0	plasma_protein_O14980_XPO1:0.9230769230769231	plasma_protein_P00746_CFAD:0.8974358974358975	plasma_protein_O14791_APOL1:0.7948717948717948	plasma_protein_P00747_PLMN:0.6666666666666666	plasma_protein_B9A064_IGLL5:0.28205128205128205	plasma_protein_P00748_FA12:0.20512820512820512	plasma_protein_A0M8Q6_LAC7:0.10256410256410256	plasma_protein_P00751_CFAB:0.05128205128205128	plasma_protein_P0C0L5_CO4B:0.02564102564102564	pathology_NF4_std:0.02564102564102564	tissue_protein_P05388_RLA0:0.02564102564102564
21	('plasma_protein_', 'tissue_protein_', 'pathology_NF', 'AF4_', 'clinical_')	39	0.589744	label_recurred	2566	SVM_Model	plasma_protein_P13797_PLST feat_freq:0.9231, feat_weight_mean:-141	plasma_protein_P22352_GPX3 feat_freq:0.8462, feat_weight_mean:-149	plasma_protein_P55290_CAD13 feat_freq:0.7949, feat_weight_mean:132	plasma_protein_Q92496_FHR4 feat_freq:0.7692, feat_weight_mean:162	tissue_protein_O15269_SPTC1 feat_freq:0.7179, feat_weight_mean:186	plasma_protein_P06310_KV206 feat_freq:0.6667, feat_weight_mean:-187	tissue_protein_O14786_NRP1 feat_freq:0.6410, feat_weight_mean:157	tissue_protein_Q96M96_FGD4 feat_freq:0.5641, feat_weight_mean:-215	plasma_protein_P01011_AACT feat_freq:0.4615, feat_weight_mean:216	tissue_protein_Q9H492_MLP3A feat_freq:0.4359, feat_weight_mean:-262	plasma_protein_Q7Z5P9_MUC19 feat_freq:0.4103, feat_weight_mean:310	plasma_protein_Q96KN2_CNDP1 feat_freq:0.3846, feat_weight_mean:-274	plasma_protein_O75369_FLNB feat_freq:0.3846, feat_weight_mean:319	tissue_protein_P02144_MYG feat_freq:0.3846, feat_weight_mean:-276	plasma_protein_P02008_HBAZ feat_freq:0.3590, feat_weight_mean:-383	plasma_protein_P12277_KCRB feat_freq:0.3333, feat_weight_mean:291	tissue_protein_O95070_YIF1A feat_freq:0.3333, feat_weight_mean:347	pathology_NF59_max feat_freq:0.2821, feat_weight_mean:-375	tissue_protein_O43765_SGTA feat_freq:0.2564, feat_weight_mean:-550	tissue_protein_P27701_CD82 feat_freq:0.2564, feat_weight_mean:-469	plasma_protein_P26640_SYVC feat_freq:0.2564, feat_weight_mean:403	clinical_secondary_diagnosis_onehot__i10.6 feat_freq:0.2308, feat_weight_mean:-495	clinical_secondary_diagnosis_onehot__e785.7 feat_freq:0.2308, feat_weight_mean:-495	plasma_protein_P01009_A1AT feat_freq:0.2308, feat_weight_mean:484	plasma_protein_P23083_HV103 feat_freq:0.2308, feat_weight_mean:481	clinical_secondary_diagnosis_onehot__k219.3 feat_freq:0.2051, feat_weight_mean:-556	clinical_Radiation_Summary_ord feat_freq:0.1538, feat_weight_mean:-746	clinical_secondary_diagnosis_onehot__e119.3 feat_freq:0.1538, feat_weight_mean:-742	pathology_NF31_min feat_freq:0.1538, feat_weight_mean:705	plasma_protein_A0M8Q6_LAC7 feat_freq:0.1282, feat_weight_mean:-992	plasma_protein_P11021_GRP78 feat_freq:0.1282, feat_weight_mean:917	tissue_protein_Q9BT78_CSN4 feat_freq:0.1282, feat_weight_mean:924	tissue_protein_Q9Y4E8_UBP15 feat_freq:0.1282, feat_weight_mean:-774	plasma_protein_P02652_APOA2 feat_freq:0.1282, feat_weight_mean:-966	tissue_protein_P35900_K1C20 feat_freq:0.1282, feat_weight_mean:933	tissue_protein_Q2UY09_COSA1 feat_freq:0.1026, feat_weight_mean:-1139	plasma_protein_P11277_SPTB1 feat_freq:0.1026, feat_weight_mean:1096	plasma_protein_P04004_VTNC feat_freq:0.1026, feat_weight_mean:-1150	plasma_protein_P02656_APOC3 feat_freq:0.1026, feat_weight_mean:1115	plasma_protein_P01861_IGHG4 feat_freq:0.1026, feat_weight_mean:-1044	clinical_Chemotherapy_Summary_ord feat_freq:0.1026, feat_weight_mean:-954	clinical_secondary_diagnosis_onehot__e876 feat_freq:0.0769, feat_weight_mean:-1484	clinical_secondary_diagnosis_onehot__g8918.1 feat_freq:0.0769, feat_weight_mean:-1484
22	('plasma_protein_', 'tissue_protein_', 'pathology_NF', 'AF4_', 'clinical_')	39	0.74359	label_recurred	2566	PCA_LR_Model
23	('plasma_protein_', 'tissue_protein_', 'pathology_NF', 'AF4_', 'clinical_')	39	0.641026	label_recurred	2566	L1_Norm_SVM_Model	plasma_protein_P13797_PLST feat_freq:0.3846, feat_weight_mean:-15	tissue_protein_Q96M96_FGD4 feat_freq:0.3590, feat_weight_mean:-14	tissue_protein_O15269_SPTC1 feat_freq:0.3333, feat_weight_mean:15	plasma_protein_Q92496_FHR4 feat_freq:0.2821, feat_weight_mean:25	tissue_protein_P02144_MYG feat_freq:0.2564, feat_weight_mean:-38	plasma_protein_P06310_KV206 feat_freq:0.2308, feat_weight_mean:-30	tissue_protein_P27701_CD82 feat_freq:0.2308, feat_weight_mean:-31	tissue_protein_O95070_YIF1A feat_freq:0.2308, feat_weight_mean:28	plasma_protein_P01011_AACT feat_freq:0.2051, feat_weight_mean:42	plasma_protein_P01593_KV101 feat_freq:0.1795, feat_weight_mean:-25	plasma_protein_P22352_GPX3 feat_freq:0.1795, feat_weight_mean:-20	clinical_secondary_diagnosis_onehot__e785.7 feat_freq:0.1795, feat_weight_mean:-26	plasma_protein_P02008_HBAZ feat_freq:0.1538, feat_weight_mean:-66	tissue_protein_O43765_SGTA feat_freq:0.1538, feat_weight_mean:-39	clinical_secondary_diagnosis_onehot__e871 feat_freq:0.1538, feat_weight_mean:-79	clinical_secondary_diagnosis_onehot__i480 feat_freq:0.1538, feat_weight_mean:-79	clinical_secondary_diagnosis_onehot__k219.3 feat_freq:0.1538, feat_weight_mean:-30	clinical_secondary_diagnosis_onehot__i10.6 feat_freq:0.1538, feat_weight_mean:-30	clinical_Radiation_Summary_ord feat_freq:0.1282, feat_weight_mean:-71	AF4_EZR/ROS1 feat_freq:0.1282, feat_weight_mean:-31	clinical_secondary_diagnosis_onehot__e669 feat_freq:0.1282, feat_weight_mean:-31	clinical_secondary_diagnosis_onehot__z6841 feat_freq:0.1282, feat_weight_mean:-93	clinical_secondary_diagnosis_onehot__i824z1 feat_freq:0.1282, feat_weight_mean:-93	clinical_secondary_diagnosis_onehot__b9620 feat_freq:0.1282, feat_weight_mean:-93	clinical_secondary_diagnosis_onehot__b9689.1 feat_freq:0.1282, feat_weight_mean:-93	clinical_secondary_diagnosis_onehot__e6601.1 feat_freq:0.1282, feat_weight_mean:-93	clinical_secondary_diagnosis_onehot__r739.1 feat_freq:0.1282, feat_weight_mean:-93	plasma_protein_O75369_FLNB feat_freq:0.1282, feat_weight_mean:47	tissue_protein_Q9H492_MLP3A feat_freq:0.1282, feat_weight_mean:-40	clinical_secondary_diagnosis_onehot__k862 feat_freq:0.1282, feat_weight_mean:-81	clinical_secondary_diagnosis_onehot__k8500 feat_freq:0.1282, feat_weight_mean:-81	clinical_secondary_diagnosis_onehot__r82994 feat_freq:0.1282, feat_weight_mean:-81	clinical_secondary_diagnosis_onehot__g43809 feat_freq:0.1282, feat_weight_mean:-81	clinical_secondary_diagnosis_onehot__k660 feat_freq:0.1282, feat_weight_mean:-81	clinical_secondary_diagnosis_onehot__k5900.1 feat_freq:0.1282, feat_weight_mean:-81	clinical_secondary_diagnosis_onehot__k861.1 feat_freq:0.1282, feat_weight_mean:-81	clinical_secondary_diagnosis_onehot__m170 feat_freq:0.1282, feat_weight_mean:-81	clinical_secondary_diagnosis_onehot__m8580 feat_freq:0.1282, feat_weight_mean:-81	pathology_NF37_std feat_freq:0.1282, feat_weight_mean:-73	clinical_secondary_diagnosis_onehot__e876 feat_freq:0.1282, feat_weight_mean:-36	clinical_secondary_diagnosis_onehot__g8918.1 feat_freq:0.1282, feat_weight_mean:-36	clinical_secondary_diagnosis_onehot__e119.3 feat_freq:0.1282, feat_weight_mean:-36	tissue_protein_P05114_HMGN1 feat_freq:0.1026, feat_weight_mean:44
24	('plasma_protein_', 'tissue_protein_', 'pathology_NF', 'AF4_', 'clinical_')	39	0.74359	label_recurred	2566	L1_Norm_RF_Model	plasma_protein_P13797_PLST feat_freq:0.6667, feat_weight_mean:0	plasma_protein_P01011_AACT feat_freq:0.5641, feat_weight_mean:0	tissue_protein_Q96M96_FGD4 feat_freq:0.4872, feat_weight_mean:0	tissue_protein_P05388_RLA0 feat_freq:0.3846, feat_weight_mean:0	pathology_NF38_min feat_freq:0.3590, feat_weight_mean:0	plasma_protein_Q92496_FHR4 feat_freq:0.3590, feat_weight_mean:0	plasma_protein_P01880_IGHD feat_freq:0.3590, feat_weight_mean:0	tissue_protein_Q9Y4E8_UBP15 feat_freq:0.2564, feat_weight_mean:0	pathology_NF1_0.9 feat_freq:0.2564, feat_weight_mean:0	pathology_NF4_std feat_freq:0.2564, feat_weight_mean:0	tissue_protein_Q9H492_MLP3A feat_freq:0.2564, feat_weight_mean:0	tissue_protein_P35900_K1C20 feat_freq:0.2564, feat_weight_mean:0	pathology_NF8_0.99 feat_freq:0.2564, feat_weight_mean:0	plasma_protein_O75369_FLNB feat_freq:0.2564, feat_weight_mean:0	plasma_protein_P26640_SYVC feat_freq:0.2308, feat_weight_mean:0	plasma_protein_Q7Z5P9_MUC19 feat_freq:0.2051, feat_weight_mean:0	tissue_protein_Q9NUB1_ACS2L feat_freq:0.2051, feat_weight_mean:0	plasma_protein_P02008_HBAZ feat_freq:0.1795, feat_weight_mean:0	pathology_NF19_0.99 feat_freq:0.1795, feat_weight_mean:0	plasma_protein_P23083_HV103 feat_freq:0.1538, feat_weight_mean:0	tissue_protein_P27658_CO8A1 feat_freq:0.1538, feat_weight_mean:0	tissue_protein_P35611_ADDA feat_freq:0.1538, feat_weight_mean:0	pathology_NF37_std feat_freq:0.1538, feat_weight_mean:0	plasma_protein_P02743_SAMP feat_freq:0.1538, feat_weight_mean:0	plasma_protein_P02649_APOE feat_freq:0.1538, feat_weight_mean:0	pathology_NF59_max feat_freq:0.1538, feat_weight_mean:0	plasma_protein_P07225_PROS feat_freq:0.1538, feat_weight_mean:0	tissue_protein_O95249_GOSR1 feat_freq:0.1538, feat_weight_mean:0	pathology_NF1_75% feat_freq:0.1282, feat_weight_mean:0	pathology_NF1_0.95 feat_freq:0.1282, feat_weight_mean:0	pathology_NF31_min feat_freq:0.1282, feat_weight_mean:0	plasma_protein_P02751_FINC feat_freq:0.1282, feat_weight_mean:0	tissue_protein_P27701_CD82 feat_freq:0.1282, feat_weight_mean:0	pathology_NF28_0.99 feat_freq:0.1282, feat_weight_mean:0	plasma_protein_P11277_SPTB1 feat_freq:0.1282, feat_weight_mean:0	tissue_protein_Q96S97_MYADM feat_freq:0.1282, feat_weight_mean:0	tissue_protein_P03905_NU4M feat_freq:0.1026, feat_weight_mean:0	tissue_protein_Q8WWI1_LMO7 feat_freq:0.1026, feat_weight_mean:0	pathology_NF16_0.01 feat_freq:0.1026, feat_weight_mean:0	tissue_protein_P41223_BUD31 feat_freq:0.1026, feat_weight_mean:0	pathology_NF10_0.05 feat_freq:0.1026, feat_weight_mean:0	pathology_NF1_50% feat_freq:0.0769, feat_weight_mean:0	tissue_protein_Q7Z7F7_RM55 feat_freq:0.0769, feat_weight_mean:0
25	('plasma_protein_', 'tissue_protein_', 'pathology_NF', 'AF4_', 'clinical_')	39	0.74359	label_recurred	2566	L1_Norm_MLP_Model
26	('plasma_protein_', 'tissue_protein_', 'pathology_NF', 'AF4_', 'clinical_')	39	0.74359	label_recurred	2566	RFE_LR_Model	plasma_protein_A0M8Q6_LAC7:1.0	plasma_protein_O15212_PFD6:1.0	plasma_protein_O75369_FLNB:1.0	plasma_protein_P01009_A1AT:0.9743589743589743	plasma_protein_P01011_AACT:0.9743589743589743	plasma_protein_P01593_KV101:0.8974358974358975	plasma_protein_P01714_LV301:0.8974358974358975	plasma_protein_P00966_ASSY:0.8717948717948718	plasma_protein_P01591_IGJ:0.8717948717948718	plasma_protein_P01781_HV320:0.8205128205128205	plasma_protein_P01767_HV306:0.7948717948717948	plasma_protein_P01859_IGHG2:0.7948717948717948	plasma_protein_P01861_IGHG4:0.7692307692307693	plasma_protein_P01780_HV319:0.5897435897435898	plasma_protein_P01880_IGHD:0.5384615384615384	plasma_protein_O95445_APOM:0.358974358974359	plasma_protein_P01616_KV203:0.28205128205128205	plasma_protein_P02649_APOE:0.15384615384615385	plasma_protein_P00746_CFAD:0.15384615384615385	plasma_protein_P01042_KNG1:0.15384615384615385	plasma_protein_P00450_CERU:0.1282051282051282	plasma_protein_O15230_LAMA5:0.10256410256410256	plasma_protein_P01860_IGHG3:0.10256410256410256	plasma_protein_O14791_APOL1:0.10256410256410256	plasma_protein_P00751_CFAB:0.07692307692307693	plasma_protein_O75882_ATRN:0.07692307692307693	plasma_protein_P00747_PLMN:0.07692307692307693	plasma_protein_P01608_KV116:0.07692307692307693	plasma_protein_P13797_PLST:0.05128205128205128	plasma_protein_P01023_A2MG:0.05128205128205128	plasma_protein_P00736_C1R:0.05128205128205128	plasma_protein_P02652_APOA2:0.02564102564102564	plasma_protein_P01877_IGHA2:0.02564102564102564	plasma_protein_P01019_ANGT:0.02564102564102564	plasma_protein_P00738_HPT:0.02564102564102564	tissue_protein_Q96M96_FGD4:0.02564102564102564	plasma_protein_O75390_CISY:0.02564102564102564	plasma_protein_P00748_FA12:0.02564102564102564	plasma_protein_P22352_GPX3:0.02564102564102564
27	('plasma_protein_', 'tissue_protein_', 'pathology_NF', 'AF4_', 'clinical_')	39	0.717949	label_recurred	2566	RFE_RF_Model	plasma_protein_O75369_FLNB:1.0	plasma_protein_P00736_C1R:1.0	plasma_protein_O15212_PFD6:0.9743589743589743	plasma_protein_O15230_LAMA5:0.9743589743589743	plasma_protein_O43866_CD5L:0.9743589743589743	plasma_protein_O75390_CISY:0.9743589743589743	plasma_protein_O75882_ATRN:0.9743589743589743	plasma_protein_O95445_APOM:0.9743589743589743	plasma_protein_P00450_CERU:0.9743589743589743	plasma_protein_P00734_THRB:0.9743589743589743	plasma_protein_P00738_HPT:0.9743589743589743	plasma_protein_O14980_XPO1:0.8205128205128205	plasma_protein_P00746_CFAD:0.7948717948717948	plasma_protein_P00747_PLMN:0.717948717948718	plasma_protein_O14791_APOL1:0.5897435897435898	plasma_protein_P00748_FA12:0.38461538461538464	plasma_protein_B9A064_IGLL5:0.28205128205128205	plasma_protein_P00751_CFAB:0.15384615384615385	plasma_protein_A0M8Q6_LAC7:0.15384615384615385	plasma_protein_P13797_PLST:0.02564102564102564	plasma_protein_P01008_ANT3:0.02564102564102564	plasma_protein_P01009_A1AT:0.02564102564102564	plasma_protein_P01011_AACT:0.02564102564102564	plasma_protein_P01019_ANGT:0.02564102564102564	plasma_protein_P01591_IGJ:0.02564102564102564	plasma_protein_P01608_KV116:0.02564102564102564	plasma_protein_P01714_LV301:0.02564102564102564	plasma_protein_P01767_HV306:0.02564102564102564	plasma_protein_P01781_HV320:0.02564102564102564	plasma_protein_P01861_IGHG4:0.02564102564102564	plasma_protein_P01871_IGHM:0.02564102564102564	plasma_protein_P00966_ASSY:0.02564102564102564
28	('plasma_protein_', 'plasma_lipid_', 'pathology_NF', 'CNV_', 'freebayes_SNV_', 'pindel_INDEL_', 'AF4_')	40	0.65	label_deceased	2896	SVM_Model	plasma_protein_P22352_GPX3 feat_freq:0.8750, feat_weight_mean:-88	plasma_protein_Q14112_NID2 feat_freq:0.7500, feat_weight_mean:136	CNV_PPP1R15A feat_freq:0.7250, feat_weight_mean:-162	plasma_protein_P11277_SPTB1 feat_freq:0.6000, feat_weight_mean:157	CNV_FANCC feat_freq:0.5250, feat_weight_mean:-161	CNV_SYK feat_freq:0.5250, feat_weight_mean:-161	CNV_WNK2 feat_freq:0.5000, feat_weight_mean:-169	CNV_PTCH1 feat_freq:0.4750, feat_weight_mean:-177	plasma_protein_P62993_GRB2 feat_freq:0.4500, feat_weight_mean:179	plasma_lipid_species_conc_PE(16:0/18:2) feat_freq:0.4000, feat_weight_mean:239	plasma_protein_P13797_PLST feat_freq:0.3750, feat_weight_mean:-228	plasma_protein_P55290_CAD13 feat_freq:0.3250, feat_weight_mean:299	AF4_DHH/RHEBL1 feat_freq:0.3250, feat_weight_mean:-266	plasma_protein_P54578_UBP14 feat_freq:0.3250, feat_weight_mean:-322	AF4_SET/NUP214 feat_freq:0.2750, feat_weight_mean:-314	plasma_protein_P02774_VTDB feat_freq:0.2750, feat_weight_mean:343	plasma_protein_O75369_FLNB feat_freq:0.2750, feat_weight_mean:363	plasma_protein_P45974_UBP5 feat_freq:0.2500, feat_weight_mean:375	plasma_lipid_species_comp_PE(16:0/18:2) feat_freq:0.2250, feat_weight_mean:375	plasma_protein_P20742_PZP feat_freq:0.2250, feat_weight_mean:-385	plasma_protein_P11021_GRP78 feat_freq:0.2250, feat_weight_mean:481	CNV_CEP57 feat_freq:0.2000, feat_weight_mean:-485	plasma_lipid_fatty_acid_comp_DAG(FA20:0) feat_freq:0.1750, feat_weight_mean:-574	plasma_protein_Q03591_FHR1 feat_freq:0.1750, feat_weight_mean:505	CNV_SUFU feat_freq:0.1500, feat_weight_mean:834	CNV_NT5C2 feat_freq:0.1500, feat_weight_mean:834	CNV_TBC1D12 feat_freq:0.1500, feat_weight_mean:836	freebayes_SNV_TGFBR1 feat_freq:0.1500, feat_weight_mean:-781	freebayes_SNV_BCR feat_freq:0.1500, feat_weight_mean:631	plasma_protein_Q14520_HABP2 feat_freq:0.1500, feat_weight_mean:634	pathology_NF37_std feat_freq:0.1250, feat_weight_mean:-702	CNV_SMC3 feat_freq:0.1250, feat_weight_mean:1001	CNV_MRE11 feat_freq:0.1250, feat_weight_mean:-838	plasma_protein_Q9Y244_POMP feat_freq:0.1250, feat_weight_mean:731	plasma_protein_Q96HR3_MED30 feat_freq:0.1250, feat_weight_mean:-661	plasma_protein_Q7Z5P9_MUC19 feat_freq:0.1250, feat_weight_mean:813	plasma_protein_P01781_HV320 feat_freq:0.1250, feat_weight_mean:-779	plasma_protein_P20810_ICAL feat_freq:0.1250, feat_weight_mean:667	plasma_protein_Q7Z7G0_TARSH feat_freq:0.1250, feat_weight_mean:864	plasma_lipid_species_conc_PC(18:2/20:3) feat_freq:0.1000, feat_weight_mean:813	plasma_lipid_species_comp_DAG(20:0/20:0) feat_freq:0.1000, feat_weight_mean:-996	freebayes_SNV_ERG feat_freq:0.1000, feat_weight_mean:-857	plasma_protein_P13671_CO6 feat_freq:0.1000, feat_weight_mean:891
29	('plasma_protein_', 'plasma_lipid_', 'pathology_NF', 'CNV_', 'freebayes_SNV_', 'pindel_INDEL_', 'AF4_')	40	0.65	label_deceased	2896	PCA_LR_Model
30	('plasma_protein_', 'plasma_lipid_', 'pathology_NF', 'CNV_', 'freebayes_SNV_', 'pindel_INDEL_', 'AF4_')	40	0.7	label_deceased	2896	L1_Norm_SVM_Model	plasma_protein_P22352_GPX3 feat_freq:0.3500, feat_weight_mean:-23	plasma_protein_Q14112_NID2 feat_freq:0.2250, feat_weight_mean:36	plasma_lipid_species_conc_PE(16:0/18:2) feat_freq:0.2000, feat_weight_mean:40	plasma_protein_P11277_SPTB1 feat_freq:0.2000, feat_weight_mean:32	freebayes_SNV_ERG feat_freq:0.1750, feat_weight_mean:-53	plasma_protein_P02774_VTDB feat_freq:0.1750, feat_weight_mean:39	CNV_PPP1R15A feat_freq:0.1500, feat_weight_mean:-34	pathology_NF37_std feat_freq:0.1500, feat_weight_mean:-60	freebayes_SNV_TGFBR1 feat_freq:0.1250, feat_weight_mean:-98	pindel_INDEL_CHD4 feat_freq:0.1250, feat_weight_mean:-92	pindel_INDEL_TGFBR1 feat_freq:0.1250, feat_weight_mean:-92	plasma_protein_P01781_HV320 feat_freq:0.1250, feat_weight_mean:-40	plasma_protein_P02671_FIBA feat_freq:0.1250, feat_weight_mean:44	freebayes_SNV_EPHB1 feat_freq:0.1250, feat_weight_mean:-44	freebayes_SNV_PINK1 feat_freq:0.1250, feat_weight_mean:-44	pindel_INDEL_HOTS feat_freq:0.1250, feat_weight_mean:-44	AF4_SET/NUP214 feat_freq:0.1250, feat_weight_mean:-82	AF4_DHH/RHEBL1 feat_freq:0.1250, feat_weight_mean:-82	AF4_ETV6/ITPR2 feat_freq:0.1250, feat_weight_mean:-74	AF4_LSM14A/BRAF feat_freq:0.1250, feat_weight_mean:-74	AF4_ARFIP1/FHDC1 feat_freq:0.1250, feat_weight_mean:-74	AF4_KMT2A/PRRC1 feat_freq:0.1250, feat_weight_mean:-74	plasma_lipid_species_comp_PE(16:0/18:2) feat_freq:0.1250, feat_weight_mean:53	plasma_protein_P55290_CAD13 feat_freq:0.1000, feat_weight_mean:89	freebayes_SNV_CBFB feat_freq:0.1000, feat_weight_mean:-115	freebayes_SNV_CYP2D6 feat_freq:0.1000, feat_weight_mean:-115	freebayes_SNV_PIK3CB feat_freq:0.1000, feat_weight_mean:-115	freebayes_SNV_MAPK12 feat_freq:0.1000, feat_weight_mean:-115	plasma_protein_P01591_IGJ feat_freq:0.1000, feat_weight_mean:62	freebayes_SNV_ZBTB22 feat_freq:0.1000, feat_weight_mean:-126	freebayes_SNV_HOTS feat_freq:0.1000, feat_weight_mean:-126	plasma_protein_P20810_ICAL feat_freq:0.1000, feat_weight_mean:60	plasma_protein_P13797_PLST feat_freq:0.1000, feat_weight_mean:-61	plasma_protein_P13671_CO6 feat_freq:0.1000, feat_weight_mean:83	plasma_protein_Q14520_HABP2 feat_freq:0.1000, feat_weight_mean:43	plasma_protein_P54578_UBP14 feat_freq:0.1000, feat_weight_mean:-45	plasma_protein_P45974_UBP5 feat_freq:0.1000, feat_weight_mean:58	plasma_protein_Q03591_FHR1 feat_freq:0.1000, feat_weight_mean:59	plasma_lipid_species_comp_CE(20:5) feat_freq:0.1000, feat_weight_mean:-76	plasma_lipid_fatty_acid_comp_CE(FA20:5) feat_freq:0.1000, feat_weight_mean:-76	plasma_protein_Q96KN2_CNDP1 feat_freq:0.1000, feat_weight_mean:-114	freebayes_SNV_LYN feat_freq:0.1000, feat_weight_mean:-93	freebayes_SNV_NGF feat_freq:0.1000, feat_weight_mean:-93
31	('plasma_protein_', 'plasma_lipid_', 'pathology_NF', 'CNV_', 'freebayes_SNV_', 'pindel_INDEL_', 'AF4_')	40	0.725	label_deceased	2896	L1_Norm_RF_Model	plasma_lipid_species_conc_PE(16:0/18:2) feat_freq:0.7250, feat_weight_mean:0	plasma_protein_P11277_SPTB1 feat_freq:0.5000, feat_weight_mean:0	pathology_NF4_std feat_freq:0.4500, feat_weight_mean:0	plasma_lipid_fatty_acid_comp_TAG(FA16:0) feat_freq:0.4500, feat_weight_mean:0	plasma_lipid_species_conc_DAG(18:1/18:2) feat_freq:0.3750, feat_weight_mean:0	pathology_NF1_75% feat_freq:0.3500, feat_weight_mean:0	plasma_lipid_fatty_acid_comp_SM(FA20:0) feat_freq:0.3250, feat_weight_mean:0	plasma_protein_P20810_ICAL feat_freq:0.3250, feat_weight_mean:0	pathology_NF1_0.9 feat_freq:0.3250, feat_weight_mean:0	plasma_lipid_fatty_acid_comp_TAG(FA14:1) feat_freq:0.3000, feat_weight_mean:0	plasma_protein_P0C0L5_CO4B feat_freq:0.3000, feat_weight_mean:0	plasma_protein_P20742_PZP feat_freq:0.3000, feat_weight_mean:0	plasma_lipid_fatty_acid_conc_DAG(FA18:2) feat_freq:0.2750, feat_weight_mean:0	plasma_protein_P01781_HV320 feat_freq:0.2750, feat_weight_mean:0	plasma_protein_P22352_GPX3 feat_freq:0.2500, feat_weight_mean:0	pathology_NF5_0.95 feat_freq:0.2500, feat_weight_mean:0	plasma_lipid_species_conc_PE(16:0/18:1) feat_freq:0.2500, feat_weight_mean:0	plasma_protein_P01591_IGJ feat_freq:0.2250, feat_weight_mean:0	plasma_lipid_fatty_acid_comp_PE(FA20:4) feat_freq:0.2250, feat_weight_mean:0	plasma_lipid_fatty_acid_conc_TAG(FA20:4) feat_freq:0.2000, feat_weight_mean:0	plasma_lipid_fatty_acid_conc_DAG(FA18:1) feat_freq:0.2000, feat_weight_mean:0	plasma_protein_Q03591_FHR1 feat_freq:0.2000, feat_weight_mean:0	plasma_protein_P13797_PLST feat_freq:0.1750, feat_weight_mean:0	plasma_lipid_species_comp_DAG(16:0/18:0) feat_freq:0.1750, feat_weight_mean:0	plasma_lipid_species_conc_PC(18:2/20:3) feat_freq:0.1750, feat_weight_mean:0	plasma_protein_P02751_FINC feat_freq:0.1750, feat_weight_mean:0	plasma_protein_P35858_ALS feat_freq:0.1750, feat_weight_mean:0	plasma_lipid_fatty_acid_conc_TAG(FA16:1) feat_freq:0.1750, feat_weight_mean:0	pathology_NF1_0.95 feat_freq:0.1750, feat_weight_mean:0	plasma_lipid_fatty_acid_comp_DAG(FA18:1) feat_freq:0.1500, feat_weight_mean:0	plasma_lipid_fatty_acid_conc_TAG(FA20:0) feat_freq:0.1500, feat_weight_mean:0	plasma_lipid_class_comp_PC feat_freq:0.1500, feat_weight_mean:0	plasma_lipid_species_comp_PE(16:0/18:2) feat_freq:0.1500, feat_weight_mean:0	plasma_lipid_species_conc_DAG(16:0/18:2) feat_freq:0.1250, feat_weight_mean:0	plasma_lipid_fatty_acid_comp_LPE(FA20:4) feat_freq:0.1250, feat_weight_mean:0	plasma_lipid_fatty_acid_comp_DAG(FA20:0) feat_freq:0.1250, feat_weight_mean:0	plasma_lipid_fatty_acid_conc_TAG(FA16:0) feat_freq:0.1250, feat_weight_mean:0	pathology_NF4_0.05 feat_freq:0.1000, feat_weight_mean:0	pathology_NF2_25% feat_freq:0.1000, feat_weight_mean:0	pathology_NF5_75% feat_freq:0.1000, feat_weight_mean:0	pathology_NF5_mean feat_freq:0.1000, feat_weight_mean:0	pathology_NF4_25% feat_freq:0.1000, feat_weight_mean:0	plasma_protein_P02746_C1QB feat_freq:0.1000, feat_weight_mean:0
32	('plasma_protein_', 'plasma_lipid_', 'pathology_NF', 'CNV_', 'freebayes_SNV_', 'pindel_INDEL_', 'AF4_')	40	0.675	label_deceased	2896	L1_Norm_MLP_Model
33	('plasma_protein_', 'plasma_lipid_', 'pathology_NF', 'CNV_', 'freebayes_SNV_', 'pindel_INDEL_', 'AF4_')	40	0.65	label_deceased	2896	RFE_LR_Model	plasma_protein_A0M8Q6_LAC7:1.0	plasma_protein_O75369_FLNB:1.0	plasma_protein_P00966_ASSY:0.9	plasma_protein_O75882_ATRN:0.875	plasma_protein_P01011_AACT:0.825	plasma_protein_P01008_ANT3:0.825	plasma_protein_O15230_LAMA5:0.825	plasma_protein_P00746_CFAD:0.775	plasma_protein_P01023_A2MG:0.725	plasma_protein_P01031_CO5:0.7	plasma_protein_P01591_IGJ:0.675	plasma_protein_P01593_KV101:0.625	plasma_protein_P01616_KV203:0.625	plasma_protein_P00734_THRB:0.475	plasma_protein_O14980_XPO1:0.475	plasma_protein_P01714_LV301:0.425	plasma_protein_P01024_CO3:0.425	plasma_protein_P00748_FA12:0.35	plasma_protein_O95445_APOM:0.325	plasma_protein_P01764_HV303:0.3	plasma_protein_P00747_PLMN:0.3	plasma_protein_P00736_C1R:0.275	plasma_protein_P01767_HV306:0.2	plasma_protein_O15212_PFD6:0.2	plasma_protein_O75390_CISY:0.2	plasma_protein_O14791_APOL1:0.15	plasma_protein_P22352_GPX3:0.1	plasma_protein_P00738_HPT:0.1	plasma_protein_P01781_HV320:0.075	plasma_protein_P01019_ANGT:0.075	plasma_protein_P01780_HV319:0.05	plasma_protein_O43866_CD5L:0.05	plasma_protein_B9A064_IGLL5:0.025	plasma_protein_P11277_SPTB1:0.025	plasma_protein_P00450_CERU:0.025
34	('plasma_protein_', 'plasma_lipid_', 'pathology_NF', 'CNV_', 'freebayes_SNV_', 'pindel_INDEL_', 'AF4_')	40	0.725	label_deceased	2896	RFE_RF_Model	plasma_protein_O15212_PFD6:1.0	plasma_protein_O15230_LAMA5:1.0	plasma_protein_O43866_CD5L:1.0	plasma_protein_O75369_FLNB:1.0	plasma_protein_O75390_CISY:1.0	plasma_protein_O75882_ATRN:1.0	plasma_protein_O95445_APOM:1.0	plasma_protein_P00450_CERU:1.0	plasma_protein_P00734_THRB:1.0	plasma_protein_P00736_C1R:1.0	plasma_protein_P00738_HPT:1.0	plasma_protein_P00746_CFAD:0.925	plasma_protein_O14980_XPO1:0.9	plasma_protein_P00747_PLMN:0.75	plasma_protein_O14791_APOL1:0.575	plasma_protein_P00748_FA12:0.375	plasma_protein_B9A064_IGLL5:0.25	plasma_protein_P00751_CFAB:0.1	plasma_protein_A0M8Q6_LAC7:0.075	plasma_lipid_species_conc_PE(16:0/18:2):0.05
35	('plasma_protein_', 'plasma_lipid_', 'pathology_NF', 'CNV_', 'freebayes_SNV_', 'pindel_INDEL_', 'AF4_')	40	0.6	label_recurred	2896	SVM_Model	plasma_lipid_species_conc_PE(16:0/18:2) feat_freq:0.9500, feat_weight_mean:121	CNV_PPP1R15A feat_freq:0.8500, feat_weight_mean:-126	plasma_protein_P13797_PLST feat_freq:0.7500, feat_weight_mean:-156	freebayes_SNV_ERG feat_freq:0.5250, feat_weight_mean:-189	CNV_CEP57 feat_freq:0.5250, feat_weight_mean:-194	plasma_protein_P01011_AACT feat_freq:0.4250, feat_weight_mean:232	CNV_MRE11 feat_freq:0.3750, feat_weight_mean:-261	plasma_protein_P11021_GRP78 feat_freq:0.3750, feat_weight_mean:295	plasma_lipid_species_comp_PE(16:0/18:2) feat_freq:0.3250, feat_weight_mean:318	plasma_protein_P06310_KV206 feat_freq:0.3000, feat_weight_mean:-324	AF4_DHH/RHEBL1 feat_freq:0.2750, feat_weight_mean:-346	CNV_H19 feat_freq:0.2750, feat_weight_mean:354	freebayes_SNV_TGFBR1 feat_freq:0.2750, feat_weight_mean:-401	CNV_CTRC feat_freq:0.2500, feat_weight_mean:403	CNV_TNFRSF9 feat_freq:0.2500, feat_weight_mean:403	AF4_SET/NUP214 feat_freq:0.2500, feat_weight_mean:-381	plasma_protein_Q96KN2_CNDP1 feat_freq:0.2500, feat_weight_mean:-475	plasma_lipid_species_comp_DAG(20:0/20:0) feat_freq:0.2500, feat_weight_mean:-403	plasma_protein_P62993_GRB2 feat_freq:0.2250, feat_weight_mean:446	plasma_lipid_fatty_acid_comp_DAG(FA20:0) feat_freq:0.2250, feat_weight_mean:-434	CNV_FANCC feat_freq:0.2250, feat_weight_mean:-477	CNV_SYK feat_freq:0.2250, feat_weight_mean:-477	plasma_protein_P22352_GPX3 feat_freq:0.2250, feat_weight_mean:-525	CNV_TNFRSF14 feat_freq:0.2000, feat_weight_mean:504	plasma_protein_Q14112_NID2 feat_freq:0.2000, feat_weight_mean:543	CNV_WNK2 feat_freq:0.2000, feat_weight_mean:-537	CNV_SPEN feat_freq:0.1750, feat_weight_mean:576	CNV_MTOR feat_freq:0.1750, feat_weight_mean:576	CNV_PIK3CD feat_freq:0.1750, feat_weight_mean:576	CNV_MTHFR feat_freq:0.1750, feat_weight_mean:576	CNV_MAD2L2 feat_freq:0.1750, feat_weight_mean:576	plasma_protein_P23083_HV103 feat_freq:0.1750, feat_weight_mean:599	plasma_protein_Q7Z5P9_MUC19 feat_freq:0.1750, feat_weight_mean:570	CNV_PTCH1 feat_freq:0.1750, feat_weight_mean:-613	plasma_protein_A0M8Q6_LAC7 feat_freq:0.1750, feat_weight_mean:-642	CNV_EPHA2 feat_freq:0.1500, feat_weight_mean:672	plasma_lipid_fatty_acid_comp_SM(FA14:0) feat_freq:0.1500, feat_weight_mean:-659	freebayes_SNV_KDM5C feat_freq:0.1500, feat_weight_mean:-690	CNV_ERRFI1 feat_freq:0.1250, feat_weight_mean:922	pindel_INDEL_TGFBR1 feat_freq:0.1250, feat_weight_mean:-787	plasma_protein_P17936_IBP3 feat_freq:0.1250, feat_weight_mean:-841	plasma_protein_P01861_IGHG4 feat_freq:0.1250, feat_weight_mean:-893	pindel_INDEL_CHD4 feat_freq:0.1000, feat_weight_mean:-984
36	('plasma_protein_', 'plasma_lipid_', 'pathology_NF', 'CNV_', 'freebayes_SNV_', 'pindel_INDEL_', 'AF4_')	40	0.775	label_recurred	2896	PCA_LR_Model
37	('plasma_protein_', 'plasma_lipid_', 'pathology_NF', 'CNV_', 'freebayes_SNV_', 'pindel_INDEL_', 'AF4_')	40	0.65	label_recurred	2896	L1_Norm_SVM_Model	plasma_lipid_species_conc_PE(16:0/18:2) feat_freq:0.4500, feat_weight_mean:19	plasma_protein_P13797_PLST feat_freq:0.3000, feat_weight_mean:-20	freebayes_SNV_ERG feat_freq:0.2250, feat_weight_mean:-36	CNV_PPP1R15A feat_freq:0.2000, feat_weight_mean:-24	CNV_CEP57 feat_freq:0.2000, feat_weight_mean:-32	plasma_protein_P22352_GPX3 feat_freq:0.1750, feat_weight_mean:-31	plasma_protein_P23083_HV103 feat_freq:0.1500, feat_weight_mean:53	freebayes_SNV_CBFB feat_freq:0.1500, feat_weight_mean:-49	freebayes_SNV_CYP2D6 feat_freq:0.1500, feat_weight_mean:-49	freebayes_SNV_PIK3CB feat_freq:0.1500, feat_weight_mean:-49	freebayes_SNV_MAPK12 feat_freq:0.1500, feat_weight_mean:-49	pindel_INDEL_CHD4 feat_freq:0.1500, feat_weight_mean:-49	pindel_INDEL_TGFBR1 feat_freq:0.1500, feat_weight_mean:-49	freebayes_SNV_PSMB6 feat_freq:0.1500, feat_weight_mean:-67	plasma_lipid_fatty_acid_comp_SM(FA20:0) feat_freq:0.1500, feat_weight_mean:39	CNV_MRE11 feat_freq:0.1250, feat_weight_mean:-77	plasma_protein_P01593_KV101 feat_freq:0.1250, feat_weight_mean:-43	freebayes_SNV_TGFBR1 feat_freq:0.1250, feat_weight_mean:-54	plasma_protein_P12277_KCRB feat_freq:0.1250, feat_weight_mean:48	CNV_ETS1 feat_freq:0.1250, feat_weight_mean:-49	pathology_NF37_std feat_freq:0.1000, feat_weight_mean:-87	AF4_SET/NUP214 feat_freq:0.1000, feat_weight_mean:-120	AF4_DHH/RHEBL1 feat_freq:0.1000, feat_weight_mean:-120	plasma_lipid_species_comp_PE(16:0/18:2) feat_freq:0.1000, feat_weight_mean:55	plasma_protein_P26640_SYVC feat_freq:0.1000, feat_weight_mean:48	plasma_lipid_class_comp_PC feat_freq:0.1000, feat_weight_mean:54	plasma_protein_P01011_AACT feat_freq:0.1000, feat_weight_mean:54	plasma_protein_P00966_ASSY feat_freq:0.1000, feat_weight_mean:-78	plasma_protein_P13671_CO6 feat_freq:0.1000, feat_weight_mean:81	freebayes_SNV_MAF feat_freq:0.1000, feat_weight_mean:-123	plasma_lipid_species_conc_PE(16:0/18:1) feat_freq:0.0750, feat_weight_mean:79	plasma_protein_P01861_IGHG4 feat_freq:0.0750, feat_weight_mean:-83	freebayes_SNV_CCND2 feat_freq:0.0750, feat_weight_mean:71	freebayes_SNV_MAP2K4 feat_freq:0.0750, feat_weight_mean:71	freebayes_SNV_MSH6 feat_freq:0.0750, feat_weight_mean:71	freebayes_SNV_C10orf54 feat_freq:0.0750, feat_weight_mean:71	freebayes_SNV_FOXQ1 feat_freq:0.0750, feat_weight_mean:71	freebayes_SNV_PTPRT feat_freq:0.0750, feat_weight_mean:71	pindel_INDEL_MSH6 feat_freq:0.0750, feat_weight_mean:71	CNV_PAK1 feat_freq:0.0750, feat_weight_mean:-121	CNV_EMSY feat_freq:0.0750, feat_weight_mean:-121	CNV_RSF1 feat_freq:0.0750, feat_weight_mean:-121	freebayes_SNV_BMPR1A feat_freq:0.0750, feat_weight_mean:-136
38	('plasma_protein_', 'plasma_lipid_', 'pathology_NF', 'CNV_', 'freebayes_SNV_', 'pindel_INDEL_', 'AF4_')	40	0.775	label_recurred	2896	L1_Norm_RF_Model	plasma_lipid_species_conc_PE(16:0/18:2) feat_freq:0.9500, feat_weight_mean:0	plasma_lipid_fatty_acid_comp_SM(FA20:0) feat_freq:0.6500, feat_weight_mean:0	plasma_lipid_species_conc_PE(16:0/18:1) feat_freq:0.6500, feat_weight_mean:0	plasma_protein_P01011_AACT feat_freq:0.5500, feat_weight_mean:0	plasma_lipid_species_comp_PE(16:0/18:2) feat_freq:0.5500, feat_weight_mean:0	plasma_lipid_fatty_acid_comp_PE(FA20:4) feat_freq:0.5000, feat_weight_mean:0	plasma_lipid_fatty_acid_conc_DAG(FA18:2) feat_freq:0.4500, feat_weight_mean:0	plasma_lipid_species_conc_DAG(18:1/18:2) feat_freq:0.4500, feat_weight_mean:0	plasma_protein_P13797_PLST feat_freq:0.4000, feat_weight_mean:0	plasma_protein_Q92496_FHR4 feat_freq:0.3750, feat_weight_mean:0	plasma_lipid_class_comp_PC feat_freq:0.3000, feat_weight_mean:0	plasma_lipid_species_conc_DAG(16:0/18:2) feat_freq:0.2250, feat_weight_mean:0	CNV_CEP57 feat_freq:0.2250, feat_weight_mean:0	plasma_lipid_species_comp_PE(16:0/18:1) feat_freq:0.2250, feat_weight_mean:0	plasma_protein_P11277_SPTB1 feat_freq:0.2000, feat_weight_mean:0	plasma_lipid_species_conc_PC(16:0/18:2) feat_freq:0.2000, feat_weight_mean:0	plasma_protein_O75369_FLNB feat_freq:0.2000, feat_weight_mean:0	plasma_lipid_fatty_acid_conc_SM(FA20:0) feat_freq:0.1750, feat_weight_mean:0	plasma_protein_Q7Z5P9_MUC19 feat_freq:0.1750, feat_weight_mean:0	plasma_lipid_fatty_acid_conc_PE(FA18:2) feat_freq:0.1750, feat_weight_mean:0	pathology_NF16_0.01 feat_freq:0.1750, feat_weight_mean:0	pathology_NF59_max feat_freq:0.1750, feat_weight_mean:0	plasma_protein_P01880_IGHD feat_freq:0.1500, feat_weight_mean:0	plasma_lipid_species_conc_PC(14:0/20:4) feat_freq:0.1500, feat_weight_mean:0	plasma_protein_P02649_APOE feat_freq:0.1250, feat_weight_mean:0	plasma_lipid_class_comp_LPC feat_freq:0.1250, feat_weight_mean:0	pathology_NF59_0.01 feat_freq:0.1250, feat_weight_mean:0	plasma_lipid_fatty_acid_conc_PE(FA16:0) feat_freq:0.1250, feat_weight_mean:0	CNV_FOXQ1 feat_freq:0.1250, feat_weight_mean:0	plasma_lipid_fatty_acid_conc_TAG(FA20:4) feat_freq:0.1250, feat_weight_mean:0	plasma_lipid_fatty_acid_conc_PC(FA16:0) feat_freq:0.1250, feat_weight_mean:0	pathology_NF1_0.9 feat_freq:0.1250, feat_weight_mean:0	pathology_NF4_std feat_freq:0.1250, feat_weight_mean:0	pathology_NF1_75% feat_freq:0.1000, feat_weight_mean:0	plasma_lipid_fatty_acid_conc_DAG(FA18:1) feat_freq:0.1000, feat_weight_mean:0	plasma_lipid_fatty_acid_comp_DAG(FA18:1) feat_freq:0.1000, feat_weight_mean:0	plasma_lipid_class_conc_DAG feat_freq:0.1000, feat_weight_mean:0	plasma_protein_P02743_SAMP feat_freq:0.1000, feat_weight_mean:0	CNV_MRE11 feat_freq:0.1000, feat_weight_mean:0	plasma_lipid_species_conc_PC(16:0/22:5) feat_freq:0.1000, feat_weight_mean:0	CNV_IRF4 feat_freq:0.1000, feat_weight_mean:0	plasma_lipid_fatty_acid_comp_LPE(FA20:4) feat_freq:0.0750, feat_weight_mean:0	plasma_lipid_fatty_acid_conc_PC(FA18:2) feat_freq:0.0750, feat_weight_mean:0
39	('plasma_protein_', 'plasma_lipid_', 'pathology_NF', 'CNV_', 'freebayes_SNV_', 'pindel_INDEL_', 'AF4_')	40	0.8	label_recurred	2896	L1_Norm_MLP_Model
40	('plasma_protein_', 'plasma_lipid_', 'pathology_NF', 'CNV_', 'freebayes_SNV_', 'pindel_INDEL_', 'AF4_')	40	0.75	label_recurred	2896	RFE_LR_Model	plasma_protein_A0M8Q6_LAC7:1.0	plasma_protein_O75369_FLNB:1.0	plasma_protein_P00966_ASSY:1.0	plasma_protein_P01009_A1AT:0.975	plasma_protein_P01011_AACT:0.975	plasma_protein_P01591_IGJ:0.975	plasma_protein_P01593_KV101:0.975	plasma_protein_P01714_LV301:0.925	plasma_protein_P01781_HV320:0.925	plasma_protein_P01767_HV306:0.9	plasma_protein_P01859_IGHG2:0.875	plasma_protein_P00746_CFAD:0.825	plasma_protein_P01780_HV319:0.775	plasma_protein_P00748_FA12:0.7	plasma_protein_P01861_IGHG4:0.6	plasma_protein_O95445_APOM:0.45	plasma_protein_P01880_IGHD:0.225	plasma_protein_P01616_KV203:0.125	plasma_protein_P02649_APOE:0.1	plasma_protein_P00738_HPT:0.075	plasma_protein_B9A064_IGLL5:0.075	plasma_protein_O15230_LAMA5:0.05	plasma_protein_O14791_APOL1:0.05	plasma_protein_P00450_CERU:0.05	plasma_protein_P00734_THRB:0.05	plasma_protein_P00751_CFAB:0.05	plasma_protein_P01019_ANGT:0.05	plasma_protein_P01877_IGHA2:0.025	freebayes_SNV_ERG:0.025	plasma_protein_P00747_PLMN:0.025	plasma_protein_P13797_PLST:0.025	plasma_protein_O43866_CD5L:0.025	plasma_protein_O75882_ATRN:0.025	plasma_protein_P01008_ANT3:0.025	plasma_lipid_species_conc_PE(16:0/18:2):0.025	plasma_protein_P01024_CO3:0.025
41	('plasma_protein_', 'plasma_lipid_', 'pathology_NF', 'CNV_', 'freebayes_SNV_', 'pindel_INDEL_', 'AF4_')	40	0.8	label_recurred	2896	RFE_RF_Model	plasma_protein_O15212_PFD6:1.0	plasma_protein_O15230_LAMA5:1.0	plasma_protein_O43866_CD5L:1.0	plasma_protein_O75369_FLNB:1.0	plasma_protein_O75390_CISY:1.0	plasma_protein_O75882_ATRN:1.0	plasma_protein_O95445_APOM:1.0	plasma_protein_P00450_CERU:1.0	plasma_protein_P00734_THRB:1.0	plasma_protein_P00736_C1R:1.0	plasma_protein_P00738_HPT:1.0	plasma_protein_P00746_CFAD:0.925	plasma_protein_P00747_PLMN:0.8	plasma_protein_O14980_XPO1:0.675	plasma_protein_P00748_FA12:0.575	plasma_protein_O14791_APOL1:0.325	plasma_protein_P00751_CFAB:0.2	plasma_protein_B9A064_IGLL5:0.15	plasma_lipid_species_conc_PE(16:0/18:2):0.125	plasma_lipid_species_conc_DAG(18:1/18:2):0.075	plasma_protein_A0M8Q6_LAC7:0.05	plasma_lipid_species_conc_PE(16:0/18:1):0.05	plasma_protein_P01011_AACT:0.025	plasma_lipid_fatty_acid_comp_SM(FA20:0):0.025
42	('plasma_protein_', 'tissue_protein_', 'pathology_NF', 'CNV_', 'freebayes_SNV_', 'pindel_INDEL_', 'AF4_', 'clinical_')	39	0.666667	label_deceased	3951	SVM_Model	plasma_protein_P22352_GPX3 feat_freq:0.9487, feat_weight_mean:-114	tissue_protein_Q9H492_MLP3A feat_freq:0.9231, feat_weight_mean:-95	plasma_protein_P55290_CAD13 feat_freq:0.8974, feat_weight_mean:91	CNV_PPP1R15A feat_freq:0.5897, feat_weight_mean:-145	clinical_secondary_diagnosis_onehot__e785.7 feat_freq:0.5385, feat_weight_mean:-155	clinical_secondary_diagnosis_onehot__i10.6 feat_freq:0.4872, feat_weight_mean:-171	plasma_protein_Q03591_FHR1 feat_freq:0.4103, feat_weight_mean:246	plasma_protein_P11277_SPTB1 feat_freq:0.4103, feat_weight_mean:246	freebayes_SNV_ERG feat_freq:0.3590, feat_weight_mean:-246	clinical_secondary_diagnosis_onehot__k219.3 feat_freq:0.3590, feat_weight_mean:-236	CNV_CEP57 feat_freq:0.3333, feat_weight_mean:-287	clinical_secondary_diagnosis_onehot__e119.3 feat_freq:0.3333, feat_weight_mean:-254	tissue_protein_P08185_CBG feat_freq:0.3333, feat_weight_mean:-289	freebayes_SNV_TGFBR1 feat_freq:0.3077, feat_weight_mean:-287	clinical_secondary_diagnosis_onehot__e876 feat_freq:0.3077, feat_weight_mean:-275	clinical_secondary_diagnosis_onehot__g8918.1 feat_freq:0.3077, feat_weight_mean:-275	clinical_secondary_diagnosis_onehot__k567.1 feat_freq:0.2821, feat_weight_mean:-300	plasma_protein_P13797_PLST feat_freq:0.2564, feat_weight_mean:-336	AF4_DHH/RHEBL1 feat_freq:0.2564, feat_weight_mean:-330	AF4_SET/NUP214 feat_freq:0.2308, feat_weight_mean:-367	tissue_protein_O43765_SGTA feat_freq:0.2051, feat_weight_mean:-435	plasma_protein_O75369_FLNB feat_freq:0.2051, feat_weight_mean:411	plasma_protein_P06310_KV206 feat_freq:0.1795, feat_weight_mean:-473	plasma_protein_P45974_UBP5 feat_freq:0.1795, feat_weight_mean:492	CNV_MRE11 feat_freq:0.1795, feat_weight_mean:-492	plasma_protein_P11021_GRP78 feat_freq:0.1538, feat_weight_mean:544	tissue_protein_P27658_CO8A1 feat_freq:0.1282, feat_weight_mean:-658	tissue_protein_P35052_GPC1 feat_freq:0.1282, feat_weight_mean:-675	tissue_protein_O95070_YIF1A feat_freq:0.1282, feat_weight_mean:746	CNV_ETS1 feat_freq:0.1282, feat_weight_mean:-707	clinical_Surgical_Margins_Summary_ord feat_freq:0.1282, feat_weight_mean:679	plasma_protein_P01781_HV320 feat_freq:0.1282, feat_weight_mean:-846	tissue_protein_P27701_CD82 feat_freq:0.1282, feat_weight_mean:-718	tissue_protein_O14786_NRP1 feat_freq:0.1026, feat_weight_mean:766	plasma_protein_Q14112_NID2 feat_freq:0.1026, feat_weight_mean:902	plasma_protein_P54578_UBP14 feat_freq:0.1026, feat_weight_mean:-792	tissue_protein_Q9BXJ0_C1QT5 feat_freq:0.1026, feat_weight_mean:-797	tissue_protein_Q96M96_FGD4 feat_freq:0.1026, feat_weight_mean:-818	CNV_SMC3 feat_freq:0.1026, feat_weight_mean:881	CNV_SUFU feat_freq:0.1026, feat_weight_mean:881	CNV_NT5C2 feat_freq:0.1026, feat_weight_mean:881	CNV_TBC1D12 feat_freq:0.1026, feat_weight_mean:883	plasma_protein_P10643_CO7 feat_freq:0.1026, feat_weight_mean:-819
43	('plasma_protein_', 'tissue_protein_', 'pathology_NF', 'CNV_', 'freebayes_SNV_', 'pindel_INDEL_', 'AF4_', 'clinical_')	39	0.666667	label_deceased	3951	PCA_LR_Model
44	('plasma_protein_', 'tissue_protein_', 'pathology_NF', 'CNV_', 'freebayes_SNV_', 'pindel_INDEL_', 'AF4_', 'clinical_')	39	0.615385	label_deceased	3951	L1_Norm_SVM_Model	plasma_protein_P22352_GPX3 feat_freq:0.2821, feat_weight_mean:-21	clinical_secondary_diagnosis_onehot__e785.7 feat_freq:0.2308, feat_weight_mean:-27	clinical_secondary_diagnosis_onehot__e119.3 feat_freq:0.2051, feat_weight_mean:-30	clinical_secondary_diagnosis_onehot__k219.3 feat_freq:0.2051, feat_weight_mean:-30	clinical_secondary_diagnosis_onehot__i10.6 feat_freq:0.2051, feat_weight_mean:-30	freebayes_SNV_TGFBR1 feat_freq:0.2051, feat_weight_mean:-53	clinical_secondary_diagnosis_onehot__k567.1 feat_freq:0.1795, feat_weight_mean:-35	clinical_secondary_diagnosis_onehot__e876 feat_freq:0.1795, feat_weight_mean:-35	clinical_secondary_diagnosis_onehot__g8918.1 feat_freq:0.1795, feat_weight_mean:-35	clinical_secondary_diagnosis_onehot__m8580 feat_freq:0.1795, feat_weight_mean:-46	AF4_SET/NUP214 feat_freq:0.1538, feat_weight_mean:-41	AF4_DHH/RHEBL1 feat_freq:0.1538, feat_weight_mean:-41	tissue_protein_P27701_CD82 feat_freq:0.1538, feat_weight_mean:-52	freebayes_SNV_PSMB6 feat_freq:0.1538, feat_weight_mean:-53	clinical_secondary_diagnosis_onehot__k862 feat_freq:0.1538, feat_weight_mean:-53	clinical_secondary_diagnosis_onehot__k8500 feat_freq:0.1538, feat_weight_mean:-53	clinical_secondary_diagnosis_onehot__r82994 feat_freq:0.1538, feat_weight_mean:-53	clinical_secondary_diagnosis_onehot__g43809 feat_freq:0.1538, feat_weight_mean:-53	clinical_secondary_diagnosis_onehot__k660 feat_freq:0.1538, feat_weight_mean:-53	clinical_secondary_diagnosis_onehot__k5900.1 feat_freq:0.1538, feat_weight_mean:-53	clinical_secondary_diagnosis_onehot__k861.1 feat_freq:0.1538, feat_weight_mean:-53	clinical_secondary_diagnosis_onehot__m170 feat_freq:0.1538, feat_weight_mean:-53	tissue_protein_Q9H492_MLP3A feat_freq:0.1282, feat_weight_mean:-83	freebayes_SNV_CYP2D6 feat_freq:0.1282, feat_weight_mean:-63	freebayes_SNV_PIK3CB feat_freq:0.1282, feat_weight_mean:-63	freebayes_SNV_MAPK12 feat_freq:0.1282, feat_weight_mean:-63	pindel_INDEL_CHD4 feat_freq:0.1282, feat_weight_mean:-63	pindel_INDEL_TGFBR1 feat_freq:0.1282, feat_weight_mean:-63	clinical_secondary_diagnosis_onehot__z6841 feat_freq:0.1282, feat_weight_mean:-63	clinical_secondary_diagnosis_onehot__i824z1 feat_freq:0.1282, feat_weight_mean:-63	clinical_secondary_diagnosis_onehot__b9620 feat_freq:0.1282, feat_weight_mean:-63	clinical_secondary_diagnosis_onehot__b9689.1 feat_freq:0.1282, feat_weight_mean:-63	clinical_secondary_diagnosis_onehot__e6601.1 feat_freq:0.1282, feat_weight_mean:-63	clinical_secondary_diagnosis_onehot__r739.1 feat_freq:0.1282, feat_weight_mean:-63	freebayes_SNV_KLLN feat_freq:0.1282, feat_weight_mean:-73	freebayes_SNV_IDO1 feat_freq:0.1282, feat_weight_mean:-73	freebayes_SNV_EPCAM feat_freq:0.1282, feat_weight_mean:-73	pindel_INDEL_FGF20 feat_freq:0.1282, feat_weight_mean:-73	plasma_protein_Q03591_FHR1 feat_freq:0.1282, feat_weight_mean:53	freebayes_SNV_ERG feat_freq:0.1026, feat_weight_mean:-83	plasma_protein_P02545_LMNA feat_freq:0.1026, feat_weight_mean:98	freebayes_SNV_IFNAR2 feat_freq:0.1026, feat_weight_mean:60	clinical_secondary_diagnosis_onehot__g8918 feat_freq:0.1026, feat_weight_mean:60
45	('plasma_protein_', 'tissue_protein_', 'pathology_NF', 'CNV_', 'freebayes_SNV_', 'pindel_INDEL_', 'AF4_', 'clinical_')	39	0.74359	label_deceased	3951	L1_Norm_RF_Model	tissue_protein_P27658_CO8A1 feat_freq:0.6154, feat_weight_mean:0	pathology_NF4_std feat_freq:0.4615, feat_weight_mean:0	tissue_protein_P05388_RLA0 feat_freq:0.4103, feat_weight_mean:0	tissue_protein_Q9H492_MLP3A feat_freq:0.3846, feat_weight_mean:0	plasma_protein_P20742_PZP feat_freq:0.3077, feat_weight_mean:0	pathology_NF1_0.9 feat_freq:0.3077, feat_weight_mean:0	plasma_protein_P11277_SPTB1 feat_freq:0.3077, feat_weight_mean:0	pathology_NF1_75% feat_freq:0.2821, feat_weight_mean:0	pathology_NF5_0.95 feat_freq:0.2821, feat_weight_mean:0	plasma_protein_P22352_GPX3 feat_freq:0.2821, feat_weight_mean:0	pathology_NF5_75% feat_freq:0.2308, feat_weight_mean:0	plasma_protein_P01591_IGJ feat_freq:0.2308, feat_weight_mean:0	tissue_protein_P03905_NU4M feat_freq:0.2308, feat_weight_mean:0	plasma_protein_P01781_HV320 feat_freq:0.2308, feat_weight_mean:0	tissue_protein_Q96P44_COLA1 feat_freq:0.2308, feat_weight_mean:0	plasma_protein_P0C0L5_CO4B feat_freq:0.2308, feat_weight_mean:0	tissue_protein_P04075_ALDOA feat_freq:0.2051, feat_weight_mean:0	plasma_protein_P02751_FINC feat_freq:0.2051, feat_weight_mean:0	tissue_protein_P36776_LONM feat_freq:0.2051, feat_weight_mean:0	tissue_protein_O75947_ATP5H feat_freq:0.2051, feat_weight_mean:0	pathology_NF4_25% feat_freq:0.1795, feat_weight_mean:0	pathology_NF4_0.05 feat_freq:0.1795, feat_weight_mean:0	pathology_NF4_50% feat_freq:0.1795, feat_weight_mean:0	tissue_protein_P06733_ENOA feat_freq:0.1795, feat_weight_mean:0	pathology_NF1_0.95 feat_freq:0.1795, feat_weight_mean:0	tissue_protein_P27701_CD82 feat_freq:0.1795, feat_weight_mean:0	tissue_protein_O75369_FLNB feat_freq:0.1795, feat_weight_mean:0	CNV_CEP57 feat_freq:0.1538, feat_weight_mean:0	tissue_protein_P07954_FUMH feat_freq:0.1538, feat_weight_mean:0	tissue_protein_O95782_AP2A1 feat_freq:0.1538, feat_weight_mean:0	plasma_protein_P20810_ICAL feat_freq:0.1538, feat_weight_mean:0	tissue_protein_P50895_BCAM feat_freq:0.1538, feat_weight_mean:0	pathology_NF5_mean feat_freq:0.1282, feat_weight_mean:0	pathology_NF5_50% feat_freq:0.1282, feat_weight_mean:0	tissue_protein_P32119_PRDX2 feat_freq:0.1282, feat_weight_mean:0	tissue_protein_Q13361_MFAP5 feat_freq:0.1282, feat_weight_mean:0	tissue_protein_Q9BXJ0_C1QT5 feat_freq:0.1282, feat_weight_mean:0	tissue_protein_P07858_CATB feat_freq:0.1282, feat_weight_mean:0	pathology_NF2_25% feat_freq:0.1282, feat_weight_mean:0	plasma_protein_P02774_VTDB feat_freq:0.1282, feat_weight_mean:0	plasma_protein_O75369_FLNB feat_freq:0.1282, feat_weight_mean:0	plasma_protein_P13797_PLST feat_freq:0.1026, feat_weight_mean:0	pathology_NF62_0.05 feat_freq:0.1026, feat_weight_mean:0
46	('plasma_protein_', 'tissue_protein_', 'pathology_NF', 'CNV_', 'freebayes_SNV_', 'pindel_INDEL_', 'AF4_', 'clinical_')	39	0.794872	label_deceased	3951	L1_Norm_MLP_Model
47	('plasma_protein_', 'tissue_protein_', 'pathology_NF', 'CNV_', 'freebayes_SNV_', 'pindel_INDEL_', 'AF4_', 'clinical_')	39	0.769231	label_deceased	3951	RFE_LR_Model	plasma_protein_A0M8Q6_LAC7:1.0	plasma_protein_O75369_FLNB:1.0	plasma_protein_O75882_ATRN:1.0	plasma_protein_O15230_LAMA5:0.9743589743589743	plasma_protein_P00746_CFAD:0.9230769230769231	plasma_protein_P00966_ASSY:0.8974358974358975	plasma_protein_P00736_C1R:0.8205128205128205	plasma_protein_P01011_AACT:0.7948717948717948	plasma_protein_P00747_PLMN:0.717948717948718	plasma_protein_O14980_XPO1:0.6153846153846154	plasma_protein_P01008_ANT3:0.6153846153846154	plasma_protein_O14791_APOL1:0.6153846153846154	plasma_protein_P01009_A1AT:0.5897435897435898	plasma_protein_P01019_ANGT:0.38461538461538464	plasma_protein_P01591_IGJ:0.358974358974359	plasma_protein_P01593_KV101:0.358974358974359	plasma_protein_P01616_KV203:0.3333333333333333	plasma_protein_P01764_HV303:0.3333333333333333	plasma_protein_P01023_A2MG:0.3333333333333333	plasma_protein_P01714_LV301:0.3076923076923077	plasma_protein_O15212_PFD6:0.3076923076923077	plasma_protein_P01031_CO5:0.3076923076923077	plasma_protein_P01767_HV306:0.20512820512820512	plasma_protein_P00751_CFAB:0.20512820512820512	plasma_protein_P01780_HV319:0.1794871794871795	plasma_protein_P00748_FA12:0.1794871794871795	plasma_protein_B9A064_IGLL5:0.1282051282051282	plasma_protein_P01781_HV320:0.10256410256410256	plasma_protein_O43866_CD5L:0.10256410256410256	plasma_protein_P01024_CO3:0.10256410256410256	plasma_protein_P00734_THRB:0.05128205128205128	plasma_protein_O75390_CISY:0.02564102564102564	tissue_protein_Q9H492_MLP3A:0.02564102564102564	plasma_protein_P00738_HPT:0.02564102564102564	plasma_protein_P01042_KNG1:0.02564102564102564	plasma_protein_P01880_IGHD:0.02564102564102564	plasma_protein_P00450_CERU:0.02564102564102564
48	('plasma_protein_', 'tissue_protein_', 'pathology_NF', 'CNV_', 'freebayes_SNV_', 'pindel_INDEL_', 'AF4_', 'clinical_')	39	0.74359	label_deceased	3951	RFE_RF_Model	plasma_protein_O15212_PFD6:1.0	plasma_protein_O15230_LAMA5:1.0	plasma_protein_O43866_CD5L:1.0	plasma_protein_O75369_FLNB:1.0	plasma_protein_O75390_CISY:1.0	plasma_protein_O75882_ATRN:1.0	plasma_protein_O95445_APOM:1.0	plasma_protein_P00450_CERU:1.0	plasma_protein_P00734_THRB:1.0	plasma_protein_P00736_C1R:1.0	plasma_protein_P00738_HPT:1.0	plasma_protein_P00746_CFAD:0.9230769230769231	plasma_protein_O14980_XPO1:0.8461538461538461	plasma_protein_P00747_PLMN:0.717948717948718	plasma_protein_O14791_APOL1:0.5128205128205128	plasma_protein_P00748_FA12:0.48717948717948717	plasma_protein_B9A064_IGLL5:0.28205128205128205	plasma_protein_P00751_CFAB:0.1282051282051282	plasma_protein_A0M8Q6_LAC7:0.07692307692307693	tissue_protein_O75947_ATP5H:0.02564102564102564
49	('plasma_protein_', 'tissue_protein_', 'pathology_NF', 'CNV_', 'freebayes_SNV_', 'pindel_INDEL_', 'AF4_', 'clinical_')	39	0.615385	label_recurred	3951	SVM_Model	plasma_protein_P13797_PLST feat_freq:0.8718, feat_weight_mean:-150	CNV_PPP1R15A feat_freq:0.8462, feat_weight_mean:-111	CNV_CEP57 feat_freq:0.6667, feat_weight_mean:-193	plasma_protein_Q92496_FHR4 feat_freq:0.6154, feat_weight_mean:184	plasma_protein_P01011_AACT feat_freq:0.5897, feat_weight_mean:178	plasma_protein_P22352_GPX3 feat_freq:0.5641, feat_weight_mean:-195	plasma_protein_P06310_KV206 feat_freq:0.4359, feat_weight_mean:-200	freebayes_SNV_ERG feat_freq:0.4103, feat_weight_mean:-291	CNV_MRE11 feat_freq:0.3846, feat_weight_mean:-317	freebayes_SNV_TGFBR1 feat_freq:0.3846, feat_weight_mean:-349	tissue_protein_Q9H492_MLP3A feat_freq:0.3333, feat_weight_mean:-301	plasma_protein_Q96KN2_CNDP1 feat_freq:0.3333, feat_weight_mean:-296	tissue_protein_P27701_CD82 feat_freq:0.3333, feat_weight_mean:-345	tissue_protein_O15269_SPTC1 feat_freq:0.3333, feat_weight_mean:288	plasma_protein_P23083_HV103 feat_freq:0.3077, feat_weight_mean:372	tissue_protein_P02144_MYG feat_freq:0.3077, feat_weight_mean:-412	CNV_H19 feat_freq:0.2564, feat_weight_mean:366	plasma_protein_P02008_HBAZ feat_freq:0.2564, feat_weight_mean:-346	tissue_protein_O95070_YIF1A feat_freq:0.2308, feat_weight_mean:514	plasma_protein_Q7Z5P9_MUC19 feat_freq:0.2308, feat_weight_mean:457	tissue_protein_Q96M96_FGD4 feat_freq:0.2308, feat_weight_mean:-448	plasma_protein_P11021_GRP78 feat_freq:0.2308, feat_weight_mean:391	freebayes_SNV_KDM5C feat_freq:0.2308, feat_weight_mean:-438	plasma_protein_O75369_FLNB feat_freq:0.1795, feat_weight_mean:486	CNV_TNFRSF14 feat_freq:0.1795, feat_weight_mean:486	CNV_CTRC feat_freq:0.1795, feat_weight_mean:486	CNV_TNFRSF9 feat_freq:0.1795, feat_weight_mean:486	tissue_protein_Q9Y4E8_UBP15 feat_freq:0.1795, feat_weight_mean:-603	CNV_ETS1 feat_freq:0.1795, feat_weight_mean:-531	CNV_PAK1 feat_freq:0.1795, feat_weight_mean:-588	CNV_EMSY feat_freq:0.1795, feat_weight_mean:-588	CNV_RSF1 feat_freq:0.1795, feat_weight_mean:-588	CNV_MAD2L2 feat_freq:0.1538, feat_weight_mean:567	plasma_protein_P26640_SYVC feat_freq:0.1538, feat_weight_mean:676	CNV_MTHFR feat_freq:0.1282, feat_weight_mean:810	plasma_protein_P01009_A1AT feat_freq:0.1282, feat_weight_mean:804	clinical_secondary_diagnosis_onehot__i10.6 feat_freq:0.1282, feat_weight_mean:-730	clinical_secondary_diagnosis_onehot__e785.7 feat_freq:0.1282, feat_weight_mean:-730	tissue_protein_O43765_SGTA feat_freq:0.1282, feat_weight_mean:-914	plasma_protein_P11277_SPTB1 feat_freq:0.1026, feat_weight_mean:984	CNV_PIK3CD feat_freq:0.1026, feat_weight_mean:1013	clinical_secondary_diagnosis_onehot__g8918.1 feat_freq:0.1026, feat_weight_mean:-1052	clinical_secondary_diagnosis_onehot__e119.3 feat_freq:0.1026, feat_weight_mean:-1052
50	('plasma_protein_', 'tissue_protein_', 'pathology_NF', 'CNV_', 'freebayes_SNV_', 'pindel_INDEL_', 'AF4_', 'clinical_')	39	0.769231	label_recurred	3951	PCA_LR_Model
51	('plasma_protein_', 'tissue_protein_', 'pathology_NF', 'CNV_', 'freebayes_SNV_', 'pindel_INDEL_', 'AF4_', 'clinical_')	39	0.692308	label_recurred	3951	L1_Norm_SVM_Model	plasma_protein_P13797_PLST feat_freq:0.2821, feat_weight_mean:-18	plasma_protein_Q92496_FHR4 feat_freq:0.2051, feat_weight_mean:23	tissue_protein_P02144_MYG feat_freq:0.1795, feat_weight_mean:-27	plasma_protein_P01011_AACT feat_freq:0.1795, feat_weight_mean:27	freebayes_SNV_ERG feat_freq:0.1795, feat_weight_mean:-29	tissue_protein_Q96M96_FGD4 feat_freq:0.1538, feat_weight_mean:-24	freebayes_SNV_TGFBR1 feat_freq:0.1538, feat_weight_mean:-59	tissue_protein_Q9Y4E8_UBP15 feat_freq:0.1282, feat_weight_mean:-73	plasma_protein_Q7Z5P9_MUC19 feat_freq:0.1282, feat_weight_mean:39	plasma_protein_P26640_SYVC feat_freq:0.1282, feat_weight_mean:50	tissue_protein_P27701_CD82 feat_freq:0.1282, feat_weight_mean:-46	CNV_CEP57 feat_freq:0.1282, feat_weight_mean:-57	plasma_protein_P22352_GPX3 feat_freq:0.1026, feat_weight_mean:-52	plasma_protein_P06310_KV206 feat_freq:0.1026, feat_weight_mean:-47	freebayes_SNV_MTRNR2L7-ZNF248 feat_freq:0.1026, feat_weight_mean:-74	clinical_secondary_diagnosis_onehot__k8510 feat_freq:0.1026, feat_weight_mean:-74	freebayes_SNV_MYC feat_freq:0.1026, feat_weight_mean:-117	freebayes_SNV_PRCC feat_freq:0.1026, feat_weight_mean:-117	pindel_INDEL_DIS3L2 feat_freq:0.1026, feat_weight_mean:-117	AF4_KMT2A/ARHGAP26 feat_freq:0.1026, feat_weight_mean:-117	clinical_secondary_diagnosis_onehot__j189 feat_freq:0.1026, feat_weight_mean:-117	clinical_secondary_diagnosis_onehot__e1129 feat_freq:0.1026, feat_weight_mean:-117	clinical_secondary_diagnosis_onehot__j449 feat_freq:0.1026, feat_weight_mean:-117	clinical_secondary_diagnosis_onehot__e118 feat_freq:0.1026, feat_weight_mean:-117	clinical_secondary_diagnosis_onehot__j9811.2 feat_freq:0.1026, feat_weight_mean:-117	clinical_secondary_diagnosis_onehot__h409 feat_freq:0.1026, feat_weight_mean:-117	clinical_secondary_diagnosis_onehot__k5900.2 feat_freq:0.1026, feat_weight_mean:-117	clinical_secondary_diagnosis_onehot__z87442.1 feat_freq:0.1026, feat_weight_mean:-117	clinical_secondary_diagnosis_onehot__b9689.1 feat_freq:0.1026, feat_weight_mean:-87	clinical_secondary_diagnosis_onehot__e6601.1 feat_freq:0.1026, feat_weight_mean:-87	clinical_secondary_diagnosis_onehot__r739.1 feat_freq:0.1026, feat_weight_mean:-87	tissue_protein_O15269_SPTC1 feat_freq:0.1026, feat_weight_mean:83	CNV_PPP1R15A feat_freq:0.1026, feat_weight_mean:-47	CNV_MRE11 feat_freq:0.1026, feat_weight_mean:-70	plasma_protein_P02008_HBAZ feat_freq:0.1026, feat_weight_mean:-58	freebayes_SNV_MET feat_freq:0.1026, feat_weight_mean:-60	freebayes_SNV_SPEN feat_freq:0.1026, feat_weight_mean:-60	freebayes_SNV_MIB1 feat_freq:0.1026, feat_weight_mean:-60	freebayes_SNV_KLLN feat_freq:0.1026, feat_weight_mean:-60	freebayes_SNV_IDO1 feat_freq:0.1026, feat_weight_mean:-60	freebayes_SNV_EPCAM feat_freq:0.1026, feat_weight_mean:-60	pindel_INDEL_FGF20 feat_freq:0.1026, feat_weight_mean:-60	freebayes_SNV_PCDH17 feat_freq:0.0769, feat_weight_mean:-159
52	('plasma_protein_', 'tissue_protein_', 'pathology_NF', 'CNV_', 'freebayes_SNV_', 'pindel_INDEL_', 'AF4_', 'clinical_')	39	0.769231	label_recurred	3951	L1_Norm_RF_Model	plasma_protein_P01011_AACT feat_freq:0.6667, feat_weight_mean:0	plasma_protein_P13797_PLST feat_freq:0.4615, feat_weight_mean:0	tissue_protein_Q96M96_FGD4 feat_freq:0.4615, feat_weight_mean:0	pathology_NF4_std feat_freq:0.2821, feat_weight_mean:0	plasma_protein_Q92496_FHR4 feat_freq:0.2821, feat_weight_mean:0	plasma_protein_P02649_APOE feat_freq:0.2564, feat_weight_mean:0	plasma_protein_P02008_HBAZ feat_freq:0.2564, feat_weight_mean:0	pathology_NF38_min feat_freq:0.2564, feat_weight_mean:0	pathology_NF1_0.9 feat_freq:0.2308, feat_weight_mean:0	CNV_CEP57 feat_freq:0.2308, feat_weight_mean:0	tissue_protein_P05388_RLA0 feat_freq:0.2051, feat_weight_mean:0	plasma_protein_P26640_SYVC feat_freq:0.1795, feat_weight_mean:0	plasma_protein_P01880_IGHD feat_freq:0.1795, feat_weight_mean:0	CNV_H19 feat_freq:0.1795, feat_weight_mean:0	plasma_protein_O75369_FLNB feat_freq:0.1795, feat_weight_mean:0	plasma_protein_Q7Z5P9_MUC19 feat_freq:0.1795, feat_weight_mean:0	tissue_protein_P35900_K1C20 feat_freq:0.1795, feat_weight_mean:0	pathology_NF31_min feat_freq:0.1795, feat_weight_mean:0	CNV_MRE11 feat_freq:0.1795, feat_weight_mean:0	tissue_protein_Q9H492_MLP3A feat_freq:0.1538, feat_weight_mean:0	pathology_NF16_0.01 feat_freq:0.1538, feat_weight_mean:0	tissue_protein_O75947_ATP5H feat_freq:0.1538, feat_weight_mean:0	pathology_NF17_0.99 feat_freq:0.1282, feat_weight_mean:0	plasma_protein_P22352_GPX3 feat_freq:0.1282, feat_weight_mean:0	tissue_protein_P02144_MYG feat_freq:0.1282, feat_weight_mean:0	tissue_protein_P27701_CD82 feat_freq:0.1282, feat_weight_mean:0	tissue_protein_O95249_GOSR1 feat_freq:0.1282, feat_weight_mean:0	tissue_protein_Q6PI78_TMM65 feat_freq:0.1282, feat_weight_mean:0	plasma_protein_P02743_SAMP feat_freq:0.1282, feat_weight_mean:0	plasma_protein_P02774_VTDB feat_freq:0.1282, feat_weight_mean:0	plasma_protein_P11277_SPTB1 feat_freq:0.1282, feat_weight_mean:0	pathology_NF59_max feat_freq:0.1282, feat_weight_mean:0	tissue_protein_P27658_CO8A1 feat_freq:0.1282, feat_weight_mean:0	plasma_protein_P02751_FINC feat_freq:0.1026, feat_weight_mean:0	CNV_TPMT feat_freq:0.1026, feat_weight_mean:0	CNV_FOXQ1 feat_freq:0.1026, feat_weight_mean:0	plasma_protein_P23083_HV103 feat_freq:0.1026, feat_weight_mean:0	pathology_NF10_0.05 feat_freq:0.1026, feat_weight_mean:0	pathology_NF5_0.95 feat_freq:0.1026, feat_weight_mean:0	pathology_NF37_std feat_freq:0.1026, feat_weight_mean:0	pathology_NF4_mean feat_freq:0.1026, feat_weight_mean:0	pathology_NF8_0.99 feat_freq:0.1026, feat_weight_mean:0	tissue_protein_P80188_NGAL feat_freq:0.1026, feat_weight_mean:0
53	('plasma_protein_', 'tissue_protein_', 'pathology_NF', 'CNV_', 'freebayes_SNV_', 'pindel_INDEL_', 'AF4_', 'clinical_')	39	0.794872	label_recurred	3951	L1_Norm_MLP_Model
54	('plasma_protein_', 'tissue_protein_', 'pathology_NF', 'CNV_', 'freebayes_SNV_', 'pindel_INDEL_', 'AF4_', 'clinical_')	39	0.692308	label_recurred	3951	RFE_LR_Model	plasma_protein_A0M8Q6_LAC7:1.0	plasma_protein_O75369_FLNB:1.0	plasma_protein_P01009_A1AT:1.0	plasma_protein_P01011_AACT:1.0	plasma_protein_P01593_KV101:1.0	plasma_protein_P00966_ASSY:0.9743589743589743	plasma_protein_P01591_IGJ:0.9743589743589743	plasma_protein_P01714_LV301:0.9487179487179487	plasma_protein_P01767_HV306:0.9487179487179487	plasma_protein_P01781_HV320:0.9487179487179487	plasma_protein_P01859_IGHG2:0.8974358974358975	plasma_protein_P01861_IGHG4:0.6666666666666666	plasma_protein_P01780_HV319:0.6153846153846154	plasma_protein_O95445_APOM:0.5897435897435898	plasma_protein_P01616_KV203:0.5641025641025641	plasma_protein_P00450_CERU:0.5384615384615384	plasma_protein_P01880_IGHD:0.3333333333333333	plasma_protein_O15212_PFD6:0.2564102564102564	plasma_protein_P02649_APOE:0.1282051282051282	plasma_protein_P00746_CFAD:0.10256410256410256	plasma_protein_P13797_PLST:0.07692307692307693	plasma_protein_P00748_FA12:0.05128205128205128	plasma_protein_P01019_ANGT:0.05128205128205128	plasma_protein_O15230_LAMA5:0.05128205128205128	plasma_protein_P01601_KV109:0.05128205128205128	plasma_protein_P00738_HPT:0.05128205128205128	plasma_protein_P00734_THRB:0.02564102564102564	plasma_protein_P00751_CFAB:0.02564102564102564	plasma_protein_P01877_IGHA2:0.02564102564102564	plasma_protein_O14791_APOL1:0.02564102564102564	tissue_protein_Q96M96_FGD4:0.02564102564102564	tissue_protein_Q9H492_MLP3A:0.02564102564102564	plasma_protein_P01608_KV116:0.02564102564102564
55	('plasma_protein_', 'tissue_protein_', 'pathology_NF', 'CNV_', 'freebayes_SNV_', 'pindel_INDEL_', 'AF4_', 'clinical_')	39	0.74359	label_recurred	3951	RFE_RF_Model	plasma_protein_O15212_PFD6:1.0	plasma_protein_O15230_LAMA5:1.0	plasma_protein_O43866_CD5L:1.0	plasma_protein_O75369_FLNB:1.0	plasma_protein_O75390_CISY:1.0	plasma_protein_O75882_ATRN:1.0	plasma_protein_O95445_APOM:1.0	plasma_protein_P00450_CERU:1.0	plasma_protein_P00734_THRB:1.0	plasma_protein_P00736_C1R:1.0	plasma_protein_P00738_HPT:1.0	plasma_protein_O14980_XPO1:0.9230769230769231	plasma_protein_O14791_APOL1:0.8205128205128205	plasma_protein_P00746_CFAD:0.717948717948718	plasma_protein_B9A064_IGLL5:0.5641025641025641	plasma_protein_P00747_PLMN:0.4358974358974359	plasma_protein_A0M8Q6_LAC7:0.28205128205128205	plasma_protein_P00748_FA12:0.1794871794871795	plasma_protein_P00751_CFAB:0.07692307692307693
56	('plasma_protein_', 'pathology_NF', 'freebayes_SNV_', 'AF4_', 'rna_expr_', 'clinical_')	40	0.575	label_deceased	4047	SVM_Model	plasma_protein_P11277_SPTB1 feat_freq:0.9750, feat_weight_mean:133	rna_expr_NFE2L2 feat_freq:0.9000, feat_weight_mean:-157	plasma_protein_P45974_UBP5 feat_freq:0.8750, feat_weight_mean:151	rna_expr_ACSL3 feat_freq:0.6250, feat_weight_mean:-228	rna_expr_YY1AP1 feat_freq:0.6000, feat_weight_mean:-185	plasma_protein_P22352_GPX3 feat_freq:0.5750, feat_weight_mean:-180	plasma_protein_Q03591_FHR1 feat_freq:0.5250, feat_weight_mean:203	plasma_protein_P02751_FINC feat_freq:0.4750, feat_weight_mean:-222	plasma_protein_P13797_PLST feat_freq:0.4000, feat_weight_mean:-281	plasma_protein_O75369_FLNB feat_freq:0.3750, feat_weight_mean:321	plasma_protein_P02774_VTDB feat_freq:0.3750, feat_weight_mean:326	freebayes_SNV_TGFBR1 feat_freq:0.3500, feat_weight_mean:-346	plasma_protein_P54578_UBP14 feat_freq:0.3000, feat_weight_mean:-355	rna_expr_NBPF26 feat_freq:0.2750, feat_weight_mean:416	plasma_protein_P11021_GRP78 feat_freq:0.2750, feat_weight_mean:418	rna_expr_PSMD5 feat_freq:0.2750, feat_weight_mean:430	plasma_protein_Q7Z5P9_MUC19 feat_freq:0.2750, feat_weight_mean:387	plasma_protein_Q7Z7G0_TARSH feat_freq:0.2500, feat_weight_mean:404	rna_expr_TOMM7 feat_freq:0.2500, feat_weight_mean:-498	plasma_protein_P01591_IGJ feat_freq:0.2500, feat_weight_mean:397	plasma_protein_P02649_APOE feat_freq:0.2500, feat_weight_mean:420	plasma_protein_Q14112_NID2 feat_freq:0.2250, feat_weight_mean:486	rna_expr_ZNF704 feat_freq:0.2250, feat_weight_mean:-479	rna_expr_ABHD2 feat_freq:0.2250, feat_weight_mean:-526	plasma_protein_P62993_GRB2 feat_freq:0.2000, feat_weight_mean:615	plasma_protein_P01781_HV320 feat_freq:0.2000, feat_weight_mean:-629	rna_expr_SRSF4 feat_freq:0.1750, feat_weight_mean:683	plasma_protein_Q14520_HABP2 feat_freq:0.1750, feat_weight_mean:652	freebayes_SNV_ERG feat_freq:0.1750, feat_weight_mean:-615	rna_expr_SLC25A13 feat_freq:0.1750, feat_weight_mean:-560	plasma_protein_P35858_ALS feat_freq:0.1500, feat_weight_mean:775	freebayes_SNV_BAGE4 feat_freq:0.1500, feat_weight_mean:-851	rna_expr_TIPARP feat_freq:0.1500, feat_weight_mean:-739	rna_expr_USP22 feat_freq:0.1500, feat_weight_mean:-727	plasma_protein_P0C0L5_CO4B feat_freq:0.1250, feat_weight_mean:-824	plasma_protein_P01767_HV306 feat_freq:0.1250, feat_weight_mean:-809	rna_expr_ZFAND5 feat_freq:0.1000, feat_weight_mean:-1060	plasma_protein_Q96JQ2_CLMN feat_freq:0.1000, feat_weight_mean:1083	plasma_protein_P06310_KV206 feat_freq:0.1000, feat_weight_mean:-983	plasma_protein_P20742_PZP feat_freq:0.1000, feat_weight_mean:-1244	plasma_protein_P02671_FIBA feat_freq:0.1000, feat_weight_mean:1119	rna_expr_YEATS2 feat_freq:0.1000, feat_weight_mean:1107	rna_expr_BRD4 feat_freq:0.1000, feat_weight_mean:983
57	('plasma_protein_', 'pathology_NF', 'freebayes_SNV_', 'AF4_', 'rna_expr_', 'clinical_')	40	0.7	label_deceased	4047	PCA_LR_Model
58	('plasma_protein_', 'pathology_NF', 'freebayes_SNV_', 'AF4_', 'rna_expr_', 'clinical_')	40	0.525	label_deceased	4047	L1_Norm_SVM_Model	plasma_protein_P45974_UBP5 feat_freq:0.2250, feat_weight_mean:20	rna_expr_NFE2L2 feat_freq:0.2250, feat_weight_mean:-18	plasma_protein_P11277_SPTB1 feat_freq:0.2000, feat_weight_mean:50	freebayes_SNV_TGFBR1 feat_freq:0.2000, feat_weight_mean:-44	plasma_protein_Q03591_FHR1 feat_freq:0.1750, feat_weight_mean:38	clinical_secondary_diagnosis_onehot__e785.2 feat_freq:0.1500, feat_weight_mean:-62	plasma_protein_P02671_FIBA feat_freq:0.1500, feat_weight_mean:76	plasma_protein_Q13451_FKBP5 feat_freq:0.1250, feat_weight_mean:42	plasma_protein_Q14112_NID2 feat_freq:0.1250, feat_weight_mean:61	freebayes_SNV_NGF feat_freq:0.1250, feat_weight_mean:-74	freebayes_SNV_PCBP1 feat_freq:0.1250, feat_weight_mean:-74	AF4_ETV6/ITPR2 feat_freq:0.1250, feat_weight_mean:-74	AF4_LSM14A/BRAF feat_freq:0.1250, feat_weight_mean:-74	AF4_ARFIP1/FHDC1 feat_freq:0.1250, feat_weight_mean:-74	AF4_KMT2A/PRRC1 feat_freq:0.1250, feat_weight_mean:-74	rna_expr_TOMM7 feat_freq:0.1000, feat_weight_mean:-90	freebayes_SNV_MAPK12 feat_freq:0.1000, feat_weight_mean:-104	clinical_secondary_diagnosis_onehot__z6841 feat_freq:0.1000, feat_weight_mean:-104	clinical_secondary_diagnosis_onehot__i824z1 feat_freq:0.1000, feat_weight_mean:-104	clinical_secondary_diagnosis_onehot__b9620 feat_freq:0.1000, feat_weight_mean:-104	clinical_secondary_diagnosis_onehot__b9689.1 feat_freq:0.1000, feat_weight_mean:-104	clinical_secondary_diagnosis_onehot__e6601.1 feat_freq:0.1000, feat_weight_mean:-104	clinical_secondary_diagnosis_onehot__r739.1 feat_freq:0.1000, feat_weight_mean:-104	rna_expr_NBPF26 feat_freq:0.1000, feat_weight_mean:59	rna_expr_TIPARP feat_freq:0.1000, feat_weight_mean:-94	freebayes_SNV_ZBTB22 feat_freq:0.1000, feat_weight_mean:-103	freebayes_SNV_HOTS feat_freq:0.1000, feat_weight_mean:-103	freebayes_SNV_EPHB1 feat_freq:0.1000, feat_weight_mean:-103	freebayes_SNV_PINK1 feat_freq:0.1000, feat_weight_mean:-103	clinical_secondary_diagnosis_onehot__i5033 feat_freq:0.1000, feat_weight_mean:-103	clinical_secondary_diagnosis_onehot__k560 feat_freq:0.1000, feat_weight_mean:-103	clinical_secondary_diagnosis_onehot__n390.2 feat_freq:0.1000, feat_weight_mean:-103	clinical_secondary_diagnosis_onehot__i130 feat_freq:0.1000, feat_weight_mean:-103	clinical_secondary_diagnosis_onehot__n189.1 feat_freq:0.1000, feat_weight_mean:-103	clinical_secondary_diagnosis_onehot__e1122.1 feat_freq:0.1000, feat_weight_mean:-103	clinical_secondary_diagnosis_onehot__b952.1 feat_freq:0.1000, feat_weight_mean:-103	rna_expr_YY1AP1 feat_freq:0.1000, feat_weight_mean:-80	plasma_protein_P02774_VTDB feat_freq:0.1000, feat_weight_mean:81	rna_expr_PSMD5 feat_freq:0.1000, feat_weight_mean:93	plasma_protein_P01767_HV306 feat_freq:0.1000, feat_weight_mean:-84	rna_expr_SLC25A13 feat_freq:0.1000, feat_weight_mean:-98	plasma_protein_P22352_GPX3 feat_freq:0.0750, feat_weight_mean:-118	AF4_EZR/ROS1 feat_freq:0.0750, feat_weight_mean:-95
59	('plasma_protein_', 'pathology_NF', 'freebayes_SNV_', 'AF4_', 'rna_expr_', 'clinical_')	40	0.7	label_deceased	4047	L1_Norm_RF_Model	rna_expr_USP22 feat_freq:0.6250, feat_weight_mean:0	rna_expr_SRSF4 feat_freq:0.6000, feat_weight_mean:0	rna_expr_NFE2L2 feat_freq:0.5500, feat_weight_mean:0	rna_expr_YY1AP1 feat_freq:0.5500, feat_weight_mean:0	rna_expr_BMS1 feat_freq:0.5250, feat_weight_mean:0	rna_expr_PSMD5 feat_freq:0.4000, feat_weight_mean:0	rna_expr_ABHD2 feat_freq:0.3750, feat_weight_mean:0	pathology_NF4_std feat_freq:0.3750, feat_weight_mean:0	plasma_protein_P20742_PZP feat_freq:0.3750, feat_weight_mean:0	rna_expr_RNA5SP389 feat_freq:0.3250, feat_weight_mean:0	rna_expr_ACSL3 feat_freq:0.3000, feat_weight_mean:0	pathology_NF1_75% feat_freq:0.3000, feat_weight_mean:0	plasma_protein_P01781_HV320 feat_freq:0.3000, feat_weight_mean:0	rna_expr_KANSL1L feat_freq:0.2500, feat_weight_mean:0	plasma_protein_P11277_SPTB1 feat_freq:0.2500, feat_weight_mean:0	rna_expr_ANKRD13A feat_freq:0.2500, feat_weight_mean:0	plasma_protein_P20810_ICAL feat_freq:0.2250, feat_weight_mean:0	plasma_protein_P0C0L5_CO4B feat_freq:0.2250, feat_weight_mean:0	rna_expr_UBE2Z feat_freq:0.2250, feat_weight_mean:0	rna_expr_USP40 feat_freq:0.2000, feat_weight_mean:0	rna_expr_ZNF704 feat_freq:0.2000, feat_weight_mean:0	rna_expr_DDI2 feat_freq:0.2000, feat_weight_mean:0	plasma_protein_P01011_AACT feat_freq:0.2000, feat_weight_mean:0	pathology_NF1_0.9 feat_freq:0.2000, feat_weight_mean:0	plasma_protein_P35858_ALS feat_freq:0.1750, feat_weight_mean:0	rna_expr_GNE feat_freq:0.1750, feat_weight_mean:0	rna_expr_SLC25A13 feat_freq:0.1500, feat_weight_mean:0	rna_expr_NBPF26 feat_freq:0.1500, feat_weight_mean:0	rna_expr_NEDD9 feat_freq:0.1500, feat_weight_mean:0	rna_expr_CACNA1D feat_freq:0.1250, feat_weight_mean:0	rna_expr_NIPAL2 feat_freq:0.1250, feat_weight_mean:0	pathology_NF31_0.05 feat_freq:0.1250, feat_weight_mean:0	rna_expr_ZFAND5 feat_freq:0.1250, feat_weight_mean:0	plasma_protein_P13797_PLST feat_freq:0.1250, feat_weight_mean:0	rna_expr_LRIG3 feat_freq:0.1250, feat_weight_mean:0	pathology_NF5_0.95 feat_freq:0.1250, feat_weight_mean:0	plasma_protein_P06737_PYGL feat_freq:0.1000, feat_weight_mean:0	rna_expr_TOMM7 feat_freq:0.1000, feat_weight_mean:0	rna_expr_APOL2 feat_freq:0.1000, feat_weight_mean:0	pathology_NF5_75% feat_freq:0.1000, feat_weight_mean:0	plasma_protein_P02751_FINC feat_freq:0.1000, feat_weight_mean:0	plasma_protein_O75369_FLNB feat_freq:0.1000, feat_weight_mean:0	rna_expr_AP2B1 feat_freq:0.1000, feat_weight_mean:0
60	('plasma_protein_', 'pathology_NF', 'freebayes_SNV_', 'AF4_', 'rna_expr_', 'clinical_')	40	0.725	label_deceased	4047	L1_Norm_MLP_Model
61	('plasma_protein_', 'pathology_NF', 'freebayes_SNV_', 'AF4_', 'rna_expr_', 'clinical_')	40	0.725	label_deceased	4047	RFE_LR_Model	plasma_protein_A0M8Q6_LAC7:1.0	plasma_protein_O14980_XPO1:1.0	plasma_protein_O75369_FLNB:1.0	plasma_protein_P01011_AACT:1.0	plasma_protein_P01591_IGJ:1.0	plasma_protein_P01593_KV101:1.0	plasma_protein_P01008_ANT3:0.975	plasma_protein_P01023_A2MG:0.975	plasma_protein_P01616_KV203:0.9	plasma_protein_O75882_ATRN:0.875	plasma_protein_P01031_CO5:0.85	plasma_protein_P01764_HV303:0.75	plasma_protein_O95445_APOM:0.675	plasma_protein_P00734_THRB:0.625	plasma_protein_P01767_HV306:0.6	plasma_protein_O15230_LAMA5:0.325	plasma_protein_P01780_HV319:0.25	plasma_protein_P00746_CFAD:0.225	plasma_protein_P11277_SPTB1:0.2	plasma_protein_P01714_LV301:0.125	plasma_protein_P01024_CO3:0.125	plasma_protein_P01781_HV320:0.1	plasma_protein_P45974_UBP5:0.1	plasma_protein_P00966_ASSY:0.075	plasma_protein_P01009_A1AT:0.05	plasma_protein_O14791_APOL1:0.05	plasma_protein_P0C0L5_CO4B:0.025	plasma_protein_P00747_PLMN:0.025	plasma_protein_P01019_ANGT:0.025	plasma_protein_P13797_PLST:0.025	plasma_protein_P35858_ALS:0.025	plasma_protein_P20810_ICAL:0.025
62	('plasma_protein_', 'pathology_NF', 'freebayes_SNV_', 'AF4_', 'rna_expr_', 'clinical_')	40	0.75	label_deceased	4047	RFE_RF_Model	plasma_protein_O15212_PFD6:1.0	plasma_protein_O15230_LAMA5:1.0	plasma_protein_O43866_CD5L:1.0	plasma_protein_O75369_FLNB:1.0	plasma_protein_O75390_CISY:1.0	plasma_protein_O75882_ATRN:1.0	plasma_protein_O95445_APOM:1.0	plasma_protein_P00450_CERU:1.0	plasma_protein_P00734_THRB:1.0	plasma_protein_P00736_C1R:1.0	plasma_protein_P00738_HPT:1.0	plasma_protein_P00746_CFAD:0.925	plasma_protein_P00747_PLMN:0.75	plasma_protein_O14980_XPO1:0.75	plasma_protein_O14791_APOL1:0.475	plasma_protein_P00748_FA12:0.45	plasma_protein_P00751_CFAB:0.2	plasma_protein_B9A064_IGLL5:0.175	pathology_NF5_0.95:0.025	rna_expr_NFKBIZ:0.025	pathology_NF1_75%:0.025	rna_expr_UBE2Z:0.025	plasma_protein_P20810_ICAL:0.025	pathology_NF5_75%:0.025	pathology_NF31_0.1:0.025	pathology_NF4_mean:0.025	rna_expr_USP22:0.025	plasma_protein_P20742_PZP:0.025	plasma_protein_A0M8Q6_LAC7:0.025
63	('plasma_protein_', 'pathology_NF', 'freebayes_SNV_', 'AF4_', 'rna_expr_', 'clinical_')	40	0.675	label_recurred	4047	SVM_Model	rna_expr_NFE2L2 feat_freq:0.9500, feat_weight_mean:-119	plasma_protein_P01011_AACT feat_freq:0.8750, feat_weight_mean:142	rna_expr_ACSL3 feat_freq:0.8000, feat_weight_mean:-144	plasma_protein_P13797_PLST feat_freq:0.6250, feat_weight_mean:-211	plasma_protein_Q7Z5P9_MUC19 feat_freq:0.6250, feat_weight_mean:205	plasma_protein_O75369_FLNB feat_freq:0.6000, feat_weight_mean:195	plasma_protein_P02649_APOE feat_freq:0.6000, feat_weight_mean:196	plasma_protein_P11277_SPTB1 feat_freq:0.6000, feat_weight_mean:186	rna_expr_TOMM7 feat_freq:0.5500, feat_weight_mean:-184	rna_expr_YY1AP1 feat_freq:0.5500, feat_weight_mean:-196	plasma_protein_A0M8Q6_LAC7 feat_freq:0.5250, feat_weight_mean:-207	rna_expr_CPNE3 feat_freq:0.5250, feat_weight_mean:-192	freebayes_SNV_TGFBR1 feat_freq:0.4250, feat_weight_mean:-230	freebayes_SNV_ERG feat_freq:0.3750, feat_weight_mean:-260	plasma_protein_P06310_KV206 feat_freq:0.3500, feat_weight_mean:-322	plasma_protein_P45974_UBP5 feat_freq:0.3500, feat_weight_mean:314	plasma_protein_P62993_GRB2 feat_freq:0.3250, feat_weight_mean:305	plasma_protein_P11021_GRP78 feat_freq:0.2750, feat_weight_mean:415	rna_expr_SMG1P5 feat_freq:0.2500, feat_weight_mean:-442	rna_expr_GRAMD2B feat_freq:0.2000, feat_weight_mean:-535	plasma_protein_P22352_GPX3 feat_freq:0.2000, feat_weight_mean:-555	rna_expr_NBPF26 feat_freq:0.2000, feat_weight_mean:498	plasma_protein_P02751_FINC feat_freq:0.2000, feat_weight_mean:-545	plasma_protein_P01009_A1AT feat_freq:0.2000, feat_weight_mean:562	rna_expr_BRD4 feat_freq:0.2000, feat_weight_mean:536	freebayes_SNV_BAGE4 feat_freq:0.1750, feat_weight_mean:-655	pathology_NF37_std feat_freq:0.1750, feat_weight_mean:-674	plasma_protein_Q96JQ2_CLMN feat_freq:0.1250, feat_weight_mean:880	plasma_protein_Q96KN2_CNDP1 feat_freq:0.1250, feat_weight_mean:-859	rna_expr_NIPAL2 feat_freq:0.1250, feat_weight_mean:-797	plasma_protein_P02774_VTDB feat_freq:0.1000, feat_weight_mean:1109	rna_expr_SRSF4 feat_freq:0.1000, feat_weight_mean:1013	rna_expr_TIPARP feat_freq:0.1000, feat_weight_mean:-1208	plasma_protein_P12277_KCRB feat_freq:0.1000, feat_weight_mean:1134	freebayes_SNV_ARID1A feat_freq:0.1000, feat_weight_mean:-1158	plasma_protein_P10909_CLUS feat_freq:0.1000, feat_weight_mean:1040	plasma_protein_Q99460_PSMD1 feat_freq:0.1000, feat_weight_mean:1348	plasma_protein_Q16610_ECM1 feat_freq:0.1000, feat_weight_mean:-1156	rna_expr_SH3PXD2A feat_freq:0.1000, feat_weight_mean:1160	plasma_protein_P04217_A1BG feat_freq:0.0750, feat_weight_mean:1521	rna_expr_SAFB feat_freq:0.0750, feat_weight_mean:1496	rna_expr_RPL35A feat_freq:0.0750, feat_weight_mean:-1510	freebayes_SNV_KDM5C feat_freq:0.0750, feat_weight_mean:-1659
64	('plasma_protein_', 'pathology_NF', 'freebayes_SNV_', 'AF4_', 'rna_expr_', 'clinical_')	40	0.725	label_recurred	4047	PCA_LR_Model
65	('plasma_protein_', 'pathology_NF', 'freebayes_SNV_', 'AF4_', 'rna_expr_', 'clinical_')	40	0.6	label_recurred	4047	L1_Norm_SVM_Model	freebayes_SNV_TGFBR1 feat_freq:0.2000, feat_weight_mean:-43	clinical_secondary_diagnosis_onehot__e118 feat_freq:0.2000, feat_weight_mean:-61	clinical_secondary_diagnosis_onehot__j9811.2 feat_freq:0.2000, feat_weight_mean:-61	clinical_secondary_diagnosis_onehot__h409 feat_freq:0.2000, feat_weight_mean:-61	clinical_secondary_diagnosis_onehot__k5900.2 feat_freq:0.2000, feat_weight_mean:-61	clinical_secondary_diagnosis_onehot__z87442.1 feat_freq:0.2000, feat_weight_mean:-61	plasma_protein_P13797_PLST feat_freq:0.1750, feat_weight_mean:-31	clinical_secondary_diagnosis_onehot__j449 feat_freq:0.1750, feat_weight_mean:-69	plasma_protein_P06310_KV206 feat_freq:0.1500, feat_weight_mean:-46	AF4_KMT2A/ARHGAP26 feat_freq:0.1500, feat_weight_mean:-81	clinical_secondary_diagnosis_onehot__j189 feat_freq:0.1500, feat_weight_mean:-81	clinical_secondary_diagnosis_onehot__e1129 feat_freq:0.1500, feat_weight_mean:-81	rna_expr_NFE2L2 feat_freq:0.1500, feat_weight_mean:-39	freebayes_SNV_FANCA feat_freq:0.1500, feat_weight_mean:-46	freebayes_SNV_MET feat_freq:0.1500, feat_weight_mean:-46	freebayes_SNV_SPEN feat_freq:0.1500, feat_weight_mean:-46	freebayes_SNV_MIB1 feat_freq:0.1500, feat_weight_mean:-46	freebayes_SNV_KLLN feat_freq:0.1500, feat_weight_mean:-46	freebayes_SNV_IDO1 feat_freq:0.1500, feat_weight_mean:-46	freebayes_SNV_EPCAM feat_freq:0.1500, feat_weight_mean:-46	rna_expr_TOMM7 feat_freq:0.1500, feat_weight_mean:-50	plasma_protein_P02649_APOE feat_freq:0.1500, feat_weight_mean:47	clinical_secondary_diagnosis_onehot__e6601.1 feat_freq:0.1250, feat_weight_mean:-66	clinical_secondary_diagnosis_onehot__r739.1 feat_freq:0.1250, feat_weight_mean:-66	freebayes_SNV_MYC feat_freq:0.1250, feat_weight_mean:-97	freebayes_SNV_PRCC feat_freq:0.1250, feat_weight_mean:-97	plasma_protein_P01011_AACT feat_freq:0.1250, feat_weight_mean:52	clinical_secondary_diagnosis_onehot__k8510 feat_freq:0.1250, feat_weight_mean:-66	freebayes_SNV_FGF20 feat_freq:0.1250, feat_weight_mean:-49	freebayes_SNV_OCIAD2-CWH43 feat_freq:0.1250, feat_weight_mean:-49	freebayes_SNV_HLA-DOA.6 feat_freq:0.1250, feat_weight_mean:-49	freebayes_SNV_PBRM1 feat_freq:0.1250, feat_weight_mean:-49	clinical_secondary_diagnosis_onehot__i480 feat_freq:0.1250, feat_weight_mean:-95	plasma_protein_O75369_FLNB feat_freq:0.1250, feat_weight_mean:55	freebayes_SNV_ERG feat_freq:0.1000, feat_weight_mean:-72	freebayes_SNV_CBFB feat_freq:0.1000, feat_weight_mean:-82	freebayes_SNV_CYP2D6 feat_freq:0.1000, feat_weight_mean:-82	freebayes_SNV_PIK3CB feat_freq:0.1000, feat_weight_mean:-82	freebayes_SNV_MAPK12 feat_freq:0.1000, feat_weight_mean:-82	clinical_secondary_diagnosis_onehot__z6841 feat_freq:0.1000, feat_weight_mean:-82	clinical_secondary_diagnosis_onehot__i824z1 feat_freq:0.1000, feat_weight_mean:-82	clinical_secondary_diagnosis_onehot__b9620 feat_freq:0.1000, feat_weight_mean:-82	clinical_secondary_diagnosis_onehot__b9689.1 feat_freq:0.1000, feat_weight_mean:-82
66	('plasma_protein_', 'pathology_NF', 'freebayes_SNV_', 'AF4_', 'rna_expr_', 'clinical_')	40	0.775	label_recurred	4047	L1_Norm_RF_Model	rna_expr_ACSL3 feat_freq:0.5000, feat_weight_mean:0	plasma_protein_P01011_AACT feat_freq:0.4250, feat_weight_mean:0	rna_expr_YY1AP1 feat_freq:0.4250, feat_weight_mean:0	rna_expr_NFE2L2 feat_freq:0.4250, feat_weight_mean:0	rna_expr_KANSL1L feat_freq:0.4250, feat_weight_mean:0	rna_expr_SAMD4A feat_freq:0.3750, feat_weight_mean:0	rna_expr_APOL2 feat_freq:0.3250, feat_weight_mean:0	rna_expr_BMS1 feat_freq:0.3000, feat_weight_mean:0	plasma_protein_P13797_PLST feat_freq:0.3000, feat_weight_mean:0	rna_expr_ARHGEF3 feat_freq:0.2750, feat_weight_mean:0	plasma_protein_O75369_FLNB feat_freq:0.2500, feat_weight_mean:0	rna_expr_NIPAL2 feat_freq:0.2500, feat_weight_mean:0	rna_expr_PLEKHG2 feat_freq:0.2500, feat_weight_mean:0	rna_expr_TPM4 feat_freq:0.2250, feat_weight_mean:0	rna_expr_MYL6 feat_freq:0.2000, feat_weight_mean:0	rna_expr_MLXIP feat_freq:0.2000, feat_weight_mean:0	rna_expr_TOMM7 feat_freq:0.2000, feat_weight_mean:0	rna_expr_SRSF4 feat_freq:0.2000, feat_weight_mean:0	plasma_protein_P02008_HBAZ feat_freq:0.1750, feat_weight_mean:0	plasma_protein_P02649_APOE feat_freq:0.1750, feat_weight_mean:0	rna_expr_MTR feat_freq:0.1750, feat_weight_mean:0	rna_expr_USP22 feat_freq:0.1750, feat_weight_mean:0	rna_expr_CPNE3 feat_freq:0.1500, feat_weight_mean:0	rna_expr_PRRC2C feat_freq:0.1500, feat_weight_mean:0	plasma_protein_Q92496_FHR4 feat_freq:0.1500, feat_weight_mean:0	rna_expr_NBPF26 feat_freq:0.1500, feat_weight_mean:0	rna_expr_MYO9B feat_freq:0.1500, feat_weight_mean:0	rna_expr_DDX60L feat_freq:0.1500, feat_weight_mean:0	rna_expr_PSMD5 feat_freq:0.1250, feat_weight_mean:0	rna_expr_ZNF704 feat_freq:0.1250, feat_weight_mean:0	pathology_NF1_0.9 feat_freq:0.1250, feat_weight_mean:0	plasma_protein_Q7Z5P9_MUC19 feat_freq:0.1250, feat_weight_mean:0	rna_expr_TLE3 feat_freq:0.1250, feat_weight_mean:0	rna_expr_RNA5SP389 feat_freq:0.1250, feat_weight_mean:0	rna_expr_DDI2 feat_freq:0.1250, feat_weight_mean:0	rna_expr_ANKRD13A feat_freq:0.1250, feat_weight_mean:0	rna_expr_ATAD3A feat_freq:0.1250, feat_weight_mean:0	pathology_NF4_std feat_freq:0.1250, feat_weight_mean:0	rna_expr_CYP20A1 feat_freq:0.1250, feat_weight_mean:0	pathology_NF1_75% feat_freq:0.1000, feat_weight_mean:0	pathology_NF28_0.99 feat_freq:0.1000, feat_weight_mean:0	rna_expr_LRIG3 feat_freq:0.1000, feat_weight_mean:0	rna_expr_PPP4R3B feat_freq:0.1000, feat_weight_mean:0
67	('plasma_protein_', 'pathology_NF', 'freebayes_SNV_', 'AF4_', 'rna_expr_', 'clinical_')	40	0.725	label_recurred	4047	L1_Norm_MLP_Model
68	('plasma_protein_', 'pathology_NF', 'freebayes_SNV_', 'AF4_', 'rna_expr_', 'clinical_')	40	0.775	label_recurred	4047	RFE_LR_Model	plasma_protein_A0M8Q6_LAC7:1.0	plasma_protein_O75369_FLNB:1.0	plasma_protein_P01009_A1AT:1.0	plasma_protein_P01011_AACT:1.0	plasma_protein_P01593_KV101:1.0	plasma_protein_P01714_LV301:1.0	plasma_protein_P01767_HV306:0.975	plasma_protein_P01780_HV319:0.975	plasma_protein_P01781_HV320:0.925	plasma_protein_P01591_IGJ:0.9	plasma_protein_P01859_IGHG2:0.825	plasma_protein_P13797_PLST:0.75	plasma_protein_P01601_KV109:0.725	plasma_protein_P00966_ASSY:0.65	freebayes_SNV_TGFBR1:0.625	plasma_protein_P01860_IGHG3:0.325	plasma_protein_P01616_KV203:0.15	plasma_protein_P01861_IGHG4:0.15	freebayes_SNV_ERG:0.125	plasma_protein_O15212_PFD6:0.1	plasma_protein_P01019_ANGT:0.1	plasma_protein_P00746_CFAD:0.1	plasma_protein_P00734_THRB:0.1	plasma_protein_P11277_SPTB1:0.05	plasma_protein_P00450_CERU:0.05	plasma_protein_B9A064_IGLL5:0.05	plasma_protein_O15230_LAMA5:0.05	plasma_protein_P01880_IGHD:0.05	rna_expr_CPNE3:0.025	plasma_protein_O14791_APOL1:0.025	plasma_protein_P00738_HPT:0.025	plasma_protein_P01008_ANT3:0.025	plasma_protein_P06310_KV206:0.025	rna_expr_TOMM7:0.025	plasma_protein_P00751_CFAB:0.025	plasma_protein_O75390_CISY:0.025	plasma_protein_P01608_KV116:0.025	plasma_protein_P01764_HV303:0.025
69	('plasma_protein_', 'pathology_NF', 'freebayes_SNV_', 'AF4_', 'rna_expr_', 'clinical_')	40	0.75	label_recurred	4047	RFE_RF_Model	plasma_protein_O15212_PFD6:1.0	plasma_protein_O15230_LAMA5:1.0	plasma_protein_O43866_CD5L:1.0	plasma_protein_O75369_FLNB:1.0	plasma_protein_O75390_CISY:1.0	plasma_protein_O75882_ATRN:1.0	plasma_protein_O95445_APOM:1.0	plasma_protein_P00450_CERU:1.0	plasma_protein_P00734_THRB:1.0	plasma_protein_P00736_C1R:1.0	plasma_protein_P00738_HPT:1.0	plasma_protein_P00746_CFAD:0.95	plasma_protein_P00747_PLMN:0.8	plasma_protein_O14980_XPO1:0.7	plasma_protein_P00748_FA12:0.55	plasma_protein_O14791_APOL1:0.4	plasma_protein_P00751_CFAB:0.275	plasma_protein_B9A064_IGLL5:0.175	plasma_protein_A0M8Q6_LAC7:0.05	rna_expr_YY1AP1:0.025	pathology_NF4_0.05:0.025	plasma_protein_P01011_AACT:0.025	rna_expr_TOMM7:0.025
70	('pindel_INDEL_', 'AF4_', 'rna_expr_')	57	0.526316	label_deceased	2155	SVM_Model	AF4_ARFIP1/FHDC1 feat_freq:0.9474, feat_weight_mean:-135	rna_expr_PRKX feat_freq:0.8421, feat_weight_mean:-166	rna_expr_CPD feat_freq:0.7018, feat_weight_mean:-157	rna_expr_NFE2L2 feat_freq:0.7018, feat_weight_mean:-169	AF4_KMT2A/SORBS2 feat_freq:0.6491, feat_weight_mean:-218	rna_expr_SRSF4 feat_freq:0.5263, feat_weight_mean:210	rna_expr_TOMM7 feat_freq:0.5263, feat_weight_mean:-197	rna_expr_GBP3 feat_freq:0.5088, feat_weight_mean:209	rna_expr_ABCC5 feat_freq:0.4386, feat_weight_mean:-244	rna_expr_TTC33 feat_freq:0.4386, feat_weight_mean:289	rna_expr_PSMD5 feat_freq:0.4386, feat_weight_mean:241	rna_expr_SKIL feat_freq:0.4035, feat_weight_mean:-232	AF4_TECTA/TBCEL feat_freq:0.4035, feat_weight_mean:-233	rna_expr_BCL9L feat_freq:0.3860, feat_weight_mean:267	rna_expr_ABHD2 feat_freq:0.3509, feat_weight_mean:-307	pindel_INDEL_TP53 feat_freq:0.3509, feat_weight_mean:-310	rna_expr_SERINC5 feat_freq:0.2982, feat_weight_mean:-372	AF4_SLC45A3/ELK4 feat_freq:0.2982, feat_weight_mean:-368	rna_expr_ICAM1 feat_freq:0.2807, feat_weight_mean:423	rna_expr_SKAP2 feat_freq:0.2807, feat_weight_mean:-325	rna_expr_VAMP3 feat_freq:0.2456, feat_weight_mean:388	rna_expr_BCL10 feat_freq:0.2456, feat_weight_mean:457	rna_expr_TIPARP feat_freq:0.2281, feat_weight_mean:-463	rna_expr_NBPF26 feat_freq:0.2281, feat_weight_mean:580	rna_expr_TASP1 feat_freq:0.2105, feat_weight_mean:-570	AF4_KMT2A/EPS15 feat_freq:0.2105, feat_weight_mean:-563	rna_expr_CLTC feat_freq:0.2105, feat_weight_mean:-524	rna_expr_DESI2 feat_freq:0.1930, feat_weight_mean:-519	rna_expr_SORL1 feat_freq:0.1754, feat_weight_mean:-573	rna_expr_NFKBIZ feat_freq:0.1754, feat_weight_mean:593	rna_expr_RNA5SP389 feat_freq:0.1404, feat_weight_mean:728	rna_expr_AP2B1 feat_freq:0.1228, feat_weight_mean:754	rna_expr_ACSL3 feat_freq:0.1228, feat_weight_mean:-899	AF4_KMT2A/GMPS feat_freq:0.1228, feat_weight_mean:828	AF4_KMT2A/MLLT6 feat_freq:0.1228, feat_weight_mean:828	pindel_INDEL_HSF5 feat_freq:0.1053, feat_weight_mean:966	pindel_INDEL_AJUBA feat_freq:0.1053, feat_weight_mean:966	rna_expr_BAIAP2 feat_freq:0.1053, feat_weight_mean:-995	rna_expr_NIPAL2 feat_freq:0.0702, feat_weight_mean:-1482	pindel_INDEL_CHD4 feat_freq:0.0702, feat_weight_mean:-1552	pindel_INDEL_TGFBR1 feat_freq:0.0702, feat_weight_mean:-1552	rna_expr_DOCK9 feat_freq:0.0702, feat_weight_mean:-1599	rna_expr_TMEM248 feat_freq:0.0702, feat_weight_mean:-1653
71	('pindel_INDEL_', 'AF4_', 'rna_expr_')	57	0.701754	label_deceased	2155	PCA_LR_Model
72	('pindel_INDEL_', 'AF4_', 'rna_expr_')	57	0.614035	label_deceased	2155	L1_Norm_SVM_Model	AF4_ARFIP1/FHDC1 feat_freq:0.3333, feat_weight_mean:-24	AF4_KMT2A/SORBS2 feat_freq:0.2632, feat_weight_mean:-51	rna_expr_PRKX feat_freq:0.2456, feat_weight_mean:-26	AF4_KMT2A/EPS15 feat_freq:0.2281, feat_weight_mean:-25	rna_expr_PSMD5 feat_freq:0.2105, feat_weight_mean:25	rna_expr_SLC25A13 feat_freq:0.2105, feat_weight_mean:-30	rna_expr_TOMM7 feat_freq:0.1930, feat_weight_mean:-42	rna_expr_GBP3 feat_freq:0.1579, feat_weight_mean:57	rna_expr_NBPF26 feat_freq:0.1579, feat_weight_mean:32	rna_expr_CPD feat_freq:0.1579, feat_weight_mean:-49	rna_expr_SERINC5 feat_freq:0.1404, feat_weight_mean:-32	rna_expr_SKIL feat_freq:0.1404, feat_weight_mean:-29	pindel_INDEL_TP53 feat_freq:0.1404, feat_weight_mean:-46	rna_expr_RNA5SP389 feat_freq:0.1404, feat_weight_mean:79	rna_expr_SRSF4 feat_freq:0.1404, feat_weight_mean:51	rna_expr_TTC33 feat_freq:0.1404, feat_weight_mean:73	AF4_ETV6/ITPR2 feat_freq:0.1404, feat_weight_mean:-72	AF4_LSM14A/BRAF feat_freq:0.1404, feat_weight_mean:-72	AF4_TECTA/TBCEL feat_freq:0.1228, feat_weight_mean:-52	rna_expr_ABHD2 feat_freq:0.1228, feat_weight_mean:-55	rna_expr_SKAP2 feat_freq:0.1228, feat_weight_mean:-80	pindel_INDEL_CHD4 feat_freq:0.1228, feat_weight_mean:-111	pindel_INDEL_TGFBR1 feat_freq:0.1228, feat_weight_mean:-111	rna_expr_NFE2L2 feat_freq:0.1053, feat_weight_mean:-50	pindel_INDEL_MSH6 feat_freq:0.1053, feat_weight_mean:50	AF4_SLC45A3/ELK4 feat_freq:0.1053, feat_weight_mean:-88	pindel_INDEL_HOTS feat_freq:0.1053, feat_weight_mean:-60	pindel_INDEL_ARHGAP35 feat_freq:0.1053, feat_weight_mean:-57	pindel_INDEL_BMPR1A feat_freq:0.1053, feat_weight_mean:-57	AF4_EZR/ROS1 feat_freq:0.1053, feat_weight_mean:-57	rna_expr_GNE feat_freq:0.1053, feat_weight_mean:-66	pindel_INDEL_RB1 feat_freq:0.1053, feat_weight_mean:-69	rna_expr_TASP1 feat_freq:0.1053, feat_weight_mean:-76	AF4_SET/NUP214 feat_freq:0.1053, feat_weight_mean:-124	AF4_DHH/RHEBL1 feat_freq:0.1053, feat_weight_mean:-124	rna_expr_SORL1 feat_freq:0.0877, feat_weight_mean:-69	pindel_INDEL_CDKN2A feat_freq:0.0877, feat_weight_mean:-104	pindel_INDEL_EPCAM feat_freq:0.0877, feat_weight_mean:-63	AF4_INTS4/GAB2 feat_freq:0.0877, feat_weight_mean:-63	rna_expr_DESI2 feat_freq:0.0877, feat_weight_mean:-80	pindel_INDEL_DIS3L2 feat_freq:0.0877, feat_weight_mean:-69	AF4_KMT2A/ARHGAP26 feat_freq:0.0877, feat_weight_mean:-69	rna_expr_NFKBIZ feat_freq:0.0877, feat_weight_mean:120
73	('pindel_INDEL_', 'AF4_', 'rna_expr_')	57	0.649123	label_deceased	2155	L1_Norm_RF_Model	rna_expr_NFE2L2 feat_freq:0.7018, feat_weight_mean:0	rna_expr_LRIG3 feat_freq:0.5965, feat_weight_mean:0	rna_expr_SLC25A13 feat_freq:0.5614, feat_weight_mean:0	rna_expr_SRSF4 feat_freq:0.5263, feat_weight_mean:0	rna_expr_PRKX feat_freq:0.4737, feat_weight_mean:0	rna_expr_ZNF704 feat_freq:0.4386, feat_weight_mean:0	rna_expr_TOMM7 feat_freq:0.4386, feat_weight_mean:0	rna_expr_SMC4 feat_freq:0.3860, feat_weight_mean:0	rna_expr_APPBP2 feat_freq:0.3684, feat_weight_mean:0	rna_expr_USP22 feat_freq:0.3509, feat_weight_mean:0	rna_expr_PSMD5 feat_freq:0.3509, feat_weight_mean:0	rna_expr_NIPAL2 feat_freq:0.3158, feat_weight_mean:0	rna_expr_ABHD2 feat_freq:0.2982, feat_weight_mean:0	rna_expr_ANKRD13A feat_freq:0.2807, feat_weight_mean:0	rna_expr_NBPF26 feat_freq:0.2632, feat_weight_mean:0	rna_expr_BAZ2A feat_freq:0.2632, feat_weight_mean:0	rna_expr_CACNA1D feat_freq:0.2632, feat_weight_mean:0	rna_expr_RGS5 feat_freq:0.2456, feat_weight_mean:0	rna_expr_SKIL feat_freq:0.2456, feat_weight_mean:0	rna_expr_MSANTD3 feat_freq:0.2281, feat_weight_mean:0	rna_expr_DLG1 feat_freq:0.2105, feat_weight_mean:0	rna_expr_MYL6 feat_freq:0.1930, feat_weight_mean:0	rna_expr_BCL9L feat_freq:0.1930, feat_weight_mean:0	rna_expr_AP2B1 feat_freq:0.1930, feat_weight_mean:0	rna_expr_CPD feat_freq:0.1930, feat_weight_mean:0	rna_expr_BMS1 feat_freq:0.1930, feat_weight_mean:0	rna_expr_SLC40A1 feat_freq:0.1754, feat_weight_mean:0	rna_expr_ANKMY1 feat_freq:0.1754, feat_weight_mean:0	rna_expr_SERINC5 feat_freq:0.1754, feat_weight_mean:0	rna_expr_DKK3 feat_freq:0.1754, feat_weight_mean:0	rna_expr_FARP2 feat_freq:0.1579, feat_weight_mean:0	rna_expr_EHD1 feat_freq:0.1579, feat_weight_mean:0	rna_expr_RNA5SP389 feat_freq:0.1579, feat_weight_mean:0	rna_expr_CDS2 feat_freq:0.1579, feat_weight_mean:0	rna_expr_TRIM25 feat_freq:0.1404, feat_weight_mean:0	rna_expr_TOM1L2 feat_freq:0.1228, feat_weight_mean:0	rna_expr_AKAP13 feat_freq:0.1053, feat_weight_mean:0	rna_expr_DDI2 feat_freq:0.1053, feat_weight_mean:0	rna_expr_SMC3 feat_freq:0.1053, feat_weight_mean:0	rna_expr_YY1AP1 feat_freq:0.1053, feat_weight_mean:0	rna_expr_STAT2 feat_freq:0.1053, feat_weight_mean:0	rna_expr_ICAM1 feat_freq:0.0877, feat_weight_mean:0	rna_expr_SORL1 feat_freq:0.0877, feat_weight_mean:0
74	('pindel_INDEL_', 'AF4_', 'rna_expr_')	57	0.596491	label_deceased	2155	L1_Norm_MLP_Model
75	('pindel_INDEL_', 'AF4_', 'rna_expr_')	57	0.649123	label_deceased	2155	RFE_LR_Model	pindel_INDEL_L2HGDH:0.9824561403508771	pindel_INDEL_BCOR:0.9473684210526315	pindel_INDEL_NOTCH3:0.9473684210526315	pindel_INDEL_HOTS:0.9473684210526315	pindel_INDEL_BRAF:0.8947368421052632	pindel_INDEL_HSF5:0.8070175438596491	pindel_INDEL_PPP2R2A:0.6842105263157895	pindel_INDEL_ARHGAP35:0.6666666666666666	pindel_INDEL_VEGFA:0.6140350877192983	pindel_INDEL_MRPL2:0.6140350877192983	pindel_INDEL_ZFHX3:0.5614035087719298	pindel_INDEL_FGF20:0.543859649122807	pindel_INDEL_CDKN2A:0.5087719298245614	pindel_INDEL_FUS:0.49122807017543857	pindel_INDEL_APC:0.49122807017543857	pindel_INDEL_XRCC1:0.47368421052631576	pindel_INDEL_ETV1:0.45614035087719296	pindel_INDEL_ERBB4:0.43859649122807015	pindel_INDEL_GRIN2A:0.3684210526315789	pindel_INDEL_CHD4:0.3508771929824561	pindel_INDEL_RB1:0.3508771929824561	pindel_INDEL_PHLPP1:0.3508771929824561	AF4_ARFIP1/FHDC1:0.3157894736842105	pindel_INDEL_INPP4B:0.24561403508771928	pindel_INDEL_BRD4:0.21052631578947367	pindel_INDEL_MTAP:0.19298245614035087	pindel_INDEL_TP53:0.08771929824561403	pindel_INDEL_MET:0.05263157894736842	pindel_INDEL_DIS3L2:0.05263157894736842	pindel_INDEL_STK11:0.03508771929824561	pindel_INDEL_BIRC3:0.03508771929824561	pindel_INDEL_KMT2D:0.03508771929824561	pindel_INDEL_NPM1:0.03508771929824561	pindel_INDEL_CSF1R:0.03508771929824561	pindel_INDEL_RUSC1:0.03508771929824561	pindel_INDEL_MDM4:0.03508771929824561	pindel_INDEL_WT1:0.03508771929824561	pindel_INDEL_ARID1A:0.03508771929824561	pindel_INDEL_SH2B3:0.017543859649122806	pindel_INDEL_LRP1B:0.017543859649122806
76	('pindel_INDEL_', 'AF4_', 'rna_expr_')	57	0.578947	label_deceased	2155	RFE_RF_Model	pindel_INDEL_APC:0.7192982456140351	pindel_INDEL_BIRC3:0.7192982456140351	pindel_INDEL_NPM1:0.7192982456140351	pindel_INDEL_KMT2D:0.7017543859649122	pindel_INDEL_VEGFA:0.7017543859649122	pindel_INDEL_CSF1R:0.7017543859649122	pindel_INDEL_MRPL2:0.6666666666666666	pindel_INDEL_MTAP:0.631578947368421	pindel_INDEL_ARHGAP35:0.6140350877192983	pindel_INDEL_RUSC1:0.5964912280701754	pindel_INDEL_MDM4:0.5964912280701754	pindel_INDEL_BCOR:0.5614035087719298	pindel_INDEL_ETV1:0.5263157894736842	pindel_INDEL_HOTS:0.43859649122807015	pindel_INDEL_ZBTB1:0.3333333333333333	pindel_INDEL_L2HGDH:0.3333333333333333	pindel_INDEL_XRCC1:0.17543859649122806	pindel_INDEL_CHD4:0.17543859649122806	pindel_INDEL_RB1:0.14035087719298245	pindel_INDEL_NOTCH3:0.14035087719298245	pindel_INDEL_PPP2R2A:0.14035087719298245	pindel_INDEL_GRIN2A:0.12280701754385964	AF4_SLC45A3/ELK4:0.12280701754385964	pindel_INDEL_SPNS2:0.12280701754385964	pindel_INDEL_ERBB4:0.10526315789473684	pindel_INDEL_GAB3:0.10526315789473684	AF4_VTI1A/TCF7L2:0.10526315789473684	AF4_KMT2A/SORBS2:0.10526315789473684	pindel_INDEL_FANCA:0.10526315789473684	pindel_INDEL_STK11:0.10526315789473684	pindel_INDEL_SPIDR:0.08771929824561403	pindel_INDEL_EGFR:0.08771929824561403	pindel_INDEL_TLR6:0.08771929824561403	pindel_INDEL_SMAD4:0.08771929824561403	AF4_ARFIP1/FHDC1:0.08771929824561403	pindel_INDEL_TGFBR1:0.08771929824561403	AF4_TECTA/TBCEL:0.08771929824561403	AF4_PCM1/JAK2:0.08771929824561403	AF4_DHH/RHEBL1:0.08771929824561403	AF4_KMT2A/GMPS:0.08771929824561403	AF4_PLA2R1/RBMS1:0.08771929824561403	pindel_INDEL_CBFB:0.07017543859649122	pindel_INDEL_SMO:0.07017543859649122
77	('pindel_INDEL_', 'AF4_', 'rna_expr_')	57	0.561404	label_recurred	2155	SVM_Model	rna_expr_NBPF26 feat_freq:1.0000, feat_weight_mean:136	rna_expr_TOMM7 feat_freq:0.9825, feat_weight_mean:-127	AF4_KMT2A/SORBS2 feat_freq:0.9825, feat_weight_mean:-144	rna_expr_TTC33 feat_freq:0.8772, feat_weight_mean:130	rna_expr_CPD feat_freq:0.6842, feat_weight_mean:-195	AF4_SLC45A3/ELK4 feat_freq:0.6667, feat_weight_mean:-170	rna_expr_SRSF4 feat_freq:0.5439, feat_weight_mean:189	AF4_ARFIP1/FHDC1 feat_freq:0.5088, feat_weight_mean:-288	rna_expr_CPNE3 feat_freq:0.4386, feat_weight_mean:-230	rna_expr_SKAP2 feat_freq:0.4035, feat_weight_mean:-243	rna_expr_NDRG1 feat_freq:0.3860, feat_weight_mean:309	rna_expr_NFE2L2 feat_freq:0.3860, feat_weight_mean:-279	AF4_TECTA/TBCEL feat_freq:0.3684, feat_weight_mean:-323	rna_expr_CDK12 feat_freq:0.3333, feat_weight_mean:388	pindel_INDEL_TGFBR1 feat_freq:0.2982, feat_weight_mean:-439	rna_expr_VPS41 feat_freq:0.2632, feat_weight_mean:-404	rna_expr_PSMD5 feat_freq:0.2632, feat_weight_mean:453	pindel_INDEL_CHD4 feat_freq:0.2632, feat_weight_mean:-498	rna_expr_SLC40A1 feat_freq:0.2281, feat_weight_mean:-464	rna_expr_ZDHHC7 feat_freq:0.2281, feat_weight_mean:-493	pindel_INDEL_L2HGDH feat_freq:0.2281, feat_weight_mean:-460	rna_expr_SORL1 feat_freq:0.2105, feat_weight_mean:-550	rna_expr_TBC1D14 feat_freq:0.2105, feat_weight_mean:-486	rna_expr_PRKX feat_freq:0.2105, feat_weight_mean:-503	rna_expr_IGFBP3 feat_freq:0.1930, feat_weight_mean:-553	rna_expr_WASH9P feat_freq:0.1930, feat_weight_mean:-628	rna_expr_PRSS2 feat_freq:0.1930, feat_weight_mean:-620	rna_expr_GBP3 feat_freq:0.1754, feat_weight_mean:663	rna_expr_GOLGA6L4 feat_freq:0.1754, feat_weight_mean:566	rna_expr_GABRP feat_freq:0.1579, feat_weight_mean:-650	rna_expr_ERAP2 feat_freq:0.1228, feat_weight_mean:955	rna_expr_AVL9 feat_freq:0.1228, feat_weight_mean:-809	rna_expr_PIP5K1A feat_freq:0.1228, feat_weight_mean:912	rna_expr_OSBPL3 feat_freq:0.1228, feat_weight_mean:-868	rna_expr_TOM1L2 feat_freq:0.1228, feat_weight_mean:-831	rna_expr_LPGAT1 feat_freq:0.1053, feat_weight_mean:-1020	rna_expr_DHX29 feat_freq:0.1053, feat_weight_mean:1093	rna_expr_CCDC93 feat_freq:0.0877, feat_weight_mean:-1310	rna_expr_BRD3 feat_freq:0.0877, feat_weight_mean:1148	pindel_INDEL_HLA-B feat_freq:0.0702, feat_weight_mean:1505	rna_expr_M6PR feat_freq:0.0702, feat_weight_mean:-1621	rna_expr_DYNC2H1 feat_freq:0.0702, feat_weight_mean:-1519	pindel_INDEL_SH2B3 feat_freq:0.0702, feat_weight_mean:1636
78	('pindel_INDEL_', 'AF4_', 'rna_expr_')	57	0.719298	label_recurred	2155	PCA_LR_Model
79	('pindel_INDEL_', 'AF4_', 'rna_expr_')	57	0.596491	label_recurred	2155	L1_Norm_SVM_Model	rna_expr_TOMM7 feat_freq:0.3509, feat_weight_mean:-11	rna_expr_NBPF26 feat_freq:0.3333, feat_weight_mean:20	AF4_KMT2A/SORBS2 feat_freq:0.2807, feat_weight_mean:-15	rna_expr_CPD feat_freq:0.2456, feat_weight_mean:-12	AF4_SLC45A3/ELK4 feat_freq:0.2281, feat_weight_mean:-24	rna_expr_RNA5SP389 feat_freq:0.2105, feat_weight_mean:27	AF4_ARFIP1/FHDC1 feat_freq:0.2105, feat_weight_mean:-16	pindel_INDEL_TGFBR1 feat_freq:0.2105, feat_weight_mean:-16	pindel_INDEL_CHD4 feat_freq:0.1930, feat_weight_mean:-18	rna_expr_LPGAT1 feat_freq:0.1754, feat_weight_mean:-29	pindel_INDEL_ARHGAP35 feat_freq:0.1754, feat_weight_mean:-25	pindel_INDEL_BMPR1A feat_freq:0.1754, feat_weight_mean:-25	AF4_EZR/ROS1 feat_freq:0.1754, feat_weight_mean:-25	pindel_INDEL_FGF20 feat_freq:0.1754, feat_weight_mean:-55	rna_expr_TTC33 feat_freq:0.1579, feat_weight_mean:25	rna_expr_ERAP2 feat_freq:0.1404, feat_weight_mean:34	rna_expr_SORL1 feat_freq:0.1404, feat_weight_mean:-30	AF4_KMT2A/AFF4 feat_freq:0.1228, feat_weight_mean:33	AF4_KMT2A/ARHGEF12 feat_freq:0.1228, feat_weight_mean:33	pindel_INDEL_DIS3L2 feat_freq:0.1228, feat_weight_mean:-106	AF4_KMT2A/ARHGAP26 feat_freq:0.1228, feat_weight_mean:-106	rna_expr_NDRG1 feat_freq:0.1228, feat_weight_mean:30	rna_expr_ZDHHC7 feat_freq:0.1053, feat_weight_mean:-66	rna_expr_PSMD5 feat_freq:0.1053, feat_weight_mean:41	pindel_INDEL_MSH6 feat_freq:0.1053, feat_weight_mean:34	pindel_INDEL_VEGFA feat_freq:0.1053, feat_weight_mean:66	pindel_INDEL_INPP4B feat_freq:0.1053, feat_weight_mean:-78	rna_expr_GABRP feat_freq:0.1053, feat_weight_mean:-49	rna_expr_CPNE3 feat_freq:0.1053, feat_weight_mean:-57	rna_expr_NFE2L2 feat_freq:0.1053, feat_weight_mean:-58	rna_expr_TBC1D14 feat_freq:0.0877, feat_weight_mean:-49	pindel_INDEL_MTAP feat_freq:0.0877, feat_weight_mean:-65	rna_expr_MT-ATP6 feat_freq:0.0877, feat_weight_mean:58	pindel_INDEL_ERBB3 feat_freq:0.0877, feat_weight_mean:46	rna_expr_GBP3 feat_freq:0.0877, feat_weight_mean:41	rna_expr_ATAD3A feat_freq:0.0877, feat_weight_mean:66	rna_expr_FBXO2 feat_freq:0.0877, feat_weight_mean:40	rna_expr_ICAM1 feat_freq:0.0877, feat_weight_mean:41	pindel_INDEL_ERBB4 feat_freq:0.0877, feat_weight_mean:100	pindel_INDEL_ARID1A feat_freq:0.0877, feat_weight_mean:-54	rna_expr_VAMP3 feat_freq:0.0877, feat_weight_mean:34	pindel_INDEL_ZFHX3 feat_freq:0.0877, feat_weight_mean:95	rna_expr_CDK12 feat_freq:0.0877, feat_weight_mean:66
80	('pindel_INDEL_', 'AF4_', 'rna_expr_')	57	0.684211	label_recurred	2155	L1_Norm_RF_Model	rna_expr_NBPF26 feat_freq:0.8246, feat_weight_mean:0	rna_expr_TOMM7 feat_freq:0.6667, feat_weight_mean:0	rna_expr_CPD feat_freq:0.6491, feat_weight_mean:0	rna_expr_VPS41 feat_freq:0.5965, feat_weight_mean:0	rna_expr_SLC40A1 feat_freq:0.4035, feat_weight_mean:0	rna_expr_PSMD5 feat_freq:0.4035, feat_weight_mean:0	rna_expr_DLG1 feat_freq:0.3860, feat_weight_mean:0	rna_expr_NFE2L2 feat_freq:0.3333, feat_weight_mean:0	rna_expr_ACSL3 feat_freq:0.3333, feat_weight_mean:0	rna_expr_DDI2 feat_freq:0.2807, feat_weight_mean:0	rna_expr_SORL1 feat_freq:0.2632, feat_weight_mean:0	rna_expr_TBC1D4 feat_freq:0.2632, feat_weight_mean:0	rna_expr_NLRC5 feat_freq:0.2632, feat_weight_mean:0	rna_expr_RPL35A feat_freq:0.2632, feat_weight_mean:0	rna_expr_SRSF4 feat_freq:0.2632, feat_weight_mean:0	rna_expr_ZDHHC7 feat_freq:0.2281, feat_weight_mean:0	rna_expr_EFTUD2 feat_freq:0.2281, feat_weight_mean:0	rna_expr_SMC4 feat_freq:0.2105, feat_weight_mean:0	rna_expr_CLTC feat_freq:0.2105, feat_weight_mean:0	rna_expr_LPGAT1 feat_freq:0.2105, feat_weight_mean:0	rna_expr_MTOR feat_freq:0.2105, feat_weight_mean:0	rna_expr_LRIG3 feat_freq:0.1930, feat_weight_mean:0	rna_expr_RPS27A feat_freq:0.1930, feat_weight_mean:0	rna_expr_NSD2 feat_freq:0.1754, feat_weight_mean:0	rna_expr_GOLGA2P7 feat_freq:0.1579, feat_weight_mean:0	rna_expr_MYL6 feat_freq:0.1404, feat_weight_mean:0	rna_expr_SLC25A13 feat_freq:0.1404, feat_weight_mean:0	rna_expr_MPP6 feat_freq:0.1404, feat_weight_mean:0	rna_expr_RGS5 feat_freq:0.1404, feat_weight_mean:0	rna_expr_GRAMD2B feat_freq:0.1404, feat_weight_mean:0	rna_expr_PLEKHG2 feat_freq:0.1404, feat_weight_mean:0	rna_expr_TXNRD1 feat_freq:0.1228, feat_weight_mean:0	rna_expr_DDX46 feat_freq:0.1228, feat_weight_mean:0	rna_expr_WSB1 feat_freq:0.1228, feat_weight_mean:0	rna_expr_APPBP2 feat_freq:0.1228, feat_weight_mean:0	rna_expr_MAGI1 feat_freq:0.1053, feat_weight_mean:0	rna_expr_ANKRD13A feat_freq:0.1053, feat_weight_mean:0	rna_expr_BCL9L feat_freq:0.0877, feat_weight_mean:0	rna_expr_ZBTB43 feat_freq:0.0877, feat_weight_mean:0	rna_expr_YEATS2 feat_freq:0.0877, feat_weight_mean:0	rna_expr_TTC33 feat_freq:0.0877, feat_weight_mean:0	rna_expr_MTF2 feat_freq:0.0877, feat_weight_mean:0	rna_expr_ANKRD52 feat_freq:0.0877, feat_weight_mean:0
81	('pindel_INDEL_', 'AF4_', 'rna_expr_')	57	0.666667	label_recurred	2155	L1_Norm_MLP_Model
82	('pindel_INDEL_', 'AF4_', 'rna_expr_')	57	0.754386	label_recurred	2155	RFE_LR_Model	pindel_INDEL_MET:1.0	pindel_INDEL_L2HGDH:0.9824561403508771	pindel_INDEL_SH2B3:0.9824561403508771	pindel_INDEL_RUNX1:0.9824561403508771	pindel_INDEL_FGF20:0.9824561403508771	pindel_INDEL_DIS3L2:0.9824561403508771	pindel_INDEL_CHD4:0.9824561403508771	AF4_KMT2A/SORBS2:0.9649122807017544	pindel_INDEL_CIITA:0.9473684210526315	pindel_INDEL_CDKN2A:0.9122807017543859	pindel_INDEL_BCOR:0.8771929824561403	pindel_INDEL_NOTCH3:0.8771929824561403	pindel_INDEL_FUS:0.8771929824561403	pindel_INDEL_GRIN2A:0.8771929824561403	pindel_INDEL_INPP4B:0.49122807017543857	pindel_INDEL_LRP1B:0.3684210526315789	pindel_INDEL_ERBB4:0.3333333333333333	pindel_INDEL_NF1:0.12280701754385964	pindel_INDEL_TP53:0.12280701754385964	pindel_INDEL_ARID1A:0.08771929824561403	pindel_INDEL_VEGFA:0.07017543859649122	pindel_INDEL_HLA-B:0.05263157894736842	pindel_INDEL_HOTS:0.03508771929824561	pindel_INDEL_PPP2R2A:0.017543859649122806	pindel_INDEL_ETV1:0.017543859649122806	pindel_INDEL_TGFBR1:0.017543859649122806	rna_expr_NBPF26:0.017543859649122806	pindel_INDEL_HSF5:0.017543859649122806
83	('pindel_INDEL_', 'AF4_', 'rna_expr_')	57	0.666667	label_recurred	2155	RFE_RF_Model	pindel_INDEL_VEGFA:0.8771929824561403	pindel_INDEL_ARHGAP35:0.8771929824561403	pindel_INDEL_CSF1R:0.8596491228070176	pindel_INDEL_MRPL2:0.8596491228070176	pindel_INDEL_KMT2D:0.8596491228070176	pindel_INDEL_RUSC1:0.8421052631578947	pindel_INDEL_MDM4:0.8421052631578947	pindel_INDEL_MTAP:0.8421052631578947	pindel_INDEL_BIRC3:0.8421052631578947	pindel_INDEL_NPM1:0.8421052631578947	pindel_INDEL_APC:0.8245614035087719	pindel_INDEL_ETV1:0.7894736842105263	pindel_INDEL_BCOR:0.7017543859649122	pindel_INDEL_L2HGDH:0.5789473684210527	pindel_INDEL_HOTS:0.45614035087719296	pindel_INDEL_XRCC1:0.3684210526315789	pindel_INDEL_ZBTB1:0.22807017543859648	pindel_INDEL_STK11:0.14035087719298245	pindel_INDEL_CSDE1:0.12280701754385964	pindel_INDEL_FUS:0.10526315789473684	pindel_INDEL_G6PD:0.10526315789473684	pindel_INDEL_DIS3L2:0.10526315789473684	pindel_INDEL_ANKRD20A11P-LIPI:0.10526315789473684	pindel_INDEL_SMC3:0.10526315789473684	pindel_INDEL_CBFB:0.10526315789473684	pindel_INDEL_SPIDR:0.10526315789473684	pindel_INDEL_EGFR:0.10526315789473684	pindel_INDEL_TLR6:0.10526315789473684	pindel_INDEL_GRIN2A:0.10526315789473684	pindel_INDEL_GAB3:0.10526315789473684	pindel_INDEL_SMAD4:0.08771929824561403	pindel_INDEL_CBL:0.08771929824561403	pindel_INDEL_ZFHX3:0.05263157894736842	pindel_INDEL_MET:0.05263157894736842	pindel_INDEL_CHD4:0.05263157894736842	pindel_INDEL_NTRK1:0.03508771929824561	pindel_INDEL_MED12:0.03508771929824561	pindel_INDEL_UGDH:0.03508771929824561	pindel_INDEL_FAT1:0.03508771929824561	pindel_INDEL_NOTCH3:0.03508771929824561	pindel_INDEL_AXIN2:0.03508771929824561	pindel_INDEL_CDKN2A:0.03508771929824561	pindel_INDEL_BRAF:0.017543859649122806
84	('tissue_protein_', 'pindel_INDEL_')	48	0.625	label_deceased	1256	SVM_Model	tissue_protein_P08185_CBG feat_freq:0.9583, feat_weight_mean:-135	tissue_protein_Q9H492_MLP3A feat_freq:0.8750, feat_weight_mean:-127	tissue_protein_P12107_COBA1 feat_freq:0.8333, feat_weight_mean:-117	tissue_protein_Q15836_VAMP3 feat_freq:0.6042, feat_weight_mean:188	tissue_protein_O15269_SPTC1 feat_freq:0.6042, feat_weight_mean:228	tissue_protein_P27658_CO8A1 feat_freq:0.5208, feat_weight_mean:-212	tissue_protein_O43765_SGTA feat_freq:0.4583, feat_weight_mean:-212	tissue_protein_Q9BXJ0_C1QT5 feat_freq:0.4375, feat_weight_mean:-212	tissue_protein_P69892_HBG2 feat_freq:0.3958, feat_weight_mean:271	tissue_protein_P35052_GPC1 feat_freq:0.3750, feat_weight_mean:-236	tissue_protein_Q2UY09_COSA1 feat_freq:0.3750, feat_weight_mean:-321	tissue_protein_P49756_RBM25 feat_freq:0.3750, feat_weight_mean:-262	tissue_protein_Q9HAT2_SIAE feat_freq:0.3333, feat_weight_mean:-259	pindel_INDEL_CHD4 feat_freq:0.3125, feat_weight_mean:-283	tissue_protein_P41223_BUD31 feat_freq:0.2708, feat_weight_mean:-346	tissue_protein_P02144_MYG feat_freq:0.2708, feat_weight_mean:-364	tissue_protein_P50895_BCAM feat_freq:0.2500, feat_weight_mean:418	tissue_protein_Q96M96_FGD4 feat_freq:0.2292, feat_weight_mean:-377	tissue_protein_P35900_K1C20 feat_freq:0.2292, feat_weight_mean:449	pindel_INDEL_FGF20 feat_freq:0.2083, feat_weight_mean:-470	pindel_INDEL_G6PD feat_freq:0.2083, feat_weight_mean:-425	tissue_protein_O75431_MTX2 feat_freq:0.2083, feat_weight_mean:454	tissue_protein_P05388_RLA0 feat_freq:0.2083, feat_weight_mean:488	tissue_protein_Q9ULC3_RAB23 feat_freq:0.1875, feat_weight_mean:-541	pindel_INDEL_CREBBP feat_freq:0.1875, feat_weight_mean:-472	tissue_protein_P01599_KV117 feat_freq:0.1667, feat_weight_mean:678	tissue_protein_P27701_CD82 feat_freq:0.1667, feat_weight_mean:-507	pindel_INDEL_KRAS feat_freq:0.1458, feat_weight_mean:-551	pindel_INDEL_DIS3L2 feat_freq:0.1458, feat_weight_mean:-587	tissue_protein_Q6ZMP0_THSD4 feat_freq:0.1458, feat_weight_mean:-619	tissue_protein_Q6FHJ7_SFRP4 feat_freq:0.1458, feat_weight_mean:-612	tissue_protein_P04075_ALDOA feat_freq:0.1458, feat_weight_mean:650	tissue_protein_Q9UPU7_TBD2B feat_freq:0.1250, feat_weight_mean:-763	pindel_INDEL_BMPR1A feat_freq:0.1250, feat_weight_mean:-642	tissue_protein_P42356_PI4KA feat_freq:0.1250, feat_weight_mean:-732	tissue_protein_P15289_ARSA feat_freq:0.1250, feat_weight_mean:784	tissue_protein_Q969G3_SMCE1 feat_freq:0.1250, feat_weight_mean:826	tissue_protein_P22059_OSBP1 feat_freq:0.1250, feat_weight_mean:714	tissue_protein_Q03692_COAA1 feat_freq:0.1250, feat_weight_mean:-737	tissue_protein_P32320_CDD feat_freq:0.1042, feat_weight_mean:917	tissue_protein_P79483_DRB3 feat_freq:0.1042, feat_weight_mean:1041	tissue_protein_P01275_GLUC feat_freq:0.1042, feat_weight_mean:-902	tissue_protein_P09012_SNRPA feat_freq:0.1042, feat_weight_mean:944
85	('tissue_protein_', 'pindel_INDEL_')	48	0.6875	label_deceased	1256	PCA_LR_Model
86	('tissue_protein_', 'pindel_INDEL_')	48	0.666667	label_deceased	1256	L1_Norm_SVM_Model	tissue_protein_Q9H492_MLP3A feat_freq:0.4375, feat_weight_mean:-19	tissue_protein_Q9BXJ0_C1QT5 feat_freq:0.2708, feat_weight_mean:-18	tissue_protein_P08185_CBG feat_freq:0.2708, feat_weight_mean:-19	tissue_protein_Q15836_VAMP3 feat_freq:0.2083, feat_weight_mean:18	tissue_protein_P12107_COBA1 feat_freq:0.1875, feat_weight_mean:-30	tissue_protein_P27658_CO8A1 feat_freq:0.1875, feat_weight_mean:-19	tissue_protein_O15269_SPTC1 feat_freq:0.1875, feat_weight_mean:26	tissue_protein_P35052_GPC1 feat_freq:0.1667, feat_weight_mean:-35	pindel_INDEL_CHD4 feat_freq:0.1667, feat_weight_mean:-30	pindel_INDEL_ARHGAP35 feat_freq:0.1667, feat_weight_mean:-35	pindel_INDEL_BMPR1A feat_freq:0.1667, feat_weight_mean:-35	pindel_INDEL_KRAS feat_freq:0.1667, feat_weight_mean:-35	tissue_protein_Q9UBT3_DKK4 feat_freq:0.1458, feat_weight_mean:66	tissue_protein_P49756_RBM25 feat_freq:0.1458, feat_weight_mean:-52	tissue_protein_P41223_BUD31 feat_freq:0.1458, feat_weight_mean:-40	tissue_protein_Q6ZMP0_THSD4 feat_freq:0.1250, feat_weight_mean:-50	tissue_protein_Q9BYD1_RM13 feat_freq:0.1250, feat_weight_mean:-51	pindel_INDEL_FGF20 feat_freq:0.1250, feat_weight_mean:-61	tissue_protein_O43765_SGTA feat_freq:0.1250, feat_weight_mean:-33	tissue_protein_P42356_PI4KA feat_freq:0.1250, feat_weight_mean:-51	tissue_protein_O95965_ITGBL feat_freq:0.1250, feat_weight_mean:-46	pindel_INDEL_WT1 feat_freq:0.1250, feat_weight_mean:66	pindel_INDEL_DIS3L2 feat_freq:0.1250, feat_weight_mean:-90	pindel_INDEL_CREBBP feat_freq:0.1250, feat_weight_mean:-37	pindel_INDEL_G6PD feat_freq:0.1250, feat_weight_mean:-37	tissue_protein_Q96B97_SH3K1 feat_freq:0.1042, feat_weight_mean:50	pindel_INDEL_NOTCH3 feat_freq:0.1042, feat_weight_mean:50	pindel_INDEL_FUS feat_freq:0.1042, feat_weight_mean:50	tissue_protein_P27701_CD82 feat_freq:0.1042, feat_weight_mean:-36	tissue_protein_Q9GZM5_YIPF3 feat_freq:0.1042, feat_weight_mean:-64	tissue_protein_O75431_MTX2 feat_freq:0.1042, feat_weight_mean:55	pindel_INDEL_HOTS feat_freq:0.1042, feat_weight_mean:-94	tissue_protein_P02549_SPTA1 feat_freq:0.1042, feat_weight_mean:74	tissue_protein_P32320_CDD feat_freq:0.1042, feat_weight_mean:62	pindel_INDEL_VEGFA feat_freq:0.1042, feat_weight_mean:80	tissue_protein_P22059_OSBP1 feat_freq:0.1042, feat_weight_mean:85	tissue_protein_P35900_K1C20 feat_freq:0.1042, feat_weight_mean:58	pindel_INDEL_BCOR feat_freq:0.0833, feat_weight_mean:94	tissue_protein_P15289_ARSA feat_freq:0.0833, feat_weight_mean:77	pindel_INDEL_NOTCH1 feat_freq:0.0833, feat_weight_mean:59	pindel_INDEL_IL3 feat_freq:0.0833, feat_weight_mean:91	pindel_INDEL_TAX1BP1 feat_freq:0.0833, feat_weight_mean:91	pindel_INDEL_RIMBP2 feat_freq:0.0833, feat_weight_mean:91
87	('tissue_protein_', 'pindel_INDEL_')	48	0.729167	label_deceased	1256	L1_Norm_RF_Model	tissue_protein_P12107_COBA1 feat_freq:0.9375, feat_weight_mean:0	tissue_protein_P05388_RLA0 feat_freq:0.8125, feat_weight_mean:0	tissue_protein_P27658_CO8A1 feat_freq:0.7917, feat_weight_mean:0	tissue_protein_Q96P44_COLA1 feat_freq:0.7500, feat_weight_mean:0	tissue_protein_Q03692_COAA1 feat_freq:0.6042, feat_weight_mean:0	tissue_protein_P50895_BCAM feat_freq:0.6042, feat_weight_mean:0	tissue_protein_P35052_GPC1 feat_freq:0.5000, feat_weight_mean:0	tissue_protein_P04075_ALDOA feat_freq:0.5000, feat_weight_mean:0	tissue_protein_Q12768_WASC5 feat_freq:0.4583, feat_weight_mean:0	tissue_protein_P27701_CD82 feat_freq:0.4583, feat_weight_mean:0	tissue_protein_Q9H492_MLP3A feat_freq:0.4167, feat_weight_mean:0	tissue_protein_O43765_SGTA feat_freq:0.3750, feat_weight_mean:0	tissue_protein_P12277_KCRB feat_freq:0.3125, feat_weight_mean:0	tissue_protein_P41223_BUD31 feat_freq:0.2917, feat_weight_mean:0	tissue_protein_Q9BXJ0_C1QT5 feat_freq:0.2708, feat_weight_mean:0	tissue_protein_Q6ZMP0_THSD4 feat_freq:0.2292, feat_weight_mean:0	tissue_protein_A1X283_SPD2B feat_freq:0.2292, feat_weight_mean:0	tissue_protein_P36776_LONM feat_freq:0.2292, feat_weight_mean:0	tissue_protein_P15090_FABP4 feat_freq:0.2292, feat_weight_mean:0	tissue_protein_P49747_COMP feat_freq:0.1875, feat_weight_mean:0	tissue_protein_P20908_CO5A1 feat_freq:0.1875, feat_weight_mean:0	tissue_protein_P22059_OSBP1 feat_freq:0.1667, feat_weight_mean:0	tissue_protein_Q9Y2T2_AP3M1 feat_freq:0.1667, feat_weight_mean:0	tissue_protein_P02452_CO1A1 feat_freq:0.1458, feat_weight_mean:0	tissue_protein_P06733_ENOA feat_freq:0.1458, feat_weight_mean:0	tissue_protein_P32119_PRDX2 feat_freq:0.1458, feat_weight_mean:0	tissue_protein_Q96S97_MYADM feat_freq:0.1458, feat_weight_mean:0	tissue_protein_P02461_CO3A1 feat_freq:0.1250, feat_weight_mean:0	tissue_protein_P13942_COBA2 feat_freq:0.1250, feat_weight_mean:0	tissue_protein_Q8WWI1_LMO7 feat_freq:0.1250, feat_weight_mean:0	tissue_protein_P05997_CO5A2 feat_freq:0.1250, feat_weight_mean:0	tissue_protein_Q6FHJ7_SFRP4 feat_freq:0.1042, feat_weight_mean:0	tissue_protein_O95782_AP2A1 feat_freq:0.1042, feat_weight_mean:0	tissue_protein_Q15836_VAMP3 feat_freq:0.1042, feat_weight_mean:0	tissue_protein_Q96M96_FGD4 feat_freq:0.1042, feat_weight_mean:0	tissue_protein_O95249_GOSR1 feat_freq:0.1042, feat_weight_mean:0	tissue_protein_O75947_ATP5H feat_freq:0.1042, feat_weight_mean:0	tissue_protein_P26006_ITA3 feat_freq:0.0833, feat_weight_mean:0	tissue_protein_P03905_NU4M feat_freq:0.0833, feat_weight_mean:0	tissue_protein_Q9UPU7_TBD2B feat_freq:0.0833, feat_weight_mean:0	tissue_protein_Q13361_MFAP5 feat_freq:0.0833, feat_weight_mean:0	tissue_protein_P35555_FBN1 feat_freq:0.0833, feat_weight_mean:0	tissue_protein_Q9UIQ6_LCAP feat_freq:0.0833, feat_weight_mean:0
88	('tissue_protein_', 'pindel_INDEL_')	48	0.645833	label_deceased	1256	L1_Norm_MLP_Model
89	('tissue_protein_', 'pindel_INDEL_')	48	0.604167	label_deceased	1256	RFE_LR_Model	tissue_protein_A0AV96_RBM47:1.0	tissue_protein_A1X283_SPD2B:1.0	tissue_protein_A6NMY6_AXA2L:0.9791666666666666	tissue_protein_O00629_IMA3:0.9791666666666666	tissue_protein_O00267_SPT5H:0.9791666666666666	tissue_protein_O00754_MA2B1:0.9583333333333334	tissue_protein_O00483_NDUA4:0.9375	tissue_protein_O15269_SPTC1:0.7291666666666666	tissue_protein_O15162_PLS1:0.7083333333333334	tissue_protein_O00391_QSOX1:0.6875	tissue_protein_O15382_BCAT2:0.6875	tissue_protein_O15027_SC16A:0.6458333333333334	tissue_protein_O14974_MYPT1:0.5833333333333334	tissue_protein_O43598_DNPH1:0.5833333333333334	tissue_protein_O00194_RB27B:0.4166666666666667	tissue_protein_O43464_HTRA2:0.375	tissue_protein_O43765_SGTA:0.3541666666666667	tissue_protein_O14786_NRP1:0.2708333333333333	tissue_protein_O00499_BIN1:0.25	tissue_protein_A0MZ66_SHOT1:0.22916666666666666	tissue_protein_O00469_PLOD2:0.22916666666666666	tissue_protein_O14732_IMPA2:0.20833333333333334	tissue_protein_O15173_PGRC2:0.16666666666666666	tissue_protein_A0A0C4DH35_HV335:0.14583333333333334	tissue_protein_Q15836_VAMP3:0.10416666666666667	tissue_protein_P08185_CBG:0.10416666666666667	tissue_protein_O00541_PESC:0.08333333333333333	tissue_protein_O14972_VP26C:0.08333333333333333	tissue_protein_O14558_HSPB6:0.08333333333333333	tissue_protein_O60218_AK1BA:0.08333333333333333	tissue_protein_O60341_KDM1A:0.0625	tissue_protein_O14874_BCKD:0.0625	tissue_protein_O60437_PEPL:0.041666666666666664	tissue_protein_A0A0C4DH36_HV338:0.041666666666666664	tissue_protein_O60240_PLIN1:0.041666666666666664	tissue_protein_P35052_GPC1:0.020833333333333332	tissue_protein_O14556_G3PT:0.020833333333333332	tissue_protein_O00178_GTPB1:0.020833333333333332	tissue_protein_O00299_CLIC1:0.020833333333333332	tissue_protein_O00214_LEG8:0.020833333333333332
90	('tissue_protein_', 'pindel_INDEL_')	48	0.708333	label_deceased	1256	RFE_RF_Model	tissue_protein_A1X283_SPD2B:0.9583333333333334	tissue_protein_A6NNZ2_TBB8B:0.9166666666666666	tissue_protein_A6NMY6_AXA2L:0.8958333333333334	tissue_protein_O00214_LEG8:0.8541666666666666	tissue_protein_O00267_SPT5H:0.8333333333333334	tissue_protein_A0MZ66_SHOT1:0.8125	tissue_protein_O00178_GTPB1:0.7916666666666666	tissue_protein_A0A0C4DH36_HV338:0.7708333333333334	tissue_protein_A0FGR8_ESYT2:0.7708333333333334	tissue_protein_O00154_BACH:0.7708333333333334	tissue_protein_O00182_LEG9:0.7708333333333334	tissue_protein_O00186_STXB3:0.7708333333333334	tissue_protein_O00194_RB27B:0.7708333333333334	tissue_protein_A0AV96_RBM47:0.7083333333333334	tissue_protein_A0A0C4DH35_HV335:0.4583333333333333	tissue_protein_O00291_HIP1:0.375	tissue_protein_O00754_MA2B1:0.22916666666666666	tissue_protein_O14556_G3PT:0.22916666666666666	tissue_protein_O00391_QSOX1:0.22916666666666666	tissue_protein_O00299_CLIC1:0.20833333333333334	tissue_protein_O00515_LAD1:0.1875	tissue_protein_O00483_NDUA4:0.1875	tissue_protein_O14531_DPYL4:0.14583333333333334	tissue_protein_O00469_PLOD2:0.14583333333333334	tissue_protein_O14732_IMPA2:0.125	tissue_protein_O00629_IMA3:0.125	tissue_protein_A0A075B6S5_KV127:0.125	tissue_protein_O14558_HSPB6:0.10416666666666667	tissue_protein_O14498_ISLR:0.08333333333333333	tissue_protein_O14972_VP26C:0.08333333333333333	tissue_protein_O14907_TX1B3:0.08333333333333333	tissue_protein_O14786_NRP1:0.0625	tissue_protein_O14874_BCKD:0.0625	tissue_protein_O00400_ACATN:0.0625	tissue_protein_O00541_PESC:0.0625	tissue_protein_O14974_MYPT1:0.041666666666666664	tissue_protein_O00499_BIN1:0.041666666666666664	tissue_protein_O15067_PUR4:0.041666666666666664	tissue_protein_O14745_NHRF1:0.041666666666666664	tissue_protein_O15162_PLS1:0.020833333333333332	tissue_protein_P12107_COBA1:0.020833333333333332	tissue_protein_O15144_ARPC2:0.020833333333333332
91	('tissue_protein_', 'pindel_INDEL_')	48	0.604167	label_recurred	1256	SVM_Model	tissue_protein_Q96M96_FGD4 feat_freq:0.8958, feat_weight_mean:-123	tissue_protein_Q9HAT2_SIAE feat_freq:0.6667, feat_weight_mean:-162	tissue_protein_A0AV96_RBM47 feat_freq:0.6667, feat_weight_mean:179	tissue_protein_O95070_YIF1A feat_freq:0.6250, feat_weight_mean:188	tissue_protein_O15269_SPTC1 feat_freq:0.6042, feat_weight_mean:173	tissue_protein_Q9NUB1_ACS2L feat_freq:0.5625, feat_weight_mean:185	tissue_protein_Q96B97_SH3K1 feat_freq:0.4583, feat_weight_mean:285	tissue_protein_O95967_FBLN4 feat_freq:0.4375, feat_weight_mean:-235	tissue_protein_P36955_PEDF feat_freq:0.4167, feat_weight_mean:-250	tissue_protein_P02144_MYG feat_freq:0.4167, feat_weight_mean:-244	tissue_protein_P49069_CAMLG feat_freq:0.3958, feat_weight_mean:-265	pindel_INDEL_BMPR1A feat_freq:0.3958, feat_weight_mean:-266	pindel_INDEL_KRAS feat_freq:0.3958, feat_weight_mean:-266	pindel_INDEL_ARHGAP35 feat_freq:0.3542, feat_weight_mean:-297	pindel_INDEL_RUSC1 feat_freq:0.3542, feat_weight_mean:310	tissue_protein_Q15836_VAMP3 feat_freq:0.3333, feat_weight_mean:275	pindel_INDEL_DIS3L2 feat_freq:0.3333, feat_weight_mean:-335	pindel_INDEL_FGF20 feat_freq:0.3125, feat_weight_mean:-357	tissue_protein_P30038_AL4A1 feat_freq:0.2917, feat_weight_mean:326	tissue_protein_Q92621_NU205 feat_freq:0.2708, feat_weight_mean:392	pindel_INDEL_SMAD4 feat_freq:0.2708, feat_weight_mean:-398	pindel_INDEL_CHD4 feat_freq:0.2708, feat_weight_mean:-371	tissue_protein_Q9UBT3_DKK4 feat_freq:0.2500, feat_weight_mean:426	tissue_protein_Q9BT78_CSN4 feat_freq:0.2292, feat_weight_mean:415	tissue_protein_P15289_ARSA feat_freq:0.2292, feat_weight_mean:500	tissue_protein_O43765_SGTA feat_freq:0.2292, feat_weight_mean:-494	tissue_protein_P05114_HMGN1 feat_freq:0.1875, feat_weight_mean:504	pindel_INDEL_ATR feat_freq:0.1875, feat_weight_mean:-595	pindel_INDEL_KEAP1 feat_freq:0.1875, feat_weight_mean:-595	pindel_INDEL_DNM2 feat_freq:0.1875, feat_weight_mean:-595	pindel_INDEL_ARID1A feat_freq:0.1875, feat_weight_mean:-588	tissue_protein_P22059_OSBP1 feat_freq:0.1875, feat_weight_mean:564	tissue_protein_Q14558_KPRA feat_freq:0.1875, feat_weight_mean:-601	tissue_protein_O00391_QSOX1 feat_freq:0.1667, feat_weight_mean:627	tissue_protein_Q8WWI1_LMO7 feat_freq:0.1667, feat_weight_mean:-682	tissue_protein_Q8NFZ8_CADM4 feat_freq:0.1458, feat_weight_mean:694	tissue_protein_P16144_ITB4 feat_freq:0.1250, feat_weight_mean:-869	tissue_protein_P69892_HBG2 feat_freq:0.1250, feat_weight_mean:758	tissue_protein_Q9NR99_MXRA5 feat_freq:0.1250, feat_weight_mean:-838	tissue_protein_Q15041_AR6P1 feat_freq:0.1250, feat_weight_mean:-740	tissue_protein_P01599_KV117 feat_freq:0.1250, feat_weight_mean:854	tissue_protein_Q9NUV9_GIMA4 feat_freq:0.1250, feat_weight_mean:772	tissue_protein_P56545_CTBP2 feat_freq:0.1250, feat_weight_mean:-689
92	('tissue_protein_', 'pindel_INDEL_')	48	0.6875	label_recurred	1256	PCA_LR_Model
93	('tissue_protein_', 'pindel_INDEL_')	48	0.5625	label_recurred	1256	L1_Norm_SVM_Model	tissue_protein_Q96M96_FGD4 feat_freq:0.2708, feat_weight_mean:-19	pindel_INDEL_DIS3L2 feat_freq:0.2708, feat_weight_mean:-12	tissue_protein_Q96B97_SH3K1 feat_freq:0.2708, feat_weight_mean:13	tissue_protein_O95070_YIF1A feat_freq:0.2292, feat_weight_mean:15	pindel_INDEL_SMAD4 feat_freq:0.2292, feat_weight_mean:-33	pindel_INDEL_CHD4 feat_freq:0.2083, feat_weight_mean:-51	pindel_INDEL_ATR feat_freq:0.2083, feat_weight_mean:-51	pindel_INDEL_KEAP1 feat_freq:0.2083, feat_weight_mean:-51	pindel_INDEL_DNM2 feat_freq:0.2083, feat_weight_mean:-51	tissue_protein_Q92485_ASM3B feat_freq:0.2083, feat_weight_mean:-22	pindel_INDEL_ARHGAP35 feat_freq:0.1875, feat_weight_mean:-51	pindel_INDEL_BMPR1A feat_freq:0.1875, feat_weight_mean:-51	pindel_INDEL_KRAS feat_freq:0.1875, feat_weight_mean:-51	pindel_INDEL_FGF20 feat_freq:0.1875, feat_weight_mean:-61	pindel_INDEL_ARID1A feat_freq:0.1667, feat_weight_mean:-43	tissue_protein_Q9UBT3_DKK4 feat_freq:0.1458, feat_weight_mean:29	pindel_INDEL_CDKN2A feat_freq:0.1458, feat_weight_mean:-35	tissue_protein_P22059_OSBP1 feat_freq:0.1458, feat_weight_mean:45	tissue_protein_Q6ZMP0_THSD4 feat_freq:0.1458, feat_weight_mean:-39	tissue_protein_P02144_MYG feat_freq:0.1250, feat_weight_mean:-60	tissue_protein_Q9BXJ0_C1QT5 feat_freq:0.1250, feat_weight_mean:-23	tissue_protein_Q9H492_MLP3A feat_freq:0.1250, feat_weight_mean:-51	tissue_protein_P35052_GPC1 feat_freq:0.1250, feat_weight_mean:-29	tissue_protein_O75431_MTX2 feat_freq:0.1250, feat_weight_mean:50	tissue_protein_Q9NR99_MXRA5 feat_freq:0.1250, feat_weight_mean:-26	tissue_protein_Q15836_VAMP3 feat_freq:0.1250, feat_weight_mean:51	tissue_protein_P32320_CDD feat_freq:0.1250, feat_weight_mean:52	tissue_protein_O00391_QSOX1 feat_freq:0.1042, feat_weight_mean:26	tissue_protein_Q9H2D6_TARA feat_freq:0.1042, feat_weight_mean:63	pindel_INDEL_TGFBR1 feat_freq:0.1042, feat_weight_mean:-79	tissue_protein_Q9HAT2_SIAE feat_freq:0.1042, feat_weight_mean:-34	tissue_protein_P05114_HMGN1 feat_freq:0.1042, feat_weight_mean:37	pindel_INDEL_ZFHX3 feat_freq:0.1042, feat_weight_mean:62	tissue_protein_Q8N6H7_ARFG2 feat_freq:0.1042, feat_weight_mean:-50	tissue_protein_P49069_CAMLG feat_freq:0.1042, feat_weight_mean:-58	tissue_protein_P56545_CTBP2 feat_freq:0.1042, feat_weight_mean:-55	pindel_INDEL_ETV1 feat_freq:0.1042, feat_weight_mean:84	tissue_protein_Q9NUV9_GIMA4 feat_freq:0.1042, feat_weight_mean:58	tissue_protein_Q9Y2Q9_RT28 feat_freq:0.1042, feat_weight_mean:58	tissue_protein_Q6PI78_TMM65 feat_freq:0.1042, feat_weight_mean:-40	tissue_protein_P15289_ARSA feat_freq:0.1042, feat_weight_mean:44	pindel_INDEL_KEL feat_freq:0.0833, feat_weight_mean:-82	tissue_protein_P15941_MUC1 feat_freq:0.0833, feat_weight_mean:91
94	('tissue_protein_', 'pindel_INDEL_')	48	0.75	label_recurred	1256	L1_Norm_RF_Model	tissue_protein_Q96M96_FGD4 feat_freq:0.7917, feat_weight_mean:0	tissue_protein_P05388_RLA0 feat_freq:0.7292, feat_weight_mean:0	tissue_protein_Q15836_VAMP3 feat_freq:0.4167, feat_weight_mean:0	tissue_protein_Q6ZMP0_THSD4 feat_freq:0.3542, feat_weight_mean:0	tissue_protein_P26006_ITA3 feat_freq:0.3333, feat_weight_mean:0	tissue_protein_Q8WWI1_LMO7 feat_freq:0.3125, feat_weight_mean:0	tissue_protein_P36955_PEDF feat_freq:0.2917, feat_weight_mean:0	tissue_protein_P15090_FABP4 feat_freq:0.2917, feat_weight_mean:0	tissue_protein_P49069_CAMLG feat_freq:0.2917, feat_weight_mean:0	tissue_protein_Q9HAT2_SIAE feat_freq:0.2708, feat_weight_mean:0	tissue_protein_Q75N90_FBN3 feat_freq:0.2708, feat_weight_mean:0	tissue_protein_O00391_QSOX1 feat_freq:0.2500, feat_weight_mean:0	tissue_protein_P22059_OSBP1 feat_freq:0.2500, feat_weight_mean:0	tissue_protein_Q7Z3U7_MON2 feat_freq:0.2500, feat_weight_mean:0	tissue_protein_Q9NUB1_ACS2L feat_freq:0.2500, feat_weight_mean:0	tissue_protein_Q9H492_MLP3A feat_freq:0.2500, feat_weight_mean:0	tissue_protein_P27658_CO8A1 feat_freq:0.2292, feat_weight_mean:0	tissue_protein_Q8IUR0_TPPC5 feat_freq:0.2083, feat_weight_mean:0	tissue_protein_Q7Z739_YTHD3 feat_freq:0.2083, feat_weight_mean:0	tissue_protein_Q6PI78_TMM65 feat_freq:0.1875, feat_weight_mean:0	tissue_protein_Q9H6S0_YTDC2 feat_freq:0.1875, feat_weight_mean:0	tissue_protein_P41223_BUD31 feat_freq:0.1875, feat_weight_mean:0	tissue_protein_Q96B97_SH3K1 feat_freq:0.1667, feat_weight_mean:0	tissue_protein_O95249_GOSR1 feat_freq:0.1667, feat_weight_mean:0	tissue_protein_P16144_ITB4 feat_freq:0.1667, feat_weight_mean:0	tissue_protein_P35900_K1C20 feat_freq:0.1667, feat_weight_mean:0	tissue_protein_P12107_COBA1 feat_freq:0.1667, feat_weight_mean:0	tissue_protein_O43765_SGTA feat_freq:0.1458, feat_weight_mean:0	tissue_protein_P35611_ADDA feat_freq:0.1458, feat_weight_mean:0	tissue_protein_P32929_CGL feat_freq:0.1458, feat_weight_mean:0	tissue_protein_Q9BXJ0_C1QT5 feat_freq:0.1458, feat_weight_mean:0	tissue_protein_Q8IWE2_NXP20 feat_freq:0.1458, feat_weight_mean:0	tissue_protein_Q9Y4E8_UBP15 feat_freq:0.1458, feat_weight_mean:0	tissue_protein_Q03692_COAA1 feat_freq:0.1458, feat_weight_mean:0	tissue_protein_O60218_AK1BA feat_freq:0.1458, feat_weight_mean:0	tissue_protein_P27701_CD82 feat_freq:0.1250, feat_weight_mean:0	tissue_protein_P08217_CEL2A feat_freq:0.1250, feat_weight_mean:0	tissue_protein_P80188_NGAL feat_freq:0.1250, feat_weight_mean:0	tissue_protein_Q9UIQ6_LCAP feat_freq:0.1250, feat_weight_mean:0	tissue_protein_P06703_S10A6 feat_freq:0.1250, feat_weight_mean:0	tissue_protein_P54886_P5CS feat_freq:0.1250, feat_weight_mean:0	tissue_protein_O75947_ATP5H feat_freq:0.1042, feat_weight_mean:0	tissue_protein_P17813_EGLN feat_freq:0.1042, feat_weight_mean:0
95	('tissue_protein_', 'pindel_INDEL_')	48	0.729167	label_recurred	1256	L1_Norm_MLP_Model
96	('tissue_protein_', 'pindel_INDEL_')	48	0.6875	label_recurred	1256	RFE_LR_Model	tissue_protein_A0AV96_RBM47:1.0	tissue_protein_A6NMY6_AXA2L:1.0	tissue_protein_O00391_QSOX1:1.0	tissue_protein_O00629_IMA3:1.0	tissue_protein_O15269_SPTC1:1.0	tissue_protein_O43175_SERA:0.9791666666666666	tissue_protein_O43598_DNPH1:0.9791666666666666	tissue_protein_O43765_SGTA:0.9791666666666666	tissue_protein_O15173_PGRC2:0.9375	tissue_protein_O00469_PLOD2:0.8958333333333334	tissue_protein_O14786_NRP1:0.875	tissue_protein_O43795_MYO1B:0.7916666666666666	tissue_protein_O15162_PLS1:0.7291666666666666	tissue_protein_O43402_EMC8:0.7291666666666666	tissue_protein_Q96B97_SH3K1:0.6875	tissue_protein_O60218_AK1BA:0.4375	tissue_protein_A0A0C4DH35_HV335:0.14583333333333334	tissue_protein_O75431_MTX2:0.10416666666666667	tissue_protein_A6NNZ2_TBB8B:0.08333333333333333	tissue_protein_O60341_KDM1A:0.08333333333333333	tissue_protein_O14874_BCKD:0.0625	tissue_protein_O15484_CAN5:0.0625	tissue_protein_O75396_SC22B:0.041666666666666664	tissue_protein_O60825_F262:0.041666666666666664	tissue_protein_O43704_ST1B1:0.041666666666666664	tissue_protein_O00499_BIN1:0.041666666666666664	tissue_protein_O00186_STXB3:0.020833333333333332	tissue_protein_O00400_ACATN:0.020833333333333332	tissue_protein_O00541_PESC:0.020833333333333332	tissue_protein_O14498_ISLR:0.020833333333333332	tissue_protein_O00299_CLIC1:0.020833333333333332	tissue_protein_Q15836_VAMP3:0.020833333333333332	tissue_protein_Q96M96_FGD4:0.020833333333333332	tissue_protein_O14531_DPYL4:0.020833333333333332	tissue_protein_O75629_CREG1:0.020833333333333332	tissue_protein_O43414_ERI3:0.020833333333333332	tissue_protein_O14974_MYPT1:0.020833333333333332	tissue_protein_O60687_SRPX2:0.020833333333333332	tissue_protein_O15067_PUR4:0.020833333333333332
97	('tissue_protein_', 'pindel_INDEL_')	48	0.729167	label_recurred	1256	RFE_RF_Model	tissue_protein_A6NNZ2_TBB8B:0.875	tissue_protein_O00214_LEG8:0.875	tissue_protein_A0AV96_RBM47:0.8333333333333334	tissue_protein_A6NMY6_AXA2L:0.7916666666666666	tissue_protein_O00178_GTPB1:0.75	tissue_protein_O00186_STXB3:0.7291666666666666	tissue_protein_O00267_SPT5H:0.625	tissue_protein_A0FGR8_ESYT2:0.6041666666666666	tissue_protein_O00194_RB27B:0.5833333333333334	tissue_protein_O00154_BACH:0.5625	tissue_protein_A1X283_SPD2B:0.5416666666666666	tissue_protein_O00182_LEG9:0.5416666666666666	tissue_protein_A0MZ66_SHOT1:0.5208333333333334	tissue_protein_O00391_QSOX1:0.4791666666666667	tissue_protein_O00291_HIP1:0.4166666666666667	tissue_protein_A0A0C4DH36_HV338:0.3958333333333333	tissue_protein_O00299_CLIC1:0.375	tissue_protein_O00483_NDUA4:0.3541666666666667	tissue_protein_O14556_G3PT:0.3541666666666667	tissue_protein_O00400_ACATN:0.3333333333333333	tissue_protein_O00754_MA2B1:0.2916666666666667	tissue_protein_O00629_IMA3:0.25	tissue_protein_O00515_LAD1:0.22916666666666666	tissue_protein_A0A0C4DH35_HV335:0.22916666666666666	tissue_protein_O00469_PLOD2:0.20833333333333334	tissue_protein_O14786_NRP1:0.20833333333333334	tissue_protein_O14498_ISLR:0.1875	tissue_protein_O14558_HSPB6:0.1875	tissue_protein_O14874_BCKD:0.14583333333333334	tissue_protein_O14745_NHRF1:0.14583333333333334	tissue_protein_O14531_DPYL4:0.125	tissue_protein_O15162_PLS1:0.125	tissue_protein_O00499_BIN1:0.10416666666666667	tissue_protein_O14972_VP26C:0.10416666666666667	tissue_protein_O14974_MYPT1:0.10416666666666667	tissue_protein_O14907_TX1B3:0.10416666666666667	tissue_protein_O14732_IMPA2:0.08333333333333333	tissue_protein_O00541_PESC:0.08333333333333333	tissue_protein_O15067_PUR4:0.0625	tissue_protein_A0A075B6S5_KV127:0.0625	tissue_protein_O15027_SC16A:0.0625	tissue_protein_O15144_ARPC2:0.041666666666666664	tissue_protein_O15173_PGRC2:0.041666666666666664
98	('CNV_', 'freebayes_SNV_', 'clinical_')	72	0.5	label_deceased	1590	SVM_Model	clinical_secondary_diagnosis_onehot__i82890 feat_freq:0.6389, feat_weight_mean:-140	freebayes_SNV_PCDH17 feat_freq:0.6250, feat_weight_mean:-146	freebayes_SNV_CEP57 feat_freq:0.6111, feat_weight_mean:-147	clinical_Surgical_Margins_Summary_ord feat_freq:0.4444, feat_weight_mean:193	freebayes_SNV_TGFBR1 feat_freq:0.3611, feat_weight_mean:-217	clinical_secondary_diagnosis_onehot__i471.1 feat_freq:0.3194, feat_weight_mean:-252	clinical_secondary_diagnosis_onehot__e785.2 feat_freq:0.2917, feat_weight_mean:-229	CNV_CDKN1C feat_freq:0.2917, feat_weight_mean:243	freebayes_SNV_CASKIN1 feat_freq:0.2778, feat_weight_mean:-294	freebayes_SNV_MAPK12 feat_freq:0.2500, feat_weight_mean:-310	CNV_HRAS feat_freq:0.2500, feat_weight_mean:385	freebayes_SNV_MN1 feat_freq:0.2361, feat_weight_mean:-309	CNV_NUP98 feat_freq:0.2361, feat_weight_mean:297	freebayes_SNV_PBRM1 feat_freq:0.2222, feat_weight_mean:-422	freebayes_SNV_BAGE4 feat_freq:0.2083, feat_weight_mean:-351	CNV_CBLC feat_freq:0.1944, feat_weight_mean:-530	freebayes_SNV_G6PD feat_freq:0.1944, feat_weight_mean:-579	CNV_FUBP1 feat_freq:0.1806, feat_weight_mean:377	freebayes_SNV_SPEN feat_freq:0.1806, feat_weight_mean:-447	CNV_IDO1 feat_freq:0.1806, feat_weight_mean:427	clinical_secondary_diagnosis_onehot__h409 feat_freq:0.1667, feat_weight_mean:-540	clinical_secondary_diagnosis_onehot__k5900.2 feat_freq:0.1667, feat_weight_mean:-540	clinical_secondary_diagnosis_onehot__z87442.1 feat_freq:0.1667, feat_weight_mean:-540	CNV_H19 feat_freq:0.1667, feat_weight_mean:399	freebayes_SNV_CDKN2A feat_freq:0.1667, feat_weight_mean:-576	clinical_secondary_diagnosis_onehot__j9811.2 feat_freq:0.1528, feat_weight_mean:-589	clinical_secondary_diagnosis_onehot__e118 feat_freq:0.1389, feat_weight_mean:-648	freebayes_SNV_TRAF7 feat_freq:0.1389, feat_weight_mean:-609	freebayes_SNV_TSC2 feat_freq:0.1389, feat_weight_mean:-645	freebayes_SNV_DNM2 feat_freq:0.1250, feat_weight_mean:-901	freebayes_SNV_NTHL1 feat_freq:0.1250, feat_weight_mean:-901	freebayes_SNV_CHTF8 feat_freq:0.1250, feat_weight_mean:-677	freebayes_SNV_CACNA1B feat_freq:0.1250, feat_weight_mean:-677	freebayes_SNV_MYB feat_freq:0.1250, feat_weight_mean:-677	clinical_secondary_diagnosis_onehot__k8510 feat_freq:0.1250, feat_weight_mean:-683	clinical_secondary_diagnosis_onehot__i10.6 feat_freq:0.1250, feat_weight_mean:-711	freebayes_SNV_KEL feat_freq:0.1111, feat_weight_mean:-726	freebayes_SNV_AXL feat_freq:0.1111, feat_weight_mean:-768	freebayes_SNV_MTRNR2L7-ZNF248 feat_freq:0.1111, feat_weight_mean:-768	freebayes_SNV_EPHB1 feat_freq:0.1111, feat_weight_mean:-844	freebayes_SNV_APOB feat_freq:0.1111, feat_weight_mean:-835	freebayes_SNV_L2HGDH feat_freq:0.1111, feat_weight_mean:-844	CNV_AGO1 feat_freq:0.0972, feat_weight_mean:873
99	('CNV_', 'freebayes_SNV_', 'clinical_')	72	0.638889	label_deceased	1590	PCA_LR_Model
100	('CNV_', 'freebayes_SNV_', 'clinical_')	72	0.513889	label_deceased	1590	L1_Norm_SVM_Model	freebayes_SNV_PCDH17 feat_freq:0.0972, feat_weight_mean:-110	clinical_secondary_diagnosis_onehot__i10.6 feat_freq:0.0833, feat_weight_mean:-106	clinical_secondary_diagnosis_onehot__j9811.2 feat_freq:0.0833, feat_weight_mean:-129	clinical_secondary_diagnosis_onehot__h409 feat_freq:0.0833, feat_weight_mean:-129	clinical_secondary_diagnosis_onehot__k5900.2 feat_freq:0.0833, feat_weight_mean:-129	clinical_secondary_diagnosis_onehot__z87442.1 feat_freq:0.0833, feat_weight_mean:-129	freebayes_SNV_EPHB1 feat_freq:0.0694, feat_weight_mean:-127	freebayes_SNV_CBFB feat_freq:0.0694, feat_weight_mean:-164	freebayes_SNV_CYP2D6 feat_freq:0.0694, feat_weight_mean:-164	freebayes_SNV_PIK3CB feat_freq:0.0694, feat_weight_mean:-164	clinical_secondary_diagnosis_onehot__z6841 feat_freq:0.0694, feat_weight_mean:-164	clinical_secondary_diagnosis_onehot__i824z1 feat_freq:0.0694, feat_weight_mean:-164	clinical_secondary_diagnosis_onehot__b9620 feat_freq:0.0694, feat_weight_mean:-164	clinical_secondary_diagnosis_onehot__b9689.1 feat_freq:0.0694, feat_weight_mean:-164	clinical_secondary_diagnosis_onehot__r739.1 feat_freq:0.0694, feat_weight_mean:-164	freebayes_SNV_AMER1 feat_freq:0.0694, feat_weight_mean:-144	freebayes_SNV_MAF feat_freq:0.0694, feat_weight_mean:-144	clinical_secondary_diagnosis_onehot__e871 feat_freq:0.0694, feat_weight_mean:-144	freebayes_SNV_FANCM feat_freq:0.0694, feat_weight_mean:181	freebayes_SNV_SLC26A3 feat_freq:0.0694, feat_weight_mean:181	clinical_secondary_diagnosis_onehot__e119 feat_freq:0.0694, feat_weight_mean:181	clinical_secondary_diagnosis_onehot__e039 feat_freq:0.0694, feat_weight_mean:181	clinical_secondary_diagnosis_onehot__e063 feat_freq:0.0694, feat_weight_mean:181	clinical_secondary_diagnosis_onehot__z9012 feat_freq:0.0694, feat_weight_mean:181	clinical_secondary_diagnosis_onehot__z853 feat_freq:0.0694, feat_weight_mean:181	clinical_secondary_diagnosis_onehot__z85828 feat_freq:0.0694, feat_weight_mean:181	freebayes_SNV_MTRNR2L7-ZNF248 feat_freq:0.0694, feat_weight_mean:-187	clinical_secondary_diagnosis_onehot__k8510 feat_freq:0.0694, feat_weight_mean:-187	clinical_secondary_diagnosis_onehot__g8918.4 feat_freq:0.0694, feat_weight_mean:71	freebayes_SNV_ETV6 feat_freq:0.0694, feat_weight_mean:101	clinical_secondary_diagnosis_onehot__k838 feat_freq:0.0694, feat_weight_mean:101	clinical_secondary_diagnosis_onehot__k59 feat_freq:0.0694, feat_weight_mean:101	clinical_Surgical_Margins_Summary_ord feat_freq:0.0694, feat_weight_mean:112	freebayes_SNV_FGF6 feat_freq:0.0694, feat_weight_mean:127	freebayes_SNV_TLR6 feat_freq:0.0694, feat_weight_mean:127	freebayes_SNV_AXIN1 feat_freq:0.0694, feat_weight_mean:127	freebayes_SNV_ANKRD20A11P-LIPI feat_freq:0.0694, feat_weight_mean:127	clinical_secondary_diagnosis_onehot__a4159 feat_freq:0.0694, feat_weight_mean:127	clinical_secondary_diagnosis_onehot__k8309 feat_freq:0.0694, feat_weight_mean:127	clinical_secondary_diagnosis_onehot__j449 feat_freq:0.0694, feat_weight_mean:-155	clinical_secondary_diagnosis_onehot__e118 feat_freq:0.0694, feat_weight_mean:-155	freebayes_SNV_CYLD feat_freq:0.0556, feat_weight_mean:-231	clinical_secondary_diagnosis_onehot__j9811 feat_freq:0.0556, feat_weight_mean:-231
101	('CNV_', 'freebayes_SNV_', 'clinical_')	72	0.555556	label_deceased	1590	L1_Norm_RF_Model	freebayes_SNV_APOB feat_freq:0.7083, feat_weight_mean:0	freebayes_SNV_MN1 feat_freq:0.5972, feat_weight_mean:0	clinical_secondary_diagnosis_onehot__e785.2 feat_freq:0.5278, feat_weight_mean:0	freebayes_SNV_CDKN2A feat_freq:0.5278, feat_weight_mean:0	clinical_Lymphovascular_Invasion_ord feat_freq:0.4861, feat_weight_mean:0	freebayes_SNV_MAPK12 feat_freq:0.4167, feat_weight_mean:0	clinical_secondary_diagnosis_onehot__i480 feat_freq:0.4167, feat_weight_mean:0	freebayes_SNV_ERG feat_freq:0.3889, feat_weight_mean:0	freebayes_SNV_L2HGDH feat_freq:0.3333, feat_weight_mean:0	clinical_Site_-_Primary_ICD-O-3_ord feat_freq:0.3333, feat_weight_mean:0	CNV_IRF4 feat_freq:0.3056, feat_weight_mean:0	CNV_TPMT feat_freq:0.3056, feat_weight_mean:0	clinical_TNM_Mixed_Substage feat_freq:0.3056, feat_weight_mean:0	CNV_FOXQ1 feat_freq:0.2917, feat_weight_mean:0	CNV_ITPKB feat_freq:0.2500, feat_weight_mean:0	CNV_H19 feat_freq:0.2500, feat_weight_mean:0	clinical_merged_ethnicity_ord feat_freq:0.2361, feat_weight_mean:0	clinical_Age_at_Diagnosis feat_freq:0.2361, feat_weight_mean:0	clinical_Chemotherapy_Summary_ord feat_freq:0.2361, feat_weight_mean:0	CNV_NUP98 feat_freq:0.2222, feat_weight_mean:0	CNV_IDO1 feat_freq:0.2222, feat_weight_mean:0	CNV_P2RY8 feat_freq:0.2083, feat_weight_mean:0	CNV_HLA-DRB5 feat_freq:0.2083, feat_weight_mean:0	CNV_HLA-DRB6 feat_freq:0.1944, feat_weight_mean:0	freebayes_SNV_EPHB1 feat_freq:0.1944, feat_weight_mean:0	freebayes_SNV_G6PD feat_freq:0.1944, feat_weight_mean:0	CNV_BCLAF1 feat_freq:0.1806, feat_weight_mean:0	CNV_CDKN1C feat_freq:0.1806, feat_weight_mean:0	clinical_Grade_Mixed_ord feat_freq:0.1806, feat_weight_mean:0	freebayes_SNV_PCDH17 feat_freq:0.1667, feat_weight_mean:0	CNV_TBC1D12 feat_freq:0.1667, feat_weight_mean:0	freebayes_SNV_TP53 feat_freq:0.1667, feat_weight_mean:0	CNV_IRS2 feat_freq:0.1528, feat_weight_mean:0	CNV_POLH feat_freq:0.1389, feat_weight_mean:0	CNV_CRLF2 feat_freq:0.1389, feat_weight_mean:0	freebayes_SNV_SYNE1 feat_freq:0.1389, feat_weight_mean:0	freebayes_SNV_HOXB13 feat_freq:0.1389, feat_weight_mean:0	CNV_CCND3 feat_freq:0.1250, feat_weight_mean:0	CNV_SLIT2 feat_freq:0.1250, feat_weight_mean:0	CNV_PPP1R15A feat_freq:0.1250, feat_weight_mean:0	clinical_secondary_diagnosis_onehot__i10.6 feat_freq:0.1250, feat_weight_mean:0	clinical_secondary_diagnosis_onehot__e1165.3 feat_freq:0.1250, feat_weight_mean:0	freebayes_SNV_PBRM1 feat_freq:0.1250, feat_weight_mean:0
102	('CNV_', 'freebayes_SNV_', 'clinical_')	72	0.555556	label_deceased	1590	L1_Norm_MLP_Model
103	('CNV_', 'freebayes_SNV_', 'clinical_')	72	0.583333	label_deceased	1590	RFE_LR_Model	CNV_FANCL:0.9861111111111112	CNV_MGMT:0.9583333333333334	CNV_NUP98:0.9305555555555556	CNV_HRAS:0.9166666666666666	CNV_SMC3:0.875	CNV_IFNL3:0.7361111111111112	CNV_HLA-DRB6:0.7222222222222222	CNV_SDHAF2:0.6944444444444444	CNV_FGF8:0.6805555555555556	CNV_BCL10:0.5972222222222222	CNV_HDAC4:0.5694444444444444	CNV_PPP1R15A:0.5694444444444444	CNV_DDX3X:0.5416666666666666	CNV_KEL:0.5277777777777778	CNV_CBLC:0.4444444444444444	CNV_BCOR:0.3333333333333333	CNV_GRIN2A:0.2361111111111111	CNV_NHP2:0.20833333333333334	CNV_PHOX2B:0.20833333333333334	CNV_WEE1:0.20833333333333334	CNV_AGO1:0.19444444444444445	CNV_KDM6A:0.19444444444444445	CNV_NSD1:0.18055555555555555	CNV_APLNR:0.16666666666666666	CNV_BTG1:0.16666666666666666	CNV_ABL2:0.1527777777777778	CNV_MCL1:0.1388888888888889	CNV_CTC1:0.125	CNV_PTCH1:0.125	CNV_ERCC4:0.125	CNV_SUFU:0.1111111111111111	CNV_GATA6:0.09722222222222222	CNV_SHH:0.09722222222222222	CNV_TP53:0.08333333333333333	CNV_SOX2:0.08333333333333333	CNV_PAK1:0.08333333333333333	CNV_DDR2:0.08333333333333333	CNV_LAG3:0.08333333333333333	freebayes_SNV_PCDH17:0.06944444444444445	CNV_CRLF2:0.06944444444444445	CNV_DIS3:0.06944444444444445	CNV_GPC3:0.05555555555555555	CNV_ACVR1B:0.05555555555555555
104	('CNV_', 'freebayes_SNV_', 'clinical_')	72	0.541667	label_deceased	1590	RFE_RF_Model	CNV_FANCL:0.7777777777777778	CNV_DDR2:0.75	CNV_PAK1:0.6805555555555556	CNV_SHH:0.6805555555555556	CNV_NUP98:0.5972222222222222	CNV_HLA-DPB1:0.5972222222222222	CNV_DYNC2H1:0.5833333333333334	CNV_ABL2:0.5833333333333334	CNV_HLA-A:0.5833333333333334	CNV_MGMT:0.5694444444444444	CNV_GRIN2A:0.5416666666666666	CNV_H3F3A:0.5277777777777778	CNV_SDHAF2:0.4722222222222222	CNV_PTCH1:0.4583333333333333	CNV_C8orf34:0.4027777777777778	CNV_SOX2:0.4027777777777778	CNV_TSC2:0.3888888888888889	CNV_HLA-DOA:0.375	clinical_Weight:0.375	CNV_GPC3:0.3611111111111111	CNV_ACVR1B:0.3472222222222222	CNV_KEL:0.3333333333333333	CNV_CDKN1B:0.3333333333333333	CNV_VEGFB:0.3055555555555556	CNV_XRCC3:0.3055555555555556	CNV_LAG3:0.3055555555555556	CNV_HDAC4:0.2777777777777778	CNV_FAT1:0.25	CNV_MIB1:0.2222222222222222	CNV_HRAS:0.20833333333333334	CNV_NHP2:0.19444444444444445	CNV_KDM5D:0.16666666666666666	clinical_BMI:0.1388888888888889	CNV_DDX3X:0.1388888888888889	CNV_NSD1:0.125	CNV_PDGFRB:0.09722222222222222	CNV_RPS6KB1:0.08333333333333333	CNV_RIT1:0.05555555555555555	CNV_SMC3:0.05555555555555555	CNV_FLT1:0.05555555555555555	CNV_MEN1:0.041666666666666664	CNV_ABCB1:0.041666666666666664	CNV_WEE1:0.027777777777777776
105	('CNV_', 'freebayes_SNV_', 'clinical_')	72	0.597222	label_recurred	1590	SVM_Model	freebayes_SNV_PCDH17 feat_freq:0.9444, feat_weight_mean:-136	clinical_secondary_diagnosis_onehot__i82890 feat_freq:0.6944, feat_weight_mean:-130	freebayes_SNV_CEP57 feat_freq:0.6806, feat_weight_mean:-133	freebayes_SNV_PBRM1 feat_freq:0.4861, feat_weight_mean:-265	CNV_H19 feat_freq:0.4722, feat_weight_mean:132	CNV_HRAS feat_freq:0.4583, feat_weight_mean:221	clinical_secondary_diagnosis_onehot__i480 feat_freq:0.3889, feat_weight_mean:-237	freebayes_SNV_BAGE4 feat_freq:0.3611, feat_weight_mean:-261	freebayes_SNV_TGFBR1 feat_freq:0.2917, feat_weight_mean:-337	freebayes_SNV_FAM227B feat_freq:0.2917, feat_weight_mean:-304	CNV_CDKN1C feat_freq:0.2917, feat_weight_mean:321	CNV_CBLC feat_freq:0.2778, feat_weight_mean:-368	freebayes_SNV_MSH3 feat_freq:0.2778, feat_weight_mean:-319	clinical_secondary_diagnosis_onehot__k8510 feat_freq:0.2639, feat_weight_mean:-333	freebayes_SNV_ERG feat_freq:0.2500, feat_weight_mean:-516	CNV_NUP98 feat_freq:0.2222, feat_weight_mean:425	freebayes_SNV_CDKN2A feat_freq:0.2222, feat_weight_mean:-320	clinical_secondary_diagnosis_onehot__e785.7 feat_freq:0.1944, feat_weight_mean:-484	freebayes_SNV_L2HGDH feat_freq:0.1944, feat_weight_mean:-475	clinical_secondary_diagnosis_onehot__k219.3 feat_freq:0.1806, feat_weight_mean:-521	freebayes_SNV_MTRNR2L7-ZNF248 feat_freq:0.1806, feat_weight_mean:-487	clinical_secondary_diagnosis_onehot__e119.3 feat_freq:0.1528, feat_weight_mean:-616	CNV_ERCC1 feat_freq:0.1528, feat_weight_mean:-616	CNV_ARHGAP35 feat_freq:0.1528, feat_weight_mean:-616	CNV_ERCC2 feat_freq:0.1528, feat_weight_mean:-616	clinical_secondary_diagnosis_onehot__n359 feat_freq:0.1528, feat_weight_mean:-585	clinical_Surgical_Margins_Summary_ord feat_freq:0.1528, feat_weight_mean:579	freebayes_SNV_KDM5C feat_freq:0.1528, feat_weight_mean:-691	clinical_secondary_diagnosis_onehot__k567.1 feat_freq:0.1389, feat_weight_mean:-678	clinical_secondary_diagnosis_onehot__e876 feat_freq:0.1389, feat_weight_mean:-678	clinical_secondary_diagnosis_onehot__g8918.1 feat_freq:0.1389, feat_weight_mean:-678	freebayes_SNV_EPHB2 feat_freq:0.1389, feat_weight_mean:-643	freebayes_SNV_ARHGEF1 feat_freq:0.1389, feat_weight_mean:-563	clinical_secondary_diagnosis_onehot__k869.2 feat_freq:0.1389, feat_weight_mean:-672	freebayes_SNV_EPCAM feat_freq:0.1250, feat_weight_mean:-722	clinical_secondary_diagnosis_onehot__z87442.1 feat_freq:0.1250, feat_weight_mean:-722	freebayes_SNV_PTPRD feat_freq:0.1250, feat_weight_mean:-714	clinical_secondary_diagnosis_onehot__r17 feat_freq:0.1250, feat_weight_mean:-747	freebayes_SNV_SPEN feat_freq:0.1250, feat_weight_mean:-603	clinical_secondary_diagnosis_onehot__e871 feat_freq:0.1111, feat_weight_mean:-812	clinical_secondary_diagnosis_onehot__j189 feat_freq:0.1111, feat_weight_mean:-812	clinical_secondary_diagnosis_onehot__e1129 feat_freq:0.1111, feat_weight_mean:-812	clinical_secondary_diagnosis_onehot__j449 feat_freq:0.1111, feat_weight_mean:-812
106	('CNV_', 'freebayes_SNV_', 'clinical_')	72	0.75	label_recurred	1590	PCA_LR_Model
107	('CNV_', 'freebayes_SNV_', 'clinical_')	72	0.708333	label_recurred	1590	L1_Norm_SVM_Model	freebayes_SNV_PCDH17 feat_freq:0.1250, feat_weight_mean:-38	clinical_secondary_diagnosis_onehot__g8918.1 feat_freq:0.1111, feat_weight_mean:-56	clinical_secondary_diagnosis_onehot__e119.3 feat_freq:0.1111, feat_weight_mean:-56	clinical_secondary_diagnosis_onehot__k219.3 feat_freq:0.1111, feat_weight_mean:-56	clinical_secondary_diagnosis_onehot__e785.7 feat_freq:0.1111, feat_weight_mean:-56	clinical_secondary_diagnosis_onehot__i471.1 feat_freq:0.0972, feat_weight_mean:-55	freebayes_SNV_PBRM1 feat_freq:0.0972, feat_weight_mean:-109	clinical_secondary_diagnosis_onehot__k8510 feat_freq:0.0972, feat_weight_mean:-54	clinical_secondary_diagnosis_onehot__k567.1 feat_freq:0.0972, feat_weight_mean:-141	clinical_secondary_diagnosis_onehot__e876 feat_freq:0.0972, feat_weight_mean:-141	freebayes_SNV_IDO1 feat_freq:0.0972, feat_weight_mean:-114	freebayes_SNV_EPCAM feat_freq:0.0972, feat_weight_mean:-114	clinical_secondary_diagnosis_onehot__i2510.4 feat_freq:0.0833, feat_weight_mean:65	freebayes_SNV_CASKIN1 feat_freq:0.0833, feat_weight_mean:-64	freebayes_SNV_MSH3 feat_freq:0.0833, feat_weight_mean:-211	freebayes_SNV_FAM227B feat_freq:0.0833, feat_weight_mean:-211	freebayes_SNV_MIB1 feat_freq:0.0833, feat_weight_mean:-134	freebayes_SNV_P2RY8 feat_freq:0.0833, feat_weight_mean:-161	freebayes_SNV_FCGR2A feat_freq:0.0833, feat_weight_mean:-161	clinical_secondary_diagnosis_onehot__b1710 feat_freq:0.0833, feat_weight_mean:-161	clinical_secondary_diagnosis_onehot__j95821.1 feat_freq:0.0694, feat_weight_mean:131	clinical_secondary_diagnosis_onehot__k862.2 feat_freq:0.0694, feat_weight_mean:131	clinical_secondary_diagnosis_onehot__e46.3 feat_freq:0.0694, feat_weight_mean:131	clinical_secondary_diagnosis_onehot__i824z1.1 feat_freq:0.0694, feat_weight_mean:131	clinical_secondary_diagnosis_onehot__g309 feat_freq:0.0694, feat_weight_mean:131	freebayes_SNV_EPHB2 feat_freq:0.0694, feat_weight_mean:-186	clinical_secondary_diagnosis_onehot__n359 feat_freq:0.0694, feat_weight_mean:-186	freebayes_SNV_MTRNR2L7-ZNF248 feat_freq:0.0694, feat_weight_mean:-133	freebayes_SNV_HLA-DOA.6 feat_freq:0.0694, feat_weight_mean:-160	freebayes_SNV_CUL4A feat_freq:0.0694, feat_weight_mean:-193	clinical_secondary_diagnosis_onehot__r740 feat_freq:0.0694, feat_weight_mean:105	freebayes_SNV_HLA-DRB5 feat_freq:0.0556, feat_weight_mean:87	freebayes_SNV_LMO1 feat_freq:0.0556, feat_weight_mean:87	freebayes_SNV_DDX3X feat_freq:0.0556, feat_weight_mean:87	freebayes_SNV_CDH1 feat_freq:0.0556, feat_weight_mean:164	freebayes_SNV_CUL4B feat_freq:0.0556, feat_weight_mean:164	freebayes_SNV_HNF1A feat_freq:0.0556, feat_weight_mean:164	clinical_secondary_diagnosis_onehot__g92 feat_freq:0.0556, feat_weight_mean:164	clinical_secondary_diagnosis_onehot__j449 feat_freq:0.0556, feat_weight_mean:-241	clinical_secondary_diagnosis_onehot__e118 feat_freq:0.0556, feat_weight_mean:-241	clinical_secondary_diagnosis_onehot__j9811.2 feat_freq:0.0556, feat_weight_mean:-241	clinical_secondary_diagnosis_onehot__h409 feat_freq:0.0556, feat_weight_mean:-241	clinical_secondary_diagnosis_onehot__k5900.2 feat_freq:0.0556, feat_weight_mean:-241
108	('CNV_', 'freebayes_SNV_', 'clinical_')	72	0.722222	label_recurred	1590	L1_Norm_RF_Model	freebayes_SNV_ERG feat_freq:0.8194, feat_weight_mean:0	CNV_H19 feat_freq:0.7500, feat_weight_mean:0	freebayes_SNV_PBRM1 feat_freq:0.7361, feat_weight_mean:0	freebayes_SNV_PCDH17 feat_freq:0.6667, feat_weight_mean:0	clinical_secondary_diagnosis_onehot__i480 feat_freq:0.5417, feat_weight_mean:0	CNV_HRAS feat_freq:0.5139, feat_weight_mean:0	freebayes_SNV_L2HGDH feat_freq:0.4167, feat_weight_mean:0	freebayes_SNV_TGFBR1 feat_freq:0.3889, feat_weight_mean:0	CNV_CDKN1C feat_freq:0.3750, feat_weight_mean:0	CNV_HDAC4 feat_freq:0.3611, feat_weight_mean:0	freebayes_SNV_MSH3 feat_freq:0.3333, feat_weight_mean:0	clinical_Weight feat_freq:0.3194, feat_weight_mean:0	freebayes_SNV_CDKN2A feat_freq:0.3056, feat_weight_mean:0	CNV_NUP98 feat_freq:0.3056, feat_weight_mean:0	clinical_BMI feat_freq:0.3056, feat_weight_mean:0	freebayes_SNV_APOB feat_freq:0.2917, feat_weight_mean:0	CNV_PHOX2B feat_freq:0.2917, feat_weight_mean:0	clinical_Age_at_Diagnosis feat_freq:0.2778, feat_weight_mean:0	freebayes_SNV_FAM227B feat_freq:0.2639, feat_weight_mean:0	freebayes_SNV_BAGE4 feat_freq:0.2361, feat_weight_mean:0	CNV_SLIT2 feat_freq:0.2361, feat_weight_mean:0	clinical_secondary_diagnosis_onehot__b1710 feat_freq:0.1944, feat_weight_mean:0	freebayes_SNV_ARHGEF1 feat_freq:0.1944, feat_weight_mean:0	clinical_Family_history_2nd_this_cancer_ord feat_freq:0.1944, feat_weight_mean:0	freebayes_SNV_FANCA feat_freq:0.1944, feat_weight_mean:0	CNV_TPMT feat_freq:0.1944, feat_weight_mean:0	CNV_IRF4 feat_freq:0.1944, feat_weight_mean:0	CNV_FOXQ1 feat_freq:0.1944, feat_weight_mean:0	freebayes_SNV_KDM5C feat_freq:0.1667, feat_weight_mean:0	freebayes_SNV_CUL4A feat_freq:0.1389, feat_weight_mean:0	CNV_NSD2 feat_freq:0.1389, feat_weight_mean:0	clinical_Patient_History_Alcohol_ord feat_freq:0.1389, feat_weight_mean:0	freebayes_SNV_MAPK12 feat_freq:0.1389, feat_weight_mean:0	CNV_HLA-DQB1 feat_freq:0.1389, feat_weight_mean:0	CNV_FGF14 feat_freq:0.1250, feat_weight_mean:0	CNV_HLA-DQA1 feat_freq:0.1250, feat_weight_mean:0	CNV_ERCC5 feat_freq:0.1111, feat_weight_mean:0	CNV_VEGFA feat_freq:0.0972, feat_weight_mean:0	freebayes_SNV_P2RY8 feat_freq:0.0972, feat_weight_mean:0	CNV_GATA3 feat_freq:0.0972, feat_weight_mean:0	CNV_POLH feat_freq:0.0972, feat_weight_mean:0	CNV_CCND3 feat_freq:0.0972, feat_weight_mean:0	freebayes_SNV_SPEN feat_freq:0.0833, feat_weight_mean:0
109	('CNV_', 'freebayes_SNV_', 'clinical_')	72	0.625	label_recurred	1590	L1_Norm_MLP_Model
110	('CNV_', 'freebayes_SNV_', 'clinical_')	72	0.763889	label_recurred	1590	RFE_LR_Model	CNV_NUP98:1.0	CNV_HRAS:1.0	CNV_FANCL:0.9722222222222222	CNV_HDAC4:0.9583333333333334	CNV_IFNL3:0.9583333333333334	CNV_DIS3:0.9583333333333334	freebayes_SNV_PCDH17:0.9305555555555556	CNV_VEGFB:0.9305555555555556	CNV_MEN1:0.9305555555555556	CNV_BCL10:0.8472222222222222	CNV_HLA-DRB6:0.8194444444444444	CNV_SMC3:0.7777777777777778	CNV_PPP1R15A:0.625	CNV_SDHAF2:0.4722222222222222	CNV_BCOR:0.4305555555555556	CNV_HLA-DQA1:0.3888888888888889	CNV_DDX3X:0.3055555555555556	CNV_CBLC:0.18055555555555555	CNV_SOX2:0.16666666666666666	CNV_NHP2:0.1527777777777778	CNV_NSD1:0.1527777777777778	CNV_FLT1:0.1388888888888889	CNV_KLHL6:0.125	CNV_HLA-DQA2:0.1111111111111111	CNV_SLC47A2:0.05555555555555555	CNV_CEBPA:0.05555555555555555	CNV_UMPS:0.041666666666666664	CNV_DIRC2:0.041666666666666664	CNV_KIF1B:0.027777777777777776	CNV_ARID5B:0.027777777777777776	CNV_PDGFRB:0.027777777777777776	CNV_KDM6A:0.027777777777777776	CNV_FGF8:0.027777777777777776	CNV_PTCH1:0.027777777777777776	CNV_LAG3:0.013888888888888888	CNV_FGFR4:0.013888888888888888	CNV_GRIN2A:0.013888888888888888	CNV_ERCC4:0.013888888888888888	CNV_CREBBP:0.013888888888888888	CNV_PALB2:0.013888888888888888	freebayes_SNV_PBRM1:0.013888888888888888	CNV_MIB1:0.013888888888888888	CNV_HLA-A:0.013888888888888888
111	('CNV_', 'freebayes_SNV_', 'clinical_')	72	0.777778	label_recurred	1590	RFE_RF_Model	CNV_FANCL:0.8194444444444444	CNV_PAK1:0.7777777777777778	CNV_NUP98:0.75	CNV_DYNC2H1:0.7361111111111112	CNV_HLA-A:0.7222222222222222	CNV_DDR2:0.6944444444444444	CNV_GRIN2A:0.625	CNV_ABL2:0.5972222222222222	CNV_SOX2:0.5416666666666666	CNV_HLA-DOA:0.5	CNV_H3F3A:0.4722222222222222	CNV_HLA-DPB1:0.4722222222222222	CNV_HDAC4:0.4722222222222222	CNV_NHP2:0.4583333333333333	CNV_SDHAF2:0.4305555555555556	CNV_MGMT:0.4166666666666667	CNV_SHH:0.4027777777777778	CNV_PTCH1:0.3888888888888889	CNV_PDGFRB:0.375	CNV_ACVR1B:0.3611111111111111	CNV_NSD1:0.3611111111111111	CNV_TSC2:0.3333333333333333	CNV_LAG3:0.3333333333333333	CNV_FAT1:0.3055555555555556	CNV_GPC3:0.3055555555555556	CNV_XRCC3:0.3055555555555556	CNV_CDKN1B:0.2638888888888889	clinical_Weight:0.2361111111111111	CNV_FOXQ1:0.2361111111111111	CNV_MIB1:0.2222222222222222	CNV_HRAS:0.16666666666666666	CNV_C8orf34:0.16666666666666666	CNV_KDM5D:0.1111111111111111	CNV_VEGFB:0.1111111111111111	CNV_TPMT:0.09722222222222222	CNV_IRF4:0.09722222222222222	CNV_BTG1:0.06944444444444445	CNV_DDX3X:0.05555555555555555	CNV_KEL:0.041666666666666664	CNV_MEN1:0.041666666666666664	CNV_ABCB1:0.041666666666666664	CNV_PTCH2:0.041666666666666664	CNV_FLT1:0.027777777777777776
112	('tissue_protein_', 'CNV_', 'rna_expr_', 'clinical_')	39	0.641026	label_deceased	4109	SVM_Model	tissue_protein_Q9H492_MLP3A feat_freq:0.8205, feat_weight_mean:-152	rna_expr_NBPF26 feat_freq:0.7949, feat_weight_mean:163	tissue_protein_P08185_CBG feat_freq:0.7179, feat_weight_mean:-138	tissue_protein_P27658_CO8A1 feat_freq:0.6410, feat_weight_mean:-172	rna_expr_YY1AP1 feat_freq:0.5897, feat_weight_mean:-182	rna_expr_NFE2L2 feat_freq:0.4103, feat_weight_mean:-269	rna_expr_ACSL3 feat_freq:0.4103, feat_weight_mean:-238	tissue_protein_P27701_CD82 feat_freq:0.3590, feat_weight_mean:-267	tissue_protein_Q9NUV9_GIMA4 feat_freq:0.3590, feat_weight_mean:285	tissue_protein_P69892_HBG2 feat_freq:0.3333, feat_weight_mean:280	rna_expr_ABHD2 feat_freq:0.3077, feat_weight_mean:-326	tissue_protein_Q6ZMP0_THSD4 feat_freq:0.2821, feat_weight_mean:-412	rna_expr_SRSF4 feat_freq:0.2564, feat_weight_mean:353	rna_expr_ZNF704 feat_freq:0.2564, feat_weight_mean:-372	tissue_protein_Q12768_WASC5 feat_freq:0.2308, feat_weight_mean:-426	tissue_protein_Q03692_COAA1 feat_freq:0.2308, feat_weight_mean:-453	CNV_PPP1R15A feat_freq:0.2051, feat_weight_mean:-501	tissue_protein_O75947_ATP5H feat_freq:0.2051, feat_weight_mean:481	tissue_protein_P12107_COBA1 feat_freq:0.2051, feat_weight_mean:-568	rna_expr_TIPARP feat_freq:0.2051, feat_weight_mean:-436	tissue_protein_O15269_SPTC1 feat_freq:0.1795, feat_weight_mean:523	rna_expr_CPNE3 feat_freq:0.1795, feat_weight_mean:-527	CNV_CEP57 feat_freq:0.1795, feat_weight_mean:-504	tissue_protein_P09012_SNRPA feat_freq:0.1795, feat_weight_mean:599	rna_expr_TTC33 feat_freq:0.1795, feat_weight_mean:521	tissue_protein_P30047_GFRP feat_freq:0.1538, feat_weight_mean:-566	clinical_secondary_diagnosis_onehot__b9689.1 feat_freq:0.1538, feat_weight_mean:-566	clinical_secondary_diagnosis_onehot__e6601.1 feat_freq:0.1538, feat_weight_mean:-566	clinical_secondary_diagnosis_onehot__r739.1 feat_freq:0.1538, feat_weight_mean:-566	tissue_protein_P04075_ALDOA feat_freq:0.1538, feat_weight_mean:725	clinical_Surgical_Margins_Summary_ord feat_freq:0.1538, feat_weight_mean:670	tissue_protein_Q13825_AUHM feat_freq:0.1538, feat_weight_mean:698	rna_expr_TOMM7 feat_freq:0.1282, feat_weight_mean:-704	rna_expr_SAFB feat_freq:0.1282, feat_weight_mean:691	CNV_SMC3 feat_freq:0.1282, feat_weight_mean:736	CNV_SUFU feat_freq:0.1282, feat_weight_mean:736	CNV_NT5C2 feat_freq:0.1282, feat_weight_mean:736	CNV_TBC1D12 feat_freq:0.1282, feat_weight_mean:736	clinical_secondary_diagnosis_onehot__i824z1 feat_freq:0.1282, feat_weight_mean:-642	clinical_secondary_diagnosis_onehot__b9620 feat_freq:0.1282, feat_weight_mean:-642	rna_expr_PSMD5 feat_freq:0.1282, feat_weight_mean:725	tissue_protein_P42356_PI4KA feat_freq:0.1026, feat_weight_mean:-784	tissue_protein_P32320_CDD feat_freq:0.1026, feat_weight_mean:964
113	('tissue_protein_', 'CNV_', 'rna_expr_', 'clinical_')	39	0.74359	label_deceased	4109	PCA_LR_Model
114	('tissue_protein_', 'CNV_', 'rna_expr_', 'clinical_')	39	0.641026	label_deceased	4109	L1_Norm_SVM_Model	clinical_secondary_diagnosis_onehot__i824z1 feat_freq:0.2821, feat_weight_mean:-27	clinical_secondary_diagnosis_onehot__b9620 feat_freq:0.2821, feat_weight_mean:-27	clinical_secondary_diagnosis_onehot__b9689.1 feat_freq:0.2821, feat_weight_mean:-27	clinical_secondary_diagnosis_onehot__e6601.1 feat_freq:0.2821, feat_weight_mean:-27	clinical_secondary_diagnosis_onehot__r739.1 feat_freq:0.2821, feat_weight_mean:-27	clinical_secondary_diagnosis_onehot__z6841 feat_freq:0.2564, feat_weight_mean:-30	rna_expr_NBPF26 feat_freq:0.2308, feat_weight_mean:31	tissue_protein_P27658_CO8A1 feat_freq:0.2051, feat_weight_mean:-30	rna_expr_NFE2L2 feat_freq:0.2051, feat_weight_mean:-45	clinical_secondary_diagnosis_onehot__e785.7 feat_freq:0.1795, feat_weight_mean:-40	tissue_protein_P12107_COBA1 feat_freq:0.1795, feat_weight_mean:-48	rna_expr_ZNF704 feat_freq:0.1795, feat_weight_mean:-37	clinical_secondary_diagnosis_onehot__e785.2 feat_freq:0.1538, feat_weight_mean:-61	clinical_secondary_diagnosis_onehot__m170 feat_freq:0.1538, feat_weight_mean:-60	clinical_secondary_diagnosis_onehot__m8580 feat_freq:0.1538, feat_weight_mean:-60	clinical_secondary_diagnosis_onehot__k567.1 feat_freq:0.1538, feat_weight_mean:-47	clinical_secondary_diagnosis_onehot__e876 feat_freq:0.1538, feat_weight_mean:-47	clinical_secondary_diagnosis_onehot__g8918.1 feat_freq:0.1538, feat_weight_mean:-47	clinical_secondary_diagnosis_onehot__e119.3 feat_freq:0.1538, feat_weight_mean:-47	clinical_secondary_diagnosis_onehot__k219.3 feat_freq:0.1538, feat_weight_mean:-47	clinical_secondary_diagnosis_onehot__i10.6 feat_freq:0.1538, feat_weight_mean:-47	rna_expr_YY1AP1 feat_freq:0.1538, feat_weight_mean:-68	tissue_protein_Q9H492_MLP3A feat_freq:0.1538, feat_weight_mean:-57	tissue_protein_Q9BXJ0_C1QT5 feat_freq:0.1282, feat_weight_mean:-65	clinical_secondary_diagnosis_onehot__k660 feat_freq:0.1282, feat_weight_mean:-72	clinical_secondary_diagnosis_onehot__k5900.1 feat_freq:0.1282, feat_weight_mean:-72	clinical_secondary_diagnosis_onehot__k861.1 feat_freq:0.1282, feat_weight_mean:-72	rna_expr_ACSL3 feat_freq:0.1282, feat_weight_mean:-47	rna_expr_RNA5SP389 feat_freq:0.1282, feat_weight_mean:70	clinical_secondary_diagnosis_onehot__e1129 feat_freq:0.1026, feat_weight_mean:-85	clinical_secondary_diagnosis_onehot__j449 feat_freq:0.1026, feat_weight_mean:-85	clinical_secondary_diagnosis_onehot__e118 feat_freq:0.1026, feat_weight_mean:-85	clinical_secondary_diagnosis_onehot__j9811.2 feat_freq:0.1026, feat_weight_mean:-85	clinical_secondary_diagnosis_onehot__h409 feat_freq:0.1026, feat_weight_mean:-85	clinical_secondary_diagnosis_onehot__k5900.2 feat_freq:0.1026, feat_weight_mean:-85	clinical_secondary_diagnosis_onehot__z87442.1 feat_freq:0.1026, feat_weight_mean:-85	tissue_protein_P27701_CD82 feat_freq:0.1026, feat_weight_mean:-86	rna_expr_NFKBIZ feat_freq:0.1026, feat_weight_mean:84	clinical_secondary_diagnosis_onehot__k862 feat_freq:0.1026, feat_weight_mean:-90	clinical_secondary_diagnosis_onehot__k8500 feat_freq:0.1026, feat_weight_mean:-90	clinical_secondary_diagnosis_onehot__r82994 feat_freq:0.1026, feat_weight_mean:-90	clinical_secondary_diagnosis_onehot__g43809 feat_freq:0.1026, feat_weight_mean:-90	tissue_protein_Q9NUV9_GIMA4 feat_freq:0.1026, feat_weight_mean:81
115	('tissue_protein_', 'CNV_', 'rna_expr_', 'clinical_')	39	0.692308	label_deceased	4109	L1_Norm_RF_Model	rna_expr_USP22 feat_freq:0.6667, feat_weight_mean:0	rna_expr_BMS1 feat_freq:0.6410, feat_weight_mean:0	rna_expr_SRSF4 feat_freq:0.5128, feat_weight_mean:0	rna_expr_YY1AP1 feat_freq:0.4872, feat_weight_mean:0	tissue_protein_P27658_CO8A1 feat_freq:0.4872, feat_weight_mean:0	rna_expr_NFE2L2 feat_freq:0.4359, feat_weight_mean:0	rna_expr_LRIG3 feat_freq:0.3590, feat_weight_mean:0	rna_expr_KANSL1L feat_freq:0.3590, feat_weight_mean:0	tissue_protein_O75947_ATP5H feat_freq:0.3590, feat_weight_mean:0	tissue_protein_P04075_ALDOA feat_freq:0.3077, feat_weight_mean:0	rna_expr_USP40 feat_freq:0.2564, feat_weight_mean:0	rna_expr_RNA5SP389 feat_freq:0.2564, feat_weight_mean:0	rna_expr_PSMD5 feat_freq:0.2564, feat_weight_mean:0	tissue_protein_Q9H492_MLP3A feat_freq:0.2564, feat_weight_mean:0	rna_expr_ACSL3 feat_freq:0.2564, feat_weight_mean:0	tissue_protein_Q96P44_COLA1 feat_freq:0.2308, feat_weight_mean:0	tissue_protein_P05388_RLA0 feat_freq:0.2308, feat_weight_mean:0	rna_expr_TPM4 feat_freq:0.1795, feat_weight_mean:0	rna_expr_GNE feat_freq:0.1538, feat_weight_mean:0	rna_expr_TRIM25 feat_freq:0.1538, feat_weight_mean:0	rna_expr_TIPARP feat_freq:0.1538, feat_weight_mean:0	tissue_protein_P12107_COBA1 feat_freq:0.1538, feat_weight_mean:0	tissue_protein_P27701_CD82 feat_freq:0.1282, feat_weight_mean:0	rna_expr_NBPF26 feat_freq:0.1282, feat_weight_mean:0	tissue_protein_P25067_CO8A2 feat_freq:0.1282, feat_weight_mean:0	rna_expr_ABHD2 feat_freq:0.1282, feat_weight_mean:0	tissue_protein_P07954_FUMH feat_freq:0.1282, feat_weight_mean:0	rna_expr_CACNA1D feat_freq:0.1026, feat_weight_mean:0	rna_expr_MYL6 feat_freq:0.1026, feat_weight_mean:0	tissue_protein_Q12768_WASC5 feat_freq:0.1026, feat_weight_mean:0	rna_expr_AP2B1 feat_freq:0.1026, feat_weight_mean:0	tissue_protein_P21333_FLNA feat_freq:0.1026, feat_weight_mean:0	tissue_protein_Q03692_COAA1 feat_freq:0.1026, feat_weight_mean:0	tissue_protein_P12277_KCRB feat_freq:0.1026, feat_weight_mean:0	rna_expr_SMC6 feat_freq:0.1026, feat_weight_mean:0	tissue_protein_P28062_PSB8 feat_freq:0.1026, feat_weight_mean:0	tissue_protein_P24539_AT5F1 feat_freq:0.1026, feat_weight_mean:0	rna_expr_UBE2Z feat_freq:0.1026, feat_weight_mean:0	rna_expr_NFKBIZ feat_freq:0.1026, feat_weight_mean:0	tissue_protein_Q8WWI1_LMO7 feat_freq:0.1026, feat_weight_mean:0	rna_expr_TOMM7 feat_freq:0.1026, feat_weight_mean:0	rna_expr_ANKRD13A feat_freq:0.1026, feat_weight_mean:0	rna_expr_MTR feat_freq:0.1026, feat_weight_mean:0
116	('tissue_protein_', 'CNV_', 'rna_expr_', 'clinical_')	39	0.666667	label_deceased	4109	L1_Norm_MLP_Model
117	('tissue_protein_', 'CNV_', 'rna_expr_', 'clinical_')	39	0.717949	label_deceased	4109	RFE_LR_Model	tissue_protein_A0AV96_RBM47:1.0	tissue_protein_O00194_RB27B:1.0	tissue_protein_A6NMY6_AXA2L:0.9743589743589743	tissue_protein_A1X283_SPD2B:0.9743589743589743	tissue_protein_O00754_MA2B1:0.7692307692307693	tissue_protein_O14786_NRP1:0.6666666666666666	tissue_protein_O00267_SPT5H:0.6153846153846154	tissue_protein_A0MZ66_SHOT1:0.5384615384615384	tissue_protein_O15269_SPTC1:0.48717948717948717	tissue_protein_O00499_BIN1:0.48717948717948717	tissue_protein_O00182_LEG9:0.46153846153846156	tissue_protein_O00483_NDUA4:0.4358974358974359	tissue_protein_O43402_EMC8:0.358974358974359	tissue_protein_A0A0C4DH36_HV338:0.358974358974359	tissue_protein_O15382_BCAT2:0.358974358974359	tissue_protein_O43324_MCA3:0.358974358974359	tissue_protein_O00629_IMA3:0.358974358974359	tissue_protein_O15460_P4HA2:0.3076923076923077	tissue_protein_O00469_PLOD2:0.28205128205128205	tissue_protein_O14745_NHRF1:0.28205128205128205	tissue_protein_O43464_HTRA2:0.23076923076923078	tissue_protein_O43765_SGTA:0.20512820512820512	tissue_protein_O60218_AK1BA:0.20512820512820512	tissue_protein_P27658_CO8A1:0.20512820512820512	tissue_protein_O14498_ISLR:0.20512820512820512	tissue_protein_O00299_CLIC1:0.1794871794871795	clinical_secondary_diagnosis_onehot__r739.1:0.1794871794871795	tissue_protein_A0A075B6S5_KV127:0.1794871794871795	tissue_protein_O00178_GTPB1:0.1794871794871795	tissue_protein_O00186_STXB3:0.1794871794871795	clinical_secondary_diagnosis_onehot__z6841:0.15384615384615385	tissue_protein_O15144_ARPC2:0.15384615384615385	tissue_protein_O15355_PPM1G:0.1282051282051282	tissue_protein_A0FGR8_ESYT2:0.1282051282051282	clinical_secondary_diagnosis_onehot__e6601.1:0.1282051282051282	tissue_protein_O00154_BACH:0.1282051282051282	tissue_protein_O00400_ACATN:0.10256410256410256	tissue_protein_Q9H492_MLP3A:0.10256410256410256	tissue_protein_O14558_HSPB6:0.10256410256410256	tissue_protein_O60240_PLIN1:0.10256410256410256	tissue_protein_P12107_COBA1:0.07692307692307693	tissue_protein_O60687_SRPX2:0.05128205128205128	tissue_protein_O60825_F262:0.05128205128205128
118	('tissue_protein_', 'CNV_', 'rna_expr_', 'clinical_')	39	0.666667	label_deceased	4109	RFE_RF_Model	tissue_protein_A0FGR8_ESYT2:1.0	tissue_protein_A0MZ66_SHOT1:1.0	tissue_protein_A1X283_SPD2B:1.0	tissue_protein_A6NMY6_AXA2L:1.0	tissue_protein_A6NNZ2_TBB8B:1.0	tissue_protein_O00154_BACH:1.0	tissue_protein_O00178_GTPB1:1.0	tissue_protein_O00182_LEG9:1.0	tissue_protein_O00186_STXB3:1.0	tissue_protein_O00194_RB27B:1.0	tissue_protein_O00214_LEG8:1.0	tissue_protein_A0AV96_RBM47:0.717948717948718	tissue_protein_O00267_SPT5H:0.6410256410256411	tissue_protein_A0A0C4DH36_HV338:0.6153846153846154	tissue_protein_A0A0C4DH35_HV335:0.5128205128205128	tissue_protein_O00291_HIP1:0.41025641025641024	tissue_protein_O00299_CLIC1:0.3076923076923077	tissue_protein_A0A075B6S5_KV127:0.28205128205128205	tissue_protein_O00391_QSOX1:0.20512820512820512	rna_expr_USP22:0.05128205128205128	tissue_protein_P27658_CO8A1:0.05128205128205128	rna_expr_NFE2L2:0.02564102564102564	rna_expr_ACSL3:0.02564102564102564	tissue_protein_P35052_GPC1:0.02564102564102564	rna_expr_YY1AP1:0.02564102564102564	rna_expr_RNA5SP389:0.02564102564102564	tissue_protein_P05388_RLA0:0.02564102564102564	tissue_protein_P03905_NU4M:0.02564102564102564	rna_expr_SRSF4:0.02564102564102564
119	('tissue_protein_', 'CNV_', 'rna_expr_', 'clinical_')	39	0.666667	label_recurred	4109	SVM_Model	rna_expr_NFE2L2 feat_freq:0.8205, feat_weight_mean:-133	rna_expr_YY1AP1 feat_freq:0.7179, feat_weight_mean:-144	CNV_CEP57 feat_freq:0.6667, feat_weight_mean:-185	rna_expr_TOMM7 feat_freq:0.6667, feat_weight_mean:-162	rna_expr_ACSL3 feat_freq:0.6154, feat_weight_mean:-172	rna_expr_SMG1P5 feat_freq:0.5641, feat_weight_mean:-216	rna_expr_CPNE3 feat_freq:0.5641, feat_weight_mean:-192	rna_expr_NBPF26 feat_freq:0.5385, feat_weight_mean:177	CNV_PPP1R15A feat_freq:0.5385, feat_weight_mean:-197	tissue_protein_O15269_SPTC1 feat_freq:0.5128, feat_weight_mean:212	CNV_MRE11 feat_freq:0.3846, feat_weight_mean:-305	tissue_protein_P30047_GFRP feat_freq:0.3077, feat_weight_mean:-350	tissue_protein_Q9BT78_CSN4 feat_freq:0.2821, feat_weight_mean:368	CNV_HDAC4 feat_freq:0.2564, feat_weight_mean:-360	tissue_protein_P69892_HBG2 feat_freq:0.2564, feat_weight_mean:390	tissue_protein_Q9NUV9_GIMA4 feat_freq:0.2308, feat_weight_mean:424	clinical_secondary_diagnosis_onehot__b9689.1 feat_freq:0.2308, feat_weight_mean:-434	clinical_secondary_diagnosis_onehot__e6601.1 feat_freq:0.2308, feat_weight_mean:-434	clinical_secondary_diagnosis_onehot__r739.1 feat_freq:0.2308, feat_weight_mean:-434	rna_expr_MYL6 feat_freq:0.2308, feat_weight_mean:454	tissue_protein_O95070_YIF1A feat_freq:0.2308, feat_weight_mean:530	tissue_protein_Q9Y4E8_UBP15 feat_freq:0.2051, feat_weight_mean:-489	clinical_secondary_diagnosis_onehot__b9620 feat_freq:0.1795, feat_weight_mean:-558	rna_expr_KANSL1L feat_freq:0.1538, feat_weight_mean:-603	clinical_secondary_diagnosis_onehot__z87442.1 feat_freq:0.1538, feat_weight_mean:-642	tissue_protein_P55160_NCKPL feat_freq:0.1538, feat_weight_mean:703	tissue_protein_Q8IZ83_A16A1 feat_freq:0.1538, feat_weight_mean:617	tissue_protein_P02144_MYG feat_freq:0.1538, feat_weight_mean:-757	CNV_H19 feat_freq:0.1282, feat_weight_mean:726	clinical_secondary_diagnosis_onehot__i824z1 feat_freq:0.1282, feat_weight_mean:-782	clinical_secondary_diagnosis_onehot__k5900.2 feat_freq:0.1282, feat_weight_mean:-771	CNV_CSF3R feat_freq:0.1282, feat_weight_mean:784	CNV_HDAC1 feat_freq:0.1282, feat_weight_mean:784	rna_expr_IMPA2 feat_freq:0.1026, feat_weight_mean:-974	tissue_protein_Q9H492_MLP3A feat_freq:0.1026, feat_weight_mean:-1053	rna_expr_CLPS feat_freq:0.1026, feat_weight_mean:-884	clinical_secondary_diagnosis_onehot__z6841 feat_freq:0.1026, feat_weight_mean:-977	CNV_AGO1 feat_freq:0.1026, feat_weight_mean:936	CNV_CD22 feat_freq:0.1026, feat_weight_mean:-1027	CNV_KMT2B feat_freq:0.1026, feat_weight_mean:-1027	clinical_secondary_diagnosis_onehot__m8580 feat_freq:0.0769, feat_weight_mean:-1284	rna_expr_ZNF704 feat_freq:0.0769, feat_weight_mean:-1267	rna_expr_NIPAL2 feat_freq:0.0769, feat_weight_mean:-1307
120	('tissue_protein_', 'CNV_', 'rna_expr_', 'clinical_')	39	0.769231	label_recurred	4109	PCA_LR_Model
121	('tissue_protein_', 'CNV_', 'rna_expr_', 'clinical_')	39	0.487179	label_recurred	4109	L1_Norm_SVM_Model	rna_expr_TOMM7 feat_freq:0.2051, feat_weight_mean:-20	rna_expr_NFE2L2 feat_freq:0.2051, feat_weight_mean:-26	CNV_CEP57 feat_freq:0.1795, feat_weight_mean:-34	CNV_MRE11 feat_freq:0.1538, feat_weight_mean:-37	tissue_protein_Q96M96_FGD4 feat_freq:0.1538, feat_weight_mean:-24	rna_expr_ACSL3 feat_freq:0.1538, feat_weight_mean:-45	rna_expr_YY1AP1 feat_freq:0.1538, feat_weight_mean:-51	tissue_protein_P02549_SPTA1 feat_freq:0.1282, feat_weight_mean:44	CNV_CEBPA feat_freq:0.1282, feat_weight_mean:-89	CNV_CD22 feat_freq:0.1282, feat_weight_mean:-89	CNV_KMT2B feat_freq:0.1282, feat_weight_mean:-89	CNV_ETS1 feat_freq:0.1282, feat_weight_mean:-59	rna_expr_SMG1P5 feat_freq:0.1282, feat_weight_mean:-54	clinical_secondary_diagnosis_onehot__z6841 feat_freq:0.1026, feat_weight_mean:-70	clinical_secondary_diagnosis_onehot__i824z1 feat_freq:0.1026, feat_weight_mean:-70	clinical_secondary_diagnosis_onehot__b9620 feat_freq:0.1026, feat_weight_mean:-70	clinical_secondary_diagnosis_onehot__b9689.1 feat_freq:0.1026, feat_weight_mean:-70	clinical_secondary_diagnosis_onehot__e6601.1 feat_freq:0.1026, feat_weight_mean:-70	clinical_secondary_diagnosis_onehot__r739.1 feat_freq:0.1026, feat_weight_mean:-70	rna_expr_MYL6 feat_freq:0.1026, feat_weight_mean:79	tissue_protein_P69892_HBG2 feat_freq:0.1026, feat_weight_mean:54	CNV_ERCC2 feat_freq:0.1026, feat_weight_mean:-104	CNV_CD79A feat_freq:0.1026, feat_weight_mean:-104	CNV_CIC feat_freq:0.1026, feat_weight_mean:-104	CNV_XRCC1 feat_freq:0.1026, feat_weight_mean:-104	tissue_protein_P35900_K1C20 feat_freq:0.1026, feat_weight_mean:107	clinical_secondary_diagnosis_onehot__e118 feat_freq:0.1026, feat_weight_mean:-120	clinical_secondary_diagnosis_onehot__j9811.2 feat_freq:0.1026, feat_weight_mean:-120	clinical_secondary_diagnosis_onehot__h409 feat_freq:0.1026, feat_weight_mean:-120	clinical_secondary_diagnosis_onehot__k5900.2 feat_freq:0.1026, feat_weight_mean:-120	clinical_secondary_diagnosis_onehot__z87442.1 feat_freq:0.1026, feat_weight_mean:-120	tissue_protein_O15269_SPTC1 feat_freq:0.1026, feat_weight_mean:74	tissue_protein_Q68EM7_RHG17 feat_freq:0.1026, feat_weight_mean:66	rna_expr_NBPF26 feat_freq:0.1026, feat_weight_mean:68	rna_expr_PLEKHG2 feat_freq:0.0769, feat_weight_mean:60	CNV_POU2F2 feat_freq:0.0769, feat_weight_mean:-139	CNV_ARHGAP35 feat_freq:0.0769, feat_weight_mean:-139	CNV_CTRC feat_freq:0.0769, feat_weight_mean:147	CNV_TNFRSF9 feat_freq:0.0769, feat_weight_mean:147	rna_expr_GSTA2 feat_freq:0.0769, feat_weight_mean:-162	clinical_secondary_diagnosis_onehot__k862 feat_freq:0.0769, feat_weight_mean:-151	clinical_secondary_diagnosis_onehot__k8500 feat_freq:0.0769, feat_weight_mean:-151	clinical_secondary_diagnosis_onehot__r82994 feat_freq:0.0769, feat_weight_mean:-151
122	('tissue_protein_', 'CNV_', 'rna_expr_', 'clinical_')	39	0.717949	label_recurred	4109	L1_Norm_RF_Model	rna_expr_YY1AP1 feat_freq:0.4872, feat_weight_mean:0	rna_expr_NIPAL2 feat_freq:0.4872, feat_weight_mean:0	rna_expr_ACSL3 feat_freq:0.4615, feat_weight_mean:0	rna_expr_BMS1 feat_freq:0.3846, feat_weight_mean:0	tissue_protein_Q96M96_FGD4 feat_freq:0.3333, feat_weight_mean:0	rna_expr_APOL2 feat_freq:0.3333, feat_weight_mean:0	rna_expr_NFE2L2 feat_freq:0.3333, feat_weight_mean:0	rna_expr_ARHGEF3 feat_freq:0.2821, feat_weight_mean:0	rna_expr_USP22 feat_freq:0.2821, feat_weight_mean:0	rna_expr_PLEKHG2 feat_freq:0.2821, feat_weight_mean:0	rna_expr_DDI2 feat_freq:0.2821, feat_weight_mean:0	rna_expr_KANSL1L feat_freq:0.2821, feat_weight_mean:0	rna_expr_DDX60L feat_freq:0.2308, feat_weight_mean:0	rna_expr_SRSF4 feat_freq:0.2308, feat_weight_mean:0	rna_expr_PSMD5 feat_freq:0.2308, feat_weight_mean:0	rna_expr_PLEKHA5 feat_freq:0.2308, feat_weight_mean:0	rna_expr_SAMD4A feat_freq:0.2308, feat_weight_mean:0	CNV_MRE11 feat_freq:0.2051, feat_weight_mean:0	tissue_protein_Q9Y4E8_UBP15 feat_freq:0.2051, feat_weight_mean:0	rna_expr_TPM4 feat_freq:0.2051, feat_weight_mean:0	rna_expr_IMPA2 feat_freq:0.2051, feat_weight_mean:0	rna_expr_WSB1 feat_freq:0.1795, feat_weight_mean:0	rna_expr_NBPF26 feat_freq:0.1795, feat_weight_mean:0	rna_expr_PRRC2C feat_freq:0.1795, feat_weight_mean:0	rna_expr_ANKRD13A feat_freq:0.1538, feat_weight_mean:0	rna_expr_MLXIP feat_freq:0.1538, feat_weight_mean:0	rna_expr_ATAD3A feat_freq:0.1538, feat_weight_mean:0	rna_expr_STAT2 feat_freq:0.1282, feat_weight_mean:0	rna_expr_MTR feat_freq:0.1282, feat_weight_mean:0	rna_expr_NAB2 feat_freq:0.1282, feat_weight_mean:0	rna_expr_TLE3 feat_freq:0.1282, feat_weight_mean:0	CNV_CEP57 feat_freq:0.1282, feat_weight_mean:0	rna_expr_MYL6 feat_freq:0.1282, feat_weight_mean:0	tissue_protein_Q9H492_MLP3A feat_freq:0.1282, feat_weight_mean:0	tissue_protein_O95249_GOSR1 feat_freq:0.1282, feat_weight_mean:0	rna_expr_CPNE3 feat_freq:0.1282, feat_weight_mean:0	tissue_protein_Q8WWI1_LMO7 feat_freq:0.1026, feat_weight_mean:0	rna_expr_NLRC5 feat_freq:0.1026, feat_weight_mean:0	rna_expr_BTN2A2 feat_freq:0.1026, feat_weight_mean:0	rna_expr_ZNF704 feat_freq:0.1026, feat_weight_mean:0	rna_expr_TOMM7 feat_freq:0.1026, feat_weight_mean:0	tissue_protein_P05388_RLA0 feat_freq:0.1026, feat_weight_mean:0	rna_expr_RNA5SP389 feat_freq:0.1026, feat_weight_mean:0
123	('tissue_protein_', 'CNV_', 'rna_expr_', 'clinical_')	39	0.692308	label_recurred	4109	L1_Norm_MLP_Model
124	('tissue_protein_', 'CNV_', 'rna_expr_', 'clinical_')	39	0.717949	label_recurred	4109	RFE_LR_Model	tissue_protein_A0AV96_RBM47:1.0	tissue_protein_A6NMY6_AXA2L:1.0	tissue_protein_O00194_RB27B:0.9743589743589743	tissue_protein_O14786_NRP1:0.9230769230769231	tissue_protein_O15269_SPTC1:0.8974358974358975	tissue_protein_O43765_SGTA:0.8717948717948718	tissue_protein_O43598_DNPH1:0.8461538461538461	tissue_protein_O00391_QSOX1:0.7948717948717948	tissue_protein_O60218_AK1BA:0.7948717948717948	tissue_protein_O15173_PGRC2:0.7692307692307693	tissue_protein_O43795_MYO1B:0.7692307692307693	tissue_protein_O60825_F262:0.5897435897435898	tissue_protein_O75380_NDUS6:0.5128205128205128	tissue_protein_O43175_SERA:0.41025641025641024	tissue_protein_O43464_HTRA2:0.38461538461538464	tissue_protein_O75396_SC22B:0.358974358974359	tissue_protein_O00267_SPT5H:0.20512820512820512	tissue_protein_O00499_BIN1:0.1794871794871795	tissue_protein_O60341_KDM1A:0.15384615384615385	clinical_secondary_diagnosis_onehot__i824z1:0.1282051282051282	tissue_protein_O00629_IMA3:0.1282051282051282	tissue_protein_A0MZ66_SHOT1:0.1282051282051282	tissue_protein_O00291_HIP1:0.1282051282051282	clinical_secondary_diagnosis_onehot__z6841:0.10256410256410256	tissue_protein_O75431_MTX2:0.10256410256410256	tissue_protein_O75891_AL1L1:0.10256410256410256	tissue_protein_O00469_PLOD2:0.10256410256410256	tissue_protein_O60762_DPM1:0.10256410256410256	tissue_protein_O00182_LEG9:0.10256410256410256	clinical_secondary_diagnosis_onehot__b9620:0.10256410256410256	clinical_secondary_diagnosis_onehot__r739.1:0.07692307692307693	clinical_secondary_diagnosis_onehot__b9689.1:0.07692307692307693	tissue_protein_O00214_LEG8:0.07692307692307693	tissue_protein_O14972_VP26C:0.07692307692307693	clinical_secondary_diagnosis_onehot__e6601.1:0.07692307692307693	tissue_protein_O14498_ISLR:0.07692307692307693	tissue_protein_O43772_MCAT:0.07692307692307693	tissue_protein_A0A0C4DH36_HV338:0.07692307692307693	tissue_protein_A1X283_SPD2B:0.07692307692307693	tissue_protein_O00400_ACATN:0.05128205128205128	tissue_protein_O15067_PUR4:0.05128205128205128	tissue_protein_A0A075B6S5_KV127:0.05128205128205128	tissue_protein_A0A0C4DH35_HV335:0.05128205128205128
125	('tissue_protein_', 'CNV_', 'rna_expr_', 'clinical_')	39	0.74359	label_recurred	4109	RFE_RF_Model	tissue_protein_A0FGR8_ESYT2:1.0	tissue_protein_A0MZ66_SHOT1:1.0	tissue_protein_A1X283_SPD2B:1.0	tissue_protein_A6NMY6_AXA2L:1.0	tissue_protein_A6NNZ2_TBB8B:1.0	tissue_protein_O00154_BACH:1.0	tissue_protein_O00178_GTPB1:1.0	tissue_protein_O00182_LEG9:1.0	tissue_protein_O00186_STXB3:1.0	tissue_protein_O00194_RB27B:1.0	tissue_protein_O00214_LEG8:0.9743589743589743	tissue_protein_O00267_SPT5H:0.9487179487179487	tissue_protein_A0AV96_RBM47:0.8461538461538461	tissue_protein_O00291_HIP1:0.8461538461538461	tissue_protein_A0A0C4DH36_HV338:0.48717948717948717	tissue_protein_O00299_CLIC1:0.46153846153846156	tissue_protein_O00391_QSOX1:0.15384615384615385	tissue_protein_A0A0C4DH35_HV335:0.10256410256410256	tissue_protein_P08217_CEL2A:0.02564102564102564	tissue_protein_P21980_TGM2:0.02564102564102564	rna_expr_TOMM7:0.02564102564102564	rna_expr_EHBP1L1:0.02564102564102564	tissue_protein_O00629_IMA3:0.02564102564102564	tissue_protein_O00754_MA2B1:0.02564102564102564	tissue_protein_A0A075B6S5_KV127:0.02564102564102564
126	('plasma_protein_', 'pindel_INDEL_', 'AF4_')	40	0.725	label_deceased	412	SVM_Model	plasma_protein_P01591_IGJ feat_freq:0.9250, feat_weight_mean:61	plasma_protein_P35858_ALS feat_freq:0.8750, feat_weight_mean:92	plasma_protein_P11277_SPTB1 feat_freq:0.7250, feat_weight_mean:87	plasma_protein_P54578_UBP14 feat_freq:0.6250, feat_weight_mean:-108	plasma_protein_P02751_FINC feat_freq:0.6250, feat_weight_mean:-116	plasma_protein_P13671_CO6 feat_freq:0.6000, feat_weight_mean:105	plasma_protein_P22352_GPX3 feat_freq:0.5500, feat_weight_mean:-124	plasma_protein_P20742_PZP feat_freq:0.5500, feat_weight_mean:-113	plasma_protein_O75369_FLNB feat_freq:0.5250, feat_weight_mean:156	plasma_protein_P13797_PLST feat_freq:0.5000, feat_weight_mean:-133	plasma_protein_P55290_CAD13 feat_freq:0.4750, feat_weight_mean:143	plasma_protein_P02774_VTDB feat_freq:0.4750, feat_weight_mean:125	pindel_INDEL_CHD4 feat_freq:0.3750, feat_weight_mean:-227	pindel_INDEL_TGFBR1 feat_freq:0.3750, feat_weight_mean:-227	plasma_protein_Q9BXK5_B2L13 feat_freq:0.2750, feat_weight_mean:-242	AF4_TECTA/TBCEL feat_freq:0.2250, feat_weight_mean:-332	plasma_protein_Q7Z7G0_TARSH feat_freq:0.2000, feat_weight_mean:316	plasma_protein_P35908_K22E feat_freq:0.2000, feat_weight_mean:322	AF4_KMT2A/ARHGAP26 feat_freq:0.2000, feat_weight_mean:-397	plasma_protein_P11021_GRP78 feat_freq:0.1750, feat_weight_mean:378	plasma_protein_P04083_ANXA1 feat_freq:0.1750, feat_weight_mean:353	pindel_INDEL_DIS3L2 feat_freq:0.1750, feat_weight_mean:-454	plasma_protein_P02671_FIBA feat_freq:0.1750, feat_weight_mean:443	AF4_SET/NUP214 feat_freq:0.1750, feat_weight_mean:-428	AF4_DHH/RHEBL1 feat_freq:0.1750, feat_weight_mean:-428	AF4_LSM14A/BRAF feat_freq:0.1500, feat_weight_mean:-537	AF4_ARFIP1/FHDC1 feat_freq:0.1500, feat_weight_mean:-537	AF4_KMT2A/PRRC1 feat_freq:0.1500, feat_weight_mean:-537	plasma_protein_Q00610_CLH1 feat_freq:0.1500, feat_weight_mean:411	pindel_INDEL_EWSR1 feat_freq:0.1250, feat_weight_mean:458	plasma_protein_P01616_KV203 feat_freq:0.1250, feat_weight_mean:489	AF4_ETV6/ITPR2 feat_freq:0.1250, feat_weight_mean:-645	AF4_EZR/ROS1 feat_freq:0.1250, feat_weight_mean:-663	plasma_protein_P02545_LMNA feat_freq:0.1250, feat_weight_mean:581	plasma_protein_P22891_PROZ feat_freq:0.1250, feat_weight_mean:497	plasma_protein_Q7Z5P9_MUC19 feat_freq:0.1250, feat_weight_mean:536	plasma_protein_P02649_APOE feat_freq:0.1250, feat_weight_mean:477	plasma_protein_O75882_ATRN feat_freq:0.1250, feat_weight_mean:-470	plasma_protein_P01781_HV320 feat_freq:0.1250, feat_weight_mean:-483	plasma_protein_P20810_ICAL feat_freq:0.1250, feat_weight_mean:490	plasma_protein_P08670_VIME feat_freq:0.1000, feat_weight_mean:-617	pindel_INDEL_ feat_freq:0.1000, feat_weight_mean:572	plasma_protein_P35052_GPC1 feat_freq:0.1000, feat_weight_mean:710
127	('plasma_protein_', 'pindel_INDEL_', 'AF4_')	40	0.825	label_deceased	412	PCA_LR_Model
128	('plasma_protein_', 'pindel_INDEL_', 'AF4_')	40	0.65	label_deceased	412	L1_Norm_SVM_Model	plasma_protein_P13671_CO6 feat_freq:0.3500, feat_weight_mean:7	plasma_protein_P11277_SPTB1 feat_freq:0.3500, feat_weight_mean:6	plasma_protein_P35858_ALS feat_freq:0.3250, feat_weight_mean:11	plasma_protein_P01591_IGJ feat_freq:0.2750, feat_weight_mean:9	plasma_protein_P13797_PLST feat_freq:0.2500, feat_weight_mean:-12	plasma_protein_P02751_FINC feat_freq:0.2500, feat_weight_mean:-20	plasma_protein_Q05707_COEA1 feat_freq:0.2500, feat_weight_mean:-19	plasma_protein_P35052_GPC1 feat_freq:0.2250, feat_weight_mean:9	pindel_INDEL_CHD4 feat_freq:0.2250, feat_weight_mean:-10	pindel_INDEL_TGFBR1 feat_freq:0.2250, feat_weight_mean:-10	plasma_protein_P22352_GPX3 feat_freq:0.2000, feat_weight_mean:-41	plasma_protein_P06310_KV206 feat_freq:0.2000, feat_weight_mean:-37	plasma_protein_Q96HR3_MED30 feat_freq:0.2000, feat_weight_mean:-14	plasma_protein_P20742_PZP feat_freq:0.2000, feat_weight_mean:-12	plasma_protein_P01616_KV203 feat_freq:0.2000, feat_weight_mean:35	plasma_protein_O75369_FLNB feat_freq:0.1750, feat_weight_mean:33	pindel_INDEL_DIS3L2 feat_freq:0.1750, feat_weight_mean:-27	AF4_KMT2A/ARHGAP26 feat_freq:0.1750, feat_weight_mean:-27	pindel_INDEL_VEGFA feat_freq:0.1750, feat_weight_mean:45	plasma_protein_P55290_CAD13 feat_freq:0.1750, feat_weight_mean:33	AF4_EZR/ROS1 feat_freq:0.1750, feat_weight_mean:-31	pindel_INDEL_ARHGAP35 feat_freq:0.1500, feat_weight_mean:-36	pindel_INDEL_BMPR1A feat_freq:0.1500, feat_weight_mean:-36	pindel_INDEL_KRAS feat_freq:0.1500, feat_weight_mean:-36	plasma_protein_Q9BXK5_B2L13 feat_freq:0.1500, feat_weight_mean:-26	plasma_protein_P11021_GRP78 feat_freq:0.1500, feat_weight_mean:33	plasma_protein_P04083_ANXA1 feat_freq:0.1500, feat_weight_mean:19	AF4_ETV6/ITPR2 feat_freq:0.1500, feat_weight_mean:-41	AF4_LSM14A/BRAF feat_freq:0.1500, feat_weight_mean:-41	AF4_ARFIP1/FHDC1 feat_freq:0.1500, feat_weight_mean:-41	AF4_KMT2A/PRRC1 feat_freq:0.1500, feat_weight_mean:-41	plasma_protein_P54578_UBP14 feat_freq:0.1500, feat_weight_mean:-22	plasma_protein_P01781_HV320 feat_freq:0.1500, feat_weight_mean:-12	AF4_TECTA/TBCEL feat_freq:0.1250, feat_weight_mean:-56	AF4_SET/NUP214 feat_freq:0.1250, feat_weight_mean:-36	AF4_DHH/RHEBL1 feat_freq:0.1250, feat_weight_mean:-36	plasma_protein_P20810_ICAL feat_freq:0.1250, feat_weight_mean:23	plasma_protein_Q99460_PSMD1 feat_freq:0.1250, feat_weight_mean:40	plasma_protein_P02774_VTDB feat_freq:0.1000, feat_weight_mean:28	pindel_INDEL_PHLPP1 feat_freq:0.1000, feat_weight_mean:70	pindel_INDEL_MIR4733 feat_freq:0.1000, feat_weight_mean:70	pindel_INDEL_HOXC8 feat_freq:0.1000, feat_weight_mean:-51	plasma_protein_Q9P2E9_RRBP1 feat_freq:0.1000, feat_weight_mean:-83
129	('plasma_protein_', 'pindel_INDEL_', 'AF4_')	40	0.725	label_deceased	412	L1_Norm_RF_Model	plasma_protein_P11277_SPTB1 feat_freq:0.9000, feat_weight_mean:0	plasma_protein_P01591_IGJ feat_freq:0.8250, feat_weight_mean:0	plasma_protein_P02751_FINC feat_freq:0.8250, feat_weight_mean:0	plasma_protein_P01781_HV320 feat_freq:0.7500, feat_weight_mean:0	plasma_protein_O75369_FLNB feat_freq:0.7250, feat_weight_mean:0	plasma_protein_P20810_ICAL feat_freq:0.7250, feat_weight_mean:0	plasma_protein_P35858_ALS feat_freq:0.7000, feat_weight_mean:0	plasma_protein_P02774_VTDB feat_freq:0.7000, feat_weight_mean:0	plasma_protein_P13797_PLST feat_freq:0.6750, feat_weight_mean:0	plasma_protein_P20742_PZP feat_freq:0.6750, feat_weight_mean:0	plasma_protein_P22352_GPX3 feat_freq:0.5750, feat_weight_mean:0	plasma_protein_P54578_UBP14 feat_freq:0.5250, feat_weight_mean:0	plasma_protein_P0C0L5_CO4B feat_freq:0.5250, feat_weight_mean:0	plasma_protein_Q03591_FHR1 feat_freq:0.4000, feat_weight_mean:0	plasma_protein_Q7Z5P9_MUC19 feat_freq:0.3000, feat_weight_mean:0	plasma_protein_P02649_APOE feat_freq:0.2750, feat_weight_mean:0	plasma_protein_P01011_AACT feat_freq:0.2750, feat_weight_mean:0	plasma_protein_P02008_HBAZ feat_freq:0.2500, feat_weight_mean:0	plasma_protein_P04278_SHBG feat_freq:0.2250, feat_weight_mean:0	plasma_protein_Q00610_CLH1 feat_freq:0.2250, feat_weight_mean:0	plasma_protein_P13671_CO6 feat_freq:0.2250, feat_weight_mean:0	plasma_protein_P01593_KV101 feat_freq:0.2000, feat_weight_mean:0	plasma_protein_P01880_IGHD feat_freq:0.2000, feat_weight_mean:0	plasma_protein_P02746_C1QB feat_freq:0.2000, feat_weight_mean:0	plasma_protein_P26640_SYVC feat_freq:0.1750, feat_weight_mean:0	plasma_protein_P06737_PYGL feat_freq:0.1500, feat_weight_mean:0	plasma_protein_Q96HR3_MED30 feat_freq:0.1500, feat_weight_mean:0	plasma_protein_P45974_UBP5 feat_freq:0.1500, feat_weight_mean:0	plasma_protein_O75882_ATRN feat_freq:0.1250, feat_weight_mean:0	plasma_protein_P01767_HV306 feat_freq:0.1250, feat_weight_mean:0	plasma_protein_Q13451_FKBP5 feat_freq:0.1250, feat_weight_mean:0	plasma_protein_Q6NZI2_PTRF feat_freq:0.1000, feat_weight_mean:0	plasma_protein_P06310_KV206 feat_freq:0.1000, feat_weight_mean:0	plasma_protein_P02545_LMNA feat_freq:0.1000, feat_weight_mean:0	plasma_protein_P07358_CO8B feat_freq:0.1000, feat_weight_mean:0	plasma_protein_P02656_APOC3 feat_freq:0.1000, feat_weight_mean:0	plasma_protein_Q14520_HABP2 feat_freq:0.0750, feat_weight_mean:0	plasma_protein_P02671_FIBA feat_freq:0.0750, feat_weight_mean:0	plasma_protein_P14618_KPYM feat_freq:0.0750, feat_weight_mean:0	plasma_protein_P07225_PROS feat_freq:0.0750, feat_weight_mean:0	plasma_protein_Q16610_ECM1 feat_freq:0.0750, feat_weight_mean:0	plasma_protein_P02654_APOC1 feat_freq:0.0750, feat_weight_mean:0	plasma_protein_P11021_GRP78 feat_freq:0.0500, feat_weight_mean:1
130	('plasma_protein_', 'pindel_INDEL_', 'AF4_')	40	0.75	label_deceased	412	L1_Norm_MLP_Model
131	('plasma_protein_', 'pindel_INDEL_', 'AF4_')	40	0.775	label_deceased	412	RFE_LR_Model	plasma_protein_O75369_FLNB:1.0	plasma_protein_A0M8Q6_LAC7:0.975	plasma_protein_O14980_XPO1:0.85	plasma_protein_P01591_IGJ:0.85	plasma_protein_P01593_KV101:0.85	plasma_protein_O75882_ATRN:0.825	plasma_protein_P00746_CFAD:0.825	plasma_protein_P01009_A1AT:0.825	plasma_protein_P01011_AACT:0.825	plasma_protein_P01616_KV203:0.825	plasma_protein_P01031_CO5:0.7	plasma_protein_P01601_KV109:0.7	plasma_protein_P01767_HV306:0.65	plasma_protein_P00736_C1R:0.4	plasma_protein_P01608_KV116:0.375	plasma_protein_P01780_HV319:0.35	plasma_protein_O15212_PFD6:0.325	plasma_protein_P00966_ASSY:0.25	plasma_protein_P01781_HV320:0.2	plasma_protein_P00747_PLMN:0.175	plasma_protein_P01008_ANT3:0.175	plasma_protein_O14791_APOL1:0.125	plasma_protein_P00738_HPT:0.125	plasma_protein_O15230_LAMA5:0.125	plasma_protein_P01880_IGHD:0.125	plasma_protein_P02042_HBD:0.125	plasma_protein_P02649_APOE:0.125	plasma_protein_P02654_APOC1:0.125	plasma_protein_P02656_APOC3:0.125	plasma_protein_P02671_FIBA:0.125	plasma_protein_B9A064_IGLL5:0.1	plasma_protein_P01042_KNG1:0.1	plasma_protein_O95445_APOM:0.1	plasma_protein_O43866_CD5L:0.1	plasma_protein_P02746_C1QB:0.1	plasma_protein_P00748_FA12:0.075	plasma_protein_P02751_FINC:0.075	plasma_protein_P00450_CERU:0.05	plasma_protein_P01024_CO3:0.05	plasma_protein_P01764_HV303:0.05	plasma_protein_P01023_A2MG:0.05	plasma_protein_P01714_LV301:0.025	plasma_protein_O75390_CISY:0.025
132	('plasma_protein_', 'pindel_INDEL_', 'AF4_')	40	0.775	label_deceased	412	RFE_RF_Model	plasma_protein_O75369_FLNB:1.0	plasma_protein_O14791_APOL1:0.975	plasma_protein_P00738_HPT:0.85	plasma_protein_O43866_CD5L:0.85	plasma_protein_O15230_LAMA5:0.775	plasma_protein_O75882_ATRN:0.775	plasma_protein_P00450_CERU:0.75	plasma_protein_O14980_XPO1:0.7	plasma_protein_P00734_THRB:0.65	plasma_protein_P00736_C1R:0.65	plasma_protein_A0M8Q6_LAC7:0.625	plasma_protein_P00746_CFAD:0.625	plasma_protein_O95445_APOM:0.6	plasma_protein_O15212_PFD6:0.6	plasma_protein_B9A064_IGLL5:0.575	plasma_protein_O75390_CISY:0.575	plasma_protein_P01019_ANGT:0.35	plasma_protein_P01011_AACT:0.325	plasma_protein_P01009_A1AT:0.275	plasma_protein_P01591_IGJ:0.275	plasma_protein_P00747_PLMN:0.25	plasma_protein_P01008_ANT3:0.225	plasma_protein_P01616_KV203:0.2	plasma_protein_P01593_KV101:0.175	plasma_protein_P01601_KV109:0.15	plasma_protein_P01024_CO3:0.15	plasma_protein_P00966_ASSY:0.15	plasma_protein_P01023_A2MG:0.125	plasma_protein_P00751_CFAB:0.125	plasma_protein_P01781_HV320:0.1	plasma_protein_P01764_HV303:0.1	plasma_protein_P01717_LV403:0.075	plasma_protein_P00748_FA12:0.075	plasma_protein_P01042_KNG1:0.05	plasma_protein_P01031_CO5:0.05	plasma_protein_P01876_IGHA1:0.05	plasma_protein_P01880_IGHD:0.05	plasma_protein_P01859_IGHG2:0.025	plasma_protein_P01714_LV301:0.025	plasma_protein_P01767_HV306:0.025	plasma_protein_P01780_HV319:0.025
133	('plasma_protein_', 'pindel_INDEL_', 'AF4_')	40	0.775	label_recurred	412	SVM_Model	plasma_protein_P13797_PLST feat_freq:0.9500, feat_weight_mean:-90	plasma_protein_O75369_FLNB feat_freq:0.8000, feat_weight_mean:103	plasma_protein_P01591_IGJ feat_freq:0.7000, feat_weight_mean:94	plasma_protein_P22352_GPX3 feat_freq:0.5750, feat_weight_mean:-121	plasma_protein_P02008_HBAZ feat_freq:0.5000, feat_weight_mean:-142	plasma_protein_P02656_APOC3 feat_freq:0.5000, feat_weight_mean:133	plasma_protein_P04083_ANXA1 feat_freq:0.5000, feat_weight_mean:119	plasma_protein_P55290_CAD13 feat_freq:0.4750, feat_weight_mean:136	plasma_protein_P01880_IGHD feat_freq:0.4750, feat_weight_mean:-151	plasma_protein_P20810_ICAL feat_freq:0.4250, feat_weight_mean:123	pindel_INDEL_ETV1 feat_freq:0.4000, feat_weight_mean:191	AF4_PLA2R1/RBMS1 feat_freq:0.4000, feat_weight_mean:191	AF4_TECTA/TBCEL feat_freq:0.4000, feat_weight_mean:-170	plasma_protein_P23083_HV103 feat_freq:0.3750, feat_weight_mean:138	plasma_protein_Q9BXK5_B2L13 feat_freq:0.3750, feat_weight_mean:-145	plasma_protein_P08670_VIME feat_freq:0.3500, feat_weight_mean:-184	plasma_protein_P11277_SPTB1 feat_freq:0.3500, feat_weight_mean:185	plasma_protein_P07195_LDHB feat_freq:0.3000, feat_weight_mean:-281	plasma_protein_P02787_TRFE feat_freq:0.2750, feat_weight_mean:-249	plasma_protein_Q7Z5P9_MUC19 feat_freq:0.2750, feat_weight_mean:194	pindel_INDEL_CHD4 feat_freq:0.2500, feat_weight_mean:-346	pindel_INDEL_TGFBR1 feat_freq:0.2500, feat_weight_mean:-346	plasma_protein_P26640_SYVC feat_freq:0.2000, feat_weight_mean:321	plasma_protein_P12277_KCRB feat_freq:0.2000, feat_weight_mean:392	plasma_protein_P01861_IGHG4 feat_freq:0.2000, feat_weight_mean:-349	pindel_INDEL_ARHGAP35 feat_freq:0.2000, feat_weight_mean:-420	pindel_INDEL_BMPR1A feat_freq:0.2000, feat_weight_mean:-420	pindel_INDEL_KRAS feat_freq:0.2000, feat_weight_mean:-420	AF4_EZR/ROS1 feat_freq:0.2000, feat_weight_mean:-420	plasma_protein_P01616_KV203 feat_freq:0.2000, feat_weight_mean:326	plasma_protein_P13671_CO6 feat_freq:0.1750, feat_weight_mean:372	AF4_SET/NUP214 feat_freq:0.1750, feat_weight_mean:-461	AF4_DHH/RHEBL1 feat_freq:0.1750, feat_weight_mean:-461	pindel_INDEL_FGF20 feat_freq:0.1750, feat_weight_mean:-506	plasma_protein_P04004_VTNC feat_freq:0.1750, feat_weight_mean:-320	plasma_protein_Q99460_PSMD1 feat_freq:0.1500, feat_weight_mean:499	pindel_INDEL_L2HGDH feat_freq:0.1500, feat_weight_mean:-471	plasma_protein_Q92496_FHR4 feat_freq:0.1500, feat_weight_mean:476	plasma_protein_P54578_UBP14 feat_freq:0.1500, feat_weight_mean:-359	pindel_INDEL_DIS3L2 feat_freq:0.1250, feat_weight_mean:-673	AF4_KMT2A/ARHGAP26 feat_freq:0.1250, feat_weight_mean:-673	plasma_protein_Q6YN16_HSDL2 feat_freq:0.1000, feat_weight_mean:497	plasma_protein_P35052_GPC1 feat_freq:0.0750, feat_weight_mean:922
134	('plasma_protein_', 'pindel_INDEL_', 'AF4_')	40	0.775	label_recurred	412	PCA_LR_Model
135	('plasma_protein_', 'pindel_INDEL_', 'AF4_')	40	0.675	label_recurred	412	L1_Norm_SVM_Model	plasma_protein_P13797_PLST feat_freq:0.5000, feat_weight_mean:-5	plasma_protein_O75369_FLNB feat_freq:0.4000, feat_weight_mean:5	plasma_protein_P22352_GPX3 feat_freq:0.3500, feat_weight_mean:-10	AF4_TECTA/TBCEL feat_freq:0.3250, feat_weight_mean:-8	plasma_protein_P02008_HBAZ feat_freq:0.3000, feat_weight_mean:-8	plasma_protein_P02656_APOC3 feat_freq:0.3000, feat_weight_mean:8	plasma_protein_Q99460_PSMD1 feat_freq:0.2750, feat_weight_mean:15	pindel_INDEL_L2HGDH feat_freq:0.2500, feat_weight_mean:-7	plasma_protein_P01616_KV203 feat_freq:0.2250, feat_weight_mean:21	plasma_protein_P20810_ICAL feat_freq:0.2250, feat_weight_mean:10	plasma_protein_P23083_HV103 feat_freq:0.2250, feat_weight_mean:8	plasma_protein_Q9BXK5_B2L13 feat_freq:0.2250, feat_weight_mean:-13	pindel_INDEL_CHD4 feat_freq:0.2250, feat_weight_mean:-25	pindel_INDEL_TGFBR1 feat_freq:0.2250, feat_weight_mean:-25	plasma_protein_P02751_FINC feat_freq:0.2000, feat_weight_mean:-25	plasma_protein_Q92496_FHR4 feat_freq:0.2000, feat_weight_mean:18	plasma_protein_P06310_KV206 feat_freq:0.1750, feat_weight_mean:-14	AF4_DHH/RHEBL1 feat_freq:0.1750, feat_weight_mean:-35	AF4_KMT2A/ARHGAP26 feat_freq:0.1750, feat_weight_mean:-12	plasma_protein_P13671_CO6 feat_freq:0.1750, feat_weight_mean:23	plasma_protein_P11277_SPTB1 feat_freq:0.1750, feat_weight_mean:21	plasma_protein_P35858_ALS feat_freq:0.1500, feat_weight_mean:30	plasma_protein_P02649_APOE feat_freq:0.1500, feat_weight_mean:13	plasma_protein_P13639_EF2 feat_freq:0.1500, feat_weight_mean:18	plasma_protein_P35052_GPC1 feat_freq:0.1500, feat_weight_mean:11	pindel_INDEL_RUSC1 feat_freq:0.1500, feat_weight_mean:14	pindel_INDEL_CSDE1 feat_freq:0.1500, feat_weight_mean:43	pindel_INDEL_EGFR feat_freq:0.1500, feat_weight_mean:43	plasma_protein_P01880_IGHD feat_freq:0.1500, feat_weight_mean:-16	pindel_INDEL_APC feat_freq:0.1500, feat_weight_mean:14	AF4_SET/NUP214 feat_freq:0.1500, feat_weight_mean:-41	plasma_protein_P04083_ANXA1 feat_freq:0.1500, feat_weight_mean:25	plasma_protein_P55290_CAD13 feat_freq:0.1500, feat_weight_mean:17	plasma_protein_P01767_HV306 feat_freq:0.1250, feat_weight_mean:-19	pindel_INDEL_MRPL2 feat_freq:0.1250, feat_weight_mean:36	pindel_INDEL_BRD4 feat_freq:0.1250, feat_weight_mean:36	pindel_INDEL_KMT2C feat_freq:0.1250, feat_weight_mean:36	pindel_INDEL_CXCR4 feat_freq:0.1250, feat_weight_mean:36	pindel_INDEL_WHSC1 feat_freq:0.1250, feat_weight_mean:36	plasma_protein_P01591_IGJ feat_freq:0.1250, feat_weight_mean:19	plasma_protein_Q16610_ECM1 feat_freq:0.1250, feat_weight_mean:-31	pindel_INDEL_DIS3L2 feat_freq:0.1250, feat_weight_mean:-86	plasma_protein_P22891_PROZ feat_freq:0.1250, feat_weight_mean:17
136	('plasma_protein_', 'pindel_INDEL_', 'AF4_')	40	0.7	label_recurred	412	L1_Norm_RF_Model	plasma_protein_P13797_PLST feat_freq:0.9250, feat_weight_mean:0	plasma_protein_P02008_HBAZ feat_freq:0.8250, feat_weight_mean:0	plasma_protein_O75369_FLNB feat_freq:0.8000, feat_weight_mean:0	plasma_protein_Q92496_FHR4 feat_freq:0.8000, feat_weight_mean:0	plasma_protein_P26640_SYVC feat_freq:0.6250, feat_weight_mean:0	plasma_protein_P02649_APOE feat_freq:0.5750, feat_weight_mean:0	plasma_protein_P23083_HV103 feat_freq:0.5500, feat_weight_mean:0	plasma_protein_Q7Z5P9_MUC19 feat_freq:0.5500, feat_weight_mean:0	plasma_protein_P02774_VTDB feat_freq:0.5500, feat_weight_mean:0	plasma_protein_P01011_AACT feat_freq:0.5500, feat_weight_mean:0	plasma_protein_P01880_IGHD feat_freq:0.5250, feat_weight_mean:0	plasma_protein_P02751_FINC feat_freq:0.5000, feat_weight_mean:0	plasma_protein_P20810_ICAL feat_freq:0.5000, feat_weight_mean:0	plasma_protein_P02787_TRFE feat_freq:0.5000, feat_weight_mean:0	plasma_protein_P02656_APOC3 feat_freq:0.4750, feat_weight_mean:0	plasma_protein_P22352_GPX3 feat_freq:0.4750, feat_weight_mean:0	plasma_protein_P01009_A1AT feat_freq:0.4250, feat_weight_mean:0	plasma_protein_P11277_SPTB1 feat_freq:0.4250, feat_weight_mean:0	plasma_protein_P02743_SAMP feat_freq:0.3500, feat_weight_mean:0	plasma_protein_P01591_IGJ feat_freq:0.3250, feat_weight_mean:0	plasma_protein_P01781_HV320 feat_freq:0.1750, feat_weight_mean:0	plasma_protein_P02654_APOC1 feat_freq:0.1750, feat_weight_mean:0	plasma_protein_A0M8Q6_LAC7 feat_freq:0.1500, feat_weight_mean:0	plasma_protein_P13671_CO6 feat_freq:0.1500, feat_weight_mean:0	AF4_TECTA/TBCEL feat_freq:0.1500, feat_weight_mean:0	plasma_protein_P01861_IGHG4 feat_freq:0.1500, feat_weight_mean:0	plasma_protein_P51884_LUM feat_freq:0.1500, feat_weight_mean:0	plasma_protein_P06396_GELS feat_freq:0.1250, feat_weight_mean:0	plasma_protein_P29622_KAIN feat_freq:0.1250, feat_weight_mean:0	plasma_protein_Q9NZ08_ERAP1 feat_freq:0.1250, feat_weight_mean:0	plasma_protein_P06310_KV206 feat_freq:0.1250, feat_weight_mean:0	plasma_protein_P0C0L5_CO4B feat_freq:0.1000, feat_weight_mean:0	plasma_protein_P21333_FLNA feat_freq:0.1000, feat_weight_mean:0	plasma_protein_P01601_KV109 feat_freq:0.1000, feat_weight_mean:0	plasma_protein_Q16610_ECM1 feat_freq:0.0750, feat_weight_mean:0	plasma_protein_P01859_IGHG2 feat_freq:0.0750, feat_weight_mean:0	plasma_protein_P02545_LMNA feat_freq:0.0750, feat_weight_mean:0	plasma_protein_P54578_UBP14 feat_freq:0.0750, feat_weight_mean:0	plasma_protein_Q96KN2_CNDP1 feat_freq:0.0750, feat_weight_mean:0	plasma_protein_P01593_KV101 feat_freq:0.0750, feat_weight_mean:0	plasma_protein_P14618_KPYM feat_freq:0.0750, feat_weight_mean:0	plasma_protein_Q9HDC9_APMAP feat_freq:0.0750, feat_weight_mean:0	plasma_protein_P01714_LV301 feat_freq:0.0500, feat_weight_mean:1
137	('plasma_protein_', 'pindel_INDEL_', 'AF4_')	40	0.875	label_recurred	412	L1_Norm_MLP_Model
138	('plasma_protein_', 'pindel_INDEL_', 'AF4_')	40	0.725	label_recurred	412	RFE_LR_Model	plasma_protein_A0M8Q6_LAC7:1.0	plasma_protein_O75369_FLNB:1.0	plasma_protein_P01011_AACT:0.95	plasma_protein_P01009_A1AT:0.925	plasma_protein_P01591_IGJ:0.925	plasma_protein_P01593_KV101:0.925	plasma_protein_P01616_KV203:0.925	plasma_protein_O15212_PFD6:0.85	plasma_protein_P01601_KV109:0.85	plasma_protein_P00966_ASSY:0.825	plasma_protein_P01042_KNG1:0.8	plasma_protein_P01714_LV301:0.8	plasma_protein_P01608_KV116:0.775	plasma_protein_P00746_CFAD:0.725	plasma_protein_P01767_HV306:0.625	plasma_protein_P01717_LV403:0.175	plasma_protein_O95445_APOM:0.125	plasma_protein_P01861_IGHG4:0.125	plasma_protein_P01880_IGHD:0.125	plasma_protein_P02649_APOE:0.125	plasma_protein_P02654_APOC1:0.125	plasma_protein_P01859_IGHG2:0.1	plasma_protein_O75882_ATRN:0.1	plasma_protein_P02656_APOC3:0.1	plasma_protein_O15230_LAMA5:0.075	plasma_protein_P00747_PLMN:0.075	plasma_protein_O14980_XPO1:0.075	plasma_protein_P00736_C1R:0.075	plasma_protein_P00738_HPT:0.075	plasma_protein_P01780_HV319:0.05	plasma_protein_P02652_APOA2:0.05	plasma_protein_B9A064_IGLL5:0.05	plasma_protein_O14791_APOL1:0.05	plasma_protein_O43866_CD5L:0.05	plasma_protein_O75390_CISY:0.05	plasma_protein_P00450_CERU:0.05	plasma_protein_P02743_SAMP:0.05	plasma_protein_P01781_HV320:0.025	plasma_protein_P00734_THRB:0.025	plasma_protein_P13797_PLST:0.025	plasma_protein_P13671_CO6:0.025	plasma_protein_P01031_CO5:0.025	plasma_protein_P00748_FA12:0.025
139	('plasma_protein_', 'pindel_INDEL_', 'AF4_')	40	0.75	label_recurred	412	RFE_RF_Model	plasma_protein_O75369_FLNB:1.0	plasma_protein_P00738_HPT:0.8	plasma_protein_O14791_APOL1:0.75	plasma_protein_P00450_CERU:0.75	plasma_protein_O15230_LAMA5:0.7	plasma_protein_A0M8Q6_LAC7:0.65	plasma_protein_O75882_ATRN:0.65	plasma_protein_O43866_CD5L:0.625	plasma_protein_O15212_PFD6:0.625	plasma_protein_P00734_THRB:0.525	plasma_protein_O95445_APOM:0.525	plasma_protein_O14980_XPO1:0.525	plasma_protein_P01011_AACT:0.5	plasma_protein_P00736_C1R:0.475	plasma_protein_O75390_CISY:0.475	plasma_protein_B9A064_IGLL5:0.475	plasma_protein_P00746_CFAD:0.45	plasma_protein_P01009_A1AT:0.425	plasma_protein_P01591_IGJ:0.35	plasma_protein_P00747_PLMN:0.35	plasma_protein_P01019_ANGT:0.325	plasma_protein_P01593_KV101:0.325	plasma_protein_P00966_ASSY:0.325	plasma_protein_P01601_KV109:0.275	plasma_protein_P01023_A2MG:0.2	plasma_protein_P01608_KV116:0.2	plasma_protein_P00751_CFAB:0.175	plasma_protein_P01767_HV306:0.175	plasma_protein_P01008_ANT3:0.175	plasma_protein_P00748_FA12:0.125	plasma_protein_P01714_LV301:0.125	plasma_protein_P01780_HV319:0.125	plasma_protein_P01781_HV320:0.125	plasma_protein_P01031_CO5:0.1	plasma_protein_P01024_CO3:0.075	plasma_protein_P01764_HV303:0.075	plasma_protein_P01859_IGHG2:0.075	plasma_protein_P13797_PLST:0.05	plasma_protein_P01861_IGHG4:0.05	plasma_protein_P01616_KV203:0.05	plasma_protein_P01042_KNG1:0.05	plasma_protein_P01717_LV403:0.05	plasma_protein_P01871_IGHM:0.025
140	('plasma_protein_', 'tissue_protein_', 'pathology_NF')	47	0.595745	label_deceased	2206	SVM_Model	plasma_protein_P22352_GPX3 feat_freq:1.0000, feat_weight_mean:-110	tissue_protein_O15269_SPTC1 feat_freq:0.8936, feat_weight_mean:106	tissue_protein_Q9H492_MLP3A feat_freq:0.8723, feat_weight_mean:-108	tissue_protein_P27658_CO8A1 feat_freq:0.7660, feat_weight_mean:-125	plasma_protein_P06310_KV206 feat_freq:0.7021, feat_weight_mean:-148	plasma_protein_P11277_SPTB1 feat_freq:0.7021, feat_weight_mean:172	plasma_protein_P04004_VTNC feat_freq:0.5745, feat_weight_mean:-160	plasma_protein_P01781_HV320 feat_freq:0.5745, feat_weight_mean:-204	tissue_protein_P08185_CBG feat_freq:0.4894, feat_weight_mean:-202	tissue_protein_P02144_MYG feat_freq:0.4681, feat_weight_mean:-223	plasma_protein_Q03591_FHR1 feat_freq:0.4468, feat_weight_mean:244	tissue_protein_O43765_SGTA feat_freq:0.3404, feat_weight_mean:-310	pathology_NF37_std feat_freq:0.3191, feat_weight_mean:-361	tissue_protein_Q2UY09_COSA1 feat_freq:0.3191, feat_weight_mean:-385	tissue_protein_P35052_GPC1 feat_freq:0.2979, feat_weight_mean:-412	tissue_protein_Q12768_WASC5 feat_freq:0.2766, feat_weight_mean:-399	plasma_protein_P54578_UBP14 feat_freq:0.2553, feat_weight_mean:-433	plasma_protein_P62993_GRB2 feat_freq:0.2553, feat_weight_mean:415	tissue_protein_Q07866_KLC1 feat_freq:0.2340, feat_weight_mean:520	plasma_protein_P55290_CAD13 feat_freq:0.2128, feat_weight_mean:435	tissue_protein_Q96M96_FGD4 feat_freq:0.2128, feat_weight_mean:-461	plasma_protein_Q96KN2_CNDP1 feat_freq:0.1915, feat_weight_mean:-603	plasma_protein_O75369_FLNB feat_freq:0.1915, feat_weight_mean:572	tissue_protein_O75431_MTX2 feat_freq:0.1702, feat_weight_mean:587	plasma_protein_P08670_VIME feat_freq:0.1702, feat_weight_mean:-635	plasma_protein_P07195_LDHB feat_freq:0.1489, feat_weight_mean:-598	tissue_protein_P42356_PI4KA feat_freq:0.1489, feat_weight_mean:-714	pathology_NF7_min feat_freq:0.1489, feat_weight_mean:763	tissue_protein_Q9BXJ0_C1QT5 feat_freq:0.1277, feat_weight_mean:-878	tissue_protein_P41223_BUD31 feat_freq:0.1277, feat_weight_mean:-806	plasma_protein_P35858_ALS feat_freq:0.1277, feat_weight_mean:726	plasma_protein_P13797_PLST feat_freq:0.1277, feat_weight_mean:-946	tissue_protein_P30047_GFRP feat_freq:0.1277, feat_weight_mean:-790	plasma_protein_P10643_CO7 feat_freq:0.1277, feat_weight_mean:-787	plasma_protein_P45974_UBP5 feat_freq:0.1064, feat_weight_mean:859	plasma_protein_Q93091_RNAS6 feat_freq:0.1064, feat_weight_mean:1056	plasma_protein_P20742_PZP feat_freq:0.1064, feat_weight_mean:-1021	pathology_NF1_0.01 feat_freq:0.1064, feat_weight_mean:884	tissue_protein_P04075_ALDOA feat_freq:0.1064, feat_weight_mean:883	plasma_protein_P01593_KV101 feat_freq:0.0851, feat_weight_mean:-1271	plasma_protein_P02751_FINC feat_freq:0.0851, feat_weight_mean:-1132	plasma_protein_P05160_F13B feat_freq:0.0851, feat_weight_mean:-1185	tissue_protein_P49756_RBM25 feat_freq:0.0851, feat_weight_mean:-1179
141	('plasma_protein_', 'tissue_protein_', 'pathology_NF')	47	0.702128	label_deceased	2206	PCA_LR_Model
142	('plasma_protein_', 'tissue_protein_', 'pathology_NF')	47	0.659574	label_deceased	2206	L1_Norm_SVM_Model	plasma_protein_P22352_GPX3 feat_freq:0.5319, feat_weight_mean:-8	tissue_protein_O15269_SPTC1 feat_freq:0.3617, feat_weight_mean:13	tissue_protein_P02144_MYG feat_freq:0.3404, feat_weight_mean:-23	tissue_protein_Q9H492_MLP3A feat_freq:0.3191, feat_weight_mean:-24	plasma_protein_P06310_KV206 feat_freq:0.3191, feat_weight_mean:-20	tissue_protein_O43765_SGTA feat_freq:0.2553, feat_weight_mean:-35	plasma_protein_Q99460_PSMD1 feat_freq:0.2128, feat_weight_mean:25	tissue_protein_O75431_MTX2 feat_freq:0.2128, feat_weight_mean:17	tissue_protein_Q2UY09_COSA1 feat_freq:0.2128, feat_weight_mean:-37	plasma_protein_P01781_HV320 feat_freq:0.2128, feat_weight_mean:-26	plasma_protein_O75369_FLNB feat_freq:0.2128, feat_weight_mean:31	plasma_protein_Q03591_FHR1 feat_freq:0.1915, feat_weight_mean:32	tissue_protein_P27658_CO8A1 feat_freq:0.1915, feat_weight_mean:-23	tissue_protein_Q9BXJ0_C1QT5 feat_freq:0.1702, feat_weight_mean:-31	tissue_protein_P27701_CD82 feat_freq:0.1489, feat_weight_mean:-29	tissue_protein_P41223_BUD31 feat_freq:0.1489, feat_weight_mean:-43	plasma_protein_P04278_SHBG feat_freq:0.1489, feat_weight_mean:-49	plasma_protein_P02751_FINC feat_freq:0.1489, feat_weight_mean:-53	plasma_protein_P11277_SPTB1 feat_freq:0.1489, feat_weight_mean:37	tissue_protein_P35052_GPC1 feat_freq:0.1277, feat_weight_mean:-40	pathology_NF7_min feat_freq:0.1277, feat_weight_mean:30	plasma_protein_P54578_UBP14 feat_freq:0.1277, feat_weight_mean:-49	tissue_protein_Q03692_COAA1 feat_freq:0.1277, feat_weight_mean:-49	tissue_protein_P08185_CBG feat_freq:0.1064, feat_weight_mean:-51	plasma_protein_Q96KN2_CNDP1 feat_freq:0.1064, feat_weight_mean:-86	tissue_protein_P01599_KV117 feat_freq:0.1064, feat_weight_mean:54	tissue_protein_P69892_HBG2 feat_freq:0.1064, feat_weight_mean:47	tissue_protein_Q12768_WASC5 feat_freq:0.1064, feat_weight_mean:-39	tissue_protein_P15941_MUC1 feat_freq:0.1064, feat_weight_mean:56	tissue_protein_P04075_ALDOA feat_freq:0.1064, feat_weight_mean:56	plasma_protein_P13797_PLST feat_freq:0.1064, feat_weight_mean:-47	plasma_protein_P07195_LDHB feat_freq:0.1064, feat_weight_mean:-55	tissue_protein_P30047_GFRP feat_freq:0.1064, feat_weight_mean:-77	tissue_protein_Q96M96_FGD4 feat_freq:0.1064, feat_weight_mean:-72	pathology_NF61_0.05 feat_freq:0.1064, feat_weight_mean:48	pathology_NF37_std feat_freq:0.0851, feat_weight_mean:-64	tissue_protein_A1X283_SPD2B feat_freq:0.0851, feat_weight_mean:-69	plasma_protein_P10643_CO7 feat_freq:0.0851, feat_weight_mean:-82	tissue_protein_P35900_K1C20 feat_freq:0.0851, feat_weight_mean:68	tissue_protein_Q9ULC3_RAB23 feat_freq:0.0851, feat_weight_mean:-88	tissue_protein_P54709_AT1B3 feat_freq:0.0851, feat_weight_mean:89	tissue_protein_P49756_RBM25 feat_freq:0.0851, feat_weight_mean:-91	plasma_protein_P13671_CO6 feat_freq:0.0851, feat_weight_mean:85
143	('plasma_protein_', 'tissue_protein_', 'pathology_NF')	47	0.702128	label_deceased	2206	L1_Norm_RF_Model	tissue_protein_P27658_CO8A1 feat_freq:0.6809, feat_weight_mean:0	tissue_protein_P05388_RLA0 feat_freq:0.6596, feat_weight_mean:0	tissue_protein_P12107_COBA1 feat_freq:0.6170, feat_weight_mean:0	plasma_protein_P20742_PZP feat_freq:0.5745, feat_weight_mean:0	tissue_protein_Q96P44_COLA1 feat_freq:0.5745, feat_weight_mean:0	plasma_protein_P01781_HV320 feat_freq:0.5106, feat_weight_mean:0	plasma_protein_P22352_GPX3 feat_freq:0.4468, feat_weight_mean:0	tissue_protein_P04075_ALDOA feat_freq:0.4255, feat_weight_mean:0	plasma_protein_P11277_SPTB1 feat_freq:0.3830, feat_weight_mean:0	plasma_protein_P07358_CO8B feat_freq:0.3191, feat_weight_mean:0	tissue_protein_P50895_BCAM feat_freq:0.2766, feat_weight_mean:0	tissue_protein_Q12768_WASC5 feat_freq:0.2766, feat_weight_mean:0	tissue_protein_P27701_CD82 feat_freq:0.2553, feat_weight_mean:0	pathology_NF62_0.1 feat_freq:0.2340, feat_weight_mean:0	pathology_NF4_std feat_freq:0.2340, feat_weight_mean:0	tissue_protein_Q03692_COAA1 feat_freq:0.2128, feat_weight_mean:0	tissue_protein_Q9H492_MLP3A feat_freq:0.1915, feat_weight_mean:0	pathology_NF1_0.01 feat_freq:0.1915, feat_weight_mean:0	pathology_NF62_0.05 feat_freq:0.1702, feat_weight_mean:0	plasma_protein_P01011_AACT feat_freq:0.1702, feat_weight_mean:0	tissue_protein_P41223_BUD31 feat_freq:0.1702, feat_weight_mean:0	pathology_NF62_0.9 feat_freq:0.1489, feat_weight_mean:0	pathology_NF31_min feat_freq:0.1489, feat_weight_mean:0	tissue_protein_P35052_GPC1 feat_freq:0.1489, feat_weight_mean:0	plasma_protein_P35858_ALS feat_freq:0.1489, feat_weight_mean:0	pathology_NF1_0.9 feat_freq:0.1489, feat_weight_mean:0	tissue_protein_P15090_FABP4 feat_freq:0.1277, feat_weight_mean:0	pathology_NF63_50% feat_freq:0.1277, feat_weight_mean:0	plasma_protein_Q03591_FHR1 feat_freq:0.1277, feat_weight_mean:0	pathology_NF62_0.95 feat_freq:0.1277, feat_weight_mean:0	tissue_protein_P20908_CO5A1 feat_freq:0.1277, feat_weight_mean:0	tissue_protein_P32119_PRDX2 feat_freq:0.1277, feat_weight_mean:0	plasma_protein_O75369_FLNB feat_freq:0.1277, feat_weight_mean:0	pathology_NF62_25% feat_freq:0.1277, feat_weight_mean:0	pathology_NF63_mean feat_freq:0.1064, feat_weight_mean:0	tissue_protein_Q9Y2T2_AP3M1 feat_freq:0.1064, feat_weight_mean:0	tissue_protein_O43765_SGTA feat_freq:0.1064, feat_weight_mean:0	pathology_NF4_25% feat_freq:0.1064, feat_weight_mean:0	pathology_NF1_0.05 feat_freq:0.1064, feat_weight_mean:0	plasma_protein_P45974_UBP5 feat_freq:0.0851, feat_weight_mean:0	pathology_NF4_0.05 feat_freq:0.0851, feat_weight_mean:1	tissue_protein_P36776_LONM feat_freq:0.0851, feat_weight_mean:0	tissue_protein_Q9UIQ6_LCAP feat_freq:0.0851, feat_weight_mean:0
144	('plasma_protein_', 'tissue_protein_', 'pathology_NF')	47	0.723404	label_deceased	2206	L1_Norm_MLP_Model
145	('plasma_protein_', 'tissue_protein_', 'pathology_NF')	47	0.702128	label_deceased	2206	RFE_LR_Model	plasma_protein_O75369_FLNB:1.0	plasma_protein_P01011_AACT:1.0	plasma_protein_A0M8Q6_LAC7:0.9787234042553191	plasma_protein_P01019_ANGT:0.9787234042553191	plasma_protein_P01009_A1AT:0.8723404255319149	plasma_protein_P01593_KV101:0.851063829787234	plasma_protein_P01714_LV301:0.8297872340425532	plasma_protein_P01764_HV303:0.8297872340425532	plasma_protein_P01591_IGJ:0.8085106382978723	plasma_protein_P01042_KNG1:0.7659574468085106	plasma_protein_P01781_HV320:0.7659574468085106	plasma_protein_O75882_ATRN:0.7659574468085106	plasma_protein_P01877_IGHA2:0.6808510638297872	plasma_protein_P01608_KV116:0.5957446808510638	plasma_protein_P01880_IGHD:0.48936170212765956	plasma_protein_P01601_KV109:0.2765957446808511	plasma_protein_P01031_CO5:0.2765957446808511	plasma_protein_P01024_CO3:0.2553191489361702	plasma_protein_P00746_CFAD:0.2553191489361702	plasma_protein_P00747_PLMN:0.2127659574468085	plasma_protein_O15230_LAMA5:0.19148936170212766	plasma_protein_P02671_FIBA:0.14893617021276595	plasma_protein_P00751_CFAB:0.14893617021276595	plasma_protein_P00966_ASSY:0.14893617021276595	plasma_protein_O95445_APOM:0.1276595744680851	plasma_protein_P22352_GPX3:0.1276595744680851	plasma_protein_O14980_XPO1:0.1276595744680851	plasma_protein_O14791_APOL1:0.10638297872340426	plasma_protein_P01767_HV306:0.06382978723404255	plasma_protein_P01876_IGHA1:0.0425531914893617	plasma_protein_P02746_C1QB:0.0425531914893617	plasma_protein_O15212_PFD6:0.0425531914893617	tissue_protein_O15269_SPTC1:0.02127659574468085	plasma_protein_P02751_FINC:0.02127659574468085	plasma_protein_P02753_RET4:0.02127659574468085	plasma_protein_P01616_KV203:0.02127659574468085	plasma_protein_O75390_CISY:0.02127659574468085	plasma_protein_P01780_HV319:0.02127659574468085	plasma_protein_B9A064_IGLL5:0.02127659574468085	plasma_protein_O43866_CD5L:0.02127659574468085	plasma_protein_P00734_THRB:0.02127659574468085
146	('plasma_protein_', 'tissue_protein_', 'pathology_NF')	47	0.723404	label_deceased	2206	RFE_RF_Model	plasma_protein_O75369_FLNB:0.9787234042553191	plasma_protein_P00738_HPT:0.9787234042553191	plasma_protein_O15212_PFD6:0.9574468085106383	plasma_protein_O95445_APOM:0.9574468085106383	plasma_protein_O14980_XPO1:0.9361702127659575	plasma_protein_O75882_ATRN:0.9361702127659575	plasma_protein_P00736_C1R:0.9361702127659575	plasma_protein_P00734_THRB:0.9361702127659575	plasma_protein_O15230_LAMA5:0.9148936170212766	plasma_protein_O43866_CD5L:0.9148936170212766	plasma_protein_O75390_CISY:0.9148936170212766	plasma_protein_P00450_CERU:0.9148936170212766	plasma_protein_P00746_CFAD:0.7659574468085106	plasma_protein_O14791_APOL1:0.7446808510638298	plasma_protein_P00747_PLMN:0.5531914893617021	plasma_protein_B9A064_IGLL5:0.425531914893617	plasma_protein_A0M8Q6_LAC7:0.19148936170212766	plasma_protein_P00748_FA12:0.19148936170212766	plasma_protein_P01008_ANT3:0.1276595744680851	plasma_protein_P01009_A1AT:0.0851063829787234	plasma_protein_P01011_AACT:0.0851063829787234	plasma_protein_P00751_CFAB:0.06382978723404255	plasma_protein_P00966_ASSY:0.06382978723404255	plasma_protein_P01019_ANGT:0.06382978723404255	plasma_protein_P01023_A2MG:0.06382978723404255	plasma_protein_P01024_CO3:0.0425531914893617	plasma_protein_P01042_KNG1:0.0425531914893617	plasma_protein_P01591_IGJ:0.0425531914893617	plasma_protein_P01031_CO5:0.0425531914893617	plasma_protein_P01593_KV101:0.02127659574468085	tissue_protein_P27658_CO8A1:0.02127659574468085	plasma_protein_P01616_KV203:0.02127659574468085	plasma_protein_P01714_LV301:0.02127659574468085	plasma_protein_P01781_HV320:0.02127659574468085	plasma_protein_P01860_IGHG3:0.02127659574468085
147	('plasma_protein_', 'tissue_protein_', 'pathology_NF')	47	0.638298	label_recurred	2206	SVM_Model	plasma_protein_P22352_GPX3 feat_freq:0.9787, feat_weight_mean:-135	plasma_protein_Q92496_FHR4 feat_freq:0.9362, feat_weight_mean:178	plasma_protein_P04004_VTNC feat_freq:0.8723, feat_weight_mean:-157	tissue_protein_Q96M96_FGD4 feat_freq:0.8298, feat_weight_mean:-160	tissue_protein_O15269_SPTC1 feat_freq:0.8298, feat_weight_mean:131	plasma_protein_P12277_KCRB feat_freq:0.7021, feat_weight_mean:148	plasma_protein_P55290_CAD13 feat_freq:0.6809, feat_weight_mean:177	plasma_protein_P06310_KV206 feat_freq:0.6383, feat_weight_mean:-153	plasma_protein_P08670_VIME feat_freq:0.5319, feat_weight_mean:-229	plasma_protein_Q7Z5P9_MUC19 feat_freq:0.4468, feat_weight_mean:254	plasma_protein_P13797_PLST feat_freq:0.4468, feat_weight_mean:-215	plasma_protein_P02008_HBAZ feat_freq:0.4468, feat_weight_mean:-237	plasma_protein_P04083_ANXA1 feat_freq:0.4255, feat_weight_mean:294	tissue_protein_P02144_MYG feat_freq:0.3617, feat_weight_mean:-335	pathology_NF59_max feat_freq:0.3191, feat_weight_mean:-342	plasma_protein_P62993_GRB2 feat_freq:0.2766, feat_weight_mean:353	plasma_protein_P02656_APOC3 feat_freq:0.2340, feat_weight_mean:571	tissue_protein_Q96B97_SH3K1 feat_freq:0.2340, feat_weight_mean:605	plasma_protein_Q96KN2_CNDP1 feat_freq:0.2340, feat_weight_mean:-455	tissue_protein_Q07866_KLC1 feat_freq:0.2128, feat_weight_mean:502	plasma_protein_O75369_FLNB feat_freq:0.2128, feat_weight_mean:552	tissue_protein_Q9UN37_VPS4A feat_freq:0.1915, feat_weight_mean:581	plasma_protein_Q9UGM5_FETUB feat_freq:0.1915, feat_weight_mean:-554	tissue_protein_Q9BT78_CSN4 feat_freq:0.1915, feat_weight_mean:559	tissue_protein_Q9UBT3_DKK4 feat_freq:0.1702, feat_weight_mean:666	plasma_protein_P26640_SYVC feat_freq:0.1702, feat_weight_mean:658	tissue_protein_P05114_HMGN1 feat_freq:0.1489, feat_weight_mean:721	plasma_protein_P01011_AACT feat_freq:0.1489, feat_weight_mean:681	tissue_protein_A6NMY6_AXA2L feat_freq:0.1489, feat_weight_mean:-759	tissue_protein_O43765_SGTA feat_freq:0.1064, feat_weight_mean:-954	plasma_protein_Q92945_FUBP2 feat_freq:0.1064, feat_weight_mean:916	plasma_protein_Q13177_PAK2 feat_freq:0.1064, feat_weight_mean:1025	tissue_protein_P16144_ITB4 feat_freq:0.0851, feat_weight_mean:-1354	plasma_protein_P23083_HV103 feat_freq:0.0851, feat_weight_mean:1335	tissue_protein_P30038_AL4A1 feat_freq:0.0851, feat_weight_mean:1356	plasma_protein_P11277_SPTB1 feat_freq:0.0638, feat_weight_mean:1880	tissue_protein_Q9H492_MLP3A feat_freq:0.0638, feat_weight_mean:-2543	tissue_protein_P51636_CAV2 feat_freq:0.0638, feat_weight_mean:-1764	pathology_NF37_std feat_freq:0.0638, feat_weight_mean:-1922	tissue_protein_Q15836_VAMP3 feat_freq:0.0638, feat_weight_mean:1688	tissue_protein_P19961_AMY2B feat_freq:0.0638, feat_weight_mean:-1724	tissue_protein_P42356_PI4KA feat_freq:0.0638, feat_weight_mean:-1904	tissue_protein_P41223_BUD31 feat_freq:0.0638, feat_weight_mean:-2118
148	('plasma_protein_', 'tissue_protein_', 'pathology_NF')	47	0.744681	label_recurred	2206	PCA_LR_Model
149	('plasma_protein_', 'tissue_protein_', 'pathology_NF')	47	0.638298	label_recurred	2206	L1_Norm_SVM_Model	plasma_protein_P22352_GPX3 feat_freq:0.4681, feat_weight_mean:-15	tissue_protein_Q96M96_FGD4 feat_freq:0.3830, feat_weight_mean:-26	plasma_protein_P04004_VTNC feat_freq:0.3404, feat_weight_mean:-17	plasma_protein_Q92496_FHR4 feat_freq:0.2979, feat_weight_mean:18	tissue_protein_O15269_SPTC1 feat_freq:0.2979, feat_weight_mean:26	plasma_protein_P02008_HBAZ feat_freq:0.2766, feat_weight_mean:-20	pathology_NF37_std feat_freq:0.2340, feat_weight_mean:-21	tissue_protein_P05114_HMGN1 feat_freq:0.2128, feat_weight_mean:21	plasma_protein_P55290_CAD13 feat_freq:0.1915, feat_weight_mean:22	tissue_protein_Q9BT78_CSN4 feat_freq:0.1702, feat_weight_mean:30	tissue_protein_A6NMY6_AXA2L feat_freq:0.1702, feat_weight_mean:-30	plasma_protein_P23083_HV103 feat_freq:0.1489, feat_weight_mean:36	tissue_protein_Q96B97_SH3K1 feat_freq:0.1489, feat_weight_mean:35	plasma_protein_P13797_PLST feat_freq:0.1489, feat_weight_mean:-44	tissue_protein_P16144_ITB4 feat_freq:0.1489, feat_weight_mean:-36	plasma_protein_P02751_FINC feat_freq:0.1489, feat_weight_mean:-35	plasma_protein_P01593_KV101 feat_freq:0.1489, feat_weight_mean:-36	plasma_protein_P04083_ANXA1 feat_freq:0.1277, feat_weight_mean:42	tissue_protein_P17301_ITA2 feat_freq:0.1277, feat_weight_mean:-67	plasma_protein_P01011_AACT feat_freq:0.1277, feat_weight_mean:32	plasma_protein_Q92945_FUBP2 feat_freq:0.1277, feat_weight_mean:45	tissue_protein_Q9H492_MLP3A feat_freq:0.1277, feat_weight_mean:-44	plasma_protein_Q7Z5P9_MUC19 feat_freq:0.1064, feat_weight_mean:53	tissue_protein_Q9NUV9_GIMA4 feat_freq:0.1064, feat_weight_mean:66	plasma_protein_P11021_GRP78 feat_freq:0.1064, feat_weight_mean:52	plasma_protein_P02656_APOC3 feat_freq:0.1064, feat_weight_mean:53	tissue_protein_P02144_MYG feat_freq:0.1064, feat_weight_mean:-92	tissue_protein_O95070_YIF1A feat_freq:0.1064, feat_weight_mean:73	pathology_NF1_0.01 feat_freq:0.1064, feat_weight_mean:43	tissue_protein_Q9UN37_VPS4A feat_freq:0.1064, feat_weight_mean:68	plasma_protein_P07195_LDHB feat_freq:0.1064, feat_weight_mean:-63	pathology_NF7_min feat_freq:0.0851, feat_weight_mean:58	tissue_protein_P02549_SPTA1 feat_freq:0.0851, feat_weight_mean:63	plasma_protein_P06310_KV206 feat_freq:0.0851, feat_weight_mean:-56	plasma_protein_P02787_TRFE feat_freq:0.0851, feat_weight_mean:-55	tissue_protein_Q15836_VAMP3 feat_freq:0.0851, feat_weight_mean:39	pathology_NF62_min feat_freq:0.0851, feat_weight_mean:72	tissue_protein_O15484_CAN5 feat_freq:0.0851, feat_weight_mean:87	plasma_protein_Q96KN2_CNDP1 feat_freq:0.0851, feat_weight_mean:-79	plasma_protein_P12277_KCRB feat_freq:0.0851, feat_weight_mean:83	tissue_protein_P26006_ITA3 feat_freq:0.0851, feat_weight_mean:-35	tissue_protein_Q14558_KPRA feat_freq:0.0851, feat_weight_mean:-70	tissue_protein_P21741_MK feat_freq:0.0851, feat_weight_mean:61
150	('plasma_protein_', 'tissue_protein_', 'pathology_NF')	47	0.744681	label_recurred	2206	L1_Norm_RF_Model	tissue_protein_Q96M96_FGD4 feat_freq:0.5957, feat_weight_mean:0	pathology_NF19_0.99 feat_freq:0.4043, feat_weight_mean:0	pathology_NF8_0.99 feat_freq:0.4043, feat_weight_mean:0	plasma_protein_P22352_GPX3 feat_freq:0.3830, feat_weight_mean:0	plasma_protein_P02787_TRFE feat_freq:0.3617, feat_weight_mean:0	tissue_protein_P05388_RLA0 feat_freq:0.3617, feat_weight_mean:0	pathology_NF1_0.01 feat_freq:0.3404, feat_weight_mean:0	plasma_protein_P01880_IGHD feat_freq:0.3191, feat_weight_mean:0	pathology_NF16_0.01 feat_freq:0.2553, feat_weight_mean:0	pathology_NF28_0.99 feat_freq:0.2553, feat_weight_mean:0	plasma_protein_P02743_SAMP feat_freq:0.2340, feat_weight_mean:0	pathology_NF4_std feat_freq:0.2340, feat_weight_mean:0	plasma_protein_O75369_FLNB feat_freq:0.2340, feat_weight_mean:0	pathology_NF38_min feat_freq:0.2340, feat_weight_mean:0	pathology_NF10_0.05 feat_freq:0.2340, feat_weight_mean:0	pathology_NF10_0.1 feat_freq:0.2128, feat_weight_mean:0	pathology_NF17_0.99 feat_freq:0.2128, feat_weight_mean:0	pathology_NF8_0.95 feat_freq:0.2128, feat_weight_mean:0	pathology_NF42_0.95 feat_freq:0.2128, feat_weight_mean:0	pathology_NF1_0.9 feat_freq:0.2128, feat_weight_mean:0	pathology_NF62_0.05 feat_freq:0.1915, feat_weight_mean:0	pathology_NF59_max feat_freq:0.1915, feat_weight_mean:0	pathology_NF55_0.99 feat_freq:0.1702, feat_weight_mean:0	tissue_protein_Q9NUB1_ACS2L feat_freq:0.1702, feat_weight_mean:0	pathology_NF2_50% feat_freq:0.1702, feat_weight_mean:0	pathology_NF1_75% feat_freq:0.1702, feat_weight_mean:0	plasma_protein_Q7Z5P9_MUC19 feat_freq:0.1702, feat_weight_mean:0	pathology_NF62_0.1 feat_freq:0.1489, feat_weight_mean:0	pathology_NF10_25% feat_freq:0.1489, feat_weight_mean:0	pathology_NF42_0.99 feat_freq:0.1277, feat_weight_mean:0	tissue_protein_P35611_ADDA feat_freq:0.1277, feat_weight_mean:0	pathology_NF5_75% feat_freq:0.1277, feat_weight_mean:0	pathology_NF44_0.99 feat_freq:0.1064, feat_weight_mean:0	plasma_protein_P01011_AACT feat_freq:0.1064, feat_weight_mean:0	pathology_NF1_0.95 feat_freq:0.1064, feat_weight_mean:0	pathology_NF19_0.95 feat_freq:0.1064, feat_weight_mean:0	plasma_protein_P02008_HBAZ feat_freq:0.1064, feat_weight_mean:0	plasma_protein_P02751_FINC feat_freq:0.1064, feat_weight_mean:0	tissue_protein_Q15836_VAMP3 feat_freq:0.1064, feat_weight_mean:0	pathology_NF10_0.01 feat_freq:0.0851, feat_weight_mean:0	tissue_protein_Q6ZMP0_THSD4 feat_freq:0.0851, feat_weight_mean:0	pathology_NF31_min feat_freq:0.0851, feat_weight_mean:0	tissue_protein_P22059_OSBP1 feat_freq:0.0851, feat_weight_mean:0
151	('plasma_protein_', 'tissue_protein_', 'pathology_NF')	47	0.617021	label_recurred	2206	L1_Norm_MLP_Model
152	('plasma_protein_', 'tissue_protein_', 'pathology_NF')	47	0.659574	label_recurred	2206	RFE_LR_Model	plasma_protein_A0M8Q6_LAC7:1.0	plasma_protein_O75369_FLNB:1.0	plasma_protein_O95445_APOM:0.9574468085106383	plasma_protein_P01011_AACT:0.9574468085106383	plasma_protein_P01042_KNG1:0.9361702127659575	plasma_protein_P00747_PLMN:0.9148936170212766	plasma_protein_P01593_KV101:0.9148936170212766	plasma_protein_P00966_ASSY:0.8936170212765957	plasma_protein_P01591_IGJ:0.8936170212765957	plasma_protein_P01714_LV301:0.8723404255319149	plasma_protein_P01616_KV203:0.851063829787234	plasma_protein_P01781_HV320:0.7446808510638298	plasma_protein_P01859_IGHG2:0.7021276595744681	plasma_protein_P01780_HV319:0.7021276595744681	plasma_protein_P01009_A1AT:0.425531914893617	plasma_protein_P01861_IGHG4:0.3829787234042553	plasma_protein_P22352_GPX3:0.3404255319148936	plasma_protein_O14791_APOL1:0.1702127659574468	plasma_protein_P00734_THRB:0.1702127659574468	plasma_protein_O75882_ATRN:0.1276595744680851	plasma_protein_O15212_PFD6:0.1276595744680851	plasma_protein_P00736_C1R:0.10638297872340426	plasma_protein_P01880_IGHD:0.10638297872340426	plasma_protein_P01024_CO3:0.0851063829787234	plasma_protein_P01877_IGHA2:0.0851063829787234	plasma_protein_P01023_A2MG:0.06382978723404255	plasma_protein_P02649_APOE:0.06382978723404255	tissue_protein_Q96M96_FGD4:0.06382978723404255	plasma_protein_P01008_ANT3:0.06382978723404255	plasma_protein_P00746_CFAD:0.0425531914893617	plasma_protein_B9A064_IGLL5:0.0425531914893617	plasma_protein_O75390_CISY:0.0425531914893617	plasma_protein_P00751_CFAB:0.0425531914893617	plasma_protein_P01767_HV306:0.02127659574468085	plasma_protein_P01860_IGHG3:0.02127659574468085	plasma_protein_O14980_XPO1:0.02127659574468085	plasma_protein_O43866_CD5L:0.02127659574468085	plasma_protein_O15230_LAMA5:0.02127659574468085
153	('plasma_protein_', 'tissue_protein_', 'pathology_NF')	47	0.787234	label_recurred	2206	RFE_RF_Model	plasma_protein_O15230_LAMA5:1.0	plasma_protein_P00450_CERU:1.0	plasma_protein_O15212_PFD6:0.9787234042553191	plasma_protein_O43866_CD5L:0.9787234042553191	plasma_protein_O75369_FLNB:0.9787234042553191	plasma_protein_O75390_CISY:0.9787234042553191	plasma_protein_O75882_ATRN:0.9787234042553191	plasma_protein_O95445_APOM:0.9787234042553191	plasma_protein_P00734_THRB:0.9787234042553191	plasma_protein_P00736_C1R:0.9787234042553191	plasma_protein_P00738_HPT:0.9787234042553191	plasma_protein_O14980_XPO1:0.851063829787234	plasma_protein_P00746_CFAD:0.7872340425531915	plasma_protein_O14791_APOL1:0.7659574468085106	plasma_protein_P00747_PLMN:0.574468085106383	plasma_protein_B9A064_IGLL5:0.40425531914893614	plasma_protein_P00748_FA12:0.23404255319148937	plasma_protein_A0M8Q6_LAC7:0.19148936170212766	plasma_protein_P00751_CFAB:0.10638297872340426	plasma_protein_P01011_AACT:0.02127659574468085	plasma_protein_P01593_KV101:0.02127659574468085	plasma_protein_P01717_LV403:0.02127659574468085	plasma_protein_P01861_IGHG4:0.02127659574468085	plasma_protein_P01871_IGHM:0.02127659574468085	plasma_protein_P01877_IGHA2:0.02127659574468085	plasma_protein_P01880_IGHD:0.02127659574468085	plasma_protein_P02649_APOE:0.02127659574468085	plasma_protein_P02656_APOC3:0.02127659574468085	plasma_protein_P02671_FIBA:0.02127659574468085	plasma_protein_P02743_SAMP:0.02127659574468085	plasma_protein_P02745_C1QA:0.02127659574468085	plasma_protein_P00966_ASSY:0.02127659574468085
154	('plasma_protein_', 'tissue_protein_', 'plasma_lipid_', 'CNV_')	48	0.625	label_deceased	2441	SVM_Model	plasma_protein_P22352_GPX3 feat_freq:0.8750, feat_weight_mean:-127	tissue_protein_Q9H492_MLP3A feat_freq:0.8125, feat_weight_mean:-123	CNV_PPP1R15A feat_freq:0.7083, feat_weight_mean:-134	plasma_protein_P01781_HV320 feat_freq:0.7083, feat_weight_mean:-171	plasma_protein_P35858_ALS feat_freq:0.6667, feat_weight_mean:166	plasma_protein_O75369_FLNB feat_freq:0.6667, feat_weight_mean:162	tissue_protein_P35052_GPC1 feat_freq:0.6250, feat_weight_mean:-157	plasma_protein_P54578_UBP14 feat_freq:0.6250, feat_weight_mean:-142	plasma_protein_Q03591_FHR1 feat_freq:0.4375, feat_weight_mean:207	tissue_protein_Q15836_VAMP3 feat_freq:0.3542, feat_weight_mean:266	tissue_protein_P41223_BUD31 feat_freq:0.3125, feat_weight_mean:-311	plasma_protein_P04004_VTNC feat_freq:0.2917, feat_weight_mean:-340	CNV_CEP57 feat_freq:0.2708, feat_weight_mean:-334	plasma_protein_P06310_KV206 feat_freq:0.2708, feat_weight_mean:-353	plasma_protein_P04083_ANXA1 feat_freq:0.2500, feat_weight_mean:431	tissue_protein_P12107_COBA1 feat_freq:0.2292, feat_weight_mean:-411	plasma_protein_P13671_CO6 feat_freq:0.2292, feat_weight_mean:453	tissue_protein_Q9BXJ0_C1QT5 feat_freq:0.2083, feat_weight_mean:-402	tissue_protein_P08185_CBG feat_freq:0.2083, feat_weight_mean:-457	CNV_MRE11 feat_freq:0.1875, feat_weight_mean:-648	plasma_lipid_species_conc_PC(18:2/20:3) feat_freq:0.1875, feat_weight_mean:480	plasma_protein_P02746_C1QB feat_freq:0.1875, feat_weight_mean:-472	tissue_protein_P02144_MYG feat_freq:0.1667, feat_weight_mean:-603	plasma_protein_P10643_CO7 feat_freq:0.1458, feat_weight_mean:-622	tissue_protein_P50895_BCAM feat_freq:0.1458, feat_weight_mean:690	CNV_PTCH1 feat_freq:0.1458, feat_weight_mean:-580	CNV_WNK2 feat_freq:0.1458, feat_weight_mean:-580	CNV_FANCC feat_freq:0.1458, feat_weight_mean:-580	CNV_SYK feat_freq:0.1458, feat_weight_mean:-580	CNV_ETS1 feat_freq:0.1250, feat_weight_mean:-874	tissue_protein_P49756_RBM25 feat_freq:0.1250, feat_weight_mean:-871	tissue_protein_P27658_CO8A1 feat_freq:0.1250, feat_weight_mean:-689	plasma_protein_P45974_UBP5 feat_freq:0.1250, feat_weight_mean:831	plasma_protein_P20742_PZP feat_freq:0.1250, feat_weight_mean:-765	tissue_protein_O75431_MTX2 feat_freq:0.1042, feat_weight_mean:901	tissue_protein_O43765_SGTA feat_freq:0.1042, feat_weight_mean:-931	plasma_protein_P40763_STAT3 feat_freq:0.1042, feat_weight_mean:-842	CNV_PAK1 feat_freq:0.0833, feat_weight_mean:-1307	CNV_EMSY feat_freq:0.0833, feat_weight_mean:-1307	CNV_RSF1 feat_freq:0.0833, feat_weight_mean:-1307	tissue_protein_Q96IY4_CBPB2 feat_freq:0.0833, feat_weight_mean:1090	plasma_protein_Q14112_NID2 feat_freq:0.0833, feat_weight_mean:903	tissue_protein_Q96EY5_MB12A feat_freq:0.0833, feat_weight_mean:-1018
155	('plasma_protein_', 'tissue_protein_', 'plasma_lipid_', 'CNV_')	48	0.645833	label_deceased	2441	PCA_LR_Model
156	('plasma_protein_', 'tissue_protein_', 'plasma_lipid_', 'CNV_')	48	0.666667	label_deceased	2441	L1_Norm_SVM_Model	plasma_protein_P22352_GPX3 feat_freq:0.3333, feat_weight_mean:-19	tissue_protein_Q9H492_MLP3A feat_freq:0.2708, feat_weight_mean:-35	plasma_protein_P01781_HV320 feat_freq:0.2500, feat_weight_mean:-43	CNV_PPP1R15A feat_freq:0.2083, feat_weight_mean:-30	tissue_protein_P35052_GPC1 feat_freq:0.1875, feat_weight_mean:-39	plasma_protein_P06310_KV206 feat_freq:0.1875, feat_weight_mean:-40	plasma_protein_O75369_FLNB feat_freq:0.1667, feat_weight_mean:43	tissue_protein_O43765_SGTA feat_freq:0.1667, feat_weight_mean:-34	plasma_protein_P35858_ALS feat_freq:0.1458, feat_weight_mean:35	plasma_protein_P62993_GRB2 feat_freq:0.1458, feat_weight_mean:39	plasma_protein_Q03591_FHR1 feat_freq:0.1458, feat_weight_mean:49	plasma_protein_Q14112_NID2 feat_freq:0.1458, feat_weight_mean:41	CNV_CEP57 feat_freq:0.1458, feat_weight_mean:-69	plasma_protein_P04083_ANXA1 feat_freq:0.1458, feat_weight_mean:50	CNV_ETS1 feat_freq:0.1458, feat_weight_mean:-55	tissue_protein_P41223_BUD31 feat_freq:0.1250, feat_weight_mean:-61	plasma_lipid_species_conc_PC(18:1/20:5) feat_freq:0.1250, feat_weight_mean:-50	tissue_protein_Q15836_VAMP3 feat_freq:0.1250, feat_weight_mean:64	tissue_protein_P27658_CO8A1 feat_freq:0.1250, feat_weight_mean:-33	plasma_protein_P01593_KV101 feat_freq:0.1250, feat_weight_mean:-56	plasma_protein_P11277_SPTB1 feat_freq:0.1250, feat_weight_mean:57	plasma_lipid_species_comp_LCER(24:0) feat_freq:0.1250, feat_weight_mean:51	plasma_lipid_fatty_acid_comp_LCER(FA24:0) feat_freq:0.1250, feat_weight_mean:51	CNV_ITPKB feat_freq:0.1250, feat_weight_mean:50	tissue_protein_P02144_MYG feat_freq:0.1042, feat_weight_mean:-75	CNV_MRE11 feat_freq:0.1042, feat_weight_mean:-93	CNV_TBC1D12 feat_freq:0.1042, feat_weight_mean:73	tissue_protein_O75431_MTX2 feat_freq:0.1042, feat_weight_mean:100	plasma_protein_P02746_C1QB feat_freq:0.0833, feat_weight_mean:-81	plasma_protein_Q96HR3_MED30 feat_freq:0.0833, feat_weight_mean:-102	tissue_protein_P48163_MAOX feat_freq:0.0833, feat_weight_mean:-91	tissue_protein_Q9BXJ0_C1QT5 feat_freq:0.0833, feat_weight_mean:-94	plasma_protein_P02545_LMNA feat_freq:0.0833, feat_weight_mean:79	tissue_protein_O95965_ITGBL feat_freq:0.0833, feat_weight_mean:-83	plasma_protein_P07195_LDHB feat_freq:0.0833, feat_weight_mean:-54	plasma_protein_Q9BXK5_B2L13 feat_freq:0.0833, feat_weight_mean:-91	CNV_PAK1 feat_freq:0.0833, feat_weight_mean:-99	CNV_EMSY feat_freq:0.0833, feat_weight_mean:-99	CNV_RSF1 feat_freq:0.0833, feat_weight_mean:-99	plasma_protein_Q96KN2_CNDP1 feat_freq:0.0833, feat_weight_mean:-79	tissue_protein_P12107_COBA1 feat_freq:0.0833, feat_weight_mean:-61	plasma_protein_P29622_KAIN feat_freq:0.0833, feat_weight_mean:-85	plasma_protein_P02671_FIBA feat_freq:0.0833, feat_weight_mean:102
157	('plasma_protein_', 'tissue_protein_', 'plasma_lipid_', 'CNV_')	48	0.6875	label_deceased	2441	L1_Norm_RF_Model	tissue_protein_P05388_RLA0 feat_freq:0.8125, feat_weight_mean:0	tissue_protein_P12107_COBA1 feat_freq:0.6875, feat_weight_mean:0	tissue_protein_P27658_CO8A1 feat_freq:0.6667, feat_weight_mean:0	tissue_protein_Q96P44_COLA1 feat_freq:0.5417, feat_weight_mean:0	plasma_protein_P01781_HV320 feat_freq:0.5000, feat_weight_mean:0	plasma_protein_P22352_GPX3 feat_freq:0.5000, feat_weight_mean:0	tissue_protein_P04075_ALDOA feat_freq:0.4583, feat_weight_mean:0	plasma_protein_P11277_SPTB1 feat_freq:0.3958, feat_weight_mean:0	plasma_lipid_fatty_acid_comp_DAG(FA18:1) feat_freq:0.3750, feat_weight_mean:0	tissue_protein_P50895_BCAM feat_freq:0.3750, feat_weight_mean:0	plasma_protein_O75369_FLNB feat_freq:0.3333, feat_weight_mean:0	plasma_protein_P35858_ALS feat_freq:0.3333, feat_weight_mean:0	tissue_protein_O43765_SGTA feat_freq:0.2708, feat_weight_mean:0	tissue_protein_Q12768_WASC5 feat_freq:0.2708, feat_weight_mean:0	tissue_protein_Q9H492_MLP3A feat_freq:0.2500, feat_weight_mean:0	tissue_protein_P27701_CD82 feat_freq:0.2292, feat_weight_mean:0	plasma_protein_P20742_PZP feat_freq:0.2083, feat_weight_mean:0	tissue_protein_Q03692_COAA1 feat_freq:0.1875, feat_weight_mean:0	CNV_CEP57 feat_freq:0.1875, feat_weight_mean:0	tissue_protein_P41223_BUD31 feat_freq:0.1875, feat_weight_mean:0	plasma_protein_P01011_AACT feat_freq:0.1667, feat_weight_mean:0	plasma_lipid_species_conc_PC(18:2/20:3) feat_freq:0.1667, feat_weight_mean:0	plasma_protein_P45974_UBP5 feat_freq:0.1667, feat_weight_mean:0	tissue_protein_P15090_FABP4 feat_freq:0.1667, feat_weight_mean:0	tissue_protein_P35052_GPC1 feat_freq:0.1667, feat_weight_mean:0	plasma_lipid_species_conc_PE(16:0/18:2) feat_freq:0.1458, feat_weight_mean:0	tissue_protein_P02452_CO1A1 feat_freq:0.1250, feat_weight_mean:0	plasma_protein_Q7Z5P9_MUC19 feat_freq:0.1250, feat_weight_mean:0	tissue_protein_P20908_CO5A1 feat_freq:0.1250, feat_weight_mean:0	plasma_protein_P13797_PLST feat_freq:0.1250, feat_weight_mean:0	plasma_lipid_fatty_acid_comp_SM(FA20:0) feat_freq:0.1250, feat_weight_mean:0	tissue_protein_P35555_FBN1 feat_freq:0.1250, feat_weight_mean:0	tissue_protein_P24539_AT5F1 feat_freq:0.1250, feat_weight_mean:0	tissue_protein_P32119_PRDX2 feat_freq:0.1250, feat_weight_mean:0	plasma_protein_Q03591_FHR1 feat_freq:0.1042, feat_weight_mean:0	plasma_lipid_species_conc_PE(16:0/18:1) feat_freq:0.1042, feat_weight_mean:0	CNV_ETS1 feat_freq:0.1042, feat_weight_mean:0	tissue_protein_A1X283_SPD2B feat_freq:0.1042, feat_weight_mean:0	plasma_protein_P07358_CO8B feat_freq:0.1042, feat_weight_mean:0	tissue_protein_Q96M96_FGD4 feat_freq:0.1042, feat_weight_mean:0	tissue_protein_Q9BXJ0_C1QT5 feat_freq:0.0833, feat_weight_mean:0	tissue_protein_P36776_LONM feat_freq:0.0833, feat_weight_mean:0	CNV_MRE11 feat_freq:0.0833, feat_weight_mean:0
158	('plasma_protein_', 'tissue_protein_', 'plasma_lipid_', 'CNV_')	48	0.625	label_deceased	2441	L1_Norm_MLP_Model
159	('plasma_protein_', 'tissue_protein_', 'plasma_lipid_', 'CNV_')	48	0.6875	label_deceased	2441	RFE_LR_Model	plasma_protein_O75369_FLNB:1.0	plasma_protein_O75882_ATRN:1.0	plasma_protein_P01011_AACT:1.0	plasma_protein_P01019_ANGT:1.0	plasma_protein_O75390_CISY:0.9375	plasma_protein_P00747_PLMN:0.9166666666666666	plasma_protein_P01024_CO3:0.8958333333333334	plasma_protein_P00751_CFAB:0.8541666666666666	plasma_protein_P01031_CO5:0.8541666666666666	plasma_protein_P01023_A2MG:0.7708333333333334	plasma_protein_P01042_KNG1:0.75	plasma_protein_A0M8Q6_LAC7:0.7291666666666666	plasma_protein_P00748_FA12:0.6458333333333334	plasma_protein_P01591_IGJ:0.5625	plasma_protein_P01593_KV101:0.5416666666666666	plasma_protein_O15212_PFD6:0.4583333333333333	plasma_protein_O15230_LAMA5:0.2916666666666667	plasma_protein_O43866_CD5L:0.2708333333333333	plasma_protein_O14980_XPO1:0.20833333333333334	plasma_protein_P00966_ASSY:0.20833333333333334	plasma_protein_P01764_HV303:0.16666666666666666	plasma_protein_P01601_KV109:0.14583333333333334	plasma_protein_P01781_HV320:0.125	plasma_protein_P01877_IGHA2:0.125	plasma_protein_P22352_GPX3:0.10416666666666667	plasma_protein_P02671_FIBA:0.0625	plasma_protein_P02656_APOC3:0.0625	plasma_protein_P02746_C1QB:0.041666666666666664	plasma_protein_P02751_FINC:0.041666666666666664	plasma_protein_P01780_HV319:0.041666666666666664	plasma_protein_P01767_HV306:0.041666666666666664	plasma_protein_P00746_CFAD:0.041666666666666664	plasma_protein_O95445_APOM:0.020833333333333332	plasma_protein_P02745_C1QA:0.020833333333333332	plasma_protein_P04083_ANXA1:0.020833333333333332	plasma_protein_P01616_KV203:0.020833333333333332	plasma_protein_P01009_A1AT:0.020833333333333332
160	('plasma_protein_', 'tissue_protein_', 'plasma_lipid_', 'CNV_')	48	0.729167	label_deceased	2441	RFE_RF_Model	plasma_protein_O15230_LAMA5:0.9791666666666666	plasma_protein_O75369_FLNB:0.9791666666666666	plasma_protein_O75882_ATRN:0.9791666666666666	plasma_protein_O43866_CD5L:0.9583333333333334	plasma_protein_O75390_CISY:0.9583333333333334	plasma_protein_P00450_CERU:0.9583333333333334	plasma_protein_P00734_THRB:0.9583333333333334	plasma_protein_O15212_PFD6:0.9375	plasma_protein_O95445_APOM:0.9375	plasma_protein_P00736_C1R:0.9375	plasma_protein_P00738_HPT:0.9166666666666666	plasma_protein_O14980_XPO1:0.875	plasma_protein_P00746_CFAD:0.8125	plasma_protein_P00747_PLMN:0.6458333333333334	plasma_protein_O14791_APOL1:0.625	plasma_protein_P00748_FA12:0.375	plasma_protein_B9A064_IGLL5:0.2916666666666667	plasma_protein_A0M8Q6_LAC7:0.10416666666666667	plasma_protein_P00751_CFAB:0.08333333333333333	plasma_protein_P01011_AACT:0.0625	plasma_protein_P01019_ANGT:0.0625	plasma_protein_P01601_KV109:0.0625	plasma_protein_P01009_A1AT:0.0625	plasma_protein_P00966_ASSY:0.041666666666666664	plasma_protein_P01008_ANT3:0.041666666666666664	plasma_protein_P01024_CO3:0.041666666666666664	plasma_protein_P01591_IGJ:0.041666666666666664	plasma_protein_P01593_KV101:0.041666666666666664	plasma_protein_P01023_A2MG:0.041666666666666664	plasma_protein_P01608_KV116:0.020833333333333332	plasma_protein_P01031_CO5:0.020833333333333332	plasma_protein_P01781_HV320:0.020833333333333332	plasma_protein_P01860_IGHG3:0.020833333333333332	plasma_protein_P01861_IGHG4:0.020833333333333332	plasma_protein_P01877_IGHA2:0.020833333333333332	plasma_protein_P01880_IGHD:0.020833333333333332	plasma_protein_P02042_HBD:0.020833333333333332	plasma_protein_P02649_APOE:0.020833333333333332
161	('plasma_protein_', 'tissue_protein_', 'plasma_lipid_', 'CNV_')	48	0.645833	label_recurred	2441	SVM_Model	plasma_protein_P22352_GPX3 feat_freq:1.0000, feat_weight_mean:-127	plasma_protein_P04004_VTNC feat_freq:0.8125, feat_weight_mean:-132	plasma_protein_Q92496_FHR4 feat_freq:0.6667, feat_weight_mean:174	plasma_protein_P13797_PLST feat_freq:0.5625, feat_weight_mean:-151	plasma_protein_P04083_ANXA1 feat_freq:0.5000, feat_weight_mean:247	plasma_protein_Q92945_FUBP2 feat_freq:0.4583, feat_weight_mean:256	plasma_protein_O75369_FLNB feat_freq:0.4375, feat_weight_mean:218	tissue_protein_Q96M96_FGD4 feat_freq:0.4167, feat_weight_mean:-208	plasma_protein_P02008_HBAZ feat_freq:0.3333, feat_weight_mean:-363	tissue_protein_Q96B97_SH3K1 feat_freq:0.3333, feat_weight_mean:336	CNV_TNFRSF14 feat_freq:0.3125, feat_weight_mean:336	CNV_CTRC feat_freq:0.3125, feat_weight_mean:336	CNV_TNFRSF9 feat_freq:0.3125, feat_weight_mean:336	CNV_MTHFR feat_freq:0.2917, feat_weight_mean:360	CNV_MAD2L2 feat_freq:0.2917, feat_weight_mean:360	CNV_PPP1R15A feat_freq:0.2708, feat_weight_mean:-300	CNV_CEP57 feat_freq:0.2708, feat_weight_mean:-348	CNV_PIK3CD feat_freq:0.2708, feat_weight_mean:387	plasma_protein_P12277_KCRB feat_freq:0.2500, feat_weight_mean:431	plasma_protein_P55290_CAD13 feat_freq:0.2292, feat_weight_mean:488	tissue_protein_Q15836_VAMP3 feat_freq:0.2292, feat_weight_mean:453	CNV_MTOR feat_freq:0.2292, feat_weight_mean:458	CNV_EPHA2 feat_freq:0.2083, feat_weight_mean:503	CNV_SPEN feat_freq:0.2083, feat_weight_mean:503	tissue_protein_Q9H2D6_TARA feat_freq:0.1875, feat_weight_mean:564	tissue_protein_O15269_SPTC1 feat_freq:0.1667, feat_weight_mean:526	CNV_HDAC4 feat_freq:0.1458, feat_weight_mean:-666	plasma_protein_P54578_UBP14 feat_freq:0.1458, feat_weight_mean:-655	tissue_protein_Q9H492_MLP3A feat_freq:0.1458, feat_weight_mean:-610	plasma_protein_Q6YN16_HSDL2 feat_freq:0.1458, feat_weight_mean:667	plasma_protein_P06310_KV206 feat_freq:0.1250, feat_weight_mean:-767	CNV_MRE11 feat_freq:0.1250, feat_weight_mean:-757	tissue_protein_P35052_GPC1 feat_freq:0.1250, feat_weight_mean:-745	tissue_protein_A6NMY6_AXA2L feat_freq:0.1250, feat_weight_mean:-714	CNV_ERRFI1 feat_freq:0.1250, feat_weight_mean:811	CNV_AGO1 feat_freq:0.1042, feat_weight_mean:1086	CNV_CSF3R feat_freq:0.1042, feat_weight_mean:1086	CNV_HDAC1 feat_freq:0.1042, feat_weight_mean:1086	tissue_protein_P49069_CAMLG feat_freq:0.1042, feat_weight_mean:-826	tissue_protein_O95070_YIF1A feat_freq:0.1042, feat_weight_mean:973	CNV_KMT2B feat_freq:0.0833, feat_weight_mean:-1211	tissue_protein_A0AV96_RBM47 feat_freq:0.0833, feat_weight_mean:1152	plasma_protein_P23083_HV103 feat_freq:0.0833, feat_weight_mean:1345
162	('plasma_protein_', 'tissue_protein_', 'plasma_lipid_', 'CNV_')	48	0.6875	label_recurred	2441	PCA_LR_Model
163	('plasma_protein_', 'tissue_protein_', 'plasma_lipid_', 'CNV_')	48	0.6875	label_recurred	2441	L1_Norm_SVM_Model	plasma_protein_P22352_GPX3 feat_freq:0.4375, feat_weight_mean:-15	plasma_protein_P02008_HBAZ feat_freq:0.2083, feat_weight_mean:-22	CNV_CEP57 feat_freq:0.2083, feat_weight_mean:-19	tissue_protein_Q96M96_FGD4 feat_freq:0.2083, feat_weight_mean:-19	plasma_protein_O75369_FLNB feat_freq:0.2083, feat_weight_mean:21	CNV_ETS1 feat_freq:0.1667, feat_weight_mean:-27	tissue_protein_Q9H2D6_TARA feat_freq:0.1667, feat_weight_mean:28	plasma_protein_Q92945_FUBP2 feat_freq:0.1667, feat_weight_mean:42	plasma_protein_P04083_ANXA1 feat_freq:0.1667, feat_weight_mean:33	tissue_protein_P05114_HMGN1 feat_freq:0.1667, feat_weight_mean:30	plasma_protein_Q92496_FHR4 feat_freq:0.1667, feat_weight_mean:32	tissue_protein_Q96B97_SH3K1 feat_freq:0.1458, feat_weight_mean:61	tissue_protein_O95070_YIF1A feat_freq:0.1458, feat_weight_mean:50	CNV_MRE11 feat_freq:0.1250, feat_weight_mean:-87	plasma_protein_P04004_VTNC feat_freq:0.1250, feat_weight_mean:-51	plasma_protein_P55290_CAD13 feat_freq:0.1250, feat_weight_mean:47	tissue_protein_Q15836_VAMP3 feat_freq:0.1250, feat_weight_mean:74	plasma_lipid_species_comp_LCER(24:0) feat_freq:0.1250, feat_weight_mean:53	plasma_lipid_fatty_acid_comp_LCER(FA24:0) feat_freq:0.1250, feat_weight_mean:53	CNV_CTRC feat_freq:0.1250, feat_weight_mean:93	CNV_TNFRSF9 feat_freq:0.1250, feat_weight_mean:93	tissue_protein_Q14558_KPRA feat_freq:0.1042, feat_weight_mean:-77	plasma_protein_P02545_LMNA feat_freq:0.1042, feat_weight_mean:80	tissue_protein_P02144_MYG feat_freq:0.1042, feat_weight_mean:-78	tissue_protein_P02549_SPTA1 feat_freq:0.1042, feat_weight_mean:62	tissue_protein_A6NMY6_AXA2L feat_freq:0.1042, feat_weight_mean:-38	CNV_MTHFR feat_freq:0.1042, feat_weight_mean:111	CNV_MAD2L2 feat_freq:0.1042, feat_weight_mean:111	CNV_TNFRSF14 feat_freq:0.1042, feat_weight_mean:111	tissue_protein_Q9H492_MLP3A feat_freq:0.0833, feat_weight_mean:-59	CNV_PAK1 feat_freq:0.0833, feat_weight_mean:-121	CNV_EMSY feat_freq:0.0833, feat_weight_mean:-121	CNV_RSF1 feat_freq:0.0833, feat_weight_mean:-121	CNV_HRAS feat_freq:0.0833, feat_weight_mean:95	plasma_protein_P07195_LDHB feat_freq:0.0833, feat_weight_mean:-61	tissue_protein_Q9BXJ0_C1QT5 feat_freq:0.0833, feat_weight_mean:-69	tissue_protein_P35052_GPC1 feat_freq:0.0833, feat_weight_mean:-75	tissue_protein_Q68EM7_RHG17 feat_freq:0.0833, feat_weight_mean:130	plasma_protein_P26640_SYVC feat_freq:0.0833, feat_weight_mean:41	CNV_DIS3L2 feat_freq:0.0833, feat_weight_mean:-61	plasma_protein_P13797_PLST feat_freq:0.0833, feat_weight_mean:-45	plasma_protein_Q6YN16_HSDL2 feat_freq:0.0833, feat_weight_mean:69	tissue_protein_P26006_ITA3 feat_freq:0.0833, feat_weight_mean:-58
164	('plasma_protein_', 'tissue_protein_', 'plasma_lipid_', 'CNV_')	48	0.770833	label_recurred	2441	L1_Norm_RF_Model	tissue_protein_Q96M96_FGD4 feat_freq:0.6875, feat_weight_mean:0	plasma_lipid_species_conc_PE(16:0/18:2) feat_freq:0.5833, feat_weight_mean:0	plasma_protein_P22352_GPX3 feat_freq:0.4167, feat_weight_mean:0	plasma_protein_P02787_TRFE feat_freq:0.3750, feat_weight_mean:0	tissue_protein_P05388_RLA0 feat_freq:0.3333, feat_weight_mean:0	plasma_protein_P01880_IGHD feat_freq:0.3125, feat_weight_mean:0	plasma_protein_P01011_AACT feat_freq:0.2708, feat_weight_mean:0	plasma_lipid_fatty_acid_comp_SM(FA20:0) feat_freq:0.2500, feat_weight_mean:0	tissue_protein_Q15836_VAMP3 feat_freq:0.2292, feat_weight_mean:0	plasma_protein_O75369_FLNB feat_freq:0.2292, feat_weight_mean:0	plasma_protein_P04083_ANXA1 feat_freq:0.2292, feat_weight_mean:0	plasma_lipid_species_conc_PE(16:0/18:1) feat_freq:0.2292, feat_weight_mean:0	plasma_protein_P02008_HBAZ feat_freq:0.2083, feat_weight_mean:0	CNV_CEP57 feat_freq:0.2083, feat_weight_mean:0	plasma_protein_Q7Z5P9_MUC19 feat_freq:0.2083, feat_weight_mean:0	tissue_protein_Q9HAT2_SIAE feat_freq:0.1875, feat_weight_mean:0	plasma_protein_P26640_SYVC feat_freq:0.1875, feat_weight_mean:0	plasma_protein_P13797_PLST feat_freq:0.1875, feat_weight_mean:0	tissue_protein_P26006_ITA3 feat_freq:0.1875, feat_weight_mean:0	plasma_protein_P02743_SAMP feat_freq:0.1667, feat_weight_mean:0	plasma_lipid_class_comp_PC feat_freq:0.1667, feat_weight_mean:0	plasma_lipid_species_conc_DAG(18:1/18:2) feat_freq:0.1667, feat_weight_mean:0	plasma_lipid_class_conc_PE feat_freq:0.1667, feat_weight_mean:0	tissue_protein_Q6ZMP0_THSD4 feat_freq:0.1667, feat_weight_mean:0	CNV_IRF4 feat_freq:0.1667, feat_weight_mean:0	plasma_protein_P05160_F13B feat_freq:0.1458, feat_weight_mean:0	plasma_protein_P02751_FINC feat_freq:0.1458, feat_weight_mean:0	tissue_protein_Q96B97_SH3K1 feat_freq:0.1458, feat_weight_mean:0	tissue_protein_Q7Z739_YTHD3 feat_freq:0.1458, feat_weight_mean:0	plasma_protein_Q9P2T1_GMPR2 feat_freq:0.1458, feat_weight_mean:0	plasma_protein_P23083_HV103 feat_freq:0.1250, feat_weight_mean:0	plasma_lipid_species_comp_HCER(22:1) feat_freq:0.1250, feat_weight_mean:0	plasma_lipid_fatty_acid_conc_PE(FA16:0) feat_freq:0.1250, feat_weight_mean:0	tissue_protein_Q9H492_MLP3A feat_freq:0.1250, feat_weight_mean:0	plasma_lipid_species_conc_FFA(14:0) feat_freq:0.1250, feat_weight_mean:0	plasma_lipid_class_conc_CER feat_freq:0.1250, feat_weight_mean:0	CNV_FOXQ1 feat_freq:0.1250, feat_weight_mean:0	tissue_protein_Q75N90_FBN3 feat_freq:0.1042, feat_weight_mean:0	tissue_protein_P35611_ADDA feat_freq:0.1042, feat_weight_mean:0	plasma_protein_P20742_PZP feat_freq:0.1042, feat_weight_mean:0	tissue_protein_P22059_OSBP1 feat_freq:0.1042, feat_weight_mean:0	tissue_protein_O43765_SGTA feat_freq:0.1042, feat_weight_mean:0	tissue_protein_P49069_CAMLG feat_freq:0.1042, feat_weight_mean:0
165	('plasma_protein_', 'tissue_protein_', 'plasma_lipid_', 'CNV_')	48	0.6875	label_recurred	2441	L1_Norm_MLP_Model
166	('plasma_protein_', 'tissue_protein_', 'plasma_lipid_', 'CNV_')	48	0.770833	label_recurred	2441	RFE_LR_Model	plasma_protein_O75369_FLNB:1.0	plasma_protein_P01011_AACT:1.0	plasma_protein_P01593_KV101:1.0	plasma_protein_P01042_KNG1:0.9791666666666666	plasma_protein_P01024_CO3:0.9583333333333334	plasma_protein_P01781_HV320:0.9583333333333334	plasma_protein_O75390_CISY:0.9375	plasma_protein_P01859_IGHG2:0.9166666666666666	plasma_protein_O95445_APOM:0.9166666666666666	plasma_protein_P01780_HV319:0.8958333333333334	plasma_protein_O75882_ATRN:0.7708333333333334	plasma_protein_A0M8Q6_LAC7:0.75	plasma_protein_P01877_IGHA2:0.6458333333333334	plasma_protein_P01861_IGHG4:0.625	plasma_protein_P02656_APOC3:0.4166666666666667	plasma_protein_P00747_PLMN:0.375	plasma_protein_P22352_GPX3:0.3541666666666667	plasma_protein_P01616_KV203:0.3333333333333333	plasma_protein_P01764_HV303:0.2708333333333333	plasma_protein_P02671_FIBA:0.16666666666666666	plasma_protein_P01008_ANT3:0.16666666666666666	plasma_protein_P02743_SAMP:0.125	plasma_protein_P01591_IGJ:0.08333333333333333	plasma_protein_P01880_IGHD:0.0625	plasma_protein_P01031_CO5:0.041666666666666664	plasma_protein_O15212_PFD6:0.041666666666666664	plasma_protein_P02654_APOC1:0.020833333333333332	plasma_protein_P01023_A2MG:0.020833333333333332	plasma_protein_P01019_ANGT:0.020833333333333332	plasma_protein_P00966_ASSY:0.020833333333333332	plasma_protein_P01714_LV301:0.020833333333333332	plasma_protein_P01860_IGHG3:0.020833333333333332	plasma_protein_P00751_CFAB:0.020833333333333332	plasma_protein_P04083_ANXA1:0.020833333333333332	plasma_protein_P02749_APOH:0.020833333333333332	tissue_protein_Q96B97_SH3K1:0.020833333333333332
167	('plasma_protein_', 'tissue_protein_', 'plasma_lipid_', 'CNV_')	48	0.75	label_recurred	2441	RFE_RF_Model	plasma_protein_O15230_LAMA5:1.0	plasma_protein_O43866_CD5L:0.9791666666666666	plasma_protein_O75369_FLNB:0.9791666666666666	plasma_protein_P00734_THRB:0.9791666666666666	plasma_protein_O15212_PFD6:0.9583333333333334	plasma_protein_O75390_CISY:0.9583333333333334	plasma_protein_O75882_ATRN:0.9583333333333334	plasma_protein_P00738_HPT:0.9583333333333334	plasma_protein_O95445_APOM:0.9375	plasma_protein_P00450_CERU:0.9375	plasma_protein_P00736_C1R:0.9375	plasma_protein_P00747_PLMN:0.9375	plasma_protein_P00746_CFAD:0.9166666666666666	plasma_protein_O14980_XPO1:0.7291666666666666	plasma_protein_O14791_APOL1:0.5	plasma_protein_P00748_FA12:0.4791666666666667	plasma_protein_P00751_CFAB:0.20833333333333334	plasma_protein_B9A064_IGLL5:0.0625	plasma_protein_P01011_AACT:0.0625	plasma_protein_P00966_ASSY:0.041666666666666664	plasma_protein_P01008_ANT3:0.041666666666666664	plasma_protein_P01019_ANGT:0.041666666666666664	plasma_protein_P01009_A1AT:0.041666666666666664	plasma_protein_P01608_KV116:0.020833333333333332	plasma_protein_P01714_LV301:0.020833333333333332	plasma_protein_P01860_IGHG3:0.020833333333333332	plasma_protein_P01861_IGHG4:0.020833333333333332	plasma_protein_P01877_IGHA2:0.020833333333333332	plasma_protein_P01880_IGHD:0.020833333333333332	plasma_protein_P02649_APOE:0.020833333333333332	plasma_protein_P02654_APOC1:0.020833333333333332	plasma_protein_P02656_APOC3:0.020833333333333332	plasma_protein_A0M8Q6_LAC7:0.020833333333333332	plasma_protein_P01023_A2MG:0.020833333333333332	plasma_protein_P01024_CO3:0.020833333333333332	plasma_protein_P01042_KNG1:0.020833333333333332	plasma_protein_P01591_IGJ:0.020833333333333332	plasma_protein_P01593_KV101:0.020833333333333332	plasma_protein_P01780_HV319:0.020833333333333332	plasma_protein_P01781_HV320:0.020833333333333332
168	('plasma_protein_', 'tissue_protein_', 'pathology_NF', 'pindel_INDEL_', 'AF4_')	39	0.666667	label_deceased	2361	SVM_Model	plasma_protein_P22352_GPX3 feat_freq:1.0000, feat_weight_mean:-86	plasma_protein_P55290_CAD13 feat_freq:0.9487, feat_weight_mean:100	tissue_protein_Q9H492_MLP3A feat_freq:0.9231, feat_weight_mean:-144	plasma_protein_P11277_SPTB1 feat_freq:0.7179, feat_weight_mean:179	plasma_protein_P06310_KV206 feat_freq:0.6923, feat_weight_mean:-192	tissue_protein_P27658_CO8A1 feat_freq:0.5641, feat_weight_mean:-204	tissue_protein_O14786_NRP1 feat_freq:0.5641, feat_weight_mean:218	tissue_protein_O43765_SGTA feat_freq:0.4615, feat_weight_mean:-253	tissue_protein_O15269_SPTC1 feat_freq:0.4615, feat_weight_mean:254	plasma_protein_P01781_HV320 feat_freq:0.4359, feat_weight_mean:-219	plasma_protein_P13797_PLST feat_freq:0.3846, feat_weight_mean:-281	AF4_SET/NUP214 feat_freq:0.3590, feat_weight_mean:-352	AF4_DHH/RHEBL1 feat_freq:0.3590, feat_weight_mean:-352	plasma_protein_Q14112_NID2 feat_freq:0.3590, feat_weight_mean:254	plasma_protein_Q03591_FHR1 feat_freq:0.3077, feat_weight_mean:288	tissue_protein_Q9BXJ0_C1QT5 feat_freq:0.2821, feat_weight_mean:-447	plasma_protein_P11021_GRP78 feat_freq:0.2821, feat_weight_mean:327	tissue_protein_Q96M96_FGD4 feat_freq:0.2564, feat_weight_mean:-459	tissue_protein_P35052_GPC1 feat_freq:0.2564, feat_weight_mean:-410	plasma_protein_P01593_KV101 feat_freq:0.2308, feat_weight_mean:-347	tissue_protein_Q12768_WASC5 feat_freq:0.2051, feat_weight_mean:-487	tissue_protein_P35900_K1C20 feat_freq:0.2051, feat_weight_mean:422	tissue_protein_P08185_CBG feat_freq:0.2051, feat_weight_mean:-586	plasma_protein_P04004_VTNC feat_freq:0.1795, feat_weight_mean:-629	tissue_protein_Q2UY09_COSA1 feat_freq:0.1795, feat_weight_mean:-607	tissue_protein_P27701_CD82 feat_freq:0.1795, feat_weight_mean:-580	plasma_protein_P45974_UBP5 feat_freq:0.1795, feat_weight_mean:508	plasma_protein_P54578_UBP14 feat_freq:0.1282, feat_weight_mean:-840	plasma_protein_P01591_IGJ feat_freq:0.1282, feat_weight_mean:722	tissue_protein_O95070_YIF1A feat_freq:0.1282, feat_weight_mean:845	tissue_protein_P03905_NU4M feat_freq:0.1282, feat_weight_mean:-740	tissue_protein_P02144_MYG feat_freq:0.1026, feat_weight_mean:-1141	plasma_protein_P02545_LMNA feat_freq:0.1026, feat_weight_mean:1088	plasma_protein_P02746_C1QB feat_freq:0.1026, feat_weight_mean:-1027	plasma_protein_P10643_CO7 feat_freq:0.1026, feat_weight_mean:-1035	pindel_INDEL_VEGFA feat_freq:0.1026, feat_weight_mean:1113	tissue_protein_P55160_NCKPL feat_freq:0.1026, feat_weight_mean:838	plasma_protein_Q14520_HABP2 feat_freq:0.0769, feat_weight_mean:1516	plasma_protein_P20742_PZP feat_freq:0.0769, feat_weight_mean:-1368	plasma_protein_P02751_FINC feat_freq:0.0769, feat_weight_mean:-1338	plasma_protein_Q9Y244_POMP feat_freq:0.0769, feat_weight_mean:1363	plasma_protein_Q96HR3_MED30 feat_freq:0.0769, feat_weight_mean:-1248	tissue_protein_P49756_RBM25 feat_freq:0.0769, feat_weight_mean:-1463
169	('plasma_protein_', 'tissue_protein_', 'pathology_NF', 'pindel_INDEL_', 'AF4_')	39	0.794872	label_deceased	2361	PCA_LR_Model
170	('plasma_protein_', 'tissue_protein_', 'pathology_NF', 'pindel_INDEL_', 'AF4_')	39	0.589744	label_deceased	2361	L1_Norm_SVM_Model	tissue_protein_Q9H492_MLP3A feat_freq:0.5128, feat_weight_mean:-15	plasma_protein_P22352_GPX3 feat_freq:0.5128, feat_weight_mean:-12	AF4_SET/NUP214 feat_freq:0.2564, feat_weight_mean:-23	AF4_DHH/RHEBL1 feat_freq:0.2564, feat_weight_mean:-23	tissue_protein_P27701_CD82 feat_freq:0.2308, feat_weight_mean:-23	tissue_protein_P27658_CO8A1 feat_freq:0.2051, feat_weight_mean:-37	plasma_protein_P55290_CAD13 feat_freq:0.2051, feat_weight_mean:45	tissue_protein_Q96M96_FGD4 feat_freq:0.1795, feat_weight_mean:-20	tissue_protein_P49756_RBM25 feat_freq:0.1795, feat_weight_mean:-48	tissue_protein_P35900_K1C20 feat_freq:0.1795, feat_weight_mean:48	plasma_protein_P02545_LMNA feat_freq:0.1795, feat_weight_mean:65	tissue_protein_O95070_YIF1A feat_freq:0.1795, feat_weight_mean:33	plasma_protein_Q03591_FHR1 feat_freq:0.1795, feat_weight_mean:40	plasma_protein_P01781_HV320 feat_freq:0.1795, feat_weight_mean:-28	pindel_INDEL_CHD4 feat_freq:0.1795, feat_weight_mean:-44	pindel_INDEL_TGFBR1 feat_freq:0.1795, feat_weight_mean:-44	pindel_INDEL_FGF20 feat_freq:0.1538, feat_weight_mean:-67	AF4_ETV6/ITPR2 feat_freq:0.1538, feat_weight_mean:-69	AF4_LSM14A/BRAF feat_freq:0.1538, feat_weight_mean:-69	AF4_ARFIP1/FHDC1 feat_freq:0.1538, feat_weight_mean:-69	AF4_KMT2A/PRRC1 feat_freq:0.1538, feat_weight_mean:-69	plasma_protein_P11021_GRP78 feat_freq:0.1538, feat_weight_mean:49	tissue_protein_P42356_PI4KA feat_freq:0.1282, feat_weight_mean:-76	tissue_protein_Q9BXJ0_C1QT5 feat_freq:0.1282, feat_weight_mean:-32	tissue_protein_Q9NUV9_GIMA4 feat_freq:0.1282, feat_weight_mean:55	tissue_protein_P55160_NCKPL feat_freq:0.1282, feat_weight_mean:73	plasma_protein_P20742_PZP feat_freq:0.1282, feat_weight_mean:-44	plasma_protein_O75369_FLNB feat_freq:0.1282, feat_weight_mean:45	tissue_protein_O43765_SGTA feat_freq:0.1282, feat_weight_mean:-58	tissue_protein_O43402_EMC8 feat_freq:0.1282, feat_weight_mean:75	pindel_INDEL_DIS3L2 feat_freq:0.1026, feat_weight_mean:-45	AF4_KMT2A/ARHGAP26 feat_freq:0.1026, feat_weight_mean:-45	tissue_protein_Q9Y4E8_UBP15 feat_freq:0.1026, feat_weight_mean:-47	plasma_protein_Q96HR3_MED30 feat_freq:0.1026, feat_weight_mean:-50	pathology_NF37_std feat_freq:0.1026, feat_weight_mean:-75	plasma_protein_P13797_PLST feat_freq:0.1026, feat_weight_mean:-83	plasma_protein_P45974_UBP5 feat_freq:0.1026, feat_weight_mean:68	plasma_protein_P04278_SHBG feat_freq:0.1026, feat_weight_mean:-60	plasma_protein_P06310_KV206 feat_freq:0.1026, feat_weight_mean:-45	plasma_protein_P28066_PSA5 feat_freq:0.1026, feat_weight_mean:50	tissue_protein_P08185_CBG feat_freq:0.1026, feat_weight_mean:-85	plasma_protein_Q14112_NID2 feat_freq:0.1026, feat_weight_mean:49	plasma_protein_P20810_ICAL feat_freq:0.1026, feat_weight_mean:66
171	('plasma_protein_', 'tissue_protein_', 'pathology_NF', 'pindel_INDEL_', 'AF4_')	39	0.717949	label_deceased	2361	L1_Norm_RF_Model	tissue_protein_P27658_CO8A1 feat_freq:0.6410, feat_weight_mean:0	tissue_protein_Q9H492_MLP3A feat_freq:0.4359, feat_weight_mean:0	plasma_protein_P11277_SPTB1 feat_freq:0.4359, feat_weight_mean:0	tissue_protein_O75947_ATP5H feat_freq:0.4359, feat_weight_mean:0	tissue_protein_P05388_RLA0 feat_freq:0.3590, feat_weight_mean:0	plasma_protein_P01591_IGJ feat_freq:0.3590, feat_weight_mean:0	plasma_protein_P02751_FINC feat_freq:0.3590, feat_weight_mean:0	pathology_NF4_std feat_freq:0.3077, feat_weight_mean:0	plasma_protein_P20742_PZP feat_freq:0.3077, feat_weight_mean:0	plasma_protein_P01781_HV320 feat_freq:0.3077, feat_weight_mean:0	tissue_protein_P04075_ALDOA feat_freq:0.3077, feat_weight_mean:0	plasma_protein_P22352_GPX3 feat_freq:0.2821, feat_weight_mean:0	tissue_protein_P27701_CD82 feat_freq:0.2821, feat_weight_mean:0	pathology_NF1_75% feat_freq:0.2564, feat_weight_mean:0	tissue_protein_P03905_NU4M feat_freq:0.2308, feat_weight_mean:0	plasma_protein_P20810_ICAL feat_freq:0.2051, feat_weight_mean:0	tissue_protein_Q13361_MFAP5 feat_freq:0.2051, feat_weight_mean:0	tissue_protein_P12107_COBA1 feat_freq:0.2051, feat_weight_mean:0	pathology_NF5_0.95 feat_freq:0.2051, feat_weight_mean:0	pathology_NF5_75% feat_freq:0.2051, feat_weight_mean:0	tissue_protein_P07954_FUMH feat_freq:0.2051, feat_weight_mean:0	tissue_protein_Q96P44_COLA1 feat_freq:0.2051, feat_weight_mean:0	pathology_NF1_0.9 feat_freq:0.2051, feat_weight_mean:0	pathology_NF4_0.05 feat_freq:0.1795, feat_weight_mean:0	pathology_NF5_50% feat_freq:0.1795, feat_weight_mean:0	plasma_protein_Q03591_FHR1 feat_freq:0.1795, feat_weight_mean:0	pathology_NF1_0.95 feat_freq:0.1795, feat_weight_mean:0	plasma_protein_P13797_PLST feat_freq:0.1795, feat_weight_mean:0	plasma_protein_P0C0L5_CO4B feat_freq:0.1795, feat_weight_mean:0	plasma_protein_P01011_AACT feat_freq:0.1795, feat_weight_mean:0	tissue_protein_P36776_LONM feat_freq:0.1538, feat_weight_mean:0	plasma_protein_P01880_IGHD feat_freq:0.1538, feat_weight_mean:0	tissue_protein_Q01130_SRSF2 feat_freq:0.1538, feat_weight_mean:0	tissue_protein_P35611_ADDA feat_freq:0.1282, feat_weight_mean:0	tissue_protein_Q12768_WASC5 feat_freq:0.1282, feat_weight_mean:0	tissue_protein_Q9BXJ0_C1QT5 feat_freq:0.1282, feat_weight_mean:0	tissue_protein_P50895_BCAM feat_freq:0.1282, feat_weight_mean:0	plasma_protein_P02774_VTDB feat_freq:0.1026, feat_weight_mean:0	tissue_protein_P32119_PRDX2 feat_freq:0.1026, feat_weight_mean:0	pathology_NF1_0.05 feat_freq:0.1026, feat_weight_mean:0	tissue_protein_P50213_IDH3A feat_freq:0.1026, feat_weight_mean:0	tissue_protein_P17096_HMGA1 feat_freq:0.1026, feat_weight_mean:0	tissue_protein_Q96M96_FGD4 feat_freq:0.1026, feat_weight_mean:0
172	('plasma_protein_', 'tissue_protein_', 'pathology_NF', 'pindel_INDEL_', 'AF4_')	39	0.769231	label_deceased	2361	L1_Norm_MLP_Model
173	('plasma_protein_', 'tissue_protein_', 'pathology_NF', 'pindel_INDEL_', 'AF4_')	39	0.74359	label_deceased	2361	RFE_LR_Model	plasma_protein_A0M8Q6_LAC7:1.0	plasma_protein_O75369_FLNB:1.0	plasma_protein_O15230_LAMA5:0.9743589743589743	plasma_protein_P00746_CFAD:0.9487179487179487	plasma_protein_O15212_PFD6:0.9230769230769231	plasma_protein_P01009_A1AT:0.9230769230769231	plasma_protein_P01011_AACT:0.9230769230769231	plasma_protein_P01591_IGJ:0.8205128205128205	plasma_protein_P01042_KNG1:0.7948717948717948	plasma_protein_P01593_KV101:0.7692307692307693	plasma_protein_P01714_LV301:0.6666666666666666	plasma_protein_P01616_KV203:0.6410256410256411	plasma_protein_O75882_ATRN:0.6410256410256411	plasma_protein_P00736_C1R:0.6153846153846154	plasma_protein_P01764_HV303:0.5128205128205128	plasma_protein_O14791_APOL1:0.46153846153846156	plasma_protein_P01781_HV320:0.4358974358974359	plasma_protein_P00747_PLMN:0.3333333333333333	plasma_protein_P00966_ASSY:0.3076923076923077	plasma_protein_O14980_XPO1:0.20512820512820512	plasma_protein_P01031_CO5:0.20512820512820512	plasma_protein_P01019_ANGT:0.15384615384615385	plasma_protein_P01880_IGHD:0.1282051282051282	plasma_protein_O95445_APOM:0.07692307692307693	plasma_protein_P01780_HV319:0.07692307692307693	plasma_protein_B9A064_IGLL5:0.07692307692307693	plasma_protein_P00734_THRB:0.07692307692307693	plasma_protein_P01024_CO3:0.07692307692307693	plasma_protein_O43866_CD5L:0.05128205128205128	plasma_protein_O75390_CISY:0.05128205128205128	plasma_protein_P00751_CFAB:0.05128205128205128	plasma_protein_P01767_HV306:0.05128205128205128	plasma_protein_P01008_ANT3:0.02564102564102564
174	('plasma_protein_', 'tissue_protein_', 'pathology_NF', 'pindel_INDEL_', 'AF4_')	39	0.769231	label_deceased	2361	RFE_RF_Model	plasma_protein_O75369_FLNB:1.0	plasma_protein_O75390_CISY:1.0	plasma_protein_O75882_ATRN:1.0	plasma_protein_P00450_CERU:1.0	plasma_protein_P00734_THRB:1.0	plasma_protein_P00736_C1R:1.0	plasma_protein_P00738_HPT:1.0	plasma_protein_O15212_PFD6:0.9743589743589743	plasma_protein_O15230_LAMA5:0.9743589743589743	plasma_protein_O43866_CD5L:0.9743589743589743	plasma_protein_O95445_APOM:0.9743589743589743	plasma_protein_P00746_CFAD:0.9487179487179487	plasma_protein_O14980_XPO1:0.8974358974358975	plasma_protein_P00747_PLMN:0.6923076923076923	plasma_protein_O14791_APOL1:0.6410256410256411	plasma_protein_P00748_FA12:0.38461538461538464	plasma_protein_B9A064_IGLL5:0.3076923076923077	plasma_protein_P00751_CFAB:0.1282051282051282	plasma_protein_A0M8Q6_LAC7:0.05128205128205128	plasma_protein_P00966_ASSY:0.02564102564102564	plasma_protein_P01008_ANT3:0.02564102564102564
175	('plasma_protein_', 'tissue_protein_', 'pathology_NF', 'pindel_INDEL_', 'AF4_')	39	0.615385	label_recurred	2361	SVM_Model	plasma_protein_P13797_PLST feat_freq:1.0000, feat_weight_mean:-125	plasma_protein_P55290_CAD13 feat_freq:0.9231, feat_weight_mean:140	tissue_protein_O15269_SPTC1 feat_freq:0.9231, feat_weight_mean:140	plasma_protein_P22352_GPX3 feat_freq:0.8974, feat_weight_mean:-162	plasma_protein_P06310_KV206 feat_freq:0.8462, feat_weight_mean:-160	tissue_protein_Q96M96_FGD4 feat_freq:0.7179, feat_weight_mean:-219	plasma_protein_Q92496_FHR4 feat_freq:0.7179, feat_weight_mean:180	tissue_protein_O14786_NRP1 feat_freq:0.6410, feat_weight_mean:217	plasma_protein_Q7Z5P9_MUC19 feat_freq:0.5641, feat_weight_mean:211	tissue_protein_P02144_MYG feat_freq:0.5128, feat_weight_mean:-262	plasma_protein_P04004_VTNC feat_freq:0.4103, feat_weight_mean:-286	plasma_protein_P26640_SYVC feat_freq:0.3846, feat_weight_mean:330	plasma_protein_O75369_FLNB feat_freq:0.3846, feat_weight_mean:326	tissue_protein_Q9H492_MLP3A feat_freq:0.3846, feat_weight_mean:-387	plasma_protein_P01011_AACT feat_freq:0.3846, feat_weight_mean:317	plasma_protein_P23083_HV103 feat_freq:0.3333, feat_weight_mean:349	tissue_protein_O95070_YIF1A feat_freq:0.3077, feat_weight_mean:356	tissue_protein_O43765_SGTA feat_freq:0.3077, feat_weight_mean:-530	plasma_protein_P02008_HBAZ feat_freq:0.2821, feat_weight_mean:-405	AF4_DHH/RHEBL1 feat_freq:0.2821, feat_weight_mean:-375	plasma_protein_Q96KN2_CNDP1 feat_freq:0.2821, feat_weight_mean:-499	tissue_protein_P27701_CD82 feat_freq:0.2564, feat_weight_mean:-443	AF4_SET/NUP214 feat_freq:0.2308, feat_weight_mean:-459	pathology_NF59_max feat_freq:0.2051, feat_weight_mean:-644	plasma_protein_P12277_KCRB feat_freq:0.1795, feat_weight_mean:594	plasma_protein_P11277_SPTB1 feat_freq:0.1538, feat_weight_mean:782	plasma_protein_P01009_A1AT feat_freq:0.1282, feat_weight_mean:943	tissue_protein_Q2UY09_COSA1 feat_freq:0.1282, feat_weight_mean:-998	pathology_NF31_min feat_freq:0.1026, feat_weight_mean:1438	tissue_protein_Q8IZ83_A16A1 feat_freq:0.1026, feat_weight_mean:1158	tissue_protein_Q8WWM9_CYGB feat_freq:0.1026, feat_weight_mean:-1300	pathology_NF37_std feat_freq:0.1026, feat_weight_mean:-981	pindel_INDEL_BMPR1A feat_freq:0.0769, feat_weight_mean:-1438	pindel_INDEL_KRAS feat_freq:0.0769, feat_weight_mean:-1438	AF4_EZR/ROS1 feat_freq:0.0769, feat_weight_mean:-1438	tissue_protein_P35900_K1C20 feat_freq:0.0769, feat_weight_mean:2090	tissue_protein_Q9UBT3_DKK4 feat_freq:0.0513, feat_weight_mean:2098	tissue_protein_O95249_GOSR1 feat_freq:0.0513, feat_weight_mean:-1976	plasma_protein_P02652_APOA2 feat_freq:0.0513, feat_weight_mean:-2441	tissue_protein_Q9Y4E8_UBP15 feat_freq:0.0513, feat_weight_mean:-2041	plasma_protein_P01593_KV101 feat_freq:0.0513, feat_weight_mean:-2214	plasma_protein_P01714_LV301 feat_freq:0.0513, feat_weight_mean:-2133	plasma_protein_P11021_GRP78 feat_freq:0.0513, feat_weight_mean:1962
176	('plasma_protein_', 'tissue_protein_', 'pathology_NF', 'pindel_INDEL_', 'AF4_')	39	0.794872	label_recurred	2361	PCA_LR_Model
177	('plasma_protein_', 'tissue_protein_', 'pathology_NF', 'pindel_INDEL_', 'AF4_')	39	0.512821	label_recurred	2361	L1_Norm_SVM_Model	plasma_protein_P13797_PLST feat_freq:0.5641, feat_weight_mean:-10	tissue_protein_O15269_SPTC1 feat_freq:0.5385, feat_weight_mean:8	tissue_protein_Q96M96_FGD4 feat_freq:0.4359, feat_weight_mean:-19	plasma_protein_P22352_GPX3 feat_freq:0.3333, feat_weight_mean:-30	pindel_INDEL_CHD4 feat_freq:0.2821, feat_weight_mean:-15	pindel_INDEL_TGFBR1 feat_freq:0.2821, feat_weight_mean:-15	plasma_protein_P12277_KCRB feat_freq:0.2821, feat_weight_mean:22	tissue_protein_P02549_SPTA1 feat_freq:0.2564, feat_weight_mean:33	pindel_INDEL_ARHGAP35 feat_freq:0.2308, feat_weight_mean:-52	pindel_INDEL_BMPR1A feat_freq:0.2308, feat_weight_mean:-52	pindel_INDEL_KRAS feat_freq:0.2308, feat_weight_mean:-52	AF4_EZR/ROS1 feat_freq:0.2308, feat_weight_mean:-52	tissue_protein_O95070_YIF1A feat_freq:0.2051, feat_weight_mean:35	tissue_protein_Q9H492_MLP3A feat_freq:0.1795, feat_weight_mean:-56	plasma_protein_P06310_KV206 feat_freq:0.1795, feat_weight_mean:-44	plasma_protein_Q7Z5P9_MUC19 feat_freq:0.1795, feat_weight_mean:32	plasma_protein_O75369_FLNB feat_freq:0.1795, feat_weight_mean:43	tissue_protein_P02144_MYG feat_freq:0.1538, feat_weight_mean:-59	plasma_protein_P55290_CAD13 feat_freq:0.1538, feat_weight_mean:44	pathology_NF37_std feat_freq:0.1538, feat_weight_mean:-50	AF4_SET/NUP214 feat_freq:0.1538, feat_weight_mean:-62	AF4_DHH/RHEBL1 feat_freq:0.1538, feat_weight_mean:-62	plasma_protein_P02008_HBAZ feat_freq:0.1538, feat_weight_mean:-48	plasma_protein_Q92496_FHR4 feat_freq:0.1538, feat_weight_mean:39	plasma_protein_P26640_SYVC feat_freq:0.1538, feat_weight_mean:56	tissue_protein_P01599_KV117 feat_freq:0.1538, feat_weight_mean:42	tissue_protein_P27701_CD82 feat_freq:0.1282, feat_weight_mean:-64	tissue_protein_Q32P28_P3H1 feat_freq:0.1282, feat_weight_mean:-45	tissue_protein_Q15836_VAMP3 feat_freq:0.1282, feat_weight_mean:31	tissue_protein_O14786_NRP1 feat_freq:0.1282, feat_weight_mean:29	plasma_protein_P04075_ALDOA feat_freq:0.1282, feat_weight_mean:59	tissue_protein_O43765_SGTA feat_freq:0.1026, feat_weight_mean:-51	pindel_INDEL_MTAP feat_freq:0.1026, feat_weight_mean:-69	plasma_protein_P02656_APOC3 feat_freq:0.1026, feat_weight_mean:38	tissue_protein_Q9Y4E8_UBP15 feat_freq:0.1026, feat_weight_mean:-40	plasma_protein_P23083_HV103 feat_freq:0.1026, feat_weight_mean:39	tissue_protein_P35900_K1C20 feat_freq:0.1026, feat_weight_mean:73	pindel_INDEL_FGF20 feat_freq:0.1026, feat_weight_mean:-81	tissue_protein_O75629_CREG1 feat_freq:0.1026, feat_weight_mean:-75	tissue_protein_P55160_NCKPL feat_freq:0.1026, feat_weight_mean:56	plasma_protein_Q96KN2_CNDP1 feat_freq:0.1026, feat_weight_mean:-68	tissue_protein_Q9BYD1_RM13 feat_freq:0.0769, feat_weight_mean:-79	pathology_NF31_min feat_freq:0.0769, feat_weight_mean:84
178	('plasma_protein_', 'tissue_protein_', 'pathology_NF', 'pindel_INDEL_', 'AF4_')	39	0.717949	label_recurred	2361	L1_Norm_RF_Model	plasma_protein_P13797_PLST feat_freq:0.6154, feat_weight_mean:0	plasma_protein_P01011_AACT feat_freq:0.5897, feat_weight_mean:0	tissue_protein_Q96M96_FGD4 feat_freq:0.5128, feat_weight_mean:0	plasma_protein_P01880_IGHD feat_freq:0.4872, feat_weight_mean:0	plasma_protein_P02649_APOE feat_freq:0.4103, feat_weight_mean:0	pathology_NF4_std feat_freq:0.3846, feat_weight_mean:0	plasma_protein_P02008_HBAZ feat_freq:0.3590, feat_weight_mean:0	plasma_protein_Q92496_FHR4 feat_freq:0.3333, feat_weight_mean:0	plasma_protein_Q7Z5P9_MUC19 feat_freq:0.3333, feat_weight_mean:0	pathology_NF1_0.9 feat_freq:0.2821, feat_weight_mean:0	pathology_NF59_max feat_freq:0.2821, feat_weight_mean:0	pathology_NF38_min feat_freq:0.2564, feat_weight_mean:0	plasma_protein_O75369_FLNB feat_freq:0.2308, feat_weight_mean:0	pathology_NF1_75% feat_freq:0.1795, feat_weight_mean:0	plasma_protein_P23083_HV103 feat_freq:0.1795, feat_weight_mean:0	tissue_protein_P27701_CD82 feat_freq:0.1795, feat_weight_mean:0	tissue_protein_P05388_RLA0 feat_freq:0.1795, feat_weight_mean:0	tissue_protein_P35611_ADDA feat_freq:0.1795, feat_weight_mean:0	pathology_NF8_0.99 feat_freq:0.1538, feat_weight_mean:0	tissue_protein_Q9H492_MLP3A feat_freq:0.1538, feat_weight_mean:0	plasma_protein_P11277_SPTB1 feat_freq:0.1538, feat_weight_mean:0	tissue_protein_Q9NUB1_ACS2L feat_freq:0.1538, feat_weight_mean:0	tissue_protein_P26006_ITA3 feat_freq:0.1538, feat_weight_mean:0	pathology_NF16_0.01 feat_freq:0.1538, feat_weight_mean:0	pathology_NF31_min feat_freq:0.1538, feat_weight_mean:0	pathology_NF19_0.99 feat_freq:0.1538, feat_weight_mean:0	pathology_NF59_0.01 feat_freq:0.1282, feat_weight_mean:0	pathology_NF10_0.05 feat_freq:0.1282, feat_weight_mean:0	pathology_NF28_0.95 feat_freq:0.1282, feat_weight_mean:0	pathology_NF17_0.95 feat_freq:0.1282, feat_weight_mean:0	pathology_NF32_std feat_freq:0.1282, feat_weight_mean:0	pathology_NF28_0.99 feat_freq:0.1282, feat_weight_mean:0	plasma_protein_P02774_VTDB feat_freq:0.1282, feat_weight_mean:0	tissue_protein_O43765_SGTA feat_freq:0.1026, feat_weight_mean:0	plasma_protein_P01591_IGJ feat_freq:0.1026, feat_weight_mean:0	tissue_protein_Q96S97_MYADM feat_freq:0.1026, feat_weight_mean:0	plasma_protein_Q16610_ECM1 feat_freq:0.1026, feat_weight_mean:0	pathology_NF28_0.9 feat_freq:0.1026, feat_weight_mean:0	tissue_protein_Q01130_SRSF2 feat_freq:0.1026, feat_weight_mean:0	pathology_NF10_25% feat_freq:0.1026, feat_weight_mean:0	plasma_protein_P02743_SAMP feat_freq:0.1026, feat_weight_mean:0	pathology_NF8_0.95 feat_freq:0.1026, feat_weight_mean:0	tissue_protein_P27658_CO8A1 feat_freq:0.1026, feat_weight_mean:0
179	('plasma_protein_', 'tissue_protein_', 'pathology_NF', 'pindel_INDEL_', 'AF4_')	39	0.717949	label_recurred	2361	L1_Norm_MLP_Model
180	('plasma_protein_', 'tissue_protein_', 'pathology_NF', 'pindel_INDEL_', 'AF4_')	39	0.692308	label_recurred	2361	RFE_LR_Model	plasma_protein_A0M8Q6_LAC7:1.0	plasma_protein_O75369_FLNB:1.0	plasma_protein_O15212_PFD6:0.9743589743589743	plasma_protein_P01009_A1AT:0.9743589743589743	plasma_protein_P01011_AACT:0.9743589743589743	plasma_protein_P01591_IGJ:0.9743589743589743	plasma_protein_P01593_KV101:0.9743589743589743	plasma_protein_P01714_LV301:0.9230769230769231	plasma_protein_P00966_ASSY:0.8717948717948718	plasma_protein_O95445_APOM:0.8717948717948718	plasma_protein_P01859_IGHG2:0.7948717948717948	plasma_protein_P01861_IGHG4:0.7692307692307693	plasma_protein_P01781_HV320:0.7435897435897436	plasma_protein_P01616_KV203:0.717948717948718	plasma_protein_P01880_IGHD:0.5128205128205128	plasma_protein_P01042_KNG1:0.358974358974359	plasma_protein_P01767_HV306:0.1794871794871795	plasma_protein_P00746_CFAD:0.1794871794871795	plasma_protein_P01780_HV319:0.1282051282051282	plasma_protein_O15230_LAMA5:0.10256410256410256	plasma_protein_P00450_CERU:0.10256410256410256	plasma_protein_P01023_A2MG:0.07692307692307693	plasma_protein_P13797_PLST:0.07692307692307693	plasma_protein_P02649_APOE:0.07692307692307693	plasma_protein_O14791_APOL1:0.07692307692307693	plasma_protein_P01608_KV116:0.07692307692307693	plasma_protein_P22352_GPX3:0.05128205128205128	plasma_protein_P00747_PLMN:0.05128205128205128	plasma_protein_P00738_HPT:0.05128205128205128	plasma_protein_P01601_KV109:0.02564102564102564	plasma_protein_P01877_IGHA2:0.02564102564102564	plasma_protein_Q92496_FHR4:0.02564102564102564	tissue_protein_Q96M96_FGD4:0.02564102564102564	plasma_protein_P02652_APOA2:0.02564102564102564	plasma_protein_B9A064_IGLL5:0.02564102564102564	plasma_protein_O14980_XPO1:0.02564102564102564	plasma_protein_O43866_CD5L:0.02564102564102564	plasma_protein_O75390_CISY:0.02564102564102564	plasma_protein_O75882_ATRN:0.02564102564102564	plasma_protein_P00734_THRB:0.02564102564102564	plasma_protein_P00736_C1R:0.02564102564102564	plasma_protein_P01860_IGHG3:0.02564102564102564
181	('plasma_protein_', 'tissue_protein_', 'pathology_NF', 'pindel_INDEL_', 'AF4_')	39	0.794872	label_recurred	2361	RFE_RF_Model	plasma_protein_O15212_PFD6:1.0	plasma_protein_O15230_LAMA5:1.0	plasma_protein_O43866_CD5L:1.0	plasma_protein_O75369_FLNB:1.0	plasma_protein_O75390_CISY:1.0	plasma_protein_O75882_ATRN:1.0	plasma_protein_O95445_APOM:1.0	plasma_protein_P00450_CERU:1.0	plasma_protein_P00734_THRB:1.0	plasma_protein_P00736_C1R:1.0	plasma_protein_P00738_HPT:1.0	plasma_protein_O14980_XPO1:0.8717948717948718	plasma_protein_P00746_CFAD:0.7435897435897436	plasma_protein_P00747_PLMN:0.5897435897435898	plasma_protein_O14791_APOL1:0.5641025641025641	plasma_protein_P00748_FA12:0.41025641025641024	plasma_protein_B9A064_IGLL5:0.41025641025641024	plasma_protein_A0M8Q6_LAC7:0.23076923076923078	plasma_protein_P00751_CFAB:0.1282051282051282	pathology_NF4_0.05:0.02564102564102564	pathology_NF4_25%:0.02564102564102564
182	('plasma_protein_', 'tissue_protein_', 'plasma_lipid_', 'CNV_', 'freebayes_SNV_')	48	0.583333	label_deceased	3052	SVM_Model	plasma_protein_P22352_GPX3 feat_freq:0.8333, feat_weight_mean:-129	tissue_protein_Q9H492_MLP3A feat_freq:0.6667, feat_weight_mean:-140	plasma_protein_P01781_HV320 feat_freq:0.6250, feat_weight_mean:-172	CNV_PPP1R15A feat_freq:0.5417, feat_weight_mean:-159	plasma_protein_P35858_ALS feat_freq:0.5417, feat_weight_mean:185	plasma_protein_P54578_UBP14 feat_freq:0.5208, feat_weight_mean:-178	plasma_protein_O75369_FLNB feat_freq:0.4583, feat_weight_mean:178	tissue_protein_P35052_GPC1 feat_freq:0.4167, feat_weight_mean:-225	plasma_protein_Q03591_FHR1 feat_freq:0.3750, feat_weight_mean:249	CNV_CEP57 feat_freq:0.3333, feat_weight_mean:-273	plasma_protein_P04004_VTNC feat_freq:0.2917, feat_weight_mean:-338	freebayes_SNV_ERG feat_freq:0.2708, feat_weight_mean:-352	tissue_protein_P12107_COBA1 feat_freq:0.2708, feat_weight_mean:-303	plasma_protein_P04083_ANXA1 feat_freq:0.2292, feat_weight_mean:454	plasma_protein_P06310_KV206 feat_freq:0.2292, feat_weight_mean:-397	freebayes_SNV_KDM5C feat_freq:0.2083, feat_weight_mean:-429	CNV_MRE11 feat_freq:0.2083, feat_weight_mean:-605	tissue_protein_P08185_CBG feat_freq:0.2083, feat_weight_mean:-422	freebayes_SNV_CBFB feat_freq:0.2083, feat_weight_mean:-434	freebayes_SNV_CYP2D6 feat_freq:0.2083, feat_weight_mean:-434	freebayes_SNV_PIK3CB feat_freq:0.2083, feat_weight_mean:-434	freebayes_SNV_STK11 feat_freq:0.1875, feat_weight_mean:-478	plasma_protein_P13671_CO6 feat_freq:0.1875, feat_weight_mean:456	tissue_protein_Q15836_VAMP3 feat_freq:0.1667, feat_weight_mean:569	plasma_protein_P11277_SPTB1 feat_freq:0.1667, feat_weight_mean:657	tissue_protein_P27658_CO8A1 feat_freq:0.1667, feat_weight_mean:-517	tissue_protein_P50895_BCAM feat_freq:0.1667, feat_weight_mean:496	freebayes_SNV_LAG3 feat_freq:0.1458, feat_weight_mean:-574	freebayes_SNV_FCGR2A feat_freq:0.1458, feat_weight_mean:-574	tissue_protein_P49756_RBM25 feat_freq:0.1458, feat_weight_mean:-694	tissue_protein_P41223_BUD31 feat_freq:0.1250, feat_weight_mean:-654	CNV_ETS1 feat_freq:0.1250, feat_weight_mean:-889	plasma_protein_P20742_PZP feat_freq:0.1250, feat_weight_mean:-564	plasma_protein_P55290_CAD13 feat_freq:0.1250, feat_weight_mean:663	plasma_protein_P02746_C1QB feat_freq:0.1250, feat_weight_mean:-595	tissue_protein_Q96IY4_CBPB2 feat_freq:0.1250, feat_weight_mean:735	tissue_protein_Q9BXJ0_C1QT5 feat_freq:0.1250, feat_weight_mean:-645	plasma_protein_P45974_UBP5 feat_freq:0.1250, feat_weight_mean:825	CNV_PTCH1 feat_freq:0.1250, feat_weight_mean:-719	CNV_WNK2 feat_freq:0.1250, feat_weight_mean:-719	CNV_FANCC feat_freq:0.1250, feat_weight_mean:-719	CNV_SYK feat_freq:0.1250, feat_weight_mean:-719	freebayes_SNV_CUL4A feat_freq:0.1042, feat_weight_mean:-812
183	('plasma_protein_', 'tissue_protein_', 'plasma_lipid_', 'CNV_', 'freebayes_SNV_')	48	0.6875	label_deceased	3052	PCA_LR_Model
184	('plasma_protein_', 'tissue_protein_', 'plasma_lipid_', 'CNV_', 'freebayes_SNV_')	48	0.708333	label_deceased	3052	L1_Norm_SVM_Model	plasma_protein_P22352_GPX3 feat_freq:0.2708, feat_weight_mean:-18	tissue_protein_Q9H492_MLP3A feat_freq:0.2708, feat_weight_mean:-34	freebayes_SNV_STK11 feat_freq:0.1667, feat_weight_mean:-62	freebayes_SNV_JAG2 feat_freq:0.1458, feat_weight_mean:-85	freebayes_SNV_TET2 feat_freq:0.1458, feat_weight_mean:-85	freebayes_SNV_EGLN1 feat_freq:0.1458, feat_weight_mean:-85	freebayes_SNV_G6PD feat_freq:0.1458, feat_weight_mean:-85	freebayes_SNV_C3orf70 feat_freq:0.1458, feat_weight_mean:-85	freebayes_SNV_CHTF8 feat_freq:0.1458, feat_weight_mean:-85	freebayes_SNV_CACNA1B feat_freq:0.1458, feat_weight_mean:-85	freebayes_SNV_MYB feat_freq:0.1458, feat_weight_mean:-85	freebayes_SNV_TRAF7 feat_freq:0.1458, feat_weight_mean:-85	freebayes_SNV_MAP3K1 feat_freq:0.1458, feat_weight_mean:-85	freebayes_SNV_ERG feat_freq:0.1458, feat_weight_mean:-49	CNV_ETS1 feat_freq:0.1458, feat_weight_mean:-76	plasma_protein_P35858_ALS feat_freq:0.1250, feat_weight_mean:44	freebayes_SNV_MTRR feat_freq:0.1250, feat_weight_mean:-99	freebayes_SNV_SRC feat_freq:0.1250, feat_weight_mean:-99	plasma_protein_P01781_HV320 feat_freq:0.1250, feat_weight_mean:-58	freebayes_SNV_RSF1 feat_freq:0.1042, feat_weight_mean:-68	freebayes_SNV_HLA-G feat_freq:0.1042, feat_weight_mean:-68	freebayes_SNV_SDHD feat_freq:0.1042, feat_weight_mean:-68	tissue_protein_Q9BXJ0_C1QT5 feat_freq:0.1042, feat_weight_mean:-53	freebayes_SNV_PSMB6 feat_freq:0.1042, feat_weight_mean:-77	tissue_protein_P35052_GPC1 feat_freq:0.1042, feat_weight_mean:-69	freebayes_SNV_CUL4A feat_freq:0.1042, feat_weight_mean:-94	freebayes_SNV_P2RY8 feat_freq:0.1042, feat_weight_mean:-94	freebayes_SNV_LAG3 feat_freq:0.1042, feat_weight_mean:-94	freebayes_SNV_FCGR2A feat_freq:0.1042, feat_weight_mean:-94	plasma_protein_O75369_FLNB feat_freq:0.0833, feat_weight_mean:96	tissue_protein_P41223_BUD31 feat_freq:0.0833, feat_weight_mean:-93	plasma_protein_P02545_LMNA feat_freq:0.0833, feat_weight_mean:90	tissue_protein_P27658_CO8A1 feat_freq:0.0833, feat_weight_mean:-117	freebayes_SNV_CBFB feat_freq:0.0833, feat_weight_mean:-103	freebayes_SNV_CYP2D6 feat_freq:0.0833, feat_weight_mean:-103	freebayes_SNV_PIK3CB feat_freq:0.0833, feat_weight_mean:-103	plasma_protein_P11277_SPTB1 feat_freq:0.0833, feat_weight_mean:84	tissue_protein_P02144_MYG feat_freq:0.0833, feat_weight_mean:-84	freebayes_SNV_PCDH17 feat_freq:0.0833, feat_weight_mean:-141	freebayes_SNV_MTRNR2L7-ZNF248 feat_freq:0.0833, feat_weight_mean:-141	CNV_PPP1R15A feat_freq:0.0833, feat_weight_mean:-57	freebayes_SNV_DIS3L2 feat_freq:0.0833, feat_weight_mean:-140	freebayes_SNV_BAP1 feat_freq:0.0833, feat_weight_mean:-140
185	('plasma_protein_', 'tissue_protein_', 'plasma_lipid_', 'CNV_', 'freebayes_SNV_')	48	0.6875	label_deceased	3052	L1_Norm_RF_Model	tissue_protein_P05388_RLA0 feat_freq:0.7292, feat_weight_mean:0	tissue_protein_P27658_CO8A1 feat_freq:0.6875, feat_weight_mean:0	tissue_protein_P12107_COBA1 feat_freq:0.6250, feat_weight_mean:0	tissue_protein_P04075_ALDOA feat_freq:0.5208, feat_weight_mean:0	plasma_protein_P11277_SPTB1 feat_freq:0.5000, feat_weight_mean:0	plasma_protein_P22352_GPX3 feat_freq:0.4792, feat_weight_mean:0	tissue_protein_Q96P44_COLA1 feat_freq:0.4583, feat_weight_mean:0	tissue_protein_P50895_BCAM feat_freq:0.4375, feat_weight_mean:0	plasma_protein_P01781_HV320 feat_freq:0.4375, feat_weight_mean:0	plasma_lipid_fatty_acid_comp_DAG(FA18:1) feat_freq:0.3750, feat_weight_mean:0	plasma_protein_O75369_FLNB feat_freq:0.3542, feat_weight_mean:0	tissue_protein_Q9H492_MLP3A feat_freq:0.2917, feat_weight_mean:0	plasma_protein_P20742_PZP feat_freq:0.2708, feat_weight_mean:0	tissue_protein_P15090_FABP4 feat_freq:0.2500, feat_weight_mean:0	plasma_lipid_species_conc_PC(18:2/20:3) feat_freq:0.2500, feat_weight_mean:0	tissue_protein_P35052_GPC1 feat_freq:0.2292, feat_weight_mean:0	tissue_protein_Q12768_WASC5 feat_freq:0.2292, feat_weight_mean:0	plasma_lipid_species_conc_PE(16:0/18:2) feat_freq:0.2083, feat_weight_mean:0	tissue_protein_P27701_CD82 feat_freq:0.2083, feat_weight_mean:0	tissue_protein_Q03692_COAA1 feat_freq:0.2083, feat_weight_mean:0	tissue_protein_P20908_CO5A1 feat_freq:0.1875, feat_weight_mean:0	tissue_protein_P36776_LONM feat_freq:0.1667, feat_weight_mean:0	tissue_protein_O43765_SGTA feat_freq:0.1667, feat_weight_mean:0	plasma_protein_P35858_ALS feat_freq:0.1667, feat_weight_mean:0	tissue_protein_P41223_BUD31 feat_freq:0.1458, feat_weight_mean:0	tissue_protein_P32119_PRDX2 feat_freq:0.1458, feat_weight_mean:0	tissue_protein_P35555_FBN1 feat_freq:0.1458, feat_weight_mean:0	tissue_protein_P12277_KCRB feat_freq:0.1250, feat_weight_mean:0	tissue_protein_P06733_ENOA feat_freq:0.1250, feat_weight_mean:0	tissue_protein_P02452_CO1A1 feat_freq:0.1250, feat_weight_mean:0	plasma_protein_P07358_CO8B feat_freq:0.1250, feat_weight_mean:0	plasma_protein_Q7Z5P9_MUC19 feat_freq:0.1250, feat_weight_mean:0	CNV_CEP57 feat_freq:0.1250, feat_weight_mean:0	CNV_MRE11 feat_freq:0.1042, feat_weight_mean:0	tissue_protein_Q9BXJ0_C1QT5 feat_freq:0.1042, feat_weight_mean:0	plasma_lipid_species_conc_PC(18:0/20:5) feat_freq:0.1042, feat_weight_mean:0	plasma_lipid_fatty_acid_conc_TAG(FA16:1) feat_freq:0.1042, feat_weight_mean:0	tissue_protein_Q6ZMP0_THSD4 feat_freq:0.1042, feat_weight_mean:0	plasma_protein_P45974_UBP5 feat_freq:0.1042, feat_weight_mean:0	plasma_lipid_fatty_acid_comp_SM(FA20:0) feat_freq:0.1042, feat_weight_mean:0	plasma_lipid_species_conc_DAG(18:1/18:2) feat_freq:0.1042, feat_weight_mean:0	tissue_protein_P02144_MYG feat_freq:0.0833, feat_weight_mean:0	CNV_ETS1 feat_freq:0.0833, feat_weight_mean:0
186	('plasma_protein_', 'tissue_protein_', 'plasma_lipid_', 'CNV_', 'freebayes_SNV_')	48	0.645833	label_deceased	3052	L1_Norm_MLP_Model
187	('plasma_protein_', 'tissue_protein_', 'plasma_lipid_', 'CNV_', 'freebayes_SNV_')	48	0.645833	label_deceased	3052	RFE_LR_Model	plasma_protein_O75369_FLNB:1.0	plasma_protein_O75882_ATRN:1.0	plasma_protein_P01011_AACT:0.8958333333333334	plasma_protein_P01019_ANGT:0.875	plasma_protein_O75390_CISY:0.875	plasma_protein_P00747_PLMN:0.8541666666666666	plasma_protein_P01024_CO3:0.8125	plasma_protein_P01031_CO5:0.7916666666666666	plasma_protein_P01593_KV101:0.5416666666666666	plasma_protein_P00751_CFAB:0.5416666666666666	plasma_protein_A0M8Q6_LAC7:0.5208333333333334	plasma_protein_P01042_KNG1:0.5208333333333334	plasma_protein_P01764_HV303:0.5	plasma_protein_P01023_A2MG:0.5	plasma_protein_P01781_HV320:0.4375	plasma_protein_O14980_XPO1:0.3958333333333333	plasma_protein_P01877_IGHA2:0.375	plasma_protein_O15212_PFD6:0.3541666666666667	plasma_protein_P00748_FA12:0.3125	plasma_protein_P00966_ASSY:0.3125	plasma_protein_O15230_LAMA5:0.2916666666666667	plasma_protein_P02656_APOC3:0.22916666666666666	plasma_protein_P01591_IGJ:0.22916666666666666	plasma_protein_P22352_GPX3:0.20833333333333334	plasma_protein_P35858_ALS:0.1875	plasma_protein_P02671_FIBA:0.16666666666666666	plasma_protein_O43866_CD5L:0.14583333333333334	plasma_protein_P01767_HV306:0.125	plasma_protein_P01009_A1AT:0.125	plasma_protein_O95445_APOM:0.10416666666666667	plasma_protein_P00738_HPT:0.10416666666666667	plasma_protein_O14791_APOL1:0.08333333333333333	plasma_protein_P00450_CERU:0.08333333333333333	plasma_protein_P00736_C1R:0.08333333333333333	plasma_protein_P00746_CFAD:0.08333333333333333	plasma_protein_P02746_C1QB:0.0625	plasma_protein_P01616_KV203:0.041666666666666664	plasma_protein_P02751_FINC:0.041666666666666664	plasma_protein_P01008_ANT3:0.020833333333333332	plasma_protein_P01608_KV116:0.020833333333333332	plasma_protein_P02745_C1QA:0.020833333333333332	plasma_protein_P01860_IGHG3:0.020833333333333332	plasma_protein_B9A064_IGLL5:0.020833333333333332
188	('plasma_protein_', 'tissue_protein_', 'plasma_lipid_', 'CNV_', 'freebayes_SNV_')	48	0.708333	label_deceased	3052	RFE_RF_Model	plasma_protein_O15212_PFD6:1.0	plasma_protein_O15230_LAMA5:1.0	plasma_protein_O43866_CD5L:1.0	plasma_protein_O75369_FLNB:1.0	plasma_protein_O75390_CISY:1.0	plasma_protein_O75882_ATRN:1.0	plasma_protein_O95445_APOM:1.0	plasma_protein_P00450_CERU:1.0	plasma_protein_P00734_THRB:1.0	plasma_protein_P00736_C1R:1.0	plasma_protein_P00738_HPT:1.0	plasma_protein_O14980_XPO1:0.875	plasma_protein_O14791_APOL1:0.7291666666666666	plasma_protein_P00746_CFAD:0.7083333333333334	plasma_protein_P00747_PLMN:0.5208333333333334	plasma_protein_B9A064_IGLL5:0.4375	plasma_protein_P00748_FA12:0.25	plasma_protein_A0M8Q6_LAC7:0.25	plasma_protein_P00751_CFAB:0.10416666666666667	tissue_protein_P27658_CO8A1:0.0625	tissue_protein_O75369_FLNB:0.020833333333333332	tissue_protein_P35052_GPC1:0.020833333333333332	plasma_protein_P11277_SPTB1:0.020833333333333332
189	('plasma_protein_', 'tissue_protein_', 'plasma_lipid_', 'CNV_', 'freebayes_SNV_')	48	0.5	label_recurred	3052	SVM_Model	plasma_protein_P22352_GPX3 feat_freq:1.0000, feat_weight_mean:-142	plasma_protein_P04004_VTNC feat_freq:0.6875, feat_weight_mean:-130	plasma_protein_P04083_ANXA1 feat_freq:0.6667, feat_weight_mean:208	tissue_protein_Q96M96_FGD4 feat_freq:0.5417, feat_weight_mean:-147	plasma_protein_Q92945_FUBP2 feat_freq:0.5000, feat_weight_mean:253	plasma_protein_Q92496_FHR4 feat_freq:0.4375, feat_weight_mean:270	plasma_protein_O75369_FLNB feat_freq:0.3958, feat_weight_mean:201	freebayes_SNV_ERG feat_freq:0.3542, feat_weight_mean:-368	CNV_TNFRSF9 feat_freq:0.3125, feat_weight_mean:359	freebayes_SNV_SDHD feat_freq:0.3125, feat_weight_mean:-373	plasma_protein_P13797_PLST feat_freq:0.3125, feat_weight_mean:-398	CNV_MAD2L2 feat_freq:0.2917, feat_weight_mean:385	CNV_TNFRSF14 feat_freq:0.2917, feat_weight_mean:385	CNV_CTRC feat_freq:0.2917, feat_weight_mean:385	CNV_MTHFR feat_freq:0.2708, feat_weight_mean:414	freebayes_SNV_HLA-G feat_freq:0.2500, feat_weight_mean:-467	tissue_protein_Q96B97_SH3K1 feat_freq:0.2500, feat_weight_mean:468	CNV_CEP57 feat_freq:0.2292, feat_weight_mean:-491	CNV_PIK3CD feat_freq:0.2083, feat_weight_mean:539	freebayes_SNV_RSF1 feat_freq:0.2083, feat_weight_mean:-560	CNV_SPEN feat_freq:0.1875, feat_weight_mean:599	CNV_MTOR feat_freq:0.1875, feat_weight_mean:599	freebayes_SNV_KDM5C feat_freq:0.1875, feat_weight_mean:-582	freebayes_SNV_FCGR2A feat_freq:0.1875, feat_weight_mean:-622	CNV_ERRFI1 feat_freq:0.1667, feat_weight_mean:673	CNV_EPHA2 feat_freq:0.1667, feat_weight_mean:673	freebayes_SNV_LAG3 feat_freq:0.1667, feat_weight_mean:-700	plasma_protein_P06310_KV206 feat_freq:0.1667, feat_weight_mean:-710	freebayes_SNV_FANCA feat_freq:0.1667, feat_weight_mean:-617	tissue_protein_Q15836_VAMP3 feat_freq:0.1458, feat_weight_mean:816	tissue_protein_Q9H2D6_TARA feat_freq:0.1458, feat_weight_mean:812	plasma_protein_P02008_HBAZ feat_freq:0.1458, feat_weight_mean:-649	freebayes_SNV_BAP1 feat_freq:0.1250, feat_weight_mean:-949	freebayes_SNV_SYNDIG1 feat_freq:0.1250, feat_weight_mean:-949	freebayes_SNV_MYL1 feat_freq:0.1250, feat_weight_mean:-949	freebayes_SNV_MYC feat_freq:0.1250, feat_weight_mean:-949	freebayes_SNV_PRCC feat_freq:0.1250, feat_weight_mean:-949	freebayes_SNV_DIS3L2 feat_freq:0.1042, feat_weight_mean:-1139	freebayes_SNV_TGFBR1 feat_freq:0.1042, feat_weight_mean:-925	plasma_protein_P54578_UBP14 feat_freq:0.0833, feat_weight_mean:-1202	tissue_protein_Q9H492_MLP3A feat_freq:0.0833, feat_weight_mean:-1325	freebayes_SNV_CUL4A feat_freq:0.0833, feat_weight_mean:-1401	freebayes_SNV_P2RY8 feat_freq:0.0833, feat_weight_mean:-1401
190	('plasma_protein_', 'tissue_protein_', 'plasma_lipid_', 'CNV_', 'freebayes_SNV_')	48	0.666667	label_recurred	3052	PCA_LR_Model
191	('plasma_protein_', 'tissue_protein_', 'plasma_lipid_', 'CNV_', 'freebayes_SNV_')	48	0.541667	label_recurred	3052	L1_Norm_SVM_Model	plasma_protein_P22352_GPX3 feat_freq:0.3125, feat_weight_mean:-21	plasma_protein_Q92496_FHR4 feat_freq:0.2292, feat_weight_mean:33	freebayes_SNV_KDM5C feat_freq:0.1875, feat_weight_mean:-35	freebayes_SNV_RSF1 feat_freq:0.1667, feat_weight_mean:-40	freebayes_SNV_HLA-G feat_freq:0.1667, feat_weight_mean:-40	freebayes_SNV_SDHD feat_freq:0.1667, feat_weight_mean:-40	freebayes_SNV_ERG feat_freq:0.1667, feat_weight_mean:-64	plasma_protein_P04083_ANXA1 feat_freq:0.1458, feat_weight_mean:51	freebayes_SNV_HSD3B2 feat_freq:0.1250, feat_weight_mean:-106	freebayes_SNV_TPM1 feat_freq:0.1250, feat_weight_mean:-106	freebayes_SNV_CTCF feat_freq:0.1250, feat_weight_mean:-106	freebayes_SNV_PTPN13 feat_freq:0.1250, feat_weight_mean:-106	freebayes_SNV_CBLC feat_freq:0.1250, feat_weight_mean:-106	freebayes_SNV_FUBP1 feat_freq:0.1250, feat_weight_mean:-106	freebayes_SNV_DIS3L2 feat_freq:0.1250, feat_weight_mean:-106	freebayes_SNV_BAP1 feat_freq:0.1250, feat_weight_mean:-106	freebayes_SNV_SYNDIG1 feat_freq:0.1250, feat_weight_mean:-106	freebayes_SNV_MYL1 feat_freq:0.1250, feat_weight_mean:-106	freebayes_SNV_MYC feat_freq:0.1250, feat_weight_mean:-106	freebayes_SNV_PRCC feat_freq:0.1250, feat_weight_mean:-106	plasma_protein_P13797_PLST feat_freq:0.1250, feat_weight_mean:-68	freebayes_SNV_BCL11B feat_freq:0.1250, feat_weight_mean:-69	freebayes_SNV_CBFB feat_freq:0.1250, feat_weight_mean:-108	freebayes_SNV_CYP2D6 feat_freq:0.1250, feat_weight_mean:-108	freebayes_SNV_PIK3CB feat_freq:0.1250, feat_weight_mean:-108	plasma_protein_Q92945_FUBP2 feat_freq:0.1042, feat_weight_mean:45	tissue_protein_Q9H2D6_TARA feat_freq:0.1042, feat_weight_mean:64	freebayes_SNV_PCDH17 feat_freq:0.1042, feat_weight_mean:-132	freebayes_SNV_MTRNR2L7-ZNF248 feat_freq:0.1042, feat_weight_mean:-132	freebayes_SNV_QKI feat_freq:0.1042, feat_weight_mean:-127	freebayes_SNV_MIR6515 feat_freq:0.1042, feat_weight_mean:-127	freebayes_SNV_CBX5 feat_freq:0.1042, feat_weight_mean:-127	tissue_protein_Q15836_VAMP3 feat_freq:0.1042, feat_weight_mean:50	plasma_protein_O75369_FLNB feat_freq:0.1042, feat_weight_mean:57	tissue_protein_O00391_QSOX1 feat_freq:0.0833, feat_weight_mean:73	freebayes_SNV_FANCA feat_freq:0.0833, feat_weight_mean:-120	tissue_protein_Q9HAT2_SIAE feat_freq:0.0833, feat_weight_mean:-80	freebayes_SNV_CUL4A feat_freq:0.0833, feat_weight_mean:-135	freebayes_SNV_P2RY8 feat_freq:0.0833, feat_weight_mean:-135	freebayes_SNV_LAG3 feat_freq:0.0833, feat_weight_mean:-135	freebayes_SNV_FCGR2A feat_freq:0.0833, feat_weight_mean:-135	plasma_protein_Q6YN16_HSDL2 feat_freq:0.0833, feat_weight_mean:81	tissue_protein_Q96B97_SH3K1 feat_freq:0.0833, feat_weight_mean:122
192	('plasma_protein_', 'tissue_protein_', 'plasma_lipid_', 'CNV_', 'freebayes_SNV_')	48	0.770833	label_recurred	3052	L1_Norm_RF_Model	plasma_protein_P22352_GPX3 feat_freq:0.5000, feat_weight_mean:0	tissue_protein_P05388_RLA0 feat_freq:0.4583, feat_weight_mean:0	tissue_protein_Q96M96_FGD4 feat_freq:0.4583, feat_weight_mean:0	plasma_lipid_species_conc_PE(16:0/18:2) feat_freq:0.3958, feat_weight_mean:0	plasma_lipid_fatty_acid_comp_SM(FA20:0) feat_freq:0.3750, feat_weight_mean:0	plasma_protein_P01880_IGHD feat_freq:0.3125, feat_weight_mean:0	plasma_protein_P02787_TRFE feat_freq:0.3125, feat_weight_mean:0	plasma_protein_Q7Z5P9_MUC19 feat_freq:0.2917, feat_weight_mean:0	plasma_protein_P01011_AACT feat_freq:0.2708, feat_weight_mean:0	plasma_protein_P05160_F13B feat_freq:0.2292, feat_weight_mean:0	plasma_lipid_class_conc_PE feat_freq:0.2292, feat_weight_mean:0	plasma_protein_P02008_HBAZ feat_freq:0.2292, feat_weight_mean:0	plasma_protein_O75369_FLNB feat_freq:0.2292, feat_weight_mean:0	tissue_protein_Q6ZMP0_THSD4 feat_freq:0.2083, feat_weight_mean:0	plasma_protein_P02751_FINC feat_freq:0.2083, feat_weight_mean:0	tissue_protein_Q15836_VAMP3 feat_freq:0.1875, feat_weight_mean:0	plasma_lipid_class_comp_PC feat_freq:0.1875, feat_weight_mean:0	plasma_protein_P04083_ANXA1 feat_freq:0.1875, feat_weight_mean:0	tissue_protein_Q9HAT2_SIAE feat_freq:0.1875, feat_weight_mean:0	plasma_lipid_species_conc_DAG(18:1/18:2) feat_freq:0.1875, feat_weight_mean:0	CNV_CEP57 feat_freq:0.1667, feat_weight_mean:0	plasma_lipid_fatty_acid_conc_PE(FA18:0) feat_freq:0.1667, feat_weight_mean:0	plasma_lipid_fatty_acid_comp_HCER(FA22:1) feat_freq:0.1667, feat_weight_mean:0	tissue_protein_P26006_ITA3 feat_freq:0.1667, feat_weight_mean:0	tissue_protein_Q75N90_FBN3 feat_freq:0.1458, feat_weight_mean:0	CNV_IRF4 feat_freq:0.1458, feat_weight_mean:0	tissue_protein_P22059_OSBP1 feat_freq:0.1458, feat_weight_mean:0	CNV_TPMT feat_freq:0.1458, feat_weight_mean:0	plasma_protein_P11277_SPTB1 feat_freq:0.1458, feat_weight_mean:0	plasma_lipid_species_comp_HCER(22:1) feat_freq:0.1458, feat_weight_mean:0	plasma_lipid_species_conc_PE(16:0/18:1) feat_freq:0.1458, feat_weight_mean:0	plasma_protein_P23083_HV103 feat_freq:0.1458, feat_weight_mean:0	tissue_protein_O95249_GOSR1 feat_freq:0.1458, feat_weight_mean:0	tissue_protein_O00391_QSOX1 feat_freq:0.1458, feat_weight_mean:0	plasma_lipid_fatty_acid_conc_PE(FA16:0) feat_freq:0.1250, feat_weight_mean:0	plasma_protein_Q92496_FHR4 feat_freq:0.1250, feat_weight_mean:0	tissue_protein_P35900_K1C20 feat_freq:0.1250, feat_weight_mean:0	tissue_protein_Q96B97_SH3K1 feat_freq:0.1250, feat_weight_mean:0	tissue_protein_P41223_BUD31 feat_freq:0.1250, feat_weight_mean:0	plasma_protein_Q9P2T1_GMPR2 feat_freq:0.1250, feat_weight_mean:0	plasma_protein_P26640_SYVC feat_freq:0.1250, feat_weight_mean:0	plasma_protein_Q92945_FUBP2 feat_freq:0.1042, feat_weight_mean:0	plasma_lipid_fatty_acid_conc_DAG(FA18:2) feat_freq:0.1042, feat_weight_mean:0
193	('plasma_protein_', 'tissue_protein_', 'plasma_lipid_', 'CNV_', 'freebayes_SNV_')	48	0.645833	label_recurred	3052	L1_Norm_MLP_Model
194	('plasma_protein_', 'tissue_protein_', 'plasma_lipid_', 'CNV_', 'freebayes_SNV_')	48	0.666667	label_recurred	3052	RFE_LR_Model	plasma_protein_O75369_FLNB:1.0	plasma_protein_P01011_AACT:1.0	plasma_protein_O75882_ATRN:0.9791666666666666	plasma_protein_P01024_CO3:0.9791666666666666	plasma_protein_P01042_KNG1:0.9791666666666666	plasma_protein_P01593_KV101:0.9791666666666666	plasma_protein_P01781_HV320:0.9583333333333334	plasma_protein_O75390_CISY:0.9166666666666666	plasma_protein_O95445_APOM:0.9166666666666666	plasma_protein_P01859_IGHG2:0.8958333333333334	plasma_protein_P01877_IGHA2:0.8125	plasma_protein_A0M8Q6_LAC7:0.6875	plasma_protein_P01616_KV203:0.625	plasma_protein_P02656_APOC3:0.5208333333333334	plasma_protein_P01780_HV319:0.4791666666666667	plasma_protein_P22352_GPX3:0.2916666666666667	plasma_protein_P00747_PLMN:0.2916666666666667	plasma_protein_P02671_FIBA:0.22916666666666666	plasma_protein_P01880_IGHD:0.1875	freebayes_SNV_ERG:0.16666666666666666	plasma_protein_P01861_IGHG4:0.16666666666666666	plasma_protein_P01008_ANT3:0.125	plasma_protein_P02654_APOC1:0.10416666666666667	plasma_protein_P02743_SAMP:0.10416666666666667	tissue_protein_Q96M96_FGD4:0.08333333333333333	plasma_protein_P01031_CO5:0.0625	plasma_protein_P04083_ANXA1:0.0625	plasma_protein_P01023_A2MG:0.041666666666666664	plasma_protein_P02748_CO9:0.041666666666666664	plasma_protein_P01764_HV303:0.041666666666666664	plasma_protein_P00966_ASSY:0.041666666666666664	plasma_protein_P01591_IGJ:0.020833333333333332	plasma_protein_P02745_C1QA:0.020833333333333332	plasma_protein_P01019_ANGT:0.020833333333333332	plasma_protein_P00751_CFAB:0.020833333333333332	freebayes_SNV_FCGR2A:0.020833333333333332	freebayes_SNV_P2RY8:0.020833333333333332	plasma_protein_P01714_LV301:0.020833333333333332	plasma_protein_P01860_IGHG3:0.020833333333333332	plasma_protein_P01601_KV109:0.020833333333333332	plasma_protein_P01767_HV306:0.020833333333333332	freebayes_SNV_APOB:0.020833333333333332
195	('plasma_protein_', 'tissue_protein_', 'plasma_lipid_', 'CNV_', 'freebayes_SNV_')	48	0.770833	label_recurred	3052	RFE_RF_Model	plasma_protein_O15212_PFD6:1.0	plasma_protein_O15230_LAMA5:1.0	plasma_protein_O43866_CD5L:1.0	plasma_protein_O75369_FLNB:1.0	plasma_protein_O75390_CISY:1.0	plasma_protein_O75882_ATRN:1.0	plasma_protein_O95445_APOM:1.0	plasma_protein_P00450_CERU:1.0	plasma_protein_P00734_THRB:1.0	plasma_protein_P00736_C1R:1.0	plasma_protein_P00738_HPT:1.0	plasma_protein_P00746_CFAD:1.0	plasma_protein_P00747_PLMN:0.8958333333333334	plasma_protein_O14980_XPO1:0.7708333333333334	plasma_protein_P00748_FA12:0.5	plasma_protein_O14791_APOL1:0.5	plasma_protein_P00751_CFAB:0.22916666666666666	plasma_protein_B9A064_IGLL5:0.10416666666666667
196	('plasma_protein_', 'plasma_lipid_', 'rna_expr_', 'clinical_')	40	0.675	label_deceased	2994	SVM_Model	rna_expr_NFE2L2 feat_freq:0.7750, feat_weight_mean:-141	plasma_lipid_species_comp_PE(16:0/18:2) feat_freq:0.6750, feat_weight_mean:135	plasma_protein_Q96JQ2_CLMN feat_freq:0.6500, feat_weight_mean:188	plasma_protein_Q96HR3_MED30 feat_freq:0.6250, feat_weight_mean:-145	plasma_protein_P45974_UBP5 feat_freq:0.6000, feat_weight_mean:159	plasma_protein_P01781_HV320 feat_freq:0.5750, feat_weight_mean:-218	rna_expr_ACSL3 feat_freq:0.5750, feat_weight_mean:-188	plasma_lipid_species_conc_PE(16:0/18:2) feat_freq:0.5750, feat_weight_mean:199	plasma_lipid_fatty_acid_comp_PE(FA20:4) feat_freq:0.5500, feat_weight_mean:-160	plasma_protein_P02774_VTDB feat_freq:0.5250, feat_weight_mean:233	plasma_protein_P22352_GPX3 feat_freq:0.4750, feat_weight_mean:-245	rna_expr_NBPF26 feat_freq:0.4500, feat_weight_mean:227	plasma_protein_P11277_SPTB1 feat_freq:0.4500, feat_weight_mean:267	rna_expr_ABHD2 feat_freq:0.4250, feat_weight_mean:-221	plasma_protein_P54578_UBP14 feat_freq:0.4250, feat_weight_mean:-259	rna_expr_YY1AP1 feat_freq:0.4000, feat_weight_mean:-268	rna_expr_SRSF4 feat_freq:0.3250, feat_weight_mean:299	plasma_protein_P35858_ALS feat_freq:0.3250, feat_weight_mean:326	plasma_protein_P02746_C1QB feat_freq:0.3250, feat_weight_mean:-301	plasma_protein_Q03591_FHR1 feat_freq:0.3250, feat_weight_mean:308	plasma_protein_O75369_FLNB feat_freq:0.3250, feat_weight_mean:281	plasma_protein_P20742_PZP feat_freq:0.2500, feat_weight_mean:-398	rna_expr_CPNE3 feat_freq:0.2500, feat_weight_mean:-441	plasma_protein_P13797_PLST feat_freq:0.2000, feat_weight_mean:-537	plasma_protein_P13671_CO6 feat_freq:0.1750, feat_weight_mean:613	plasma_protein_P04196_HRG feat_freq:0.1750, feat_weight_mean:-549	clinical_Surgical_Margins_Summary_ord feat_freq:0.1750, feat_weight_mean:553	plasma_protein_P62993_GRB2 feat_freq:0.1500, feat_weight_mean:701	clinical_secondary_diagnosis_onehot__j9601 feat_freq:0.1500, feat_weight_mean:-760	clinical_secondary_diagnosis_onehot__e1165.3 feat_freq:0.1500, feat_weight_mean:-760	plasma_protein_P11021_GRP78 feat_freq:0.1250, feat_weight_mean:761	plasma_protein_A0M8Q6_LAC7 feat_freq:0.1250, feat_weight_mean:-940	plasma_lipid_species_comp_DAG(16:0/18:0) feat_freq:0.1250, feat_weight_mean:-728	plasma_protein_P01593_KV101 feat_freq:0.1250, feat_weight_mean:-845	plasma_protein_P0C0L5_CO4B feat_freq:0.1250, feat_weight_mean:-764	plasma_protein_Q7Z7G0_TARSH feat_freq:0.1000, feat_weight_mean:922	plasma_lipid_species_conc_PC(18:2/20:3) feat_freq:0.1000, feat_weight_mean:1093	rna_expr_TOMM7 feat_freq:0.1000, feat_weight_mean:-1011	plasma_protein_Q6NZI2_PTRF feat_freq:0.1000, feat_weight_mean:-1148	plasma_protein_Q14112_NID2 feat_freq:0.0750, feat_weight_mean:1478	plasma_protein_P01591_IGJ feat_freq:0.0750, feat_weight_mean:1398	rna_expr_WWC2 feat_freq:0.0750, feat_weight_mean:1092	clinical_secondary_diagnosis_onehot__e785.2 feat_freq:0.0750, feat_weight_mean:-1300
197	('plasma_protein_', 'plasma_lipid_', 'rna_expr_', 'clinical_')	40	0.675	label_deceased	2994	PCA_LR_Model
198	('plasma_protein_', 'plasma_lipid_', 'rna_expr_', 'clinical_')	40	0.625	label_deceased	2994	L1_Norm_SVM_Model	plasma_protein_P01781_HV320 feat_freq:0.3000, feat_weight_mean:-27	plasma_protein_P11277_SPTB1 feat_freq:0.3000, feat_weight_mean:24	plasma_protein_P02774_VTDB feat_freq:0.2500, feat_weight_mean:30	rna_expr_NFE2L2 feat_freq:0.2500, feat_weight_mean:-19	plasma_lipid_species_conc_PE(16:0/18:2) feat_freq:0.2250, feat_weight_mean:23	plasma_protein_Q14112_NID2 feat_freq:0.2000, feat_weight_mean:44	rna_expr_ABHD2 feat_freq:0.2000, feat_weight_mean:-37	plasma_lipid_species_comp_PE(16:0/18:2) feat_freq:0.1750, feat_weight_mean:22	plasma_protein_P45974_UBP5 feat_freq:0.1750, feat_weight_mean:37	rna_expr_NBPF26 feat_freq:0.1500, feat_weight_mean:27	clinical_secondary_diagnosis_onehot__j9601 feat_freq:0.1500, feat_weight_mean:-54	clinical_secondary_diagnosis_onehot__e1165.3 feat_freq:0.1500, feat_weight_mean:-54	plasma_protein_P02671_FIBA feat_freq:0.1500, feat_weight_mean:66	plasma_protein_P20742_PZP feat_freq:0.1500, feat_weight_mean:-56	clinical_Surgical_Margins_Summary_ord feat_freq:0.1250, feat_weight_mean:41	plasma_protein_P22352_GPX3 feat_freq:0.1250, feat_weight_mean:-47	rna_expr_CPNE3 feat_freq:0.1250, feat_weight_mean:-65	plasma_protein_P54578_UBP14 feat_freq:0.1250, feat_weight_mean:-49	clinical_secondary_diagnosis_onehot__i5033 feat_freq:0.1250, feat_weight_mean:-80	clinical_secondary_diagnosis_onehot__k560 feat_freq:0.1250, feat_weight_mean:-80	clinical_secondary_diagnosis_onehot__n390.2 feat_freq:0.1250, feat_weight_mean:-80	clinical_secondary_diagnosis_onehot__i130 feat_freq:0.1250, feat_weight_mean:-80	clinical_secondary_diagnosis_onehot__n189.1 feat_freq:0.1250, feat_weight_mean:-80	clinical_secondary_diagnosis_onehot__e1122.1 feat_freq:0.1250, feat_weight_mean:-80	clinical_secondary_diagnosis_onehot__b952.1 feat_freq:0.1250, feat_weight_mean:-80	plasma_protein_Q03591_FHR1 feat_freq:0.1250, feat_weight_mean:58	rna_expr_SLC25A13 feat_freq:0.1250, feat_weight_mean:-81	rna_expr_ACSL3 feat_freq:0.1000, feat_weight_mean:-69	clinical_secondary_diagnosis_onehot__b9620 feat_freq:0.1000, feat_weight_mean:-112	clinical_secondary_diagnosis_onehot__b9689.1 feat_freq:0.1000, feat_weight_mean:-112	clinical_secondary_diagnosis_onehot__e6601.1 feat_freq:0.1000, feat_weight_mean:-112	clinical_secondary_diagnosis_onehot__r739.1 feat_freq:0.1000, feat_weight_mean:-112	plasma_protein_P01767_HV306 feat_freq:0.1000, feat_weight_mean:-83	plasma_protein_O75369_FLNB feat_freq:0.1000, feat_weight_mean:68	rna_expr_YEATS2 feat_freq:0.1000, feat_weight_mean:58	plasma_protein_Q7Z7G0_TARSH feat_freq:0.1000, feat_weight_mean:46	plasma_protein_Q96HR3_MED30 feat_freq:0.1000, feat_weight_mean:-55	clinical_secondary_diagnosis_onehot__e785.2 feat_freq:0.1000, feat_weight_mean:-77	plasma_lipid_species_conc_CE(20:5) feat_freq:0.1000, feat_weight_mean:-82	plasma_lipid_fatty_acid_conc_CE(FA20:5) feat_freq:0.1000, feat_weight_mean:-82	plasma_lipid_species_comp_CE(20:5) feat_freq:0.1000, feat_weight_mean:-92	plasma_lipid_fatty_acid_comp_CE(FA20:5) feat_freq:0.1000, feat_weight_mean:-92	rna_expr_PSMD5 feat_freq:0.1000, feat_weight_mean:68
199	('plasma_protein_', 'plasma_lipid_', 'rna_expr_', 'clinical_')	40	0.775	label_deceased	2994	L1_Norm_RF_Model	plasma_lipid_species_conc_PE(16:0/18:2) feat_freq:0.8250, feat_weight_mean:0	rna_expr_USP22 feat_freq:0.7250, feat_weight_mean:0	rna_expr_BMS1 feat_freq:0.5750, feat_weight_mean:0	rna_expr_YY1AP1 feat_freq:0.5750, feat_weight_mean:0	rna_expr_SRSF4 feat_freq:0.4250, feat_weight_mean:0	plasma_protein_P11277_SPTB1 feat_freq:0.4000, feat_weight_mean:0	rna_expr_NFE2L2 feat_freq:0.3500, feat_weight_mean:0	rna_expr_RNA5SP389 feat_freq:0.3500, feat_weight_mean:0	plasma_lipid_species_conc_PE(16:0/18:1) feat_freq:0.3500, feat_weight_mean:0	rna_expr_ABHD2 feat_freq:0.3250, feat_weight_mean:0	rna_expr_PSMD5 feat_freq:0.3000, feat_weight_mean:0	plasma_lipid_species_conc_DAG(18:1/18:2) feat_freq:0.3000, feat_weight_mean:0	plasma_protein_P01781_HV320 feat_freq:0.3000, feat_weight_mean:0	rna_expr_LRIG3 feat_freq:0.2750, feat_weight_mean:0	plasma_protein_P20810_ICAL feat_freq:0.2750, feat_weight_mean:0	plasma_protein_P0C0L5_CO4B feat_freq:0.2750, feat_weight_mean:0	rna_expr_ACSL3 feat_freq:0.2750, feat_weight_mean:0	plasma_lipid_fatty_acid_conc_DAG(FA18:2) feat_freq:0.2500, feat_weight_mean:0	plasma_lipid_fatty_acid_comp_SM(FA20:0) feat_freq:0.2500, feat_weight_mean:0	plasma_protein_P20742_PZP feat_freq:0.2500, feat_weight_mean:0	plasma_lipid_fatty_acid_conc_DAG(FA18:1) feat_freq:0.2250, feat_weight_mean:0	plasma_lipid_fatty_acid_comp_DAG(FA18:1) feat_freq:0.2000, feat_weight_mean:0	rna_expr_AKAP13 feat_freq:0.2000, feat_weight_mean:0	plasma_lipid_fatty_acid_comp_PE(FA20:4) feat_freq:0.1750, feat_weight_mean:0	plasma_lipid_species_comp_PE(16:0/18:2) feat_freq:0.1750, feat_weight_mean:0	plasma_protein_P01591_IGJ feat_freq:0.1750, feat_weight_mean:0	plasma_lipid_fatty_acid_comp_TAG(FA16:0) feat_freq:0.1750, feat_weight_mean:0	rna_expr_ANKRD13A feat_freq:0.1750, feat_weight_mean:0	rna_expr_NEDD9 feat_freq:0.1500, feat_weight_mean:0	plasma_lipid_fatty_acid_comp_TAG(FA14:1) feat_freq:0.1500, feat_weight_mean:0	plasma_lipid_fatty_acid_conc_TAG(FA20:4) feat_freq:0.1500, feat_weight_mean:0	plasma_lipid_fatty_acid_conc_TAG(FA16:1) feat_freq:0.1500, feat_weight_mean:0	plasma_lipid_fatty_acid_comp_DAG(FA20:0) feat_freq:0.1250, feat_weight_mean:0	plasma_lipid_species_conc_PC(18:2/20:3) feat_freq:0.1250, feat_weight_mean:0	rna_expr_DDI2 feat_freq:0.1250, feat_weight_mean:0	plasma_lipid_fatty_acid_conc_TAG(FA16:0) feat_freq:0.1250, feat_weight_mean:0	plasma_lipid_species_conc_PC(16:0/18:1) feat_freq:0.1250, feat_weight_mean:0	plasma_lipid_species_conc_PC(16:0/20:3) feat_freq:0.1000, feat_weight_mean:0	plasma_lipid_species_comp_DAG(16:0/18:0) feat_freq:0.1000, feat_weight_mean:0	rna_expr_UBE2Z feat_freq:0.1000, feat_weight_mean:0	rna_expr_NBPF26 feat_freq:0.1000, feat_weight_mean:0	plasma_lipid_species_conc_DAG(18:1/18:1) feat_freq:0.1000, feat_weight_mean:0	plasma_protein_P02751_FINC feat_freq:0.1000, feat_weight_mean:0
200	('plasma_protein_', 'plasma_lipid_', 'rna_expr_', 'clinical_')	40	0.725	label_deceased	2994	L1_Norm_MLP_Model
201	('plasma_protein_', 'plasma_lipid_', 'rna_expr_', 'clinical_')	40	0.725	label_deceased	2994	RFE_LR_Model	plasma_protein_A0M8Q6_LAC7:1.0	plasma_protein_O75369_FLNB:1.0	plasma_protein_P01011_AACT:1.0	plasma_protein_P01023_A2MG:1.0	plasma_protein_O14980_XPO1:0.975	plasma_protein_P01591_IGJ:0.975	plasma_protein_O95445_APOM:0.975	plasma_protein_O15230_LAMA5:0.95	plasma_protein_P01031_CO5:0.925	plasma_protein_P01593_KV101:0.85	plasma_protein_P01764_HV303:0.8	plasma_protein_P01767_HV306:0.775	plasma_protein_P01024_CO3:0.75	plasma_protein_P01780_HV319:0.675	plasma_protein_P01008_ANT3:0.525	plasma_protein_P01781_HV320:0.25	plasma_protein_O75882_ATRN:0.25	plasma_protein_P00734_THRB:0.175	plasma_protein_P11277_SPTB1:0.15	plasma_protein_P00746_CFAD:0.075	rna_expr_NBPF26:0.075	rna_expr_ABHD2:0.075	plasma_protein_P01616_KV203:0.075	plasma_protein_P01860_IGHG3:0.05	plasma_protein_P01880_IGHD:0.05	plasma_protein_P35858_ALS:0.05	clinical_secondary_diagnosis_onehot__b9620:0.05	plasma_protein_O14791_APOL1:0.05	plasma_protein_P22352_GPX3:0.05	plasma_protein_P01601_KV109:0.05	plasma_protein_P54578_UBP14:0.025	plasma_protein_O75390_CISY:0.025	plasma_protein_P02774_VTDB:0.025	rna_expr_TOMM7:0.025	clinical_secondary_diagnosis_onehot__i824z1:0.025	clinical_secondary_diagnosis_onehot__r739.1:0.025	plasma_lipid_species_conc_PE(16:0/18:2):0.025	plasma_protein_P00747_PLMN:0.025	rna_expr_YY1AP1:0.025	rna_expr_NFE2L2:0.025	rna_expr_ACSL3:0.025	plasma_protein_P01019_ANGT:0.025	plasma_protein_P00738_HPT:0.025
202	('plasma_protein_', 'plasma_lipid_', 'rna_expr_', 'clinical_')	40	0.775	label_deceased	2994	RFE_RF_Model	plasma_protein_O15212_PFD6:1.0	plasma_protein_O15230_LAMA5:1.0	plasma_protein_O43866_CD5L:1.0	plasma_protein_O75369_FLNB:1.0	plasma_protein_O75390_CISY:1.0	plasma_protein_O75882_ATRN:1.0	plasma_protein_O95445_APOM:1.0	plasma_protein_P00450_CERU:1.0	plasma_protein_P00734_THRB:1.0	plasma_protein_P00736_C1R:1.0	plasma_protein_P00738_HPT:0.9	plasma_protein_P00746_CFAD:0.8	plasma_protein_P00747_PLMN:0.725	plasma_protein_O14980_XPO1:0.675	plasma_protein_P00748_FA12:0.5	plasma_protein_O14791_APOL1:0.3	plasma_protein_P00751_CFAB:0.225	plasma_lipid_species_conc_PE(16:0/18:2):0.175	rna_expr_BMS1:0.125	plasma_protein_B9A064_IGLL5:0.075	plasma_lipid_species_conc_DAG(18:1/18:2):0.05	plasma_lipid_species_conc_PE(16:0/18:1):0.05	rna_expr_ABHD2:0.05	rna_expr_USP22:0.05	plasma_lipid_fatty_acid_comp_DAG(FA18:1):0.05	plasma_lipid_fatty_acid_conc_DAG(FA18:1):0.025	rna_expr_RNA5SP389:0.025	rna_expr_FRYL:0.025	rna_expr_USP40:0.025	plasma_protein_P11277_SPTB1:0.025	rna_expr_SRSF4:0.025	rna_expr_ANKRD13A:0.025	plasma_lipid_fatty_acid_conc_TAG(FA20:0):0.025	plasma_lipid_species_conc_PC(16:0/22:4):0.025	rna_expr_ACSL3:0.025
203	('plasma_protein_', 'plasma_lipid_', 'rna_expr_', 'clinical_')	40	0.575	label_recurred	2994	SVM_Model	plasma_lipid_species_comp_PE(16:0/18:2) feat_freq:1.0000, feat_weight_mean:112	plasma_lipid_species_conc_PE(16:0/18:2) feat_freq:1.0000, feat_weight_mean:130	rna_expr_NFE2L2 feat_freq:0.8750, feat_weight_mean:-127	plasma_protein_Q96JQ2_CLMN feat_freq:0.8000, feat_weight_mean:128	rna_expr_ACSL3 feat_freq:0.7000, feat_weight_mean:-156	plasma_protein_A0M8Q6_LAC7 feat_freq:0.6250, feat_weight_mean:-159	plasma_lipid_fatty_acid_comp_PE(FA20:4) feat_freq:0.6000, feat_weight_mean:-172	plasma_protein_P01011_AACT feat_freq:0.5500, feat_weight_mean:195	rna_expr_YY1AP1 feat_freq:0.5000, feat_weight_mean:-203	plasma_protein_P06310_KV206 feat_freq:0.4750, feat_weight_mean:-269	rna_expr_CPNE3 feat_freq:0.4750, feat_weight_mean:-225	rna_expr_NBPF26 feat_freq:0.4500, feat_weight_mean:227	plasma_protein_O75369_FLNB feat_freq:0.4000, feat_weight_mean:249	plasma_protein_P13797_PLST feat_freq:0.3750, feat_weight_mean:-263	plasma_protein_P02774_VTDB feat_freq:0.3500, feat_weight_mean:312	plasma_protein_P12277_KCRB feat_freq:0.3000, feat_weight_mean:341	plasma_protein_P11021_GRP78 feat_freq:0.2750, feat_weight_mean:362	plasma_lipid_fatty_acid_comp_SM(FA20:0) feat_freq:0.2750, feat_weight_mean:388	plasma_protein_Q96HR3_MED30 feat_freq:0.2500, feat_weight_mean:-400	plasma_lipid_fatty_acid_comp_PE(FA18:2) feat_freq:0.2500, feat_weight_mean:394	rna_expr_TOMM7 feat_freq:0.2250, feat_weight_mean:-492	clinical_Radiation_Summary_ord feat_freq:0.1750, feat_weight_mean:-654	plasma_protein_P22352_GPX3 feat_freq:0.1750, feat_weight_mean:-667	plasma_protein_P11277_SPTB1 feat_freq:0.1750, feat_weight_mean:620	plasma_protein_Q92496_FHR4 feat_freq:0.1500, feat_weight_mean:661	clinical_secondary_diagnosis_onehot__r739.1 feat_freq:0.1250, feat_weight_mean:-796	plasma_protein_P45974_UBP5 feat_freq:0.1250, feat_weight_mean:889	plasma_protein_P62993_GRB2 feat_freq:0.1250, feat_weight_mean:934	plasma_lipid_species_conc_PE(16:0/18:1) feat_freq:0.1250, feat_weight_mean:845	plasma_lipid_species_conc_PC(16:0/14:0) feat_freq:0.1250, feat_weight_mean:-889	rna_expr_MYL6 feat_freq:0.1250, feat_weight_mean:759	plasma_lipid_species_comp_LPE(20:4) feat_freq:0.1000, feat_weight_mean:-1099	clinical_secondary_diagnosis_onehot__b9689.1 feat_freq:0.1000, feat_weight_mean:-995	clinical_secondary_diagnosis_onehot__e6601.1 feat_freq:0.1000, feat_weight_mean:-995	plasma_lipid_species_conc_PC(16:0/18:2) feat_freq:0.1000, feat_weight_mean:999	plasma_protein_Q7Z5P9_MUC19 feat_freq:0.1000, feat_weight_mean:947	rna_expr_SRSF4 feat_freq:0.1000, feat_weight_mean:1141	plasma_lipid_fatty_acid_comp_DAG(FA18:2) feat_freq:0.0750, feat_weight_mean:1210	plasma_lipid_fatty_acid_comp_LPE(FA20:4) feat_freq:0.0750, feat_weight_mean:-1465	clinical_secondary_diagnosis_onehot__z6841 feat_freq:0.0750, feat_weight_mean:-1327	clinical_secondary_diagnosis_onehot__i824z1 feat_freq:0.0750, feat_weight_mean:-1327	clinical_secondary_diagnosis_onehot__b9620 feat_freq:0.0750, feat_weight_mean:-1327	clinical_secondary_diagnosis_onehot__z87442.1 feat_freq:0.0750, feat_weight_mean:-1283
204	('plasma_protein_', 'plasma_lipid_', 'rna_expr_', 'clinical_')	40	0.8	label_recurred	2994	PCA_LR_Model
205	('plasma_protein_', 'plasma_lipid_', 'rna_expr_', 'clinical_')	40	0.625	label_recurred	2994	L1_Norm_SVM_Model	plasma_lipid_species_conc_PE(16:0/18:2) feat_freq:0.4250, feat_weight_mean:9	rna_expr_NFE2L2 feat_freq:0.3000, feat_weight_mean:-16	plasma_lipid_species_comp_PE(16:0/18:2) feat_freq:0.3000, feat_weight_mean:13	rna_expr_CPNE3 feat_freq:0.2750, feat_weight_mean:-35	rna_expr_TOMM7 feat_freq:0.2000, feat_weight_mean:-45	rna_expr_ACSL3 feat_freq:0.2000, feat_weight_mean:-28	plasma_protein_O75369_FLNB feat_freq:0.2000, feat_weight_mean:18	plasma_lipid_fatty_acid_comp_PE(FA20:4) feat_freq:0.1750, feat_weight_mean:-24	rna_expr_YY1AP1 feat_freq:0.1750, feat_weight_mean:-38	plasma_protein_P13671_CO6 feat_freq:0.1500, feat_weight_mean:47	clinical_secondary_diagnosis_onehot__e871 feat_freq:0.1500, feat_weight_mean:-56	clinical_secondary_diagnosis_onehot__i480 feat_freq:0.1500, feat_weight_mean:-56	clinical_secondary_diagnosis_onehot__e669 feat_freq:0.1500, feat_weight_mean:-45	plasma_protein_P06310_KV206 feat_freq:0.1500, feat_weight_mean:-62	rna_expr_LRRK1 feat_freq:0.1250, feat_weight_mean:-56	plasma_protein_P13797_PLST feat_freq:0.1250, feat_weight_mean:-74	rna_expr_APLP2 feat_freq:0.1250, feat_weight_mean:-36	plasma_protein_Q96JQ2_CLMN feat_freq:0.1250, feat_weight_mean:60	plasma_lipid_fatty_acid_comp_SM(FA20:0) feat_freq:0.1000, feat_weight_mean:70	plasma_protein_P02008_HBAZ feat_freq:0.1000, feat_weight_mean:-65	plasma_protein_P08571_CD14 feat_freq:0.1000, feat_weight_mean:77	rna_expr_LYZ feat_freq:0.1000, feat_weight_mean:-104	rna_expr_ZC4H2 feat_freq:0.1000, feat_weight_mean:-57	plasma_protein_P11277_SPTB1 feat_freq:0.1000, feat_weight_mean:66	clinical_secondary_diagnosis_onehot__k567.1 feat_freq:0.1000, feat_weight_mean:-75	clinical_secondary_diagnosis_onehot__e876 feat_freq:0.1000, feat_weight_mean:-75	clinical_secondary_diagnosis_onehot__g8918.1 feat_freq:0.1000, feat_weight_mean:-75	clinical_secondary_diagnosis_onehot__e119.3 feat_freq:0.1000, feat_weight_mean:-75	clinical_secondary_diagnosis_onehot__k219.3 feat_freq:0.1000, feat_weight_mean:-75	clinical_secondary_diagnosis_onehot__i10.6 feat_freq:0.1000, feat_weight_mean:-75	clinical_secondary_diagnosis_onehot__e785.7 feat_freq:0.1000, feat_weight_mean:-75	rna_expr_SRSF4 feat_freq:0.1000, feat_weight_mean:73	plasma_protein_Q99460_PSMD1 feat_freq:0.1000, feat_weight_mean:65	clinical_Radiation_Summary_ord feat_freq:0.1000, feat_weight_mean:-38	plasma_protein_A0M8Q6_LAC7 feat_freq:0.1000, feat_weight_mean:-55	plasma_protein_P07195_LDHB feat_freq:0.1000, feat_weight_mean:-70	clinical_secondary_diagnosis_onehot__j189 feat_freq:0.0750, feat_weight_mean:-100	clinical_secondary_diagnosis_onehot__e1129 feat_freq:0.0750, feat_weight_mean:-100	clinical_secondary_diagnosis_onehot__j449 feat_freq:0.0750, feat_weight_mean:-100	clinical_secondary_diagnosis_onehot__e118 feat_freq:0.0750, feat_weight_mean:-100	clinical_secondary_diagnosis_onehot__j9811.2 feat_freq:0.0750, feat_weight_mean:-100	clinical_secondary_diagnosis_onehot__h409 feat_freq:0.0750, feat_weight_mean:-100	clinical_secondary_diagnosis_onehot__k5900.2 feat_freq:0.0750, feat_weight_mean:-100
206	('plasma_protein_', 'plasma_lipid_', 'rna_expr_', 'clinical_')	40	0.75	label_recurred	2994	L1_Norm_RF_Model	plasma_lipid_species_conc_PE(16:0/18:2) feat_freq:0.9250, feat_weight_mean:0	plasma_lipid_fatty_acid_comp_SM(FA20:0) feat_freq:0.7000, feat_weight_mean:0	plasma_lipid_species_conc_PE(16:0/18:1) feat_freq:0.6500, feat_weight_mean:0	rna_expr_YY1AP1 feat_freq:0.5000, feat_weight_mean:0	rna_expr_ACSL3 feat_freq:0.5000, feat_weight_mean:0	rna_expr_NFE2L2 feat_freq:0.4000, feat_weight_mean:0	plasma_protein_P13797_PLST feat_freq:0.3750, feat_weight_mean:0	plasma_lipid_species_conc_DAG(18:1/18:2) feat_freq:0.3500, feat_weight_mean:0	plasma_lipid_species_comp_PE(16:0/18:2) feat_freq:0.3250, feat_weight_mean:0	plasma_lipid_fatty_acid_comp_PE(FA20:4) feat_freq:0.3250, feat_weight_mean:0	plasma_protein_P01011_AACT feat_freq:0.3250, feat_weight_mean:0	rna_expr_USP22 feat_freq:0.3250, feat_weight_mean:0	rna_expr_APOL2 feat_freq:0.3000, feat_weight_mean:0	plasma_lipid_fatty_acid_conc_SM(FA20:0) feat_freq:0.2750, feat_weight_mean:0	rna_expr_SAMD4A feat_freq:0.2250, feat_weight_mean:0	rna_expr_DDI2 feat_freq:0.2000, feat_weight_mean:0	rna_expr_ARHGEF3 feat_freq:0.2000, feat_weight_mean:0	plasma_lipid_class_comp_PC feat_freq:0.2000, feat_weight_mean:0	rna_expr_BMS1 feat_freq:0.2000, feat_weight_mean:0	plasma_lipid_fatty_acid_conc_DAG(FA18:2) feat_freq:0.2000, feat_weight_mean:0	rna_expr_KANSL1L feat_freq:0.1750, feat_weight_mean:0	plasma_lipid_class_conc_PE feat_freq:0.1750, feat_weight_mean:0	rna_expr_CPNE3 feat_freq:0.1750, feat_weight_mean:0	rna_expr_NIPAL2 feat_freq:0.1750, feat_weight_mean:0	rna_expr_TOMM7 feat_freq:0.1750, feat_weight_mean:0	rna_expr_DDX60L feat_freq:0.1750, feat_weight_mean:0	rna_expr_NBPF26 feat_freq:0.1500, feat_weight_mean:0	plasma_lipid_class_conc_TAG feat_freq:0.1500, feat_weight_mean:0	plasma_lipid_fatty_acid_conc_DAG(FA18:1) feat_freq:0.1500, feat_weight_mean:0	rna_expr_MYL6 feat_freq:0.1500, feat_weight_mean:0	rna_expr_ANKRD13A feat_freq:0.1250, feat_weight_mean:0	rna_expr_PLEKHG2 feat_freq:0.1250, feat_weight_mean:0	rna_expr_PSMD5 feat_freq:0.1250, feat_weight_mean:0	rna_expr_MLXIP feat_freq:0.1250, feat_weight_mean:0	rna_expr_PRRC2C feat_freq:0.1250, feat_weight_mean:0	rna_expr_ATAD3A feat_freq:0.1250, feat_weight_mean:0	rna_expr_MTR feat_freq:0.1250, feat_weight_mean:0	rna_expr_PPP4R3B feat_freq:0.1000, feat_weight_mean:0	plasma_lipid_fatty_acid_conc_PC(FA18:2) feat_freq:0.1000, feat_weight_mean:0	rna_expr_GRAMD2B feat_freq:0.1000, feat_weight_mean:0	plasma_protein_Q92496_FHR4 feat_freq:0.1000, feat_weight_mean:0	plasma_lipid_fatty_acid_conc_PE(FA16:0) feat_freq:0.1000, feat_weight_mean:0	plasma_lipid_species_comp_PE(16:0/18:1) feat_freq:0.1000, feat_weight_mean:0
207	('plasma_protein_', 'plasma_lipid_', 'rna_expr_', 'clinical_')	40	0.775	label_recurred	2994	L1_Norm_MLP_Model
208	('plasma_protein_', 'plasma_lipid_', 'rna_expr_', 'clinical_')	40	0.85	label_recurred	2994	RFE_LR_Model	plasma_protein_A0M8Q6_LAC7:1.0	plasma_protein_O75369_FLNB:1.0	plasma_protein_P01009_A1AT:0.975	plasma_protein_P01011_AACT:0.975	plasma_protein_P01593_KV101:0.975	plasma_protein_P01601_KV109:0.95	plasma_protein_P01714_LV301:0.9	plasma_protein_P01767_HV306:0.9	plasma_protein_P01780_HV319:0.875	plasma_protein_P01591_IGJ:0.85	plasma_protein_P01781_HV320:0.65	plasma_protein_O15230_LAMA5:0.625	plasma_protein_P01859_IGHG2:0.525	plasma_lipid_species_conc_PE(16:0/18:2):0.45	plasma_protein_P01861_IGHG4:0.425	plasma_protein_P01860_IGHG3:0.35	plasma_lipid_species_comp_PE(16:0/18:2):0.3	clinical_secondary_diagnosis_onehot__e6601.1:0.2	clinical_secondary_diagnosis_onehot__z6841:0.175	clinical_secondary_diagnosis_onehot__b9689.1:0.175	plasma_protein_P01880_IGHD:0.175	plasma_protein_B9A064_IGLL5:0.125	rna_expr_NFE2L2:0.125	plasma_protein_P00746_CFAD:0.125	clinical_secondary_diagnosis_onehot__b9620:0.1	clinical_secondary_diagnosis_onehot__i824z1:0.1	plasma_protein_P00748_FA12:0.1	plasma_protein_O14980_XPO1:0.075	clinical_secondary_diagnosis_onehot__r739.1:0.075	plasma_protein_O14791_APOL1:0.05	plasma_protein_O15212_PFD6:0.05	plasma_protein_P00450_CERU:0.05	plasma_protein_P00734_THRB:0.05	plasma_protein_P01019_ANGT:0.05	plasma_protein_P01042_KNG1:0.05	plasma_protein_P01608_KV116:0.05	plasma_protein_P02649_APOE:0.05	rna_expr_ACSL3:0.05	plasma_protein_O75390_CISY:0.025	plasma_protein_P01023_A2MG:0.025	plasma_lipid_fatty_acid_comp_SM(FA20:0):0.025	plasma_protein_P00738_HPT:0.025	plasma_protein_P01024_CO3:0.025
209	('plasma_protein_', 'plasma_lipid_', 'rna_expr_', 'clinical_')	40	0.75	label_recurred	2994	RFE_RF_Model	plasma_protein_O15212_PFD6:1.0	plasma_protein_O15230_LAMA5:1.0	plasma_protein_O43866_CD5L:1.0	plasma_protein_O75369_FLNB:1.0	plasma_protein_O75390_CISY:1.0	plasma_protein_O75882_ATRN:1.0	plasma_protein_O95445_APOM:1.0	plasma_protein_P00450_CERU:1.0	plasma_protein_P00734_THRB:1.0	plasma_protein_P00736_C1R:0.825	plasma_protein_P00738_HPT:0.675	plasma_lipid_species_conc_PE(16:0/18:2):0.55	plasma_protein_O14980_XPO1:0.475	plasma_protein_P00746_CFAD:0.35	plasma_protein_P00747_PLMN:0.325	plasma_protein_P00748_FA12:0.275	plasma_protein_O14791_APOL1:0.25	plasma_lipid_species_conc_PE(16:0/18:1):0.25	plasma_lipid_fatty_acid_comp_SM(FA20:0):0.2	plasma_protein_P00751_CFAB:0.2	plasma_lipid_species_conc_DAG(16:0/18:2):0.125	plasma_lipid_species_conc_DAG(18:1/18:2):0.1	rna_expr_SAMD4A:0.1	plasma_lipid_class_comp_PC:0.1	plasma_lipid_fatty_acid_conc_DAG(FA18:2):0.1	rna_expr_DDI2:0.075	plasma_lipid_species_comp_PE(16:0/18:2):0.075	rna_expr_ACSL3:0.075	rna_expr_USP22:0.075	rna_expr_BMS1:0.05	plasma_lipid_fatty_acid_conc_PE(FA18:2):0.05	plasma_lipid_class_conc_TAG:0.05	plasma_protein_P13797_PLST:0.05	rna_expr_FRYL:0.05	plasma_lipid_fatty_acid_comp_PE(FA20:4):0.05	rna_expr_NFE2L2:0.05	plasma_protein_B9A064_IGLL5:0.025	rna_expr_ANKRD13A:0.025	plasma_protein_P01011_AACT:0.025	plasma_lipid_species_comp_PE(16:0/18:1):0.025	rna_expr_CHD2:0.025	plasma_lipid_class_conc_PE:0.025	rna_expr_PXDN:0.025
210	('plasma_protein_', 'tissue_protein_', 'pathology_NF', 'CNV_', 'freebayes_SNV_', 'rna_expr_')	39	0.666667	label_deceased	5465	SVM_Model	plasma_protein_P22352_GPX3 feat_freq:0.8205, feat_weight_mean:-136	tissue_protein_Q9H492_MLP3A feat_freq:0.7692, feat_weight_mean:-140	rna_expr_ZNF704 feat_freq:0.6410, feat_weight_mean:-161	rna_expr_YY1AP1 feat_freq:0.6154, feat_weight_mean:-179	tissue_protein_P27658_CO8A1 feat_freq:0.5897, feat_weight_mean:-167	plasma_protein_P11277_SPTB1 feat_freq:0.5897, feat_weight_mean:183	plasma_protein_P01781_HV320 feat_freq:0.5385, feat_weight_mean:-193	rna_expr_NFE2L2 feat_freq:0.5128, feat_weight_mean:-221	plasma_protein_P11021_GRP78 feat_freq:0.4872, feat_weight_mean:219	tissue_protein_Q12768_WASC5 feat_freq:0.4359, feat_weight_mean:-223	plasma_protein_Q7Z7G0_TARSH feat_freq:0.4103, feat_weight_mean:252	plasma_protein_P45974_UBP5 feat_freq:0.3846, feat_weight_mean:234	plasma_protein_P06310_KV206 feat_freq:0.3590, feat_weight_mean:-291	CNV_PPP1R15A feat_freq:0.3077, feat_weight_mean:-339	tissue_protein_P55160_NCKPL feat_freq:0.2821, feat_weight_mean:352	rna_expr_ACSL3 feat_freq:0.2564, feat_weight_mean:-394	plasma_protein_P01593_KV101 feat_freq:0.2564, feat_weight_mean:-466	rna_expr_NBPF26 feat_freq:0.2308, feat_weight_mean:469	plasma_protein_Q14112_NID2 feat_freq:0.2308, feat_weight_mean:496	freebayes_SNV_TGFBR1 feat_freq:0.2051, feat_weight_mean:-478	plasma_protein_Q03591_FHR1 feat_freq:0.2051, feat_weight_mean:444	tissue_protein_P08185_CBG feat_freq:0.2051, feat_weight_mean:-503	freebayes_SNV_ERG feat_freq:0.1795, feat_weight_mean:-547	tissue_protein_P27701_CD82 feat_freq:0.1795, feat_weight_mean:-602	rna_expr_SRSF4 feat_freq:0.1795, feat_weight_mean:553	rna_expr_TOMM7 feat_freq:0.1795, feat_weight_mean:-646	plasma_protein_P02746_C1QB feat_freq:0.1795, feat_weight_mean:-550	plasma_protein_P55290_CAD13 feat_freq:0.1795, feat_weight_mean:560	CNV_CEP57 feat_freq:0.1538, feat_weight_mean:-762	tissue_protein_P12277_KCRB feat_freq:0.1282, feat_weight_mean:764	plasma_protein_Q99460_PSMD1 feat_freq:0.1282, feat_weight_mean:733	tissue_protein_Q68EM7_RHG17 feat_freq:0.1282, feat_weight_mean:863	plasma_protein_P02774_VTDB feat_freq:0.1282, feat_weight_mean:864	rna_expr_TIPARP feat_freq:0.1282, feat_weight_mean:-784	CNV_NT5C2 feat_freq:0.1026, feat_weight_mean:874	CNV_TBC1D12 feat_freq:0.1026, feat_weight_mean:875	plasma_protein_O75369_FLNB feat_freq:0.1026, feat_weight_mean:1002	plasma_protein_P28066_PSA5 feat_freq:0.1026, feat_weight_mean:1098	plasma_protein_P20742_PZP feat_freq:0.1026, feat_weight_mean:-967	CNV_MRE11 feat_freq:0.1026, feat_weight_mean:-1082	tissue_protein_O43765_SGTA feat_freq:0.0769, feat_weight_mean:-1295	plasma_protein_Q96HR3_MED30 feat_freq:0.0769, feat_weight_mean:-1306	CNV_SMC3 feat_freq:0.0769, feat_weight_mean:1165
211	('plasma_protein_', 'tissue_protein_', 'pathology_NF', 'CNV_', 'freebayes_SNV_', 'rna_expr_')	39	0.717949	label_deceased	5465	PCA_LR_Model
212	('plasma_protein_', 'tissue_protein_', 'pathology_NF', 'CNV_', 'freebayes_SNV_', 'rna_expr_')	39	0.589744	label_deceased	5465	L1_Norm_SVM_Model	rna_expr_ZNF704 feat_freq:0.2821, feat_weight_mean:-25	freebayes_SNV_ERG feat_freq:0.2564, feat_weight_mean:-46	plasma_protein_P22352_GPX3 feat_freq:0.2308, feat_weight_mean:-41	tissue_protein_Q9H492_MLP3A feat_freq:0.2051, feat_weight_mean:-39	plasma_protein_Q03591_FHR1 feat_freq:0.2051, feat_weight_mean:30	freebayes_SNV_TGFBR1 feat_freq:0.2051, feat_weight_mean:-35	tissue_protein_P27701_CD82 feat_freq:0.1795, feat_weight_mean:-44	tissue_protein_P27658_CO8A1 feat_freq:0.1795, feat_weight_mean:-45	freebayes_SNV_PIK3CB feat_freq:0.1795, feat_weight_mean:-44	freebayes_SNV_MAPK12 feat_freq:0.1795, feat_weight_mean:-44	plasma_protein_P02545_LMNA feat_freq:0.1538, feat_weight_mean:67	freebayes_SNV_PSMB6 feat_freq:0.1538, feat_weight_mean:-64	freebayes_SNV_CBFB feat_freq:0.1538, feat_weight_mean:-51	freebayes_SNV_CYP2D6 feat_freq:0.1538, feat_weight_mean:-51	rna_expr_RNA5SP389 feat_freq:0.1538, feat_weight_mean:56	tissue_protein_O95070_YIF1A feat_freq:0.1282, feat_weight_mean:63	tissue_protein_P35900_K1C20 feat_freq:0.1282, feat_weight_mean:68	plasma_protein_P01781_HV320 feat_freq:0.1282, feat_weight_mean:-65	freebayes_SNV_SPEN feat_freq:0.1282, feat_weight_mean:-71	freebayes_SNV_MIB1 feat_freq:0.1282, feat_weight_mean:-71	freebayes_SNV_KLLN feat_freq:0.1282, feat_weight_mean:-71	freebayes_SNV_IDO1 feat_freq:0.1282, feat_weight_mean:-71	freebayes_SNV_EPCAM feat_freq:0.1282, feat_weight_mean:-71	freebayes_SNV_CBLC feat_freq:0.1026, feat_weight_mean:-85	freebayes_SNV_FUBP1 feat_freq:0.1026, feat_weight_mean:-85	freebayes_SNV_KMT2A feat_freq:0.1026, feat_weight_mean:-85	freebayes_SNV_DIS3L2 feat_freq:0.1026, feat_weight_mean:-85	freebayes_SNV_BAP1 feat_freq:0.1026, feat_weight_mean:-85	freebayes_SNV_SYNDIG1 feat_freq:0.1026, feat_weight_mean:-85	freebayes_SNV_MYL1 feat_freq:0.1026, feat_weight_mean:-85	freebayes_SNV_MYC feat_freq:0.1026, feat_weight_mean:-85	freebayes_SNV_PRCC feat_freq:0.1026, feat_weight_mean:-85	plasma_protein_P11021_GRP78 feat_freq:0.1026, feat_weight_mean:85	plasma_protein_Q96HR3_MED30 feat_freq:0.1026, feat_weight_mean:-59	tissue_protein_Q9NUV9_GIMA4 feat_freq:0.1026, feat_weight_mean:69	plasma_protein_Q13451_FKBP5 feat_freq:0.1026, feat_weight_mean:66	plasma_protein_Q96JQ2_CLMN feat_freq:0.1026, feat_weight_mean:45	rna_expr_TOMM7 feat_freq:0.1026, feat_weight_mean:-94	freebayes_SNV_FGF20 feat_freq:0.1026, feat_weight_mean:-88	freebayes_SNV_OCIAD2-CWH43 feat_freq:0.1026, feat_weight_mean:-88	freebayes_SNV_HLA-DOA.6 feat_freq:0.1026, feat_weight_mean:-88	freebayes_SNV_PBRM1 feat_freq:0.1026, feat_weight_mean:-88	freebayes_SNV_FANCA feat_freq:0.1026, feat_weight_mean:-88
213	('plasma_protein_', 'tissue_protein_', 'pathology_NF', 'CNV_', 'freebayes_SNV_', 'rna_expr_')	39	0.692308	label_deceased	5465	L1_Norm_RF_Model	rna_expr_USP22 feat_freq:0.5128, feat_weight_mean:0	tissue_protein_P27658_CO8A1 feat_freq:0.4359, feat_weight_mean:0	rna_expr_SRSF4 feat_freq:0.4103, feat_weight_mean:0	rna_expr_YY1AP1 feat_freq:0.4103, feat_weight_mean:0	tissue_protein_Q9H492_MLP3A feat_freq:0.4103, feat_weight_mean:0	rna_expr_BMS1 feat_freq:0.3846, feat_weight_mean:0	rna_expr_NFE2L2 feat_freq:0.3590, feat_weight_mean:0	pathology_NF5_0.95 feat_freq:0.2564, feat_weight_mean:0	plasma_protein_P0C0L5_CO4B feat_freq:0.2564, feat_weight_mean:0	tissue_protein_P04075_ALDOA feat_freq:0.2308, feat_weight_mean:0	tissue_protein_P05388_RLA0 feat_freq:0.2308, feat_weight_mean:0	rna_expr_KANSL1L feat_freq:0.1795, feat_weight_mean:0	tissue_protein_P27701_CD82 feat_freq:0.1795, feat_weight_mean:0	plasma_protein_P20742_PZP feat_freq:0.1795, feat_weight_mean:0	pathology_NF4_std feat_freq:0.1795, feat_weight_mean:0	rna_expr_MYL6 feat_freq:0.1538, feat_weight_mean:0	pathology_NF1_75% feat_freq:0.1538, feat_weight_mean:0	rna_expr_YBX1 feat_freq:0.1538, feat_weight_mean:0	plasma_protein_P01781_HV320 feat_freq:0.1538, feat_weight_mean:0	rna_expr_RNA5SP389 feat_freq:0.1538, feat_weight_mean:0	rna_expr_ARHGEF3 feat_freq:0.1538, feat_weight_mean:0	pathology_NF4_0.05 feat_freq:0.1538, feat_weight_mean:0	tissue_protein_O75369_FLNB feat_freq:0.1538, feat_weight_mean:0	tissue_protein_Q96P44_COLA1 feat_freq:0.1282, feat_weight_mean:0	rna_expr_CACNA1D feat_freq:0.1282, feat_weight_mean:0	rna_expr_LRIG3 feat_freq:0.1282, feat_weight_mean:0	tissue_protein_O75947_ATP5H feat_freq:0.1282, feat_weight_mean:0	rna_expr_DDI2 feat_freq:0.1282, feat_weight_mean:0	rna_expr_ABHD2 feat_freq:0.1282, feat_weight_mean:0	rna_expr_DDX60L feat_freq:0.1282, feat_weight_mean:0	rna_expr_ANKRD13A feat_freq:0.1026, feat_weight_mean:0	tissue_protein_P07954_FUMH feat_freq:0.1026, feat_weight_mean:0	tissue_protein_P32119_PRDX2 feat_freq:0.1026, feat_weight_mean:0	plasma_protein_P11277_SPTB1 feat_freq:0.1026, feat_weight_mean:0	tissue_protein_P50895_BCAM feat_freq:0.1026, feat_weight_mean:0	pathology_NF4_50% feat_freq:0.1026, feat_weight_mean:0	tissue_protein_P12277_KCRB feat_freq:0.1026, feat_weight_mean:0	tissue_protein_P03905_NU4M feat_freq:0.1026, feat_weight_mean:0	tissue_protein_P24539_AT5F1 feat_freq:0.1026, feat_weight_mean:0	rna_expr_ACSL3 feat_freq:0.1026, feat_weight_mean:0	tissue_protein_P06733_ENOA feat_freq:0.1026, feat_weight_mean:0	plasma_protein_P22352_GPX3 feat_freq:0.1026, feat_weight_mean:0	pathology_NF5_75% feat_freq:0.1026, feat_weight_mean:0
214	('plasma_protein_', 'tissue_protein_', 'pathology_NF', 'CNV_', 'freebayes_SNV_', 'rna_expr_')	39	0.74359	label_deceased	5465	L1_Norm_MLP_Model
215	('plasma_protein_', 'tissue_protein_', 'pathology_NF', 'CNV_', 'freebayes_SNV_', 'rna_expr_')	39	0.692308	label_deceased	5465	RFE_LR_Model	plasma_protein_A0M8Q6_LAC7:1.0	plasma_protein_O15230_LAMA5:1.0	plasma_protein_O75369_FLNB:1.0	plasma_protein_P01011_AACT:0.9743589743589743	plasma_protein_P01591_IGJ:0.9487179487179487	plasma_protein_P01593_KV101:0.9487179487179487	plasma_protein_O75882_ATRN:0.9487179487179487	plasma_protein_P01764_HV303:0.8717948717948718	plasma_protein_O14980_XPO1:0.8717948717948718	plasma_protein_P01031_CO5:0.8205128205128205	plasma_protein_P00746_CFAD:0.7948717948717948	plasma_protein_P01616_KV203:0.7948717948717948	plasma_protein_P01767_HV306:0.6923076923076923	plasma_protein_P01714_LV301:0.6666666666666666	plasma_protein_P01780_HV319:0.41025641025641024	plasma_protein_P00747_PLMN:0.3333333333333333	plasma_protein_P00966_ASSY:0.28205128205128205	plasma_protein_P01023_A2MG:0.23076923076923078	plasma_protein_P01024_CO3:0.23076923076923078	plasma_protein_P01781_HV320:0.20512820512820512	plasma_protein_O14791_APOL1:0.20512820512820512	plasma_protein_P02042_HBD:0.10256410256410256	tissue_protein_Q9H492_MLP3A:0.10256410256410256	plasma_protein_P01019_ANGT:0.07692307692307693	plasma_protein_P01008_ANT3:0.07692307692307693	plasma_protein_P00736_C1R:0.05128205128205128	plasma_protein_P00751_CFAB:0.05128205128205128	plasma_protein_P01880_IGHD:0.02564102564102564	plasma_protein_P02649_APOE:0.02564102564102564	plasma_protein_P00738_HPT:0.02564102564102564	tissue_protein_P27658_CO8A1:0.02564102564102564	plasma_protein_P01042_KNG1:0.02564102564102564	plasma_protein_P01860_IGHG3:0.02564102564102564	plasma_protein_O95445_APOM:0.02564102564102564	plasma_protein_P00734_THRB:0.02564102564102564	plasma_protein_P00748_FA12:0.02564102564102564	plasma_protein_O15212_PFD6:0.02564102564102564	plasma_protein_P01009_A1AT:0.02564102564102564	freebayes_SNV_ERG:0.02564102564102564
216	('plasma_protein_', 'tissue_protein_', 'pathology_NF', 'CNV_', 'freebayes_SNV_', 'rna_expr_')	39	0.666667	label_deceased	5465	RFE_RF_Model	plasma_protein_O15212_PFD6:1.0	plasma_protein_O15230_LAMA5:1.0	plasma_protein_O43866_CD5L:1.0	plasma_protein_O75369_FLNB:1.0	plasma_protein_O75390_CISY:1.0	plasma_protein_O75882_ATRN:1.0	plasma_protein_O95445_APOM:1.0	plasma_protein_P00450_CERU:1.0	plasma_protein_P00734_THRB:1.0	plasma_protein_P00736_C1R:1.0	plasma_protein_P00738_HPT:1.0	plasma_protein_O14980_XPO1:0.8974358974358975	plasma_protein_P00746_CFAD:0.7435897435897436	plasma_protein_O14791_APOL1:0.6923076923076923	plasma_protein_P00747_PLMN:0.5641025641025641	plasma_protein_B9A064_IGLL5:0.4358974358974359	plasma_protein_P00748_FA12:0.3076923076923077	plasma_protein_A0M8Q6_LAC7:0.2564102564102564	plasma_protein_P00751_CFAB:0.05128205128205128	pathology_NF4_0.05:0.02564102564102564	pathology_NF55_75%:0.02564102564102564
217	('plasma_protein_', 'tissue_protein_', 'pathology_NF', 'CNV_', 'freebayes_SNV_', 'rna_expr_')	39	0.692308	label_recurred	5465	SVM_Model	plasma_protein_P01011_AACT feat_freq:0.8718, feat_weight_mean:149	rna_expr_NFE2L2 feat_freq:0.7692, feat_weight_mean:-150	plasma_protein_P13797_PLST feat_freq:0.6154, feat_weight_mean:-191	rna_expr_TOMM7 feat_freq:0.5641, feat_weight_mean:-197	plasma_protein_P11021_GRP78 feat_freq:0.5385, feat_weight_mean:186	CNV_PPP1R15A feat_freq:0.5128, feat_weight_mean:-200	CNV_CEP57 feat_freq:0.4872, feat_weight_mean:-237	rna_expr_YY1AP1 feat_freq:0.4615, feat_weight_mean:-220	rna_expr_CPNE3 feat_freq:0.4359, feat_weight_mean:-225	rna_expr_ACSL3 feat_freq:0.4103, feat_weight_mean:-281	freebayes_SNV_ERG feat_freq:0.3846, feat_weight_mean:-298	plasma_protein_Q7Z5P9_MUC19 feat_freq:0.3590, feat_weight_mean:323	plasma_protein_P06310_KV206 feat_freq:0.3590, feat_weight_mean:-343	plasma_protein_P22352_GPX3 feat_freq:0.3333, feat_weight_mean:-292	tissue_protein_O95070_YIF1A feat_freq:0.3077, feat_weight_mean:357	plasma_protein_O75369_FLNB feat_freq:0.3077, feat_weight_mean:348	freebayes_SNV_TGFBR1 feat_freq:0.3077, feat_weight_mean:-377	plasma_protein_Q96KN2_CNDP1 feat_freq:0.3077, feat_weight_mean:-343	tissue_protein_O15269_SPTC1 feat_freq:0.3077, feat_weight_mean:360	plasma_protein_Q92496_FHR4 feat_freq:0.2564, feat_weight_mean:472	CNV_MRE11 feat_freq:0.2308, feat_weight_mean:-492	tissue_protein_Q9BT78_CSN4 feat_freq:0.2308, feat_weight_mean:522	tissue_protein_P27701_CD82 feat_freq:0.2308, feat_weight_mean:-463	rna_expr_RPL35A feat_freq:0.1795, feat_weight_mean:-560	plasma_protein_P01009_A1AT feat_freq:0.1795, feat_weight_mean:644	rna_expr_MYL6 feat_freq:0.1795, feat_weight_mean:558	tissue_protein_P55160_NCKPL feat_freq:0.1795, feat_weight_mean:652	rna_expr_SMG1P5 feat_freq:0.1538, feat_weight_mean:-705	tissue_protein_Q9NUV9_GIMA4 feat_freq:0.1538, feat_weight_mean:726	CNV_H19 feat_freq:0.1538, feat_weight_mean:675	rna_expr_SAFB feat_freq:0.1282, feat_weight_mean:769	tissue_protein_P02144_MYG feat_freq:0.1282, feat_weight_mean:-1107	plasma_protein_P11277_SPTB1 feat_freq:0.1282, feat_weight_mean:867	CNV_ETS1 feat_freq:0.1026, feat_weight_mean:-1118	tissue_protein_Q9H492_MLP3A feat_freq:0.1026, feat_weight_mean:-1102	tissue_protein_Q96M96_FGD4 feat_freq:0.1026, feat_weight_mean:-900	tissue_protein_Q8IZ83_A16A1 feat_freq:0.1026, feat_weight_mean:1035	tissue_protein_O43765_SGTA feat_freq:0.1026, feat_weight_mean:-1116	plasma_protein_Q16610_ECM1 feat_freq:0.1026, feat_weight_mean:-1087	tissue_protein_Q9Y4E8_UBP15 feat_freq:0.1026, feat_weight_mean:-1011	rna_expr_ZNF704 feat_freq:0.1026, feat_weight_mean:-948	plasma_protein_P02649_APOE feat_freq:0.0769, feat_weight_mean:1493	rna_expr_KANSL1L feat_freq:0.0769, feat_weight_mean:-1470
218	('plasma_protein_', 'tissue_protein_', 'pathology_NF', 'CNV_', 'freebayes_SNV_', 'rna_expr_')	39	0.717949	label_recurred	5465	PCA_LR_Model
219	('plasma_protein_', 'tissue_protein_', 'pathology_NF', 'CNV_', 'freebayes_SNV_', 'rna_expr_')	39	0.615385	label_recurred	5465	L1_Norm_SVM_Model	plasma_protein_P13797_PLST feat_freq:0.4359, feat_weight_mean:-17	freebayes_SNV_ERG feat_freq:0.2821, feat_weight_mean:-28	plasma_protein_P01011_AACT feat_freq:0.2564, feat_weight_mean:35	tissue_protein_Q96M96_FGD4 feat_freq:0.2564, feat_weight_mean:-28	plasma_protein_P06310_KV206 feat_freq:0.2051, feat_weight_mean:-37	freebayes_SNV_TGFBR1 feat_freq:0.2051, feat_weight_mean:-50	rna_expr_NFE2L2 feat_freq:0.2051, feat_weight_mean:-24	rna_expr_MYL6 feat_freq:0.1795, feat_weight_mean:33	CNV_MRE11 feat_freq:0.1538, feat_weight_mean:-67	CNV_CEP57 feat_freq:0.1538, feat_weight_mean:-68	freebayes_SNV_PSMB6 feat_freq:0.1538, feat_weight_mean:-58	rna_expr_CPNE3 feat_freq:0.1538, feat_weight_mean:-36	tissue_protein_P30047_GFRP feat_freq:0.1282, feat_weight_mean:-66	tissue_protein_Q9BT78_CSN4 feat_freq:0.1282, feat_weight_mean:68	tissue_protein_Q9NUV9_GIMA4 feat_freq:0.1282, feat_weight_mean:65	freebayes_SNV_PCDH17 feat_freq:0.1282, feat_weight_mean:-84	freebayes_SNV_MTRNR2L7-ZNF248 feat_freq:0.1282, feat_weight_mean:-84	plasma_protein_O75369_FLNB feat_freq:0.1282, feat_weight_mean:40	tissue_protein_O15269_SPTC1 feat_freq:0.1282, feat_weight_mean:61	plasma_protein_P11021_GRP78 feat_freq:0.1026, feat_weight_mean:48	CNV_ETS1 feat_freq:0.1026, feat_weight_mean:-77	plasma_protein_Q7Z5P9_MUC19 feat_freq:0.1026, feat_weight_mean:76	plasma_protein_P02545_LMNA feat_freq:0.1026, feat_weight_mean:66	rna_expr_ATAD3A feat_freq:0.1026, feat_weight_mean:48	freebayes_SNV_CBFB feat_freq:0.1026, feat_weight_mean:-61	freebayes_SNV_CYP2D6 feat_freq:0.1026, feat_weight_mean:-61	freebayes_SNV_PIK3CB feat_freq:0.1026, feat_weight_mean:-61	freebayes_SNV_MAPK12 feat_freq:0.1026, feat_weight_mean:-61	rna_expr_ACSL3 feat_freq:0.1026, feat_weight_mean:-54	plasma_protein_P22352_GPX3 feat_freq:0.1026, feat_weight_mean:-56	plasma_protein_P02774_VTDB feat_freq:0.0769, feat_weight_mean:62	CNV_IL10RA feat_freq:0.0769, feat_weight_mean:-151	CNV_PAK1 feat_freq:0.0769, feat_weight_mean:-123	CNV_EMSY feat_freq:0.0769, feat_weight_mean:-123	CNV_RSF1 feat_freq:0.0769, feat_weight_mean:-123	freebayes_SNV_LZTR1 feat_freq:0.0769, feat_weight_mean:-132	freebayes_SNV_BCORL1 feat_freq:0.0769, feat_weight_mean:-132	tissue_protein_O43765_SGTA feat_freq:0.0769, feat_weight_mean:-121	freebayes_SNV_ARID1A feat_freq:0.0769, feat_weight_mean:-123	rna_expr_TOMM7 feat_freq:0.0769, feat_weight_mean:-68	tissue_protein_P27701_CD82 feat_freq:0.0769, feat_weight_mean:-88	rna_expr_NAV1 feat_freq:0.0769, feat_weight_mean:65	rna_expr_CELA2A feat_freq:0.0769, feat_weight_mean:-99
220	('plasma_protein_', 'tissue_protein_', 'pathology_NF', 'CNV_', 'freebayes_SNV_', 'rna_expr_')	39	0.717949	label_recurred	5465	L1_Norm_RF_Model	rna_expr_KANSL1L feat_freq:0.4615, feat_weight_mean:0	plasma_protein_P01011_AACT feat_freq:0.4103, feat_weight_mean:0	rna_expr_ACSL3 feat_freq:0.3333, feat_weight_mean:0	rna_expr_NFE2L2 feat_freq:0.3333, feat_weight_mean:0	pathology_NF4_std feat_freq:0.3333, feat_weight_mean:0	rna_expr_SAMD4A feat_freq:0.2821, feat_weight_mean:0	plasma_protein_P13797_PLST feat_freq:0.2821, feat_weight_mean:0	rna_expr_NIPAL2 feat_freq:0.2821, feat_weight_mean:0	rna_expr_YY1AP1 feat_freq:0.2564, feat_weight_mean:0	rna_expr_TOMM7 feat_freq:0.2308, feat_weight_mean:0	rna_expr_USP22 feat_freq:0.2308, feat_weight_mean:0	rna_expr_APOL2 feat_freq:0.2308, feat_weight_mean:0	rna_expr_DDX60L feat_freq:0.2308, feat_weight_mean:0	rna_expr_BMS1 feat_freq:0.2308, feat_weight_mean:0	rna_expr_TPM4 feat_freq:0.2051, feat_weight_mean:0	rna_expr_RNA5SP389 feat_freq:0.1795, feat_weight_mean:0	rna_expr_PLEKHG2 feat_freq:0.1795, feat_weight_mean:0	rna_expr_ANKRD13A feat_freq:0.1538, feat_weight_mean:0	rna_expr_MTR feat_freq:0.1538, feat_weight_mean:0	tissue_protein_Q9Y4E8_UBP15 feat_freq:0.1538, feat_weight_mean:0	tissue_protein_Q96M96_FGD4 feat_freq:0.1538, feat_weight_mean:0	rna_expr_CPNE3 feat_freq:0.1538, feat_weight_mean:0	rna_expr_ARHGEF3 feat_freq:0.1538, feat_weight_mean:0	rna_expr_DDI2 feat_freq:0.1538, feat_weight_mean:0	rna_expr_MYL6 feat_freq:0.1538, feat_weight_mean:0	CNV_CEP57 feat_freq:0.1282, feat_weight_mean:0	tissue_protein_Q9H492_MLP3A feat_freq:0.1282, feat_weight_mean:0	plasma_protein_P02649_APOE feat_freq:0.1282, feat_weight_mean:0	rna_expr_NBPF26 feat_freq:0.1282, feat_weight_mean:0	rna_expr_TRIM25 feat_freq:0.1026, feat_weight_mean:0	rna_expr_PRRC2C feat_freq:0.1026, feat_weight_mean:0	rna_expr_IMPA2 feat_freq:0.1026, feat_weight_mean:0	rna_expr_MLXIP feat_freq:0.1026, feat_weight_mean:0	rna_expr_NAB2 feat_freq:0.1026, feat_weight_mean:0	rna_expr_LRIG3 feat_freq:0.1026, feat_weight_mean:0	rna_expr_NBL1 feat_freq:0.1026, feat_weight_mean:0	pathology_NF4_mean feat_freq:0.0769, feat_weight_mean:0	pathology_NF28_0.9 feat_freq:0.0769, feat_weight_mean:0	pathology_NF4_0.05 feat_freq:0.0769, feat_weight_mean:0	rna_expr_SLC40A1 feat_freq:0.0769, feat_weight_mean:0	plasma_protein_Q92496_FHR4 feat_freq:0.0769, feat_weight_mean:0	pathology_NF1_75% feat_freq:0.0769, feat_weight_mean:0	rna_expr_DDX46 feat_freq:0.0769, feat_weight_mean:0
221	('plasma_protein_', 'tissue_protein_', 'pathology_NF', 'CNV_', 'freebayes_SNV_', 'rna_expr_')	39	0.74359	label_recurred	5465	L1_Norm_MLP_Model
222	('plasma_protein_', 'tissue_protein_', 'pathology_NF', 'CNV_', 'freebayes_SNV_', 'rna_expr_')	39	0.717949	label_recurred	5465	RFE_LR_Model	plasma_protein_A0M8Q6_LAC7:1.0	plasma_protein_O75369_FLNB:1.0	plasma_protein_P01009_A1AT:0.9743589743589743	plasma_protein_P01011_AACT:0.9743589743589743	plasma_protein_P01593_KV101:0.9743589743589743	plasma_protein_P01714_LV301:0.9743589743589743	plasma_protein_P01767_HV306:0.9743589743589743	plasma_protein_P01859_IGHG2:0.9743589743589743	plasma_protein_P01780_HV319:0.9230769230769231	plasma_protein_P00966_ASSY:0.8717948717948718	plasma_protein_P01861_IGHG4:0.8461538461538461	plasma_protein_P01781_HV320:0.8205128205128205	plasma_protein_P01591_IGJ:0.7435897435897436	freebayes_SNV_ERG:0.717948717948718	plasma_protein_P01860_IGHG3:0.4358974358974359	plasma_protein_P01601_KV109:0.38461538461538464	plasma_protein_P01880_IGHD:0.358974358974359	plasma_protein_P00450_CERU:0.1282051282051282	plasma_protein_P02649_APOE:0.1282051282051282	plasma_protein_O15230_LAMA5:0.10256410256410256	plasma_protein_O15212_PFD6:0.10256410256410256	plasma_protein_O14791_APOL1:0.07692307692307693	plasma_protein_P00746_CFAD:0.07692307692307693	plasma_protein_P02654_APOC1:0.07692307692307693	plasma_protein_P01616_KV203:0.05128205128205128	plasma_protein_P00738_HPT:0.05128205128205128	plasma_protein_B9A064_IGLL5:0.02564102564102564	plasma_protein_O43866_CD5L:0.02564102564102564	plasma_protein_O75390_CISY:0.02564102564102564	plasma_protein_O95445_APOM:0.02564102564102564	plasma_protein_P00734_THRB:0.02564102564102564	plasma_protein_P00747_PLMN:0.02564102564102564	plasma_protein_P00748_FA12:0.02564102564102564	tissue_protein_Q96M96_FGD4:0.02564102564102564	plasma_protein_P02656_APOC3:0.02564102564102564	plasma_protein_P01876_IGHA1:0.02564102564102564
223	('plasma_protein_', 'tissue_protein_', 'pathology_NF', 'CNV_', 'freebayes_SNV_', 'rna_expr_')	39	0.769231	label_recurred	5465	RFE_RF_Model	plasma_protein_O15212_PFD6:1.0	plasma_protein_O15230_LAMA5:1.0	plasma_protein_O43866_CD5L:1.0	plasma_protein_O75369_FLNB:1.0	plasma_protein_O75390_CISY:1.0	plasma_protein_O75882_ATRN:1.0	plasma_protein_O95445_APOM:1.0	plasma_protein_P00450_CERU:1.0	plasma_protein_P00734_THRB:1.0	plasma_protein_P00736_C1R:1.0	plasma_protein_P00738_HPT:1.0	plasma_protein_P00746_CFAD:0.9487179487179487	plasma_protein_P00747_PLMN:0.7435897435897436	plasma_protein_O14980_XPO1:0.717948717948718	plasma_protein_P00748_FA12:0.5128205128205128	plasma_protein_O14791_APOL1:0.48717948717948717	plasma_protein_P00751_CFAB:0.28205128205128205	plasma_protein_B9A064_IGLL5:0.2564102564102564	plasma_protein_A0M8Q6_LAC7:0.05128205128205128
224	('tissue_protein_', 'plasma_lipid_', 'pathology_NF', 'CNV_', 'freebayes_SNV_', 'AF4_')	39	0.717949	label_deceased	3643	SVM_Model	tissue_protein_Q9H492_MLP3A feat_freq:1.0000, feat_weight_mean:-106	tissue_protein_P08185_CBG feat_freq:0.7692, feat_weight_mean:-120	tissue_protein_P55160_NCKPL feat_freq:0.7436, feat_weight_mean:124	CNV_PPP1R15A feat_freq:0.6923, feat_weight_mean:-149	tissue_protein_P35052_GPC1 feat_freq:0.4872, feat_weight_mean:-194	tissue_protein_O14786_NRP1 feat_freq:0.4359, feat_weight_mean:213	AF4_DHH/RHEBL1 feat_freq:0.4359, feat_weight_mean:-209	freebayes_SNV_ERG feat_freq:0.4103, feat_weight_mean:-249	AF4_SET/NUP214 feat_freq:0.4103, feat_weight_mean:-222	freebayes_SNV_TGFBR1 feat_freq:0.3846, feat_weight_mean:-242	CNV_SYK feat_freq:0.3590, feat_weight_mean:-294	CNV_PTCH1 feat_freq:0.3333, feat_weight_mean:-317	CNV_WNK2 feat_freq:0.3333, feat_weight_mean:-317	CNV_FANCC feat_freq:0.3333, feat_weight_mean:-317	tissue_protein_P27658_CO8A1 feat_freq:0.3077, feat_weight_mean:-288	plasma_lipid_fatty_acid_comp_DAG(FA20:0) feat_freq:0.3077, feat_weight_mean:-273	CNV_CEP57 feat_freq:0.3077, feat_weight_mean:-285	plasma_lipid_species_comp_DAG(20:0/20:0) feat_freq:0.2821, feat_weight_mean:-296	tissue_protein_O15269_SPTC1 feat_freq:0.2564, feat_weight_mean:445	tissue_protein_P35900_K1C20 feat_freq:0.2308, feat_weight_mean:414	tissue_protein_O95070_YIF1A feat_freq:0.2051, feat_weight_mean:434	plasma_lipid_species_conc_PE(16:0/18:2) feat_freq:0.2051, feat_weight_mean:445	tissue_protein_O43765_SGTA feat_freq:0.1538, feat_weight_mean:-682	CNV_MRE11 feat_freq:0.1538, feat_weight_mean:-566	tissue_protein_Q15836_VAMP3 feat_freq:0.1538, feat_weight_mean:642	tissue_protein_P32320_CDD feat_freq:0.1538, feat_weight_mean:646	plasma_lipid_species_comp_PE(16:0/18:2) feat_freq:0.1282, feat_weight_mean:696	tissue_protein_Q2UY09_COSA1 feat_freq:0.1282, feat_weight_mean:-730	tissue_protein_Q9BYD1_RM13 feat_freq:0.1282, feat_weight_mean:-633	tissue_protein_Q9BXJ0_C1QT5 feat_freq:0.1282, feat_weight_mean:-724	tissue_protein_Q9UBT3_DKK4 feat_freq:0.1282, feat_weight_mean:689	tissue_protein_Q9NUV9_GIMA4 feat_freq:0.1282, feat_weight_mean:830	tissue_protein_Q12768_WASC5 feat_freq:0.1026, feat_weight_mean:-957	tissue_protein_P27701_CD82 feat_freq:0.1026, feat_weight_mean:-904	tissue_protein_P01599_KV117 feat_freq:0.1026, feat_weight_mean:851	pathology_NF37_std feat_freq:0.1026, feat_weight_mean:-824	plasma_lipid_fatty_acid_comp_TAG(FA16:0) feat_freq:0.1026, feat_weight_mean:841	tissue_protein_P02144_MYG feat_freq:0.0769, feat_weight_mean:-1493	freebayes_SNV_PIK3CB feat_freq:0.0769, feat_weight_mean:-1100	freebayes_SNV_MAPK12 feat_freq:0.0769, feat_weight_mean:-1100	plasma_lipid_class_comp_PC feat_freq:0.0769, feat_weight_mean:1327	AF4_SLC45A3/ELK4 feat_freq:0.0769, feat_weight_mean:-1079	pathology_NF1_0.9 feat_freq:0.0769, feat_weight_mean:1083
225	('tissue_protein_', 'plasma_lipid_', 'pathology_NF', 'CNV_', 'freebayes_SNV_', 'AF4_')	39	0.769231	label_deceased	3643	PCA_LR_Model
226	('tissue_protein_', 'plasma_lipid_', 'pathology_NF', 'CNV_', 'freebayes_SNV_', 'AF4_')	39	0.564103	label_deceased	3643	L1_Norm_SVM_Model	tissue_protein_Q9H492_MLP3A feat_freq:0.3846, feat_weight_mean:-20	freebayes_SNV_ERG feat_freq:0.2308, feat_weight_mean:-20	freebayes_SNV_TGFBR1 feat_freq:0.1795, feat_weight_mean:-67	AF4_DHH/RHEBL1 feat_freq:0.1795, feat_weight_mean:-31	freebayes_SNV_PSMB6 feat_freq:0.1538, feat_weight_mean:-57	freebayes_SNV_CBFB feat_freq:0.1538, feat_weight_mean:-47	freebayes_SNV_CYP2D6 feat_freq:0.1538, feat_weight_mean:-47	freebayes_SNV_PIK3CB feat_freq:0.1538, feat_weight_mean:-47	freebayes_SNV_MAPK12 feat_freq:0.1538, feat_weight_mean:-47	AF4_SET/NUP214 feat_freq:0.1538, feat_weight_mean:-62	plasma_lipid_species_comp_DAG(20:0/20:0) feat_freq:0.1538, feat_weight_mean:-39	plasma_lipid_fatty_acid_comp_DAG(FA20:0) feat_freq:0.1538, feat_weight_mean:-40	tissue_protein_P27701_CD82 feat_freq:0.1282, feat_weight_mean:-56	tissue_protein_P55160_NCKPL feat_freq:0.1282, feat_weight_mean:65	plasma_lipid_species_comp_PE(16:0/18:2) feat_freq:0.1282, feat_weight_mean:47	tissue_protein_P12107_COBA1 feat_freq:0.1282, feat_weight_mean:-47	CNV_PPP1R15A feat_freq:0.1282, feat_weight_mean:-76	tissue_protein_Q9Y4E8_UBP15 feat_freq:0.1026, feat_weight_mean:-85	tissue_protein_Q9NUV9_GIMA4 feat_freq:0.1026, feat_weight_mean:57	tissue_protein_P35052_GPC1 feat_freq:0.1026, feat_weight_mean:-70	tissue_protein_O95070_YIF1A feat_freq:0.1026, feat_weight_mean:84	freebayes_SNV_FGF20 feat_freq:0.1026, feat_weight_mean:-100	freebayes_SNV_OCIAD2-CWH43 feat_freq:0.1026, feat_weight_mean:-100	freebayes_SNV_HLA-DOA.6 feat_freq:0.1026, feat_weight_mean:-100	freebayes_SNV_PBRM1 feat_freq:0.1026, feat_weight_mean:-100	freebayes_SNV_FANCA feat_freq:0.1026, feat_weight_mean:-100	freebayes_SNV_MET feat_freq:0.1026, feat_weight_mean:-100	freebayes_SNV_SPEN feat_freq:0.1026, feat_weight_mean:-100	freebayes_SNV_MIB1 feat_freq:0.1026, feat_weight_mean:-100	freebayes_SNV_KLLN feat_freq:0.1026, feat_weight_mean:-100	freebayes_SNV_IDO1 feat_freq:0.1026, feat_weight_mean:-100	freebayes_SNV_EPCAM feat_freq:0.1026, feat_weight_mean:-100	tissue_protein_O43402_EMC8 feat_freq:0.1026, feat_weight_mean:93	AF4_ETV6/ITPR2 feat_freq:0.1026, feat_weight_mean:-101	AF4_LSM14A/BRAF feat_freq:0.1026, feat_weight_mean:-101	AF4_ARFIP1/FHDC1 feat_freq:0.1026, feat_weight_mean:-101	AF4_KMT2A/PRRC1 feat_freq:0.1026, feat_weight_mean:-101	pathology_NF37_std feat_freq:0.1026, feat_weight_mean:-42	tissue_protein_Q12768_WASC5 feat_freq:0.1026, feat_weight_mean:-58	tissue_protein_O43765_SGTA feat_freq:0.1026, feat_weight_mean:-58	tissue_protein_P42356_PI4KA feat_freq:0.0769, feat_weight_mean:-152	tissue_protein_Q9Y263_PLAP feat_freq:0.0769, feat_weight_mean:77	plasma_lipid_species_comp_DAG(18:1/20:5) feat_freq:0.0769, feat_weight_mean:-57
227	('tissue_protein_', 'plasma_lipid_', 'pathology_NF', 'CNV_', 'freebayes_SNV_', 'AF4_')	39	0.692308	label_deceased	3643	L1_Norm_RF_Model	plasma_lipid_species_conc_PE(16:0/18:2) feat_freq:0.7179, feat_weight_mean:0	tissue_protein_P27658_CO8A1 feat_freq:0.5641, feat_weight_mean:0	plasma_lipid_fatty_acid_comp_TAG(FA16:0) feat_freq:0.4103, feat_weight_mean:0	pathology_NF4_std feat_freq:0.3846, feat_weight_mean:0	tissue_protein_Q9H492_MLP3A feat_freq:0.3333, feat_weight_mean:0	plasma_lipid_species_conc_DAG(18:1/18:2) feat_freq:0.3333, feat_weight_mean:0	tissue_protein_O75947_ATP5H feat_freq:0.3077, feat_weight_mean:0	pathology_NF5_0.95 feat_freq:0.3077, feat_weight_mean:0	plasma_lipid_fatty_acid_conc_TAG(FA16:1) feat_freq:0.2821, feat_weight_mean:0	plasma_lipid_species_conc_PE(16:0/18:1) feat_freq:0.2564, feat_weight_mean:0	pathology_NF1_75% feat_freq:0.2564, feat_weight_mean:0	plasma_lipid_fatty_acid_comp_TAG(FA14:1) feat_freq:0.2564, feat_weight_mean:0	plasma_lipid_fatty_acid_comp_SM(FA20:0) feat_freq:0.2564, feat_weight_mean:0	tissue_protein_P05388_RLA0 feat_freq:0.2308, feat_weight_mean:0	plasma_lipid_fatty_acid_conc_TAG(FA20:0) feat_freq:0.2308, feat_weight_mean:0	tissue_protein_P04075_ALDOA feat_freq:0.2308, feat_weight_mean:0	tissue_protein_P12107_COBA1 feat_freq:0.2051, feat_weight_mean:0	plasma_lipid_fatty_acid_conc_TAG(FA20:4) feat_freq:0.2051, feat_weight_mean:0	plasma_lipid_species_comp_PE(16:0/18:2) feat_freq:0.2051, feat_weight_mean:0	pathology_NF5_75% feat_freq:0.1795, feat_weight_mean:0	pathology_NF4_0.05 feat_freq:0.1795, feat_weight_mean:0	tissue_protein_P50895_BCAM feat_freq:0.1795, feat_weight_mean:0	plasma_lipid_species_conc_PC(18:2/20:3) feat_freq:0.1795, feat_weight_mean:0	tissue_protein_Q96P44_COLA1 feat_freq:0.1538, feat_weight_mean:0	plasma_lipid_fatty_acid_conc_DAG(FA18:2) feat_freq:0.1538, feat_weight_mean:0	pathology_NF1_0.9 feat_freq:0.1538, feat_weight_mean:0	tissue_protein_P03905_NU4M feat_freq:0.1538, feat_weight_mean:0	plasma_lipid_fatty_acid_conc_DAG(FA18:1) feat_freq:0.1538, feat_weight_mean:0	plasma_lipid_fatty_acid_comp_PE(FA20:4) feat_freq:0.1538, feat_weight_mean:0	plasma_lipid_fatty_acid_comp_TAG(FA16:1) feat_freq:0.1538, feat_weight_mean:0	plasma_lipid_class_comp_PC feat_freq:0.1538, feat_weight_mean:0	tissue_protein_P25067_CO8A2 feat_freq:0.1282, feat_weight_mean:0	tissue_protein_P24539_AT5F1 feat_freq:0.1282, feat_weight_mean:0	tissue_protein_Q13361_MFAP5 feat_freq:0.1282, feat_weight_mean:0	tissue_protein_P32119_PRDX2 feat_freq:0.1026, feat_weight_mean:0	plasma_lipid_species_conc_PC(18:0/20:5) feat_freq:0.1026, feat_weight_mean:0	tissue_protein_P07954_FUMH feat_freq:0.1026, feat_weight_mean:0	plasma_lipid_species_conc_PC(16:0/20:3) feat_freq:0.1026, feat_weight_mean:0	tissue_protein_Q01130_SRSF2 feat_freq:0.1026, feat_weight_mean:0	plasma_lipid_fatty_acid_conc_TAG(FA16:0) feat_freq:0.1026, feat_weight_mean:0	pathology_NF1_0.95 feat_freq:0.0769, feat_weight_mean:0	tissue_protein_P41223_BUD31 feat_freq:0.0769, feat_weight_mean:0	plasma_lipid_fatty_acid_comp_DAG(FA20:0) feat_freq:0.0769, feat_weight_mean:0
228	('tissue_protein_', 'plasma_lipid_', 'pathology_NF', 'CNV_', 'freebayes_SNV_', 'AF4_')	39	0.717949	label_deceased	3643	L1_Norm_MLP_Model
229	('tissue_protein_', 'plasma_lipid_', 'pathology_NF', 'CNV_', 'freebayes_SNV_', 'AF4_')	39	0.717949	label_deceased	3643	RFE_LR_Model	tissue_protein_A0AV96_RBM47:1.0	tissue_protein_A1X283_SPD2B:1.0	tissue_protein_O00194_RB27B:1.0	tissue_protein_O00267_SPT5H:0.9487179487179487	tissue_protein_A0MZ66_SHOT1:0.8974358974358975	tissue_protein_O00754_MA2B1:0.7435897435897436	tissue_protein_O14786_NRP1:0.717948717948718	tissue_protein_O15269_SPTC1:0.717948717948718	tissue_protein_O43464_HTRA2:0.717948717948718	tissue_protein_O15484_CAN5:0.6923076923076923	tissue_protein_O15382_BCAT2:0.6923076923076923	tissue_protein_O43493_TGON2:0.5897435897435898	tissue_protein_O43660_PLRG1:0.41025641025641024	tissue_protein_O00483_NDUA4:0.358974358974359	tissue_protein_O43598_DNPH1:0.358974358974359	tissue_protein_O00178_GTPB1:0.3333333333333333	tissue_protein_O43402_EMC8:0.3076923076923077	tissue_protein_A0FGR8_ESYT2:0.3076923076923077	tissue_protein_A6NMY6_AXA2L:0.28205128205128205	tissue_protein_O15460_P4HA2:0.2564102564102564	tissue_protein_A0A0C4DH36_HV338:0.23076923076923078	tissue_protein_O00299_CLIC1:0.23076923076923078	tissue_protein_O00154_BACH:0.20512820512820512	tissue_protein_O00499_BIN1:0.1794871794871795	tissue_protein_A0A0C4DH35_HV335:0.1794871794871795	tissue_protein_O43765_SGTA:0.15384615384615385	tissue_protein_A6NNZ2_TBB8B:0.15384615384615385	tissue_protein_O00291_HIP1:0.15384615384615385	tissue_protein_O00214_LEG8:0.1282051282051282	tissue_protein_O00469_PLOD2:0.1282051282051282	tissue_protein_O43324_MCA3:0.1282051282051282	tissue_protein_O00186_STXB3:0.10256410256410256	tissue_protein_O00515_LAD1:0.10256410256410256	tissue_protein_O00629_IMA3:0.10256410256410256	tissue_protein_O60218_AK1BA:0.07692307692307693	tissue_protein_O15027_SC16A:0.07692307692307693	tissue_protein_O43772_MCAT:0.05128205128205128	tissue_protein_O60341_KDM1A:0.02564102564102564	tissue_protein_O14556_G3PT:0.02564102564102564	tissue_protein_O14498_ISLR:0.02564102564102564	tissue_protein_O00400_ACATN:0.02564102564102564	tissue_protein_Q9H492_MLP3A:0.02564102564102564	plasma_lipid_species_comp_DAG(20:0/20:0):0.02564102564102564
230	('tissue_protein_', 'plasma_lipid_', 'pathology_NF', 'CNV_', 'freebayes_SNV_', 'AF4_')	39	0.666667	label_deceased	3643	RFE_RF_Model	tissue_protein_A0FGR8_ESYT2:1.0	tissue_protein_A0MZ66_SHOT1:1.0	tissue_protein_A1X283_SPD2B:1.0	tissue_protein_A6NMY6_AXA2L:1.0	tissue_protein_A6NNZ2_TBB8B:1.0	tissue_protein_O00154_BACH:1.0	tissue_protein_O00178_GTPB1:1.0	tissue_protein_O00182_LEG9:1.0	tissue_protein_O00186_STXB3:1.0	tissue_protein_O00194_RB27B:1.0	tissue_protein_O00214_LEG8:1.0	tissue_protein_A0AV96_RBM47:0.7948717948717948	tissue_protein_O00267_SPT5H:0.7948717948717948	tissue_protein_O00291_HIP1:0.6666666666666666	tissue_protein_A0A0C4DH36_HV338:0.5128205128205128	tissue_protein_O00299_CLIC1:0.41025641025641024	tissue_protein_A0A0C4DH35_HV335:0.2564102564102564	tissue_protein_A0A075B6S5_KV127:0.1794871794871795	tissue_protein_O00391_QSOX1:0.15384615384615385	pathology_NF31_mean:0.05128205128205128	tissue_protein_Q8WXQ8_CBPA5:0.02564102564102564	pathology_NF4_std:0.02564102564102564	tissue_protein_P12277_KCRB:0.02564102564102564	tissue_protein_P34931_HS71L:0.02564102564102564	pathology_NF5_0.9:0.02564102564102564	tissue_protein_P27658_CO8A1:0.02564102564102564	pathology_NF1_75%:0.02564102564102564
231	('tissue_protein_', 'plasma_lipid_', 'pathology_NF', 'CNV_', 'freebayes_SNV_', 'AF4_')	39	0.538462	label_recurred	3643	SVM_Model	plasma_lipid_species_conc_PE(16:0/18:2) feat_freq:0.8974, feat_weight_mean:142	CNV_PPP1R15A feat_freq:0.8462, feat_weight_mean:-131	tissue_protein_O15269_SPTC1 feat_freq:0.7692, feat_weight_mean:164	CNV_CEP57 feat_freq:0.7436, feat_weight_mean:-143	plasma_lipid_species_comp_PE(16:0/18:2) feat_freq:0.6154, feat_weight_mean:195	CNV_MRE11 feat_freq:0.6154, feat_weight_mean:-161	freebayes_SNV_TGFBR1 feat_freq:0.4872, feat_weight_mean:-239	freebayes_SNV_ERG feat_freq:0.4359, feat_weight_mean:-268	tissue_protein_P55160_NCKPL feat_freq:0.4359, feat_weight_mean:250	tissue_protein_O95070_YIF1A feat_freq:0.3846, feat_weight_mean:316	CNV_H19 feat_freq:0.3590, feat_weight_mean:293	AF4_DHH/RHEBL1 feat_freq:0.3077, feat_weight_mean:-321	tissue_protein_P02144_MYG feat_freq:0.3077, feat_weight_mean:-376	CNV_TNFRSF9 feat_freq:0.2821, feat_weight_mean:371	CNV_CTRC feat_freq:0.2308, feat_weight_mean:506	AF4_SET/NUP214 feat_freq:0.2308, feat_weight_mean:-428	freebayes_SNV_KDM5C feat_freq:0.2051, feat_weight_mean:-488	tissue_protein_Q9H492_MLP3A feat_freq:0.2051, feat_weight_mean:-540	tissue_protein_Q96M96_FGD4 feat_freq:0.1795, feat_weight_mean:-598	pathology_NF37_std feat_freq:0.1795, feat_weight_mean:-582	CNV_MTOR feat_freq:0.1795, feat_weight_mean:651	CNV_PIK3CD feat_freq:0.1795, feat_weight_mean:651	CNV_MTHFR feat_freq:0.1795, feat_weight_mean:651	CNV_MAD2L2 feat_freq:0.1795, feat_weight_mean:651	CNV_TNFRSF14 feat_freq:0.1795, feat_weight_mean:651	CNV_RSF1 feat_freq:0.1538, feat_weight_mean:-627	plasma_lipid_species_conc_PC(16:0/14:0) feat_freq:0.1538, feat_weight_mean:-667	tissue_protein_O14786_NRP1 feat_freq:0.1538, feat_weight_mean:698	CNV_EPHA2 feat_freq:0.1538, feat_weight_mean:760	CNV_SPEN feat_freq:0.1538, feat_weight_mean:760	plasma_lipid_fatty_acid_comp_DAG(FA20:0) feat_freq:0.1538, feat_weight_mean:-709	plasma_lipid_species_comp_DAG(20:0/20:0) feat_freq:0.1538, feat_weight_mean:-715	CNV_PAK1 feat_freq:0.1282, feat_weight_mean:-940	CNV_EMSY feat_freq:0.1282, feat_weight_mean:-940	freebayes_SNV_EPCAM feat_freq:0.1282, feat_weight_mean:-802	plasma_lipid_species_conc_PC(16:0/16:0) feat_freq:0.1282, feat_weight_mean:821	plasma_lipid_fatty_acid_comp_SM(FA20:0) feat_freq:0.1282, feat_weight_mean:1055	CNV_ETS1 feat_freq:0.1026, feat_weight_mean:-1195	plasma_lipid_species_conc_PC(14:0/20:4) feat_freq:0.1026, feat_weight_mean:-984	plasma_lipid_species_comp_LPE(18:0) feat_freq:0.1026, feat_weight_mean:1005	plasma_lipid_fatty_acid_comp_LPE(FA18:0) feat_freq:0.1026, feat_weight_mean:1005	freebayes_SNV_IDO1 feat_freq:0.1026, feat_weight_mean:-1002	plasma_lipid_fatty_acid_comp_SM(FA14:0) feat_freq:0.1026, feat_weight_mean:-1038
232	('tissue_protein_', 'plasma_lipid_', 'pathology_NF', 'CNV_', 'freebayes_SNV_', 'AF4_')	39	0.769231	label_recurred	3643	PCA_LR_Model
233	('tissue_protein_', 'plasma_lipid_', 'pathology_NF', 'CNV_', 'freebayes_SNV_', 'AF4_')	39	0.615385	label_recurred	3643	L1_Norm_SVM_Model	plasma_lipid_species_conc_PE(16:0/18:2) feat_freq:0.4103, feat_weight_mean:12	tissue_protein_O15269_SPTC1 feat_freq:0.2821, feat_weight_mean:23	CNV_CEP57 feat_freq:0.2821, feat_weight_mean:-17	CNV_PPP1R15A feat_freq:0.2308, feat_weight_mean:-55	freebayes_SNV_TGFBR1 feat_freq:0.2308, feat_weight_mean:-59	freebayes_SNV_ERG feat_freq:0.2308, feat_weight_mean:-29	plasma_lipid_species_comp_PE(16:0/18:2) feat_freq:0.1795, feat_weight_mean:29	AF4_SET/NUP214 feat_freq:0.1538, feat_weight_mean:-65	AF4_DHH/RHEBL1 feat_freq:0.1538, feat_weight_mean:-65	plasma_lipid_fatty_acid_comp_SM(FA20:0) feat_freq:0.1538, feat_weight_mean:35	CNV_MRE11 feat_freq:0.1538, feat_weight_mean:-72	freebayes_SNV_BCORL1 feat_freq:0.1538, feat_weight_mean:-78	AF4_EZR/ROS1 feat_freq:0.1538, feat_weight_mean:-78	freebayes_SNV_CBFB feat_freq:0.1282, feat_weight_mean:-48	freebayes_SNV_CYP2D6 feat_freq:0.1282, feat_weight_mean:-48	freebayes_SNV_PIK3CB feat_freq:0.1282, feat_weight_mean:-48	freebayes_SNV_MAPK12 feat_freq:0.1282, feat_weight_mean:-48	CNV_ETS1 feat_freq:0.1282, feat_weight_mean:-41	freebayes_SNV_KSR1 feat_freq:0.1282, feat_weight_mean:-93	freebayes_SNV_BMPR1A feat_freq:0.1282, feat_weight_mean:-93	freebayes_SNV_LZTR1 feat_freq:0.1282, feat_weight_mean:-93	plasma_lipid_fatty_acid_comp_DAG(FA20:0) feat_freq:0.1026, feat_weight_mean:-45	plasma_lipid_species_comp_DAG(20:0/20:0) feat_freq:0.1026, feat_weight_mean:-48	pathology_NF37_std feat_freq:0.1026, feat_weight_mean:-64	tissue_protein_P55160_NCKPL feat_freq:0.1026, feat_weight_mean:65	tissue_protein_O95070_YIF1A feat_freq:0.1026, feat_weight_mean:57	freebayes_SNV_PTPRJ feat_freq:0.1026, feat_weight_mean:-116	freebayes_SNV_KDM5C feat_freq:0.1026, feat_weight_mean:-58	freebayes_SNV_PTPN13 feat_freq:0.0769, feat_weight_mean:-74	freebayes_SNV_CBLC feat_freq:0.0769, feat_weight_mean:-74	freebayes_SNV_FUBP1 feat_freq:0.0769, feat_weight_mean:-74	freebayes_SNV_KMT2A feat_freq:0.0769, feat_weight_mean:-74	freebayes_SNV_DIS3L2 feat_freq:0.0769, feat_weight_mean:-74	freebayes_SNV_BAP1 feat_freq:0.0769, feat_weight_mean:-74	freebayes_SNV_SYNDIG1 feat_freq:0.0769, feat_weight_mean:-74	freebayes_SNV_MYL1 feat_freq:0.0769, feat_weight_mean:-74	freebayes_SNV_MYC feat_freq:0.0769, feat_weight_mean:-74	freebayes_SNV_PRCC feat_freq:0.0769, feat_weight_mean:-74	AF4_KMT2A/ARHGAP26 feat_freq:0.0769, feat_weight_mean:-74	CNV_HDAC4 feat_freq:0.0769, feat_weight_mean:-64	freebayes_SNV_MAF feat_freq:0.0769, feat_weight_mean:-143	freebayes_SNV_SF3B1 feat_freq:0.0769, feat_weight_mean:-143	tissue_protein_P20142_PEPC feat_freq:0.0769, feat_weight_mean:124
234	('tissue_protein_', 'plasma_lipid_', 'pathology_NF', 'CNV_', 'freebayes_SNV_', 'AF4_')	39	0.769231	label_recurred	3643	L1_Norm_RF_Model	plasma_lipid_species_conc_PE(16:0/18:2) feat_freq:0.9744, feat_weight_mean:0	plasma_lipid_species_conc_PE(16:0/18:1) feat_freq:0.7949, feat_weight_mean:0	plasma_lipid_species_conc_DAG(18:1/18:2) feat_freq:0.6667, feat_weight_mean:0	plasma_lipid_fatty_acid_comp_SM(FA20:0) feat_freq:0.6410, feat_weight_mean:0	plasma_lipid_fatty_acid_comp_PE(FA20:4) feat_freq:0.4615, feat_weight_mean:0	plasma_lipid_species_comp_PE(16:0/18:2) feat_freq:0.4103, feat_weight_mean:0	plasma_lipid_fatty_acid_conc_DAG(FA18:2) feat_freq:0.3590, feat_weight_mean:0	plasma_lipid_class_comp_PC feat_freq:0.3590, feat_weight_mean:0	tissue_protein_Q96M96_FGD4 feat_freq:0.3077, feat_weight_mean:0	pathology_NF5_0.95 feat_freq:0.2821, feat_weight_mean:0	plasma_lipid_fatty_acid_conc_DAG(FA18:1) feat_freq:0.2564, feat_weight_mean:0	tissue_protein_O95249_GOSR1 feat_freq:0.2564, feat_weight_mean:0	plasma_lipid_class_conc_DAG feat_freq:0.2051, feat_weight_mean:0	tissue_protein_P05388_RLA0 feat_freq:0.2051, feat_weight_mean:0	plasma_lipid_fatty_acid_conc_SM(FA20:0) feat_freq:0.2051, feat_weight_mean:0	plasma_lipid_species_comp_PE(16:0/18:1) feat_freq:0.2051, feat_weight_mean:0	CNV_CEP57 feat_freq:0.1795, feat_weight_mean:0	CNV_MRE11 feat_freq:0.1795, feat_weight_mean:0	plasma_lipid_class_comp_LPC feat_freq:0.1795, feat_weight_mean:0	plasma_lipid_species_conc_DAG(16:0/18:2) feat_freq:0.1538, feat_weight_mean:0	pathology_NF4_std feat_freq:0.1538, feat_weight_mean:0	CNV_H19 feat_freq:0.1538, feat_weight_mean:0	pathology_NF38_min feat_freq:0.1538, feat_weight_mean:0	plasma_lipid_species_conc_PC(16:0/14:0) feat_freq:0.1282, feat_weight_mean:0	pathology_NF17_0.99 feat_freq:0.1282, feat_weight_mean:0	CNV_ETS1 feat_freq:0.1282, feat_weight_mean:0	plasma_lipid_species_conc_PC(16:0/18:2) feat_freq:0.1282, feat_weight_mean:0	pathology_NF59_max feat_freq:0.1282, feat_weight_mean:0	tissue_protein_P27701_CD82 feat_freq:0.1282, feat_weight_mean:0	pathology_NF1_0.9 feat_freq:0.1282, feat_weight_mean:0	plasma_lipid_species_comp_PC(16:0/18:2) feat_freq:0.1282, feat_weight_mean:0	plasma_lipid_class_conc_TAG feat_freq:0.1026, feat_weight_mean:0	pathology_NF4_0.05 feat_freq:0.1026, feat_weight_mean:0	plasma_lipid_fatty_acid_conc_PE(FA18:0) feat_freq:0.1026, feat_weight_mean:0	plasma_lipid_class_conc_PE feat_freq:0.1026, feat_weight_mean:0	tissue_protein_P02144_MYG feat_freq:0.1026, feat_weight_mean:0	pathology_NF1_75% feat_freq:0.1026, feat_weight_mean:0	plasma_lipid_species_conc_PC(16:0/22:5) feat_freq:0.1026, feat_weight_mean:0	pathology_NF19_0.99 feat_freq:0.1026, feat_weight_mean:0	plasma_lipid_fatty_acid_comp_DAG(FA20:0) feat_freq:0.1026, feat_weight_mean:0	plasma_lipid_fatty_acid_conc_PC(FA18:2) feat_freq:0.1026, feat_weight_mean:0	CNV_FOXQ1 feat_freq:0.0769, feat_weight_mean:0	CNV_TPMT feat_freq:0.0769, feat_weight_mean:0
[truncated: 14,101 more rows]
[truncated: 206 more columns]
