# Supplementary material for: The Molecular Twin artificial-intelligence platform integrates multi-omic data to predict outcomes for pancreatic adenocarcinoma patients
Source: Nat Cancer. 2024 Jan 22;5(2):299–314. doi: 10.1038/s43018-023-00697-7 (PMC10899109; doi:10.1038/s43018-023-00697-7)
Supplement: Supplementary file 6 — Feature correlations, top multi-omic features statistical source data, UMAP multi-omic feature weights and informative nodes. [file 43018_2023_697_MOESM6_ESM.xlsx]

## Sheet: Feature correlations
	label_deceased_pearson_rho	label_deceased_pearson_pval	label_deceased_spearman_rho	label_deceased_spearman_pval	label_recurred_pearson_rho	label_recurred_pearson_pval	label_recurred_spearman_rho	label_recurred_spearman_pval	label_days_to_death_pearson_rho	label_days_to_death_pearson_pval	label_days_to_death_spearman_rho	label_days_to_death_spearman_pval	label_days_to_recurrence_pearson_rho	label_days_to_recurrence_pearson_pval	label_days_to_recurrence_spearman_rho	label_days_to_recurrence_spearman_pval
tissue_protein_P27658_CO8A1	-0.502378	0.000234841	-0.522415	0.000117941	-0.34245	0.0160143	-0.371891	0.00850973	0.390125	0.00558647	0.330343	0.0204381	0.296917	0.0382896	0.286283	0.0461298
tissue_protein_Q96P44_COLA1	-0.487337	0.000383234	-0.500314	0.0002515	-0.293393	0.0407565	-0.334994	0.01863	0.431321	0.00197361	0.375757	0.00779834	0.333191	0.0193144	0.352862	0.0128885
tissue_protein_P12107_COBA1	-0.452893	0.00108472	-0.489207	0.000361035	-0.26075	0.0703612	-0.310853	0.029707	0.409375	0.00349093	0.335079	0.0185981	0.309733	0.0303318	0.28567	0.0466186
tissue_protein_Q8WWI1_LMO7	-0.35979	0.0111113	-0.443533	0.00141313	-0.33768	0.0176489	-0.416186	0.00293638	0.299936	0.0362751	0.29997	0.036253	0.292795	0.0411877	0.289605	0.0435516
rna_expr_ZNF704	-0.473575	0.000198652	-0.442417	0.000569268	-0.328964	0.0124697	-0.295442	0.0256689	0.506674	5.78e-05	0.466783	0.000252059	0.434785	0.000725822	0.458368	0.000336275
tissue_protein_P35052_GPC1	-0.38718	0.00598879	-0.423408	0.00243478	-0.300545	0.03588	-0.314949	0.0275134	0.319594	0.0251902	0.302951	0.0343518	0.411674	0.00329424	0.428754	0.0021139
rna_expr_NFE2L2	-0.411199	0.00148533	-0.420073	0.00114139	-0.30222	0.0223199	-0.268804	0.0431927	0.500352	7.39e-05	0.564553	4.78e-06	0.411041	0.00149219	0.460461	0.000313224
plasma_protein_P01781_HV320	-0.440965	0.00120043	-0.41491	0.00246719	-0.240827	0.0886867	-0.255861	0.0699532	0.343282	0.0136554	0.280237	0.046395	0.164803	0.247815	0.189006	0.184073
rna_expr_RGS5	-0.297919	0.024399	-0.406666	0.00169458	-0.20944	0.117911	-0.326923	0.013059	0.268176	0.0437018	0.388428	0.00282836	0.218938	0.101788	0.360408	0.00588805
rna_expr_LRIG3	-0.374091	0.00414858	-0.399963	0.00205248	-0.320264	0.0151522	-0.27849	0.0359343	0.418387	0.00120062	0.274027	0.0391422	0.413493	0.0013885	0.277264	0.0367929
tissue_protein_P41223_BUD31	-0.384631	0.00635735	-0.396444	0.00480181	-0.352356	0.0130274	-0.390211	0.00557507	0.356466	0.0119359	0.36238	0.0105034	0.318807	0.0255721	0.278296	0.0528401
rna_expr_TOMM7	-0.391926	0.00256938	-0.395494	0.0023271	-0.481602	0.000148951	-0.450428	0.000438419	0.361443	0.00573703	0.335816	0.0106547	0.405529	0.00175104	0.281909	0.0336276
rna_expr_APPBP2	-0.293071	0.0269357	-0.39326	0.00247631	-0.281404	0.0339605	-0.36567	0.00515524	0.239995	0.072151	0.284993	0.0316532	0.240488	0.0715503	0.251327	0.0593175
tissue_protein_P20908_CO5A1	-0.350906	0.0134321	-0.392929	0.00522545	-0.216795	0.134589	-0.242112	0.0937235	0.358043	0.0115383	0.283271	0.0485743	0.283923	0.048036	0.271139	0.0595051
tissue_protein_P02461_CO3A1	-0.389927	0.0056128	-0.388127	0.00585673	-0.243159	0.0922699	-0.242106	0.0937322	0.36844	0.00919172	0.292272	0.0415678	0.29042	0.0429375	0.278726	0.0524603
rna_expr_SERINC5	-0.349432	0.00771563	-0.384322	0.00316182	-0.194679	0.146737	-0.215527	0.107369	0.460748	0.000310177	0.469103	0.000232504	0.377265	0.00381683	0.404073	0.00182584
tissue_protein_Q03692_COAA1	-0.375478	0.00784797	-0.383336	0.006552	-0.234586	0.104709	-0.269776	0.0608477	0.314334	0.0278335	0.218733	0.131055	0.252619	0.0799094	0.237471	0.100387
plasma_protein_P22352_GPX3	-0.379276	0.00605466	-0.382084	0.00566076	-0.37797	0.00624598	-0.372465	0.00711123	0.267617	0.05762	0.101462	0.478666	0.24541	0.0826024	0.0855003	0.550807
tissue_protein_P02458_CO2A1	-0.317686	0.026124	-0.378544	0.007318	-0.207372	0.152797	-0.216166	0.135751	0.302229	0.0348046	0.294337	0.0400833	0.268231	0.0623983	0.294222	0.0401646
rna_expr_DKK3	-0.356803	0.00644135	-0.377619	0.00378135	-0.303575	0.0216969	-0.32208	0.0145547	0.323339	0.0141526	0.325943	0.0133506	0.296074	0.0253398	0.316089	0.0166062
tissue_protein_P02452_CO1A1	-0.364197	0.0100941	-0.376947	0.00759005	-0.217152	0.133933	-0.204061	0.159605	0.352783	0.0129102	0.259103	0.0722184	0.288458	0.0444277	0.255482	0.0764384
rna_expr_PRKX	-0.368943	0.00474105	-0.375384	0.00401047	-0.208538	0.119538	-0.234901	0.0785992	0.418895	0.00118249	0.446342	0.000501298	0.283841	0.0323793	0.369272	0.00470109
rna_expr_CACNA1D	-0.404308	0.00181355	-0.375384	0.00401047	-0.335297	0.0107838	-0.283334	0.0327032	0.417058	0.00124922	0.379649	0.00358328	0.386926	0.00294656	0.37686	0.00385784
AF4_ARFIP1/FHDC1	-0.351658	0.00730954	-0.373476	0.00421579	-0.315199	0.0169308	-0.306312	0.020483	0.330921	0.011926	0.31565	0.0167656	0.287179	0.0303136	0.237888	0.0747658
rna_expr_CPD	-0.388575	0.00281707	-0.37315	0.00425177	-0.437762	0.000660647	-0.33661	0.0104601	0.31955	0.015393	0.271741	0.0408746	0.343228	0.00895338	0.198995	0.137815
tissue_protein_O43765_SGTA	-0.371839	0.00851969	-0.365072	0.00990214	-0.280888	0.0505816	-0.288289	0.0445582	0.355082	0.0122944	0.383918	0.00646381	0.347219	0.0145105	0.425708	0.00229175
pathology_NF1_std	-0.379286	0.00110631	-0.364665	0.00176837	-0.172603	0.150039	-0.154606	0.197968	0.471803	3.27e-05	0.495176	1.13e-05	0.283259	0.016681	0.363315	0.00184466
rna_expr_YY1AP1	-0.274785	0.0385814	-0.361978	0.00566042	-0.173022	0.198066	-0.225214	0.0921095	0.323786	0.014012	0.410825	0.00150166	0.281611	0.0338237	0.408194	0.00162129
tissue_protein_P27701_CD82	-0.3778	0.00744362	-0.361235	0.0107687	-0.279007	0.0522127	-0.243485	0.0918199	0.403373	0.00405403	0.389928	0.00561257	0.328997	0.0209883	0.27351	0.0572262
plasma_lipid_species_comp_DAG(16:0/18:0)	-0.337555	0.0154171	-0.361181	0.00921561	-0.297132	0.0342239	-0.33683	0.0156532	0.310383	0.0266443	0.249831	0.0770488	0.294107	0.0361839	0.284237	0.0432345
tissue_protein_P08123_CO1A2	-0.326758	0.0219309	-0.360984	0.0108276	-0.232026	0.108664	-0.231736	0.109118	0.320856	0.0245885	0.234949	0.104158	0.28826	0.0445811	0.243686	0.0915441
tissue_protein_Q96M96_FGD4	-0.309627	0.0303918	-0.360577	0.0109235	-0.411138	0.00333919	-0.468478	0.000686586	0.232822	0.107421	0.255617	0.0762766	0.322791	0.0236888	0.345581	0.0150129
rna_expr_SPRED2	-0.223883	0.0940996	-0.359743	0.00598678	-0.262786	0.0482803	-0.251852	0.0587707	0.181207	0.177347	0.284165	0.0321737	0.22554	0.0916272	0.248154	0.0627092
rna_expr_OPHN1	-0.337194	0.0103189	-0.35304	0.0070668	-0.279473	0.0352583	-0.273647	0.0394258	0.381894	0.00337493	0.369113	0.0047203	0.361825	0.00568226	0.377285	0.00381482
rna_expr_SLC25A13	-0.393223	0.00247883	-0.35304	0.0070668	-0.276398	0.0374096	-0.339032	0.00988503	0.398804	0.00212078	0.308914	0.019383	0.289318	0.0290487	0.311346	0.0184006
rna_expr_AGAP1	-0.310876	0.018587	-0.35304	0.0070668	-0.164167	0.222362	-0.205841	0.124505	0.216682	0.105454	0.131497	0.329546	0.129271	0.337869	0.103782	0.442335
tissue_protein_P25067_CO8A2	-0.329259	0.0208803	-0.352407	0.0130132	-0.195444	0.178364	-0.236704	0.101522	0.406143	0.00378498	0.392541	0.00527421	0.297853	0.0376553	0.349701	0.013777
tissue_protein_Q9H492_MLP3A	-0.399263	0.00448415	-0.351304	0.01332	-0.338603	0.0173219	-0.302454	0.0346633	0.359493	0.0111831	0.229896	0.112039	0.24841	0.0852375	0.154398	0.289485
tissue_protein_A1X283_SPD2B	-0.328205	0.0213177	-0.349495	0.0138364	-0.0807572	0.581216	-0.102391	0.48388	0.332573	0.0195535	0.338019	0.017528	0.209164	0.1492	0.28558	0.0466912
rna_expr_NFIA	-0.218944	0.101779	-0.348571	0.00787799	-0.10516	0.436266	-0.181624	0.176334	0.23603	0.077132	0.384287	0.00316479	0.164839	0.220447	0.334209	0.0110586
rna_expr_GTF2IRD2B	-0.353161	0.00704586	-0.348571	0.00787799	-0.345325	0.00851698	-0.295442	0.0256689	0.277592	0.0365619	0.230857	0.0840344	0.282289	0.033379	0.222642	0.0959849
tissue_protein_P05997_CO5A2	-0.328044	0.0213853	-0.345002	0.0151939	-0.242511	0.0931676	-0.249024	0.0844441	0.303619	0.0339375	0.181563	0.211833	0.288708	0.0442357	0.212585	0.142512
tissue_protein_Q6UVY6_MOXD1	-0.345437	0.0150578	-0.344636	0.0153094	-0.216052	0.135963	-0.214731	0.138432	0.293373	0.0407709	0.2583	0.0731384	0.228595	0.114141	0.290368	0.0429762
rna_expr_CDC42EP3	-0.309184	0.0192716	-0.341868	0.0092466	-0.25427	0.0563047	-0.237322	0.0754797	0.312869	0.0178072	0.376269	0.00391828	0.26512	0.0462515	0.297805	0.0244564
rna_expr_FBXL17	-0.306091	0.020579	-0.341868	0.0092466	-0.305605	0.020791	-0.314815	0.0170727	0.284187	0.0321595	0.287909	0.0298768	0.296372	0.0251858	0.26948	0.0426497
rna_expr_GON4L	-0.259408	0.0513432	-0.339633	0.0097465	-0.0820308	0.544102	-0.133191	0.323299	0.297551	0.0245844	0.355364	0.00667456	0.169306	0.20802	0.267485	0.0442683
tissue_protein_Q6ZMP0_THSD4	-0.35401	0.0125781	-0.339493	0.0170115	-0.34482	0.0152511	-0.32402	0.0231322	0.351654	0.0132221	0.333787	0.0190856	0.38514	0.00628213	0.450987	0.00114544
pathology_NF45_25%	-0.3391	0.00381793	-0.338514	0.003883	-0.261376	0.0276843	-0.206141	0.0845781	0.348581	0.00289092	0.355312	0.00236066	0.28329	0.0166686	0.274204	0.0206667
rna_expr_USP22	-0.298935	0.0238938	-0.337399	0.0102697	-0.151694	0.259986	-0.174359	0.194569	0.301059	0.022866	0.41056	0.00151334	0.209889	0.117106	0.397106	0.00222449
rna_expr_NIPAL2	-0.332493	0.0115043	-0.335164	0.0108169	-0.20964	0.117552	-0.215527	0.107369	0.420904	0.00111318	0.442101	0.000575095	0.352068	0.00723677	0.423894	0.00101676
tissue_protein_Q9BXJ0_C1QT5	-0.345498	0.0150386	-0.335104	0.0185887	-0.26276	0.068147	-0.278236	0.0528942	0.350791	0.0134648	0.313932	0.0280448	0.277959	0.0531403	0.305757	0.0326384
rna_expr_RC3H1	-0.311097	0.0184992	-0.33293	0.0113892	-0.179491	0.181555	-0.213106	0.111472	0.309821	0.0190117	0.343271	0.0089442	0.198839	0.138129	0.257672	0.0529782
rna_expr_FARP2	-0.296843	0.024944	-0.33293	0.0113892	-0.234492	0.0791361	-0.234901	0.0785992	0.207933	0.120639	0.16655	0.215629	0.183117	0.172746	0.136424	0.311584
pathology_NF4_0.05	-0.316882	0.00709247	-0.332703	0.00458424	-0.23146	0.0521172	-0.244792	0.039642	0.369469	0.00151941	0.400508	0.000538326	0.31941	0.00662473	0.369039	0.00154038
rna_expr_SKIL	-0.339563	0.0097625	-0.328461	0.0126127	-0.211184	0.114814	-0.225214	0.0921095	0.326898	0.0130666	0.332404	0.0115278	0.26429	0.0469651	0.303104	0.021912
tissue_protein_Q6FHJ7_SFRP4	-0.333368	0.019246	-0.32806	0.0213786	-0.179041	0.218358	-0.176721	0.22448	0.279348	0.0519138	0.170306	0.242028	0.213611	0.14055	0.194064	0.181508
pathology_NF4_25%	-0.335381	0.00424821	-0.326891	0.00539541	-0.220795	0.0642645	-0.20453	0.0870901	0.384404	0.000933961	0.390812	0.000752571	0.298602	0.0114259	0.325108	0.00566857
rna_expr_ABHD2	-0.384747	0.00312579	-0.323992	0.0139475	-0.14266	0.289771	-0.162251	0.22788	0.370916	0.00450576	0.295794	0.0254851	0.175837	0.190753	0.170506	0.204769
pathology_NF10_0.9	-0.32607	0.00551965	-0.322533	0.00608447	-0.261501	0.0276074	-0.201309	0.0922906	0.324571	0.00575317	0.310321	0.00844448	0.291365	0.0136919	0.265729	0.0251066
tissue_protein_P49747_COMP	-0.231883	0.108888	-0.319657	0.0251602	-0.134714	0.356074	-0.213917	0.139968	0.170215	0.242282	0.148044	0.310028	0.139472	0.339183	0.176071	0.226216
pathology_NF45_50%	-0.302341	0.0103882	-0.319627	0.00658585	-0.231749	0.0518167	-0.183594	0.125376	0.30193	0.0104983	0.334877	0.00430972	0.247895	0.0371255	0.258064	0.0297928
rna_expr_ARHGEF11	-0.25954	0.0512208	-0.319523	0.0154019	-0.127402	0.344958	-0.196154	0.14364	0.275958	0.0377264	0.329091	0.0124337	0.19166	0.153227	0.304379	0.0213341
rna_expr_FYCO1	-0.261486	0.0494407	-0.319523	0.0154019	-0.127766	0.343573	-0.191311	0.153992	0.181265	0.177205	0.1857	0.166664	0.077375	0.567264	0.112286	0.405638
plasma_protein_P13797_PLST	-0.321438	0.0214468	-0.317167	0.023343	-0.358384	0.00981376	-0.354887	0.0106083	0.316575	0.0236169	0.274291	0.0514379	0.383197	0.00551091	0.299801	0.0325687
pathology_NF10_75%	-0.332686	0.00458642	-0.316721	0.00712321	-0.27583	0.0198964	-0.210972	0.0773847	0.344717	0.00324118	0.32342	0.00593827	0.310871	0.00832314	0.285449	0.0158229
rna_expr_KANSL1L	-0.34708	0.00816606	-0.315055	0.0169841	-0.310064	0.0189129	-0.249431	0.0613267	0.397608	0.00219338	0.351587	0.00732219	0.388213	0.00284505	0.330513	0.0120377
tissue_protein_Q7Z7F7_RM55	-0.242838	0.0927143	-0.314546	0.0277229	-0.294965	0.03964	-0.373949	0.00812448	0.120445	0.409735	0.173462	0.233282	0.232948	0.107226	0.161415	0.267853
tissue_protein_Q12768_WASC5	-0.36103	0.0108166	-0.313081	0.0284962	-0.200795	0.166538	-0.141816	0.331046	0.358685	0.0113798	0.236871	0.101274	0.257687	0.0738459	0.157539	0.279664
tissue_protein_Q53FT3_HIKES	-0.190404	0.190044	-0.31249	0.0288135	-0.0815299	0.577593	-0.175845	0.226824	0.168334	0.247604	0.27197	0.0586975	0.10626	0.467421	0.218742	0.131038
pathology_NF30_0.9	-0.304054	0.00994114	-0.312363	0.00800141	-0.249609	0.0357937	-0.212583	0.0750983	0.290085	0.0141307	0.283456	0.0166021	0.268922	0.0233472	0.24795	0.037082
pathology_NF30_75%	-0.317254	0.00702192	-0.31091	0.00831451	-0.263109	0.0266323	-0.207751	0.0821238	0.325945	0.00553893	0.307533	0.00908386	0.300592	0.0108629	0.271452	0.0220285
rna_expr_GNAQ	-0.340543	0.00954031	-0.310586	0.018703	-0.339313	0.00982014	-0.237322	0.0754797	0.371759	0.00440832	0.400554	0.00201839	0.369411	0.00468421	0.323513	0.0140976
plasma_protein_P02751_FINC	-0.270492	0.0548876	-0.310436	0.026617	-0.28524	0.04247	-0.317398	0.0232371	0.252792	0.0734969	0.239269	0.0908331	0.248402	0.0788103	0.26459	0.0606141
rna_expr_POGZ	-0.240364	0.0717011	-0.308351	0.0196165	-0.280593	0.0345008	-0.302707	0.0220944	0.212888	0.111847	0.285689	0.0312215	0.262948	0.0481371	0.314649	0.0171342
rna_expr_GADD45G	-0.321412	0.0147722	-0.308351	0.0196165	-0.351008	0.00742605	-0.339032	0.00988503	0.276907	0.0370464	0.193253	0.149776	0.334894	0.010885	0.281484	0.0339076
pathology_NF4_50%	-0.306971	0.00921786	-0.308004	0.008973	-0.18429	0.123926	-0.180373	0.13226	0.363455	0.00183662	0.373285	0.0013447	0.26661	0.02461	0.294768	0.012582
tissue_protein_Q13361_MFAP5	-0.328379	0.021245	-0.306692	0.0320832	-0.246984	0.0871038	-0.269796	0.0608272	0.339718	0.0169339	0.203829	0.160091	0.233839	0.105851	0.201517	0.164987
tissue_protein_P35555_FBN1	-0.290132	0.0431531	-0.306661	0.0321017	-0.221549	0.126044	-0.228266	0.114676	0.263396	0.0674572	0.186153	0.200313	0.227052	0.116671	0.201958	0.164044
rna_expr_VPS41	-0.284348	0.0320583	-0.306117	0.0205676	-0.415544	0.00130677	-0.464958	0.000268494	0.303878	0.0215597	0.37067	0.00453444	0.423592	0.00102614	0.459414	0.000324564
rna_expr_JAG1	-0.296732	0.0250007	-0.306117	0.0205676	-0.133073	0.32373	-0.164673	0.220921	0.306457	0.0204204	0.294005	0.0264307	0.212728	0.112123	0.251654	0.0589764
pathology_NF4_mean	-0.306834	0.00925084	-0.305099	0.0096766	-0.188994	0.114454	-0.183594	0.125376	0.360735	0.00199873	0.370377	0.00147607	0.271954	0.0217746	0.306401	0.0093555
plasma_lipid_fatty_acid_comp_DAG(FA18:0)	-0.300398	0.0322072	-0.304466	0.0298343	-0.270653	0.0547373	-0.275294	0.0505578	0.270275	0.0550899	0.202965	0.153165	0.251256	0.0753229	0.219522	0.121675
rna_expr_TOM1L2	-0.261209	0.049691	-0.303882	0.0215576	-0.216698	0.105427	-0.193732	0.148749	0.207374	0.121663	0.223138	0.0952287	0.177008	0.187772	0.182542	0.17412
tissue_protein_P51636_CAV2	-0.252204	0.0804225	-0.30311	0.034253	-0.261889	0.0690995	-0.304608	0.0333315	0.210238	0.147077	0.176858	0.224116	0.163503	0.26163	0.171133	0.239713
pathology_NF10_mean	-0.324359	0.00578691	-0.302193	0.0104278	-0.289287	0.0144101	-0.222246	0.0624897	0.341536	0.00355749	0.314117	0.00763713	0.333436	0.00448995	0.306789	0.00926157
plasma_protein_P04278_SHBG	-0.305189	0.0294285	-0.30172	0.0314195	-0.266383	0.0588255	-0.260926	0.0644044	0.251083	0.0755309	0.097513	0.496034	0.198298	0.163041	0.103863	0.468265
rna_expr_DCN	-0.294215	0.026318	-0.301648	0.0225876	-0.242632	0.0689836	-0.164673	0.220921	0.289235	0.0290971	0.352813	0.00710624	0.268512	0.0434289	0.328125	0.0127091
rna_expr_CREBBP	-0.23416	0.0795737	-0.301648	0.0225876	-0.167326	0.213467	-0.222792	0.0957554	0.173456	0.196927	0.259847	0.0509368	0.169926	0.206336	0.310005	0.0189369
tissue_protein_O00754_MA2B1	-0.307474	0.0316249	-0.301415	0.0353212	-0.209645	0.148246	-0.143872	0.324012	0.272128	0.058545	0.251147	0.0817428	0.220843	0.127286	0.248689	0.0848764
pathology_NF2_std	-0.318998	0.00669898	-0.30074	0.0108221	-0.148917	0.215181	-0.124007	0.302853	0.385049	0.000914043	0.388897	0.000803102	0.242523	0.0415706	0.294836	0.0125608
pathology_NF45_75%	-0.286258	0.0155155	-0.30074	0.0108221	-0.216188	0.0701749	-0.164268	0.17103	0.275438	0.0200799	0.288791	0.0145862	0.224158	0.0602104	0.218134	0.0676274
rna_expr_CRISPLD2	-0.274335	0.0389132	-0.299414	0.0236589	-0.220661	0.0990559	-0.164673	0.220921	0.256044	0.0545499	0.294999	0.0259018	0.226204	0.090651	0.234613	0.0789759
pathology_NF45_min	-0.198483	0.097052	-0.297834	0.0116497	-0.169902	0.156621	-0.225467	0.0586892	0.220989	0.0640251	0.36694	0.00164624	0.185467	0.121502	0.29124	0.0137342
pathology_NF41_50%	-0.332626	0.00459419	-0.297834	0.0116497	-0.273606	0.0209567	-0.178763	0.135807	0.345712	0.00314754	0.310441	0.00841792	0.318196	0.00684591	0.264597	0.0257561
pathology_NF45_0.9	-0.289723	0.0142568	-0.297834	0.0116497	-0.226205	0.0578451	-0.180373	0.13226	0.267138	0.0243168	0.248879	0.0363559	0.21867	0.0669395	0.186934	0.118532
plasma_protein_P54578_UBP14	-0.304283	0.0299378	-0.29757	0.0339478	-0.194979	0.17034	-0.186583	0.189863	0.265802	0.0594008	0.24623	0.0815493	0.16778	0.239257	0.134188	0.347839
tissue_protein_P13942_COBA2	-0.305743	0.0326468	-0.297108	0.0381596	-0.148244	0.309367	-0.117603	0.420952	0.32092	0.0245583	0.239401	0.0975733	0.25405	0.0781588	0.244314	0.0906851
clinical_secondary_diagnosis_onehot__e785.2	-0.296695	0.0102613	-0.296695	0.0102613	-0.213511	0.0677681	-0.213511	0.0677681	0.273824	0.0182386	0.244793	0.0355504	0.188695	0.10738	0.166212	0.15697
rna_expr_TASP1	-0.304815	0.0211397	-0.294945	0.0259303	-0.222795	0.095751	-0.186467	0.164886	0.302824	0.0220405	0.234369	0.0792974	0.274521	0.038776	0.252799	0.0577951
rna_expr_GAMT	-0.275726	0.0378944	-0.294945	0.0259303	-0.285449	0.0313697	-0.276069	0.0376466	0.236726	0.0762381	0.232182	0.0822213	0.248386	0.0624566	0.232324	0.0820297
rna_expr_RALGAPA1	-0.279564	0.0351962	-0.29271	0.0271331	-0.203385	0.129162	-0.188889	0.159371	0.263187	0.0479266	0.294336	0.0262534	0.242411	0.0692451	0.310234	0.0188444
plasma_lipid_species_comp_DAG(20:0/20:0)	-0.28185	0.0450985	-0.292526	0.0372446	-0.301207	0.0317233	-0.275294	0.0505578	0.339829	0.0146957	0.39651	0.00396981	0.345396	0.0130504	0.367052	0.0080618
plasma_protein_P02746_C1QB	-0.33183	0.017368	-0.292526	0.0372446	-0.0995909	0.486854	-0.123073	0.389567	0.234714	0.0973396	0.102877	0.472521	0.0482344	0.736781	0.0226025	0.874904
pathology_NF4_0.1	-0.295788	0.012265	-0.29057	0.0139629	-0.20468	0.0868544	-0.194867	0.103421	0.352886	0.00254082	0.373917	0.00131755	0.295441	0.0123721	0.336234	0.00414589
pathology_NF10_25%	-0.306431	0.00934828	-0.29057	0.0139629	-0.291814	0.0135406	-0.244792	0.039642	0.330634	0.00485962	0.297752	0.0116739	0.3433	0.00337883	0.315282	0.00740344
rna_expr_TMEM248	-0.274295	0.0389429	-0.290476	0.0283824	-0.179585	0.181323	-0.154986	0.249664	0.32925	0.0123888	0.344132	0.00876283	0.254775	0.055801	0.236052	0.0771029
rna_expr_NFIX	-0.287101	0.0303606	-0.290476	0.0283824	-0.110935	0.411349	-0.162251	0.22788	0.278816	0.0357091	0.263061	0.0480376	0.165493	0.218596	0.231244	0.0835013
rna_expr_ZCCHC24	-0.309586	0.0191071	-0.288241	0.0296795	-0.216962	0.104993	-0.193732	0.148749	0.272167	0.0405469	0.273265	0.0397128	0.21749	0.10413	0.267223	0.0444843
rna_expr_PTAR1	-0.292211	0.0274084	-0.288241	0.0296795	-0.23467	0.0789009	-0.198576	0.138662	0.255391	0.0551905	0.207699	0.121067	0.21806	0.103203	0.158273	0.239638
pathology_NF10_50%	-0.313434	0.0077773	-0.287664	0.0149935	-0.279232	0.0183639	-0.210972	0.0773847	0.33237	0.00462762	0.311415	0.0082044	0.319984	0.00652232	0.298348	0.0114996
plasma_lipid_fatty_acid_comp_DAG(FA20:0)	-0.28984	0.0391058	-0.286557	0.0414838	-0.292269	0.0374195	-0.265578	0.0596239	0.344837	0.0132083	0.381879	0.00568877	0.335523	0.0160869	0.35259	0.0111601
plasma_protein_P01764_HV303	-0.248542	0.0786364	-0.286557	0.0414838	-0.0827943	0.563531	-0.132789	0.352933	0.111586	0.435648	0.127064	0.374254	-0.0215335	0.880777	0.0377921	0.792325
rna_expr_FANCC	-0.28409	0.0322212	-0.286007	0.0310258	-0.0437168	0.746773	-0.0556981	0.680695	0.263368	0.0477673	0.260808	0.0500555	0.0711749	0.598804	0.132565	0.325599
pathology_NF45_0.1	-0.303977	0.00996068	-0.284759	0.0160891	-0.218756	0.0668289	-0.148164	0.217535	0.3205	0.00643149	0.303498	0.0100844	0.256776	0.0306481	0.228906	0.0548405
pathology_NF10_0.95	-0.298383	0.0114893	-0.284759	0.0160891	-0.237403	0.0462081	-0.175542	0.143117	0.289077	0.0144846	0.269383	0.0231023	0.261715	0.0274759	0.232975	0.0505557
tissue_protein_P03905_NU4M	-0.342349	0.0160475	-0.284455	0.0476005	-0.291558	0.0420913	-0.173511	0.233148	0.339006	0.0171809	0.223439	0.122763	0.280328	0.0510626	0.149945	0.303787
tissue_protein_P55001_MFAP2	-0.229248	0.113081	-0.284307	0.0477214	-0.135793	0.3522	-0.186768	0.198805	0.192759	0.184521	0.15539	0.286361	0.175735	0.227119	0.196165	0.176736
rna_expr_PIK3R1	-0.276903	0.0370494	-0.283773	0.0324227	-0.235178	0.0782367	-0.179202	0.182269	0.294283	0.0262816	0.331841	0.0116776	0.29034	0.0284599	0.337218	0.0103131
pathology_NF4_75%	-0.264268	0.0259479	-0.281853	0.0172528	-0.141398	0.23951	-0.161048	0.179693	0.314139	0.00763262	0.340862	0.00362786	0.219203	0.0662603	0.275167	0.0202078
pathology_NF34_75%	-0.317715	0.00693534	-0.281853	0.0172528	-0.209362	0.0797263	-0.130448	0.278228	0.337935	0.0039483	0.317229	0.00702656	0.274909	0.0203297	0.250804	0.034889
pathology_NF45_0.05	-0.297735	0.0116788	-0.281853	0.0172528	-0.211981	0.0759458	-0.13689	0.254973	0.320741	0.00638943	0.315793	0.00730282	0.266493	0.0246755	0.245857	0.0387631
rna_expr_CDS2	-0.193769	0.148672	-0.281538	0.0338716	-0.031456	0.816318	-0.0920229	0.49599	0.239528	0.0727243	0.324088	0.0139177	0.0814601	0.546916	0.160563	0.23282
rna_expr_KCNK1	-0.254482	0.0560934	-0.281538	0.0338716	-0.248954	0.0618396	-0.222792	0.0957554	0.230944	0.0839145	0.227412	0.0888957	0.238338	0.0742013	0.211129	0.11491
pathology_NF45_mean	-0.264605	0.0257516	-0.2804	0.0178612	-0.206032	0.0847461	-0.162658	0.175323	0.248735	0.0364679	0.25666	0.0307262	0.205758	0.0851696	0.19963	0.0950973
rna_expr_MFSD14C	-0.260372	0.050454	-0.279304	0.0353739	-0.265712	0.0457483	-0.188889	0.159371	0.199759	0.136278	0.142629	0.289876	0.218274	0.102856	0.0875589	0.517208
plasma_lipid_class_comp_LPC	-0.205446	0.148097	-0.277602	0.0485779	-0.20375	0.151548	-0.268816	0.056467	0.176332	0.2158	0.1641	0.249865	0.232884	0.100054	0.159855	0.262495
rna_expr_SKAP2	-0.262466	0.0485639	-0.277069	0.0369311	-0.234238	0.0794698	-0.198576	0.138662	0.302617	0.022136	0.348605	0.00787155	0.314616	0.0171467	0.375748	0.00397239
rna_expr_ZMYND11	-0.277702	0.0364847	-0.277069	0.0369311	-0.261457	0.0494666	-0.237322	0.0754797	0.266923	0.0447329	0.257693	0.0529582	0.276198	0.0375536	0.28688	0.0304936
rna_expr_HDAC4	-0.182299	0.174706	-0.277069	0.0369311	-0.155937	0.246733	-0.203419	0.129097	0.0755288	0.576575	0.10095	0.454952	0.0647652	0.632197	0.0764382	0.57198
tissue_protein_P16144_ITB4	-0.169348	0.244724	-0.276743	0.0542323	-0.239291	0.097732	-0.317052	0.0264404	0.099935	0.494481	0.124601	0.393645	0.246204	0.0881391	0.245161	0.0895373
pathology_NF41_min	-0.186398	0.119609	-0.276042	0.0197981	-0.183917	0.124703	-0.256066	0.0311286	0.196556	0.100408	0.335561	0.00422643	0.203638	0.0885065	0.304679	0.00978211
rna_expr_AC242843.1	-0.232685	0.0815418	-0.274835	0.0385446	-0.169758	0.206792	-0.196154	0.14364	0.258554	0.0521429	0.240266	0.0718203	0.201576	0.132676	0.187285	0.163009
tissue_protein_Q9ULC3_RAB23	-0.273731	0.0570169	-0.274094	0.0566753	-0.118584	0.417061	-0.120118	0.411017	0.185263	0.202512	0.0641227	0.661587	0.0894911	0.540872	0.0257873	0.860388
pathology_NF30_mean	-0.300852	0.0107913	-0.273136	0.0211866	-0.260032	0.0285244	-0.188426	0.115568	0.314243	0.00761157	0.28874	0.0146045	0.308306	0.00890256	0.269865	0.022848
pathology_NF41_mean	-0.302374	0.0103795	-0.273136	0.0211866	-0.250902	0.0348154	-0.154606	0.197968	0.308017	0.00897009	0.280327	0.0178924	0.297573	0.0117266	0.254873	0.0319499
rna_expr_CYBRD1	-0.192523	0.151351	-0.2726	0.040216	-0.0343102	0.799981	-0.0944446	0.484672	0.234643	0.078937	0.361261	0.00576335	0.112371	0.40528	0.273634	0.0394357
rna_expr_PLEKHH2	-0.280326	0.0346796	-0.2726	0.040216	-0.0905299	0.503036	-0.0823363	0.542598	0.318784	0.0156548	0.315275	0.0169029	0.202139	0.131576	0.275302	0.0382027
tissue_protein_Q96S06_LMF1	-0.232919	0.107271	-0.272436	0.0582491	-0.22484	0.120372	-0.247253	0.0867505	0.146442	0.315351	0.140887	0.334254	0.114344	0.434028	0.0590769	0.68679
rna_expr_NEDD9	-0.252626	0.0579726	-0.270366	0.0419466	-0.0409176	0.762497	-0.0411681	0.761085	0.289687	0.0288346	0.356291	0.00652337	0.115237	0.393331	0.205242	0.125629
rna_expr_ACVR2A	-0.231004	0.0838316	-0.270366	0.0419466	-0.21457	0.108978	-0.213106	0.111472	0.275882	0.0377812	0.332735	0.0114404	0.294996	0.0259033	0.354193	0.00686969
rna_expr_CYTH3	-0.229032	0.0865831	-0.270366	0.0419466	-0.103132	0.445212	-0.191311	0.153992	0.189748	0.157447	0.251663	0.0589667	0.0967158	0.474182	0.217147	0.10469
rna_expr_IGFBP3	-0.319712	0.0153381	-0.270366	0.0419466	-0.33443	0.0110021	-0.254274	0.0563013	0.260022	0.050775	0.191497	0.153583	0.271138	0.0413422	0.177407	0.186761
pathology_NF16_75%	-0.234566	0.0489562	-0.27023	0.0226573	-0.102632	0.394382	-0.133669	0.26643	0.228653	0.0551163	0.259567	0.0288198	0.0769254	0.523717	0.122017	0.310738
AF4_SLC45A3/ELK4	-0.233212	0.0808343	-0.269538	0.0426031	-0.251133	0.0595208	-0.280888	0.0343033	0.224783	0.0927505	0.195064	0.145923	0.235774	0.0774627	0.199894	0.136007
tissue_protein_O95249_GOSR1	-0.305657	0.0326983	-0.269061	0.0615611	-0.299645	0.0364656	-0.209746	0.148047	0.288897	0.0440907	0.274863	0.0559573	0.322698	0.0237318	0.284378	0.0476637
pathology_NF30_50%	-0.295436	0.0123735	-0.268777	0.0234246	-0.254131	0.0324696	-0.190036	0.112433	0.311726	0.00813737	0.293648	0.0129383	0.299652	0.0111258	0.268953	0.0233304
rna_expr_GPR137B	-0.302035	0.0224064	-0.268132	0.0437381	-0.263991	0.0472243	-0.249431	0.0613267	0.37726	0.00381732	0.409732	0.00155037	0.356322	0.00651835	0.385527	0.0030605
rna_expr_WWTR1	-0.202408	0.131051	-0.268132	0.0437381	-0.141182	0.294848	-0.217949	0.103383	0.109188	0.418796	0.141801	0.292715	0.0591677	0.661972	0.0851058	0.529059
pathology_NF34_0.95	-0.303536	0.0100744	-0.267324	0.0242138	-0.20047	0.0936849	-0.144943	0.227813	0.303578	0.0100637	0.261397	0.0276717	0.235856	0.0476908	0.191796	0.109082
tissue_protein_P16035_TIMP2	-0.18678	0.198775	-0.266908	0.0637514	-0.112319	0.442268	-0.152774	0.294648	0.129855	0.373847	0.174926	0.229299	0.108617	0.457548	0.153004	0.293915
tissue_protein_P42356_PI4KA	-0.262486	0.0684448	-0.266156	0.0645314	-0.261282	0.0697693	-0.262741	0.0681671	0.19892	0.170614	0.128531	0.378779	0.15861	0.276368	0.0548544	0.708144
rna_expr_VPS45	-0.229434	0.0860165	-0.265897	0.0455919	-0.176715	0.188514	-0.217949	0.103383	0.302231	0.0223148	0.363183	0.00549099	0.295016	0.0258925	0.403778	0.00184129
rna_expr_TSHZ2	-0.211556	0.114161	-0.265897	0.0455919	-0.0560031	0.679041	-0.10171	0.45155	0.189549	0.157893	0.27787	0.0363666	0.0849005	0.530057	0.211162	0.114852
rna_expr_KIF13B	-0.246165	0.0649139	-0.265897	0.0455919	-0.126368	0.34892	-0.150143	0.264948	0.157834	0.240961	0.0819994	0.544257	0.0510428	0.70612	-0.0296006	0.82698
pathology_NF41_25%	-0.295524	0.0123463	-0.265872	0.0250255	-0.239333	0.0444122	-0.154606	0.197968	0.318285	0.00682938	0.298573	0.0114343	0.290957	0.0138303	0.251884	0.0340873
pathology_NF41_75%	-0.323342	0.00595101	-0.265872	0.0250255	-0.263846	0.0261957	-0.149774	0.21252	0.325836	0.00555555	0.269092	0.0232566	0.302873	0.0102477	0.239593	0.0441749
plasma_protein_P29622_KAIN	-0.25648	0.0692562	-0.265662	0.0595401	-0.222991	0.115749	-0.229951	0.104524	0.253154	0.0730719	0.191077	0.179225	0.264126	0.0610844	0.175135	0.218983
plasma_protein_P10643_CO7	-0.252774	0.073518	-0.265662	0.0595401	-0.173699	0.222845	-0.184609	0.194677	0.12067	0.398961	0.0303601	0.832506	0.0755898	0.598061	0.0467058	0.744837
tissue_protein_Q93091_RNAS6	-0.181452	0.212118	-0.264423	0.066356	-0.265652	0.0650573	-0.351359	0.0133046	0.21579	0.13645	0.292393	0.0414793	0.303595	0.0339523	0.354848	0.0123558
pathology_NF43_75%	-0.310246	0.00846105	-0.264419	0.0258601	-0.257694	0.0300361	-0.164268	0.17103	0.324957	0.00569219	0.275898	0.0198649	0.313857	0.00769026	0.266742	0.0245367
rna_expr_CPNE3	-0.291283	0.0279258	-0.263663	0.0475096	-0.302528	0.0221771	-0.254274	0.0563013	0.41275	0.00141921	0.474105	0.000194949	0.406152	0.00171994	0.44849	0.000467289
rna_expr_AUTS2	-0.292183	0.0274235	-0.263663	0.0475096	-0.140987	0.295524	-0.0847579	0.53075	0.267771	0.0440334	0.252492	0.0581101	0.184967	0.168373	0.186729	0.164284
rna_expr_FKBP9	-0.197612	0.140629	-0.263663	0.0475096	-0.206936	0.122469	-0.213106	0.111472	0.159402	0.23626	0.212867	0.111883	0.179614	0.18125	0.175379	0.19193
rna_expr_BTBD3	-0.25891	0.0518085	-0.263663	0.0475096	-0.139096	0.302112	-0.133191	0.323299	0.208348	0.119883	0.183579	0.171646	0.131599	0.329168	0.11487	0.394849
pathology_NF4_0.01	-0.252496	0.0336405	-0.262966	0.0267181	-0.170004	0.156369	-0.175542	0.143117	0.32708	0.00536723	0.359262	0.00209172	0.263744	0.0262554	0.32786	0.005252
rna_expr_KLHL20	-0.193432	0.149392	-0.261428	0.0494928	-0.106928	0.428551	-0.128348	0.341361	0.232363	0.0819764	0.348373	0.00791574	0.145631	0.27974	0.260714	0.0501407
rna_expr_ZNF346	-0.214997	0.108257	-0.261428	0.0494928	-0.12941	0.337346	-0.154986	0.249664	0.271495	0.0410644	0.331277	0.0118292	0.236817	0.0761223	0.327569	0.01287
rna_expr_NISCH	-0.279743	0.0350744	-0.261428	0.0494928	-0.0792453	0.557904	-0.108974	0.419713	0.270769	0.0416303	0.258058	0.0526116	0.125774	0.351209	0.197621	0.14061
rna_expr_GUCY1A1	-0.043205	0.749641	-0.261428	0.0494928	-0.0567327	0.675091	-0.230057	0.0851439	-0.0118993	0.929995	0.221912	0.0971085	0.0116776	0.931296	0.256528	0.0540793
rna_expr_PIP4K2B	-0.162046	0.228477	-0.261428	0.0494928	-0.194844	0.146387	-0.174359	0.194569	0.100938	0.455006	0.134048	0.320166	0.14649	0.276881	0.139728	0.2999
tissue_protein_Q9HAT2_SIAE	-0.274251	0.0565285	-0.26138	0.0696608	-0.327845	0.0214689	-0.311656	0.0292662	0.208703	0.150121	0.205963	0.155667	0.234599	0.104689	0.23469	0.104551
pathology_NF4_0.9	-0.224492	0.0598184	-0.26006	0.0285064	-0.0988161	0.412291	-0.143332	0.233077	0.281684	0.0173225	0.317076	0.00705571	0.186798	0.118803	0.260596	0.0281692
pathology_NF34_mean	-0.295847	0.0122467	-0.26006	0.0285064	-0.204896	0.0865154	-0.130448	0.278228	0.324757	0.00572369	0.301001	0.0107503	0.274458	0.0205449	0.2401	0.0437153
plasma_lipid_fatty_acid_comp_PC(FA18:0)	-0.226593	0.109831	-0.259692	0.0657231	-0.240204	0.0895393	-0.239668	0.0902797	0.255478	0.0703876	0.255638	0.0702069	0.27713	0.0489772	0.238213	0.0923101
plasma_protein_P0C0L5_CO4B	-0.191821	0.177506	-0.259692	0.0657231	-0.0979368	0.494155	-0.18137	0.202761	0.21323	0.133007	0.208954	0.141146	0.0787849	0.582632	0.0944575	0.509694
AF4_KMT2A/EPS15	-0.25937	0.051379	-0.25937	0.051379	-0.102565	0.447736	-0.102565	0.447736	0.244075	0.0672975	0.219211	0.101351	0.10927	0.418445	0.116979	0.386169
AF4_KMT2A/SORBS2	-0.25937	0.051379	-0.25937	0.051379	-0.31909	0.0155498	-0.31909	0.0155498	0.244075	0.0672975	0.219211	0.101351	0.293765	0.0265594	0.245656	0.0654887
rna_expr_TIPARP	-0.318673	0.0156928	-0.259194	0.051543	-0.0592607	0.661472	-0.0484331	0.720515	0.360521	0.00587134	0.349334	0.00773405	0.142365	0.290781	0.203835	0.128299
plasma_protein_O75882_ATRN	-0.262858	0.0623832	-0.25854	0.0669732	-0.193221	0.174302	-0.171613	0.228537	0.328427	0.0186239	0.279082	0.0473416	0.215623	0.128606	0.212105	0.135113
tissue_protein_Q9HCK8_CHD8	-0.274465	0.0563283	-0.257378	0.0742052	-0.140426	0.335857	-0.119427	0.413733	0.342838	0.015887	0.342025	0.0161545	0.282366	0.0493285	0.326421	0.0220759
pathology_NF34_0.9	-0.294291	0.0127328	-0.257154	0.0303945	-0.202076	0.0910308	-0.133669	0.26643	0.302929	0.0102327	0.259875	0.0286239	0.249434	0.0359278	0.20375	0.0883291
rna_expr_PKD2	-0.272252	0.0404819	-0.256959	0.0536617	-0.263963	0.0472481	-0.154986	0.249664	0.239146	0.0731952	0.288704	0.029407	0.246519	0.0645175	0.257214	0.0534164
rna_expr_HSPG2	-0.185306	0.167579	-0.256959	0.0536617	-0.128988	0.338936	-0.203419	0.129097	0.107207	0.427337	0.112944	0.402876	0.0792657	0.557803	0.105515	0.434708
tissue_protein_P48163_MAOX	-0.210832	0.145912	-0.256533	0.0751933	-0.151555	0.298565	-0.181227	0.212695	0.142453	0.328858	0.114228	0.434498	0.0594679	0.684824	0.0742589	0.612089
pathology_NF34_50%	-0.305478	0.00958217	-0.255702	0.0313773	-0.216155	0.0702193	-0.13528	0.260659	0.338977	0.00383148	0.294657	0.012617	0.287246	0.0151473	0.233971	0.0495497
pathology_NF45_0.95	-0.198092	0.0977263	-0.255702	0.0313773	-0.165745	0.167163	-0.1691	0.158615	0.16486	0.169474	0.189678	0.113125	0.144205	0.230214	0.134342	0.26401
tissue_protein_Q14767_LTBP2	-0.246655	0.0875395	-0.255577	0.0763251	-0.181381	0.212301	-0.190241	0.190432	0.320862	0.0245855	0.229953	0.111948	0.314429	0.027784	0.310922	0.0296691
tissue_protein_Q6UXI9_NPNT	-0.18725	0.197628	-0.254516	0.0775954	-0.133986	0.358704	-0.215507	0.136978	0.238373	0.0990641	0.273471	0.0572632	0.204452	0.158789	0.32905	0.0209665
tissue_protein_Q8IY17_PLPL6	-0.173739	0.232523	-0.25287	0.0796002	-0.0709396	0.628124	-0.198104	0.172412	0.154208	0.290084	0.204227	0.159259	0.0936493	0.522152	0.159202	0.274555
rna_expr_EFCAB14	-0.263861	0.0473367	-0.252491	0.0581113	-0.223634	0.0944757	-0.176781	0.188347	0.353481	0.00699082	0.341681	0.00928762	0.344736	0.00863756	0.298655	0.024032
rna_expr_ZKSCAN1	-0.271294	0.0412207	-0.252491	0.0581113	-0.257905	0.0527565	-0.239744	0.0724592	0.248926	0.0618701	0.173673	0.196358	0.256706	0.0539061	0.223951	0.0939978
rna_expr_LAMC1	-0.301002	0.0228931	-0.252491	0.0581113	-0.331255	0.0118352	-0.179202	0.182269	0.247856	0.0630362	0.173375	0.197139	0.270712	0.0416748	0.105058	0.436716
tissue_protein_Q9UPU7_TBD2B	-0.366498	0.00959569	-0.251448	0.0813655	-0.143327	0.325868	-0.0498474	0.733755	0.332788	0.0194701	0.185721	0.201378	0.223262	0.123067	0.140538	0.335467
rna_expr_GJB1	-0.137124	0.309086	-0.250256	0.0604454	-0.170179	0.205652	-0.254274	0.0563013	0.242531	0.0691034	0.169631	0.207137	0.286401	0.0307851	0.165404	0.218849
pathology_NF10_0.1	-0.275214	0.0201852	-0.248437	0.0366998	-0.271016	0.0222512	-0.227077	0.0568606	0.306789	0.00926156	0.253548	0.0328834	0.329805	0.00497411	0.297419	0.0117724
pathology_NF16_0.9	-0.221994	0.0627947	-0.248437	0.0366998	-0.107199	0.373568	-0.115954	0.335569	0.21013	0.078603	0.243322	0.0408832	0.076402	0.526555	0.120615	0.316369
tissue_protein_Q9NQ50_RM40	-0.124795	0.392906	-0.248398	0.0852535	-0.0471361	0.747745	-0.203875	0.159995	0.088684	0.544542	0.191648	0.187112	0.0267437	0.855264	0.168414	0.247374
rna_expr_CYP20A1	-0.250893	0.0597721	-0.248022	0.0628544	-0.193647	0.148933	-0.179202	0.182269	0.38933	0.00275945	0.448097	0.00047334	0.342866	0.00903066	0.411203	0.00148514
rna_expr_TACC1	-0.174416	0.194421	-0.248022	0.0628544	-0.14644	0.277048	-0.162251	0.22788	0.146725	0.276104	0.265148	0.0462279	0.135455	0.315066	0.24472	0.0665547
rna_expr_MTR	-0.298655	0.0240324	-0.248022	0.0628544	-0.255446	0.055137	-0.159829	0.23499	0.286576	0.030678	0.223303	0.0949768	0.26699	0.044677	0.191701	0.153139
rna_expr_ANKMY1	-0.21547	0.107465	-0.248022	0.0628544	-0.10156	0.45222	-0.106553	0.43018	0.180456	0.179179	0.206274	0.123697	0.0956459	0.479108	0.130079	0.334834
rna_expr_DOCK9	-0.254557	0.0560183	-0.248022	0.0628544	-0.0579161	0.668703	-0.0944446	0.484672	0.197486	0.140887	0.170791	0.204003	0.0504527	0.709366	0.12514	0.353662
plasma_lipid_fatty_acid_comp_TAG(FA20:5)	-0.238195	0.0923351	-0.247758	0.0796152	-0.180734	0.204375	-0.155464	0.276001	0.196181	0.16767	0.219018	0.122554	0.176104	0.216404	0.223847	0.11432
plasma_protein_P20742_PZP	-0.387018	0.00502261	-0.247555	0.0798692	-0.223397	0.115069	-0.133446	0.350534	0.416905	0.0023394	0.250803	0.0758675	0.26005	0.065338	0.258059	0.0675008
tissue_protein_P52735_VAV2	-0.260542	0.0705934	-0.247436	0.0865088	-0.293602	0.0406066	-0.252142	0.0805005	0.22527	0.119647	0.202465	0.162967	0.219069	0.130449	0.0862701	0.555592
pathology_NF43_0.1	-0.269406	0.0230897	-0.246985	0.0378499	-0.258363	0.029597	-0.198088	0.097732	0.292155	0.0134269	0.256745	0.0306686	0.314129	0.0076348	0.279674	0.018172
tissue_protein_Q8NBJ4_GOLM1	-0.0873697	0.550545	-0.246958	0.0871388	-0.0696126	0.634583	-0.19311	0.183708	0.0415072	0.777045	0.148553	0.308348	0.0830659	0.57042	0.225172	0.119811
plasma_protein_P02787_TRFE	-0.248794	0.0783239	-0.246282	0.0814828	-0.284106	0.0433346	-0.286655	0.0414105	0.219487	0.121736	0.134209	0.34776	0.258572	0.0669386	0.202645	0.153827
rna_expr_OXR1	-0.236744	0.0762151	-0.245787	0.06534	-0.233474	0.0804838	-0.234901	0.0785992	0.252114	0.058499	0.295463	0.025658	0.253649	0.0569307	0.271344	0.0411815
rna_expr_KIF16B	-0.258664	0.0520388	-0.245787	0.06534	-0.242124	0.0695852	-0.210684	0.115695	0.24364	0.0678026	0.197097	0.141687	0.258211	0.0524664	0.230459	0.0845846
rna_expr_MMP24OS	-0.0641266	0.635566	-0.245787	0.06534	-0.127576	0.344296	-0.230057	0.0851439	0.00051091	0.996991	0.181591	0.176413	0.056944	0.673949	0.192289	0.151857
pathology_NF43_0.9	-0.297766	0.0116697	-0.245532	0.0390298	-0.260218	0.0284067	-0.152995	0.202737	0.302722	0.0102873	0.250145	0.0353857	0.321587	0.00624391	0.275622	0.0199934
plasma_protein_P06310_KV206	-0.245317	0.0827221	-0.244767	0.0834354	-0.231715	0.101818	-0.20728	0.144432	0.175791	0.217235	0.138769	0.331472	0.202835	0.153434	0.131386	0.358089
tissue_protein_P49756_RBM25	-0.288406	0.0444679	-0.243798	0.0913911	-0.217397	0.133484	-0.216684	0.134793	0.21106	0.145466	0.153245	0.293145	0.16211	0.265771	0.124788	0.392933
rna_expr_FTO	-0.184657	0.169101	-0.243553	0.0679038	-0.193803	0.148599	-0.169516	0.20745	0.121036	0.369795	0.163966	0.222937	0.133966	0.320466	0.0968806	0.473425
rna_expr_GPATCH8	-0.206373	0.123513	-0.243553	0.0679038	-0.205134	0.125832	-0.174359	0.194569	0.150999	0.262202	0.151873	0.259418	0.183545	0.171727	0.145779	0.279246
rna_expr_MAGI1	-0.235057	0.0783947	-0.243553	0.0679038	-0.26998	0.0422515	-0.256695	0.0539166	0.17252	0.19939	0.151674	0.260049	0.193149	0.15	0.105385	0.435281
tissue_protein_O14974_MYPT1	-0.209966	0.147613	-0.24222	0.0935727	-0.0810795	0.579703	-0.123206	0.399005	0.150561	0.301781	0.0916606	0.531065	0.136155	0.350904	0.154271	0.289886
plasma_lipid_fatty_acid_comp_PE(FA20:4)	-0.119355	0.404157	-0.241782	0.0873905	-0.189888	0.181996	-0.330353	0.0179041	0.137246	0.336859	0.216179	0.127601	0.128629	0.368351	0.216247	0.127477
rna_expr_SORL1	-0.29046	0.0283915	-0.241318	0.0705474	-0.289939	0.0286894	-0.232479	0.0818199	0.289231	0.0290988	0.236821	0.0761174	0.260839	0.0500267	0.191537	0.153497
pathology_NF30_25%	-0.260504	0.0282271	-0.241173	0.0427542	-0.231193	0.0523971	-0.190036	0.112433	0.282137	0.0171358	0.262217	0.0271694	0.287671	0.0149912	0.267839	0.0239317
clinical_secondary_diagnosis_onehot__j9601	-0.240563	0.0389616	-0.240563	0.0389616	-0.107082	0.363832	-0.107082	0.363832	0.222019	0.0572806	0.19848	0.090032	0.133474	0.256913	0.157009	0.181566
clinical_secondary_diagnosis_onehot__i480	-0.240563	0.0389616	-0.240563	0.0389616	-0.305184	0.0081934	-0.305184	0.0081934	0.222019	0.0572806	0.19848	0.090032	0.274481	0.0179512	0.223737	0.0553314
clinical_secondary_diagnosis_onehot__i10.6	-0.240563	0.0389616	-0.240563	0.0389616	-0.107082	0.363832	-0.107082	0.363832	0.222019	0.0572806	0.19848	0.090032	0.177961	0.129279	0.18056	0.123688
tissue_protein_P02144_MYG	-0.377835	0.00743773	-0.240487	0.0960172	-0.316435	0.0267513	-0.189364	0.192521	0.318631	0.0256579	0.153266	0.293079	0.348782	0.0140449	0.16519	0.25667
pathology_NF43_50%	-0.291182	0.0137539	-0.23972	0.0440591	-0.248709	0.0364877	-0.162658	0.175323	0.315168	0.0074259	0.267895	0.0239013	0.311674	0.0081486	0.267366	0.0241907
plasma_protein_Q6NZI2_PTRF	-0.247952	0.0793716	-0.239632	0.090329	-0.0817292	0.568577	-0.0877727	0.540229	0.126562	0.37616	0.083653	0.559479	0.00452005	0.974887	-0.0369513	0.796846
rna_expr_RAPGEF5	-0.215036	0.108192	-0.239084	0.0732725	-0.195781	0.144419	-0.232479	0.0818199	0.279504	0.0352367	0.328064	0.0127268	0.272676	0.0401584	0.34703	0.0081759
rna_expr_RHBDD1	-0.079828	0.555004	-0.239084	0.0732725	-0.0788553	0.55985	-0.181624	0.176334	0.17779	0.185796	0.299372	0.0236791	0.163272	0.224929	0.26356	0.0475996
rna_expr_MAPRE2	-0.194339	0.147456	-0.239084	0.0732725	-0.0131582	0.922611	-0.0823363	0.542598	0.223088	0.0953041	0.268991	0.0430417	0.0609226	0.652578	0.174889	0.193196
rna_expr_PPP1R12B	-0.0787284	0.560484	-0.239084	0.0732725	0.0205714	0.879277	-0.118661	0.379328	0.043133	0.750045	0.25057	0.0601129	-0.0160696	0.905559	0.231539	0.083098
rna_expr_PHF20	-0.238614	0.0738559	-0.239084	0.0732725	-0.073894	0.584876	-0.0992879	0.46245	0.221003	0.098521	0.247522	0.0634035	0.108756	0.42065	0.195135	0.145774
rna_expr_ZBTB20	-0.216268	0.106137	-0.239084	0.0732725	-0.00571176	0.966365	-0.0339032	0.802305	0.171184	0.202947	0.217075	0.104809	0.0181618	0.89333	0.110487	0.41325
rna_expr_MBTD1	-0.222781	0.0957733	-0.239084	0.0732725	-0.228679	0.087082	-0.203419	0.129097	0.170155	0.205716	0.160156	0.234023	0.197343	0.14118	0.163997	0.222847
freebayes_SNV_PBRM1	-0.239046	0.0431462	-0.239046	0.0431462	-0.304034	0.00941939	-0.304034	0.00941939	0.220717	0.0624455	0.198913	0.0939191	0.273438	0.0201215	0.225151	0.0572332
freebayes_SNV_G6PD	-0.239046	0.0431462	-0.239046	0.0431462	0.0939743	0.432347	0.0939743	0.432347	0.220717	0.0624455	0.198913	0.0939191	0.0935128	0.43462	0.12281	0.304076
freebayes_SNV_PCDH17	-0.239046	0.0431462	-0.239046	0.0431462	-0.304034	0.00941939	-0.304034	0.00941939	0.220717	0.0624455	0.198913	0.0939191	0.273438	0.0201215	0.225151	0.0572332
freebayes_SNV_EPHB1	-0.239046	0.0431462	-0.239046	0.0431462	0.0939743	0.432347	0.0939743	0.432347	0.220717	0.0624455	0.198913	0.0939191	0.0334239	0.780456	0.110529	0.355336
freebayes_SNV_ERG	-0.239046	0.0431462	-0.239046	0.0431462	-0.304034	0.00941939	-0.304034	0.00941939	0.220717	0.0624455	0.198913	0.0939191	0.273438	0.0201215	0.225151	0.0572332
freebayes_SNV_DNM2	-0.239046	0.0431462	-0.239046	0.0431462	-0.10503	0.37992	-0.10503	0.37992	0.220717	0.0624455	0.198913	0.0939191	0.234176	0.0477156	0.188308	0.113173
freebayes_SNV_NTHL1	-0.239046	0.0431462	-0.239046	0.0431462	-0.10503	0.37992	-0.10503	0.37992	0.220717	0.0624455	0.198913	0.0939191	0.234176	0.0477156	0.188308	0.113173
pathology_NF4_0.95	-0.174519	0.145499	-0.238267	0.0453968	-0.044331	0.713552	-0.115954	0.335569	0.231536	0.0520389	0.300642	0.0108491	0.126506	0.293135	0.23522	0.0483111
pindel_INDEL_TP53	-0.237171	0.0448605	-0.237171	0.0448605	-0.277884	0.0181079	-0.277884	0.0181079	0.207229	0.080701	0.174511	0.142611	0.253283	0.031817	0.216616	0.0676033
rna_expr_ZFAND5	-0.203801	0.128364	-0.23685	0.0760807	-0.0860396	0.524532	-0.0653847	0.628936	0.27584	0.037812	0.355596	0.00663648	0.170734	0.204155	0.22539	0.0918492
rna_expr_CRTC3	-0.195953	0.144059	-0.23685	0.0760807	-0.0586857	0.664561	-0.0532764	0.693879	0.237365	0.0754255	0.304176	0.0214252	0.123964	0.358242	0.198929	0.137947
rna_expr_RPRD2	-0.200665	0.134473	-0.23685	0.0760807	-0.183586	0.17163	-0.191311	0.153992	0.215542	0.107345	0.243513	0.06795	0.237775	0.0749073	0.269578	0.0425714
rna_expr_RPL29	-0.232406	0.0819178	-0.23685	0.0760807	-0.299452	0.0236403	-0.283334	0.0327032	0.177432	0.186698	0.153099	0.255547	0.196961	0.141967	0.102899	0.446249
tissue_protein_Q9UIQ6_LCAP	-0.121284	0.406459	-0.236594	0.101685	-0.112298	0.442351	-0.22458	0.120813	0.101757	0.486605	0.202122	0.163695	0.11131	0.446402	0.168933	0.245898
tissue_protein_P49356_FNTB	-0.280342	0.0510508	-0.236551	0.10175	-0.297424	0.0379448	-0.240107	0.0965585	0.209873	0.147795	0.150642	0.301518	0.273852	0.0569032	0.178821	0.218933
tissue_protein_P61601_NCALD	-0.243622	0.0916325	-0.236423	0.10194	-0.299829	0.0363453	-0.233718	0.106037	0.200286	0.167636	0.138776	0.341621	0.259482	0.071788	0.17251	0.235895
tissue_protein_P11279_LAMP1	-0.257863	0.0736423	-0.236384	0.101998	-0.208674	0.150178	-0.183304	0.20741	0.148678	0.307937	0.149501	0.305239	0.125165	0.391492	0.119143	0.414854
pathology_NF24_std	-0.202947	0.0896176	-0.235362	0.0481725	-0.0693731	0.565382	-0.0708609	0.557052	0.213651	0.0736119	0.270426	0.0225557	0.0896459	0.457203	0.131286	0.275128
pathology_NF43_25%	-0.276866	0.0194185	-0.235362	0.0481725	-0.242193	0.0418577	-0.17071	0.154629	0.304639	0.0097922	0.268955	0.0233295	0.310625	0.00837717	0.272989	0.0212591
rna_expr_LPGAT1	-0.270936	0.0414992	-0.234615	0.0789735	-0.340932	0.0094531	-0.283334	0.0327032	0.270945	0.0414928	0.269422	0.0426962	0.329995	0.0121806	0.270919	0.0415127
rna_expr_BGN	-0.136734	0.310476	-0.234615	0.0789735	-0.0341149	0.801096	-0.164673	0.220921	0.131668	0.328911	0.238941	0.0734496	0.0652833	0.629469	0.247468	0.0634637
plasma_protein_Q2PZI1_D19L1	-0.288391	0.0401411	-0.234336	0.0978964	-0.0390421	0.785616	-0.0469651	0.743469	0.273579	0.0520706	0.200258	0.158838	0.0903845	0.528194	0.130394	0.361761
pathology_NF14_min	-0.133505	0.267022	-0.233909	0.0496119	-0.0705303	0.558898	-0.122396	0.309224	0.14571	0.225333	0.277403	0.0191748	0.123299	0.30564	0.230493	0.0531353
pathology_NF43_mean	-0.284997	0.0159969	-0.233909	0.0496119	-0.246404	0.0383178	-0.156216	0.193279	0.29967	0.0111208	0.255035	0.0318369	0.308652	0.00882241	0.276281	0.0196872
pathology_NF16_50%	-0.218396	0.0672899	-0.233909	0.0496119	-0.065709	0.586142	-0.0901866	0.454482	0.221891	0.0629201	0.239782	0.0440033	0.0532132	0.659404	0.0947668	0.431799
tissue_protein_P08185_CBG	-0.234437	0.104936	-0.233301	0.106679	-0.1413	0.332825	-0.14459	0.321578	0.165503	0.255759	0.155518	0.285958	0.0520797	0.722299	0.0119402	0.935103
plasma_lipid_fatty_acid_comp_TAG(FA18:3)	-0.27109	0.0543326	-0.232827	0.100139	-0.142854	0.317295	-0.106879	0.455373	0.293897	0.0363239	0.315169	0.0242775	0.15075	0.291	0.260406	0.0649572
rna_expr_MAST2	-0.167505	0.212972	-0.232381	0.0819527	0.0994846	0.46156	0.00484331	0.971477	0.133315	0.322846	0.191597	0.153366	-0.0616513	0.648693	0.0782372	0.562941
plasma_protein_Q86UK5_LBN	-0.271031	0.0543868	-0.231755	0.101758	-0.123972	0.386086	-0.132526	0.353897	0.181316	0.202897	0.0608292	0.671543	0.0406163	0.777189	-0.0148872	0.917419
freebayes_SNV_L2HGDH	-0.247689	0.0359287	-0.231684	0.0502026	-0.280661	0.0169396	-0.255856	0.0300629	0.26123	0.0266601	0.254864	0.0307292	0.343138	0.00316938	0.302535	0.00979439
CNV_CRLF2	-0.233635	0.0482466	-0.230375	0.0515512	-0.192692	0.104875	-0.189757	0.110376	0.243745	0.0390863	0.171497	0.149746	0.239694	0.0425665	0.206026	0.0825161
CNV_P2RY8	-0.233635	0.0482466	-0.230375	0.0515512	-0.192692	0.104875	-0.189757	0.110376	0.243745	0.0390863	0.171497	0.149746	0.239694	0.0425665	0.206026	0.0825161
pathology_NF39_std	-0.189967	0.112566	-0.22955	0.0541428	-0.0340113	0.778267	-0.0531457	0.65981	0.202758	0.0899221	0.258934	0.029226	0.056001	0.642747	0.113085	0.347742
pathology_NF21_std	-0.101469	0.399793	-0.22955	0.0541428	-0.0515581	0.669373	-0.0885761	0.462611	0.0916068	0.447379	0.177588	0.13844	0.0550855	0.648198	0.0916096	0.447365
pathology_NF30_0.01	-0.196864	0.0998643	-0.228097	0.0557261	-0.184191	0.124132	-0.243182	0.0410028	0.220189	0.0650191	0.239388	0.0443617	0.24617	0.0385076	0.311533	0.00817884
rna_expr_TFDP2	-0.105652	0.434112	-0.227912	0.0881765	-0.0269324	0.842367	-0.0968662	0.473491	0.271282	0.0412298	0.34665	0.00825086	0.235819	0.0774044	0.313047	0.017739
rna_expr_STARD13	-0.103766	0.442406	-0.227912	0.0881765	0.0268987	0.842562	-0.0484331	0.720515	0.0948439	0.482819	0.236622	0.0763714	0.00336046	0.980207	0.165633	0.218203
tissue_protein_Q2UY09_COSA1	-0.243363	0.0919879	-0.227751	0.115519	-0.140089	0.337028	-0.150491	0.30201	0.176224	0.225808	0.15767	0.27926	0.186205	0.200186	0.233701	0.106063
plasma_lipid_species_conc_PC(18:1/20:5)	-0.339608	0.0147645	-0.22729	0.108713	-0.0764935	0.593679	-0.168736	0.236551	0.329101	0.0183694	0.212055	0.135206	0.194649	0.171079	0.092291	0.519493
pathology_NF30_0.1	-0.229603	0.0540859	-0.226645	0.0573469	-0.209849	0.0790125	-0.206141	0.0845781	0.249494	0.0358815	0.244091	0.0402298	0.261113	0.0278471	0.26063	0.0281481
pathology_NF16_0.95	-0.214586	0.0723294	-0.226645	0.0573469	-0.0985096	0.413749	-0.0966285	0.422766	0.196464	0.10057	0.20806	0.0816591	0.0677469	0.574553	0.0991059	0.410915
tissue_protein_O60687_SRPX2	-0.213134	0.141459	-0.226378	0.117789	-0.082676	0.572237	-0.137405	0.346459	0.288604	0.0443154	0.282362	0.0493316	0.195156	0.179016	0.203299	0.161202
pathology_NF58_0.9	-0.199322	0.0956186	-0.225953	0.0581315	-0.119716	0.320016	-0.132003	0.27249	0.194669	0.103779	0.263592	0.0263452	0.133025	0.268761	0.160291	0.181773
rna_expr_DCAF6	-0.250671	0.060006	-0.225677	0.0914243	-0.135173	0.316086	-0.0920229	0.49599	0.348414	0.00790786	0.376336	0.00391146	0.247143	0.0638232	0.267681	0.0441069
rna_expr_AFF1	-0.210465	0.116082	-0.225677	0.0914243	-0.0731314	0.588768	-0.0871796	0.519032	0.264487	0.0467948	0.321338	0.0147964	0.155072	0.249397	0.23373	0.080143
rna_expr_HUS1	-0.215729	0.107032	-0.225677	0.0914243	-0.189141	0.158805	-0.203419	0.129097	0.301719	0.0225541	0.272172	0.0405435	0.294697	0.0260616	0.240959	0.0709807
rna_expr_ATF7	-0.155512	0.248039	-0.225677	0.0914243	0.0372099	0.78347	-0.0339032	0.802305	0.174177	0.195043	0.253817	0.0567606	0.0399426	0.767997	0.185453	0.167237
rna_expr_PDIA2	-0.147577	0.273295	-0.225677	0.0914243	-0.172479	0.1995	-0.210684	0.115695	0.104961	0.43714	0.122353	0.364569	0.149222	0.267924	0.172403	0.199701
plasma_protein_P01767_HV306	-0.216889	0.126324	-0.225619	0.111407	-0.160287	0.261191	-0.1655	0.245793	0.164509	0.248671	0.114194	0.424926	0.171924	0.227681	0.131253	0.35858
pathology_NF10_0.05	-0.247408	0.0375119	-0.225192	0.0590059	-0.25721	0.0303575	-0.230298	0.0533424	0.28138	0.017449	0.237952	0.0456916	0.311366	0.00821518	0.288927	0.014538
rna_expr_EDEM3	-0.24525	0.0659487	-0.223443	0.0947649	-0.175685	0.191144	-0.0920229	0.49599	0.322756	0.0143377	0.356225	0.00653407	0.296168	0.0252911	0.336629	0.0104554
rna_expr_SPTBN1	-0.271852	0.0407893	-0.223443	0.0947649	-0.140598	0.296871	-0.128348	0.341361	0.322187	0.0145201	0.312724	0.0178629	0.216459	0.105822	0.279881	0.0349806
rna_expr_AHCYL1	-0.121678	0.367242	-0.223443	0.0947649	-0.0563843	0.676976	-0.150143	0.264948	0.185458	0.167227	0.293508	0.0266985	0.134335	0.319121	0.239945	0.0722131
rna_expr_GNPTAB	-0.18268	0.173792	-0.223443	0.0947649	-0.129395	0.337404	-0.128348	0.341361	0.213521	0.11076	0.286683	0.0306133	0.185848	0.166319	0.256462	0.0541427
rna_expr_ACACB	-0.176383	0.189358	-0.223443	0.0947649	-0.0709444	0.599991	-0.0920229	0.49599	0.131804	0.328407	0.144352	0.284029	0.0604054	0.655341	0.0972077	0.471926
plasma_protein_P34932_HSP74	-0.166985	0.24152	-0.222372	0.116789	-0.189728	0.182372	-0.237418	0.0934347	0.156416	0.273033	0.187562	0.187509	0.198166	0.163326	0.230166	0.104192
tissue_protein_P28068_DMB	-0.243098	0.0923536	-0.222289	0.124751	-0.127589	0.38231	-0.120337	0.410161	0.216055	0.135958	0.173918	0.232035	0.241119	0.0951202	0.244215	0.0908208
pathology_NF4_min	-0.183298	0.125997	-0.222286	0.0624407	-0.0178266	0.882694	-0.0434828	0.718802	0.183553	0.125464	0.242894	0.04125	0.0379091	0.753619	0.0760093	0.528688
pathology_NF14_50%	-0.17277	0.149639	-0.222286	0.0624407	-0.0879764	0.465659	-0.0998495	0.407395	0.165417	0.168015	0.229214	0.0545063	0.0801388	0.506469	0.126204	0.294299
plasma_protein_P54136_SYRC	-0.177639	0.212362	-0.221334	0.118551	-0.178954	0.208944	-0.215479	0.128868	0.1105	0.440152	0.0289805	0.840015	0.169454	0.234533	0.101904	0.47674
rna_expr_PDE4DIP	-0.156044	0.246405	-0.221209	0.0981998	-0.0718877	0.595139	-0.106553	0.43018	0.181562	0.176485	0.270648	0.0417252	0.134122	0.319897	0.273045	0.0398787
rna_expr_SLC23A2	-0.064327	0.634508	-0.221209	0.0981998	-0.0660831	0.625268	-0.191311	0.153992	0.012507	0.92643	0.181724	0.176093	-0.0297975	0.825847	0.131845	0.328256
rna_expr_MEIS1	-0.192051	0.152376	-0.221209	0.0981998	-0.153744	0.253525	-0.162251	0.22788	0.150797	0.262848	0.176787	0.18833	0.153922	0.252969	0.213288	0.111159
rna_expr_LTBP2	-0.250367	0.0603279	-0.221209	0.0981998	-0.202235	0.131388	-0.184046	0.17054	0.20847	0.119662	0.159791	0.235103	0.175867	0.190678	0.166287	0.216365
rna_expr_IGFBP5	-0.275379	0.0381462	-0.221209	0.0981998	-0.27583	0.0378192	-0.220371	0.0995125	0.211361	0.114502	0.0997907	0.460175	0.211785	0.113761	0.114608	0.395934
plasma_lipid_fatty_acid_comp_TAG(FA14:1)	-0.29991	0.0325025	-0.220887	0.119315	-0.23651	0.0947329	-0.191086	0.179203	0.298265	0.0335129	0.173336	0.223828	0.204409	0.1502	0.120243	0.400641
plasma_protein_P01880_IGHD	-0.134653	0.346153	-0.220781	0.119497	-0.205435	0.14812	-0.304885	0.0295985	0.0790339	0.581438	0.149418	0.295335	0.154303	0.279647	0.174976	0.219409
tissue_protein_P49902_5NTC	-0.191215	0.18813	-0.219634	0.129435	-0.157757	0.278992	-0.151327	0.299301	0.10646	0.46658	0.0718489	0.623714	0.110328	0.450448	0.0109045	0.940721
pathology_NF38_75%	-0.23237	0.0511745	-0.21938	0.0660355	-0.124657	0.300305	-0.0821342	0.495908	0.250907	0.0348117	0.251239	0.0345642	0.17037	0.155466	0.160342	0.181632
pathology_NF14_0.1	-0.164158	0.171322	-0.21938	0.0660355	-0.0982192	0.415134	-0.117565	0.328854	0.173225	0.148555	0.251068	0.0346915	0.106605	0.376239	0.167737	0.162047
pathology_NF43_0.05	-0.265007	0.0255196	-0.21938	0.0660355	-0.259047	0.0291531	-0.178763	0.135807	0.296906	0.0119253	0.250538	0.0350886	0.315118	0.0074358	0.274103	0.0207155
pathology_NF14_25%	-0.171402	0.152939	-0.21938	0.0660355	-0.0943592	0.433791	-0.111123	0.356227	0.169822	0.156818	0.232326	0.05122	0.0907444	0.451685	0.141585	0.238884
pathology_NF30_0.95	-0.256679	0.0307131	-0.21938	0.0660355	-0.200069	0.094358	-0.130448	0.278228	0.226192	0.0578594	0.162898	0.174677	0.208445	0.0810845	0.149317	0.213935
rna_expr_CEP350	-0.237581	0.0751527	-0.218974	0.101731	-0.112353	0.405357	-0.0968662	0.473491	0.361779	0.00568883	0.403238	0.00186997	0.282272	0.0333898	0.358969	0.00610371
rna_expr_RPL35A	-0.293743	0.0265718	-0.218974	0.101731	-0.361279	0.00576074	-0.266382	0.0451842	0.326071	0.0133122	0.271178	0.041311	0.372746	0.00429672	0.262023	0.0489589
rna_expr_GNE	-0.300797	0.0229905	-0.218974	0.101731	-0.212157	0.113113	-0.150143	0.264948	0.266805	0.0448314	0.205611	0.124935	0.175281	0.192183	0.111174	0.410334
rna_expr_INSR	-0.188515	0.160215	-0.218974	0.101731	-0.219908	0.100244	-0.239744	0.0724592	0.107528	0.425946	0.0730871	0.588994	0.130139	0.334608	0.0732656	0.588082
tissue_protein_Q13443_ADAM9	-0.143913	0.323872	-0.218457	0.131555	-0.100017	0.494123	-0.124486	0.394086	0.0717304	0.624288	0.082066	0.575084	0.0451623	0.757982	0.0850165	0.561371
pathology_NF26_50%	-0.228874	0.0548749	-0.217928	0.0678944	-0.159059	0.185199	-0.141722	0.238424	0.258809	0.0293069	0.25182	0.0341342	0.221894	0.0629158	0.229159	0.0545654
pathology_NF16_max	-0.192523	0.107721	-0.217928	0.0678944	-0.094819	0.431544	-0.098239	0.415039	0.24084	0.0430502	0.228478	0.0553074	0.146961	0.221333	0.159397	0.184255
plasma_lipid_species_comp_HCER(22:0)	-0.205805	0.147375	-0.217902	0.124519	-0.17757	0.212545	-0.174893	0.219632	0.337436	0.0154556	0.331904	0.0173415	0.274505	0.0512491	0.251356	0.0752025
plasma_lipid_fatty_acid_comp_HCER(FA22:0)	-0.205804	0.147376	-0.217902	0.124519	-0.177569	0.212547	-0.174893	0.219632	0.337436	0.0154557	0.331904	0.0173415	0.274505	0.0512494	0.251356	0.0752025
clinical_secondary_diagnosis_onehot__e1165.3	-0.217371	0.0628331	-0.217371	0.0628331	-0.0115189	0.922404	-0.0115189	0.922404	0.196784	0.0928689	0.177921	0.129365	0.0630165	0.593763	0.0731879	0.535455
rna_expr_TRAK2	-0.162264	0.227842	-0.21674	0.105359	0.00204116	0.987977	-0.0726497	0.591232	0.293967	0.0264509	0.39416	0.00241519	0.16764	0.212596	0.307683	0.0198971
rna_expr_MSL2	-0.165276	0.219209	-0.21674	0.105359	-0.0657399	0.627069	-0.10171	0.45155	0.291885	0.0275893	0.381338	0.00342549	0.227709	0.0884678	0.342418	0.00912689
rna_expr_EEF2K	-0.175402	0.191871	-0.21674	0.105359	-0.07495	0.579508	-0.116239	0.389199	0.211256	0.114687	0.265711	0.0457492	0.146867	0.275633	0.255056	0.0555222
rna_expr_AVL9	-0.213467	0.110852	-0.21674	0.105359	-0.207389	0.121636	-0.203419	0.129097	0.265569	0.0458697	0.206473	0.123327	0.269468	0.0426589	0.195855	0.144265
pathology_NF43_0.99	-0.202484	0.0903658	-0.216475	0.0697953	-0.166564	0.165045	-0.122396	0.309224	0.189275	0.113907	0.203341	0.0889831	0.213142	0.0743164	0.230105	0.0535485
freebayes_SNV_MN1	-0.22616	0.056098	-0.216093	0.0682838	0.0194254	0.871337	-0.005947	0.960458	0.267136	0.0233019	0.248689	0.0351624	0.219508	0.0639322	0.22016	0.063127
freebayes_SNV_BAGE4	-0.22616	0.056098	-0.216093	0.0682838	-0.303335	0.00959277	-0.295368	0.0117727	0.198157	0.0952001	0.163694	0.16945	0.26233	0.0260057	0.201361	0.0898622
pathology_NF26_75%	-0.219554	0.0658159	-0.215022	0.0717385	-0.141947	0.237673	-0.112733	0.349255	0.230411	0.0532226	0.222767	0.0618615	0.192981	0.106871	0.190141	0.11223
pathology_NF10_0.99	-0.243439	0.0407828	-0.215022	0.0717385	-0.198525	0.0969795	-0.128838	0.284255	0.221458	0.0634488	0.172817	0.149528	0.216657	0.0695546	0.165086	0.16888
tissue_protein_P08174_DAF	-0.155593	0.285722	-0.21493	0.138057	-0.203079	0.161668	-0.250072	0.0831015	0.0990501	0.49833	0.0528268	0.718478	0.163847	0.260613	0.13222	0.365129
rna_expr_KIF13A	-0.219232	0.101319	-0.214505	0.109086	-0.132745	0.324936	-0.10171	0.45155	0.225565	0.0915896	0.238146	0.0744412	0.188145	0.161052	0.228661	0.0871087
rna_expr_SNED1	-0.177251	0.187156	-0.214505	0.109086	-0.00338245	0.980078	-0.0193732	0.88626	0.155817	0.247101	0.186925	0.163833	0.0434395	0.748326	0.14398	0.285285
rna_expr_CTNNB1	-0.21699	0.104948	-0.214505	0.109086	-0.089912	0.505967	-0.10171	0.45155	0.181002	0.177845	0.183811	0.171095	0.0482104	0.721748	0.0531829	0.69439
rna_expr_NMNAT3	-0.197186	0.141502	-0.214505	0.109086	-0.114372	0.396913	-0.108974	0.419713	0.120568	0.371659	0.116091	0.389809	0.059615	0.659572	0.0577948	0.669357
freebayes_SNV_MAPK12	-0.214373	0.070565	-0.214373	0.070565	-0.150703	0.206369	-0.150703	0.206369	0.268954	0.0223436	0.245276	0.0378339	0.193209	0.103929	0.196773	0.0975818
freebayes_SNV_TGFBR1	-0.214373	0.070565	-0.214373	0.070565	-0.293475	0.0123496	-0.293475	0.0123496	0.246694	0.0367041	0.23933	0.0428909	0.321476	0.0058948	0.287817	0.0142229
freebayes_SNV_KDM5C	-0.214373	0.070565	-0.214373	0.070565	-0.293475	0.0123496	-0.293475	0.0123496	0.179271	0.131867	0.153112	0.199126	0.24481	0.038212	0.182088	0.125804
plasma_protein_P18206_VINC	-0.180113	0.20596	-0.213463	0.132572	-0.0416219	0.771819	-0.105278	0.46219	0.154044	0.280463	0.100571	0.482557	0.0081384	0.9548	0.00773642	0.957031
tissue_protein_Q16787_LAMA3	-0.224682	0.12064	-0.21332	0.141105	-0.177205	0.223194	-0.174971	0.229176	0.0697141	0.634088	0.0194307	0.894576	0.150565	0.301767	0.12595	0.388506
tissue_protein_Q9GZM5_YIPF3	-0.194512	0.180483	-0.213316	0.141112	-0.246549	0.0876802	-0.288168	0.0446521	0.158898	0.275485	0.175623	0.227419	0.179395	0.217433	0.13077	0.370458
freebayes_SNV_APOB	-0.213201	0.0721545	-0.213201	0.0721545	-0.187349	0.115054	-0.187349	0.115054	0.15883	0.182661	0.113343	0.343141	0.115107	0.335633	0.0413786	0.73001
rna_expr_SPARCL1	-0.185783	0.166469	-0.212271	0.112914	-0.0457027	0.73568	-0.0532764	0.693879	0.178159	0.184869	0.280322	0.0346827	0.0831684	0.538513	0.232847	0.0813236
rna_expr_ZC3H11A	-0.201257	0.133303	-0.212271	0.112914	-0.271462	0.0410903	-0.237322	0.0754797	0.183476	0.171891	0.22062	0.099121	0.252783	0.0578111	0.249986	0.0607326
freebayes_SNV_CDKN2A	-0.229266	0.0527173	-0.212166	0.073581	-0.24388	0.038974	-0.218756	0.0648706	0.225686	0.0566282	0.170356	0.152516	0.1878	0.114167	0.132953	0.265557
pathology_NF4_0.99	-0.140916	0.241131	-0.212116	0.0757551	-0.0209685	0.862206	-0.107902	0.370425	0.204388	0.0873154	0.288039	0.014857	0.104269	0.386847	0.239694	0.0440827
pathology_NF45_0.01	-0.221053	0.0639459	-0.212116	0.0757551	-0.166619	0.164904	-0.120786	0.315681	0.256654	0.0307302	0.27889	0.0185129	0.232189	0.0513613	0.239239	0.044499
plasma_lipid_fatty_acid_comp_SM(FA16:0)	-0.161512	0.257515	-0.211932	0.135438	-0.0916267	0.522517	-0.158699	0.266006	0.143243	0.315964	0.189934	0.18189	0.139327	0.329513	0.27173	0.0537433
pathology_NF41_0.9	-0.289679	0.0142722	-0.210663	0.0778296	-0.252682	0.0335054	-0.122396	0.309224	0.282533	0.0169743	0.204127	0.0877278	0.293404	0.0130172	0.212917	0.0746302
pathology_NF41_0.95	-0.285744	0.01571	-0.210663	0.0778296	-0.251944	0.0340438	-0.117565	0.328854	0.26555	0.0252082	0.176049	0.141947	0.295256	0.0124293	0.205387	0.0857464
tissue_protein_Q9BYD1_RM13	-0.319133	0.0254131	-0.21058	0.146405	-0.203458	0.160869	-0.191354	0.187803	0.264744	0.0660149	0.106468	0.466545	0.169547	0.244162	0.0873105	0.550817
plasma_protein_P07358_CO8B	-0.229241	0.105629	-0.210445	0.138267	-0.108166	0.449931	-0.118217	0.408684	0.183772	0.196744	0.114607	0.42324	0.0502951	0.725966	0.0484805	0.735487
rna_expr_RNF38	-0.197531	0.140794	-0.210036	0.116844	-0.0693517	0.608223	-0.0484331	0.720515	0.245783	0.0653448	0.321835	0.0146342	0.13823	0.305162	0.226829	0.0897391
rna_expr_CDC73	-0.181428	0.176809	-0.210036	0.116844	-0.23646	0.0765784	-0.244587	0.0667072	0.15288	0.256234	0.219526	0.100849	0.230512	0.0845114	0.305491	0.0208409
rna_expr_KDELC2	-0.274824	0.0385529	-0.210036	0.116844	-0.236436	0.0766103	-0.10171	0.45155	0.243262	0.0682435	0.15502	0.249558	0.228973	0.0866664	0.116505	0.388108
rna_expr_IMPA2	-0.185	0.168296	-0.210036	0.116844	-0.230833	0.0840675	-0.300285	0.023236	0.158396	0.239268	0.120133	0.373401	0.219624	0.100694	0.179599	0.181288
rna_expr_RPS5	-0.179944	0.180437	-0.210036	0.116844	-0.236867	0.0760589	-0.234901	0.0785992	0.0823726	0.54242	0.0339593	0.801985	0.125187	0.353479	0.0398054	0.768771
tissue_protein_Q56VL3_OCAD2	-0.207456	0.152626	-0.209285	0.148959	-0.205226	0.157185	-0.211027	0.145531	0.150138	0.303159	0.16237	0.264993	0.217222	0.133805	0.301475	0.0352829
pathology_NF14_0.05	-0.172983	0.14913	-0.20921	0.0799492	-0.110657	0.35826	-0.119175	0.322225	0.189595	0.113284	0.250504	0.0351144	0.12279	0.307659	0.170067	0.156212
pathology_NF43_0.95	-0.248102	0.0369629	-0.20921	0.0799492	-0.219914	0.0653626	-0.119175	0.322225	0.244605	0.0397982	0.199083	0.0960261	0.280844	0.0176732	0.25028	0.035283
clinical_Chemotherapy_Summary_ord	-0.200621	0.0865471	-0.209179	0.0736731	-0.160514	0.171887	-0.150467	0.200676	0.237677	0.0414411	0.227594	0.0511547	0.188184	0.108352	0.166659	0.155843
tissue_protein_P16402_H13	-0.198393	0.171772	-0.208334	0.150859	0.00524629	0.971461	-0.0433776	0.767273	0.139562	0.338866	0.11473	0.432468	0.0431675	0.768369	0.0356521	0.807851
rna_expr_CEP120	-0.183141	0.172687	-0.207802	0.120878	-0.0210906	0.876254	-0.0460115	0.73396	0.276896	0.0370545	0.338599	0.00998565	0.169335	0.207941	0.28832	0.0296333
rna_expr_SH3D19	-0.196148	0.143653	-0.207802	0.120878	-0.0690781	0.609642	-0.0556981	0.680695	0.232941	0.081198	0.290659	0.0282784	0.128091	0.342337	0.216003	0.106578
rna_expr_ATP10D	-0.192243	0.151958	-0.207802	0.120878	-0.177995	0.185282	-0.145299	0.280847	0.239596	0.0726405	0.27618	0.0375661	0.249055	0.0617311	0.272783	0.0400769
rna_expr_RCOR3	-0.209909	0.117071	-0.207802	0.120878	-0.120997	0.36995	-0.0605414	0.654614	0.242952	0.0686069	0.260841	0.0500253	0.197729	0.140389	0.23638	0.0766821
rna_expr_SEPT11	-0.221138	0.0983096	-0.207802	0.120878	-0.256306	0.0542941	-0.152564	0.257229	0.198797	0.138215	0.19375	0.148711	0.249198	0.0615765	0.195593	0.144812
rna_expr_TMEM245	-0.160052	0.234329	-0.207802	0.120878	-0.0566732	0.675413	-0.0992879	0.46245	0.1155	0.392244	0.155318	0.248637	0.0216023	0.873276	0.0625047	0.644155
rna_expr_CRIM1	-0.197479	0.1409	-0.207802	0.120878	-0.0556215	0.681111	-0.0678064	0.616257	0.158635	0.238551	0.139813	0.299603	0.0243249	0.857461	0.03817	0.778023
tissue_protein_P28799_GRN	-0.171846	0.237732	-0.206856	0.153844	-0.0509346	0.728168	-0.0769874	0.59904	0.168432	0.247324	0.236041	0.102512	0.183141	0.207821	0.317055	0.0264388
plasma_protein_P40763_STAT3	-0.218909	0.122746	-0.206582	0.14582	-0.188213	0.185953	-0.160708	0.259922	0.254737	0.0712346	0.32608	0.0195346	0.296177	0.0348332	0.347016	0.0126022
pathology_NF38_50%	-0.208717	0.08068	-0.206305	0.0843257	-0.114156	0.343169	-0.10307	0.392356	0.243365	0.0408459	0.260165	0.0284399	0.17579	0.142542	0.177226	0.139259
tissue_protein_Q92974_ARHG2	-0.223542	0.122586	-0.205771	0.156061	-0.188552	0.194472	-0.186267	0.200034	0.161747	0.266855	0.164252	0.259419	0.205701	0.156205	0.26572	0.0649861
rna_expr_SNX13	-0.166739	0.2151	-0.205568	0.125017	-0.0457411	0.735466	-0.0944446	0.484672	0.30211	0.0223712	0.363911	0.00539067	0.217663	0.103848	0.322107	0.0145461
rna_expr_AHR	-0.233046	0.0810572	-0.205568	0.125017	-0.100249	0.458109	-0.123504	0.360039	0.30788	0.0198139	0.343039	0.00899359	0.183542	0.171734	0.241155	0.0707441
rna_expr_SYTL2	-0.216727	0.10538	-0.205568	0.125017	-0.12612	0.349877	-0.0968662	0.473491	0.289329	0.0290421	0.334955	0.0108695	0.199833	0.136129	0.247108	0.0638618
rna_expr_CHD1L	-0.246938	0.0640502	-0.205568	0.125017	-0.236327	0.0767496	-0.152564	0.257229	0.282592	0.033182	0.294568	0.0261298	0.299222	0.0237529	0.308991	0.0193512
rna_expr_DOCK1	-0.144724	0.282777	-0.205568	0.125017	-0.0486843	0.719125	-0.0968662	0.473491	0.107735	0.42505	0.180001	0.180296	0.027876	0.836919	0.122262	0.364929
tissue_protein_P01833_PIGR	-0.168255	0.247827	-0.205069	0.157509	-0.139739	0.33825	-0.163053	0.262963	0.185208	0.202648	0.200499	0.167175	0.20868	0.150166	0.264856	0.0658966
pathology_NF16_mean	-0.192092	0.108527	-0.204852	0.086584	-0.0377342	0.75472	-0.0563666	0.640575	0.197042	0.0995532	0.216286	0.0700455	0.0259093	0.830176	0.0732404	0.543853
pathology_NF41_0.1	-0.245005	0.0394646	-0.203399	0.0888897	-0.201382	0.0921709	-0.127228	0.290369	0.275607	0.0200005	0.253394	0.0329932	0.263166	0.0265982	0.228467	0.0553199
rna_expr_RNF103	-0.177042	0.187686	-0.203333	0.129262	-0.103861	0.441987	-0.0169516	0.900401	0.327508	0.0128877	0.384055	0.00318464	0.282744	0.0330832	0.278442	0.035968
rna_expr_ACVR1	-0.211384	0.114462	-0.203333	0.129262	-0.104605	0.438705	-0.0799146	0.554573	0.236855	0.0760733	0.227378	0.0889435	0.154654	0.250692	0.144699	0.282859
rna_expr_HEATR1	-0.257387	0.0532505	-0.203333	0.129262	-0.228411	0.0874633	-0.111396	0.409393	0.274604	0.0387149	0.218599	0.102333	0.277393	0.0367021	0.209821	0.117229
rna_expr_AZGP1	-0.19585	0.144274	-0.203333	0.129262	-0.20672	0.122869	-0.220371	0.0995125	0.191093	0.154471	0.183215	0.172513	0.190325	0.156165	0.184767	0.168843
tissue_protein_Q6Y7W6_GGYF2	-0.237115	0.100912	-0.203025	0.161782	-0.109213	0.455066	-0.0675025	0.64491	0.189185	0.192951	0.0617706	0.673291	0.135053	0.354853	0.0515104	0.725215
tissue_protein_O00469_PLOD2	-0.144126	0.323148	-0.203016	0.161801	-0.156485	0.282935	-0.204647	0.158384	0.106621	0.465901	0.113812	0.436186	0.138064	0.344128	0.0933317	0.523571
pathology_NF14_0.01	-0.149443	0.213545	-0.201946	0.0912436	-0.101863	0.397955	-0.120786	0.315681	0.178826	0.135666	0.277659	0.0190593	0.12785	0.287995	0.205066	0.0862475
pathology_NF34_std	-0.213248	0.0741692	-0.201946	0.0912436	-0.116389	0.333746	-0.0853552	0.479105	0.174983	0.144413	0.143934	0.2311	0.106807	0.375329	0.0957123	0.427198
rna_expr_SMAD5	-0.224863	0.0926308	-0.201099	0.133615	-0.139738	0.299864	-0.0992879	0.46245	0.242707	0.0688954	0.269355	0.0427492	0.203534	0.128877	0.244328	0.0670059
rna_expr_TGFBR1	-0.091294	0.499424	-0.201099	0.133615	-0.0226194	0.867362	-0.128348	0.341361	0.0894201	0.508306	0.249709	0.0610286	0.026128	0.847018	0.185584	0.166932
rna_expr_PTCH1	-0.149245	0.267848	-0.201099	0.133615	-0.0717692	0.595747	-0.128348	0.341361	0.147566	0.273331	0.204584	0.126872	0.115658	0.391591	0.212699	0.112173
rna_expr_FAM120A	-0.231285	0.0834455	-0.201099	0.133615	-0.203736	0.128489	-0.142878	0.289028	0.264039	0.047182	0.191332	0.153946	0.25115	0.0595031	0.135672	0.314285
rna_expr_NF2	-0.151783	0.259702	-0.201099	0.133615	-0.206023	0.124164	-0.184046	0.17054	0.129555	0.3368	0.134843	0.317278	0.19282	0.150709	0.200826	0.134154
rna_expr_ADGRA2	-0.225797	0.0912485	-0.201099	0.133615	-0.166213	0.216571	-0.108974	0.419713	0.154023	0.252653	0.0748099	0.580219	0.119846	0.374551	0.0512859	0.704783
tissue_protein_Q8IXM3_RM41	-0.177301	0.22294	-0.200899	0.166314	-0.0999624	0.494362	-0.128178	0.3801	0.166002	0.254308	0.25034	0.0827617	0.124489	0.394076	0.25303	0.0794037
plasma_lipid_fatty_acid_conc_TAG(FA20:5)	-0.210134	0.138863	-0.199993	0.159402	-0.135543	0.342947	-0.0939238	0.512099	0.159976	0.262129	0.0957898	0.503714	0.116671	0.414883	0.0940482	0.511538
tissue_protein_Q5T440_CAF17	-0.148301	0.309181	-0.199299	0.169785	-0.176566	0.224895	-0.246317	0.0879887	0.153826	0.291295	0.174834	0.229547	0.19176	0.18685	0.256616	0.075096
tissue_protein_Q02487_DSC2	-0.186624	0.199156	-0.199294	0.169796	-0.167943	0.248719	-0.157683	0.279221	0.0102891	0.944062	-0.0357994	0.807072	0.00539938	0.970628	-0.0245015	0.867285
pathology_NF33_0.9	-0.157058	0.190861	-0.19904	0.0960982	-0.0291802	0.809118	-0.0515352	0.669511	0.152209	0.205094	0.190191	0.112136	0.00328865	0.978285	0.0300357	0.803632
rna_expr_ARNT	-0.0836716	0.536049	-0.198864	0.138078	0.0721047	0.594025	-0.0484331	0.720515	0.153289	0.25495	0.298411	0.0241531	0.0566025	0.675796	0.257443	0.0531969
rna_expr_NR3C2	-0.166313	0.216291	-0.198864	0.138078	-0.170691	0.20427	-0.184046	0.17054	0.280056	0.0348621	0.27575	0.0378771	0.292426	0.0272892	0.290348	0.0284556
rna_expr_NFIB	-0.142581	0.29004	-0.198864	0.138078	-0.167118	0.214046	-0.208262	0.120038	0.157703	0.241358	0.212337	0.1128	0.173351	0.197203	0.227647	0.0885573
rna_expr_LRP1	-0.210918	0.115282	-0.198864	0.138078	-0.196231	0.143479	-0.150143	0.264948	0.16088	0.231886	0.173209	0.197574	0.163215	0.225091	0.192355	0.151715
rna_expr_ARHGEF3	-0.233335	0.0806701	-0.198864	0.138078	-0.237087	0.0757789	-0.191311	0.153992	0.208985	0.11873	0.169598	0.207227	0.208592	0.11944	0.16331	0.224817
rna_expr_NAV3	-0.16923	0.208229	-0.198864	0.138078	-0.0861385	0.524053	-0.0896012	0.507444	0.145599	0.279847	0.149222	0.267922	0.0747407	0.58057	0.0772232	0.568027
rna_expr_MPRIP	-0.193864	0.148467	-0.198864	0.138078	-0.167195	0.21383	-0.0871796	0.519032	0.118822	0.378677	0.0957156	0.478786	0.0756009	0.576209	0.00503701	0.970336
rna_expr_WASH9P	-0.152619	0.257056	-0.198864	0.138078	-0.164757	0.220682	-0.208262	0.120038	0.0800134	0.554082	0.0799784	0.554256	0.10498	0.437054	0.121444	0.368169
tissue_protein_Q9UMY4_SNX12	-0.0658154	0.653214	-0.198335	0.171901	0.0467748	0.749616	-0.065807	0.653255	0.0211234	0.885451	0.13131	0.368468	-0.0279466	0.848829	0.112479	0.44161
plasma_lipid_species_comp_DAG(18:1/20:5)	-0.250186	0.0766154	-0.197996	0.163696	-0.0774155	0.589223	-0.13671	0.338769	0.239651	0.0903026	0.177973	0.21149	0.130785	0.360311	0.140911	0.323989
pathology_NF33_75%	-0.155955	0.194034	-0.197588	0.0986001	-0.0218709	0.856338	-0.0595876	0.621574	0.14775	0.218836	0.190823	0.110925	-0.0104168	0.931293	0.043019	0.721679
pathology_NF43_min	-0.0716764	0.552512	-0.197588	0.0986001	-0.119157	0.3223	-0.259286	0.0289992	0.0483793	0.688678	0.155015	0.196768	0.0837763	0.487303	0.150617	0.209928
plasma_lipid_species_comp_LPC(18:0)	-0.194973	0.170354	-0.197008	0.165851	-0.155938	0.274521	-0.145744	0.307502	0.28919	0.0395676	0.317409	0.0232318	0.266927	0.058292	0.299108	0.0329919
plasma_lipid_fatty_acid_comp_LPC(FA18:0)	-0.194974	0.170353	-0.197008	0.165851	-0.155937	0.274523	-0.145744	0.307502	0.289191	0.0395669	0.317409	0.0232318	0.266926	0.0582926	0.299108	0.0329919
tissue_protein_Q9H0U3_MAGT1	-0.189402	0.192432	-0.196635	0.17568	-0.217609	0.133096	-0.219821	0.129101	0.0816958	0.576816	0.113443	0.437684	0.162289	0.265235	0.168248	0.247848
rna_expr_TBC1D4	-0.204911	0.126254	-0.19663	0.142652	-0.164708	0.22082	-0.135613	0.314499	0.228775	0.086946	0.265082	0.0462844	0.223698	0.094379	0.29944	0.0236458
rna_expr_ROCK2	-0.23893	0.0734632	-0.19663	0.142652	-0.195797	0.144385	-0.138034	0.305854	0.257134	0.0534939	0.248284	0.0625676	0.240261	0.0718263	0.222511	0.0961854
rna_expr_GCAT	-0.104189	0.440538	-0.19663	0.142652	-0.146031	0.278406	-0.232479	0.0818199	0.0541288	0.689228	0.0665934	0.622594	0.102192	0.449396	0.127397	0.344979
pathology_NF26_25%	-0.211069	0.0772454	-0.196135	0.101153	-0.150943	0.208934	-0.124007	0.302853	0.249605	0.035797	0.239987	0.0438172	0.217541	0.0683963	0.206096	0.0846467
pathology_NF33_0.95	-0.142475	0.235913	-0.196135	0.101153	-0.0246776	0.838137	-0.0450933	0.708844	0.142528	0.235736	0.188224	0.115965	0.00692635	0.954285	0.0264564	0.826645
tissue_protein_Q9NR99_MXRA5	-0.2099	0.147743	-0.19596	0.177197	-0.18475	0.203787	-0.153038	0.293804	0.13434	0.357425	0.0898654	0.539174	0.20582	0.15596	0.162749	0.263864
plasma_protein_P02008_HBAZ	-0.232362	0.100838	-0.195647	0.168853	-0.353648	0.0109029	-0.3157	0.024026	0.175501	0.218008	0.0473097	0.741651	0.27408	0.0516255	0.125474	0.38031
pathology_NF2_max	-0.159489	0.183997	-0.195415	0.102436	-0.133669	0.266432	-0.167495	0.162663	0.196622	0.100292	0.198072	0.0977605	0.156043	0.193781	0.130404	0.278394
pathology_NF14_75%	-0.167277	0.163218	-0.194682	0.103756	-0.0821056	0.496058	-0.0563666	0.640575	0.157237	0.190348	0.197116	0.0994227	0.0643189	0.594107	0.0589908	0.625077
rna_expr_CHD9	-0.170985	0.20348	-0.194395	0.147337	-0.0660521	0.625431	-0.0944446	0.484672	0.212487	0.11254	0.287445	0.0301537	0.126659	0.347802	0.231244	0.0835013
rna_expr_ZDHHC7	-0.266819	0.0448196	-0.194395	0.147337	-0.297973	0.0243721	-0.157408	0.242251	0.235582	0.0777107	0.168239	0.210942	0.26473	0.0465854	0.11729	0.384897
rna_expr_B4GAT1	-0.214831	0.108537	-0.194395	0.147337	-0.0726125	0.591422	-0.0726497	0.591232	0.20765	0.121156	0.161845	0.229061	0.118711	0.379126	0.141331	0.294336
rna_expr_TNS1	-0.0914456	0.498709	-0.194395	0.147337	0.0264451	0.845184	-0.0435898	0.747485	0.0319984	0.813207	0.15724	0.242759	-0.0524444	0.698429	0.085531	0.526995
rna_expr_PDGFRB	-0.190068	0.156735	-0.194395	0.147337	-0.190827	0.155057	-0.130769	0.332253	0.149117	0.268265	0.147831	0.27246	0.157411	0.242242	0.124421	0.356459
rna_expr_TANC1	-0.186696	0.164359	-0.194395	0.147337	-0.118466	0.380118	-0.0847579	0.53075	0.113595	0.400153	0.140641	0.29672	0.0707442	0.601023	0.122851	0.362607
rna_expr_GRAMD2B	-0.185127	0.167999	-0.194395	0.147337	-0.139708	0.299969	-0.123504	0.360039	0.121694	0.367179	0.121227	0.369035	0.0696774	0.606535	0.0502392	0.710541
plasma_lipid_species_comp_FFA(18:2)	-0.192452	0.176057	-0.194023	0.172488	-0.167697	0.23949	-0.197564	0.164635	0.222776	0.11611	0.236662	0.0945135	0.181489	0.20246	0.147257	0.302451
plasma_lipid_fatty_acid_comp_FFA(FA18:2)	-0.192452	0.176057	-0.194023	0.172488	-0.167697	0.23949	-0.197564	0.164635	0.222776	0.11611	0.236662	0.0945135	0.181489	0.20246	0.147257	0.302451
tissue_protein_Q92485_ASM3B	-0.133242	0.361402	-0.193746	0.182241	-0.194642	0.180186	-0.266979	0.0636783	0.0513455	0.72606	0.0720772	0.622608	0.122337	0.402365	0.151266	0.299497
tissue_protein_Q02318_CP27A	-0.151942	0.297317	-0.193658	0.182442	-0.0214259	0.883822	-0.0101784	0.944662	0.0863347	0.555295	0.0899694	0.538703	0.0401282	0.784272	0.0912064	0.533111
tissue_protein_Q9HD26_GOPC	-0.231271	0.10985	-0.193554	0.182683	-0.245203	0.0894805	-0.17553	0.227669	0.108214	0.459226	-0.0447804	0.759967	0.137988	0.344396	-0.0387164	0.79169
pathology_NF58_0.01	-0.177334	0.139014	-0.193229	0.106412	-0.0654639	0.587543	-0.10146	0.399834	0.195084	0.103031	0.228153	0.0556644	0.0842566	0.484802	0.161777	0.177703
tissue_protein_O00629_IMA3	-0.136752	0.348777	-0.193013	0.183933	-0.185449	0.20205	-0.249237	0.0841695	0.0460935	0.753147	0.0828448	0.57145	0.0763309	0.602169	0.0554927	0.704901
tissue_protein_P78539_SRPX	-0.11486	0.431942	-0.192311	0.185562	-0.0973113	0.505938	-0.159224	0.274488	0.0801941	0.583863	0.100679	0.491256	0.0305722	0.834816	0.0658563	0.653012
plasma_protein_Q9UGM5_FETUB	-0.16342	0.251862	-0.192273	0.176466	-0.256117	0.069664	-0.257299	0.0683411	0.147358	0.302116	0.0767715	0.592333	0.227099	0.109018	0.110365	0.440715
tissue_protein_Q15386_UBE3C	0.0126678	0.931157	-0.192198	0.185827	-0.171375	0.239039	-0.196088	0.17691	-0.00506347	0.972455	0.138935	0.341063	0.134476	0.356933	0.190101	0.190763
rna_expr_TFCP2	-0.232078	0.0823632	-0.192161	0.152136	-0.230061	0.0851389	-0.159829	0.23499	0.300555	0.0231064	0.293872	0.0265019	0.321855	0.0146278	0.310168	0.0188708
rna_expr_PSD3	-0.112438	0.404998	-0.192161	0.152136	-0.0399642	0.767874	-0.0726497	0.591232	0.0596587	0.659338	0.142198	0.29135	-0.00861983	0.949259	0.0515148	0.703526
rna_expr_DZIP1L	-0.0875402	0.517298	-0.192161	0.152136	0.0461832	0.733003	0.00484331	0.971477	0.0361241	0.789642	0.136666	0.310721	-0.0333047	0.805726	0.0596591	0.659336
rna_expr_ACACA	-0.120891	0.370373	-0.192161	0.152136	-0.0450863	0.739118	-0.0896012	0.507444	0.101309	0.453343	0.0105357	0.938001	0.0824016	0.542277	0.0106628	0.937255
pathology_NF30_0.05	-0.182736	0.127184	-0.191776	0.10912	-0.183594	0.125377	-0.206141	0.0845781	0.206453	0.0840981	0.232907	0.0506244	0.230648	0.0529709	0.277226	0.0192546
tissue_protein_Q75N90_FBN3	-0.209938	0.147668	-0.191668	0.187066	-0.245884	0.0885659	-0.273234	0.0574875	0.201087	0.165909	0.0930272	0.524932	0.285145	0.0470411	0.253532	0.0787897
pathology_NF29_std	-0.157496	0.18961	-0.190323	0.111881	-0.078316	0.516217	-0.0611981	0.612164	0.17291	0.149306	0.214319	0.0726937	0.112774	0.349079	0.103867	0.388688
rna_expr_ACSL3	-0.304277	0.0213799	-0.189927	0.15705	-0.265852	0.0456301	-0.0944446	0.484672	0.347162	0.00815009	0.303083	0.0219215	0.314445	0.0172105	0.242234	0.0694541
rna_expr_SORT1	-0.169888	0.206439	-0.189927	0.15705	-0.0965967	0.474729	-0.0847579	0.53075	0.246684	0.0643335	0.290592	0.0283161	0.163813	0.223373	0.169067	0.208674
rna_expr_PDE5A	-0.0887286	0.511605	-0.189927	0.15705	-0.0208484	0.877664	-0.0920229	0.49599	0.107091	0.427839	0.283105	0.0328502	0.0561165	0.678427	0.241351	0.0705081
rna_expr_MPZL1	-0.210058	0.116805	-0.189927	0.15705	-0.119999	0.373941	-0.106553	0.43018	0.225356	0.0918988	0.233475	0.0804834	0.144635	0.283077	0.177931	0.185443
rna_expr_KDM3B	-0.230589	0.0844045	-0.189927	0.15705	-0.227173	0.08924	-0.159829	0.23499	0.240252	0.0718373	0.188019	0.161337	0.23987	0.072305	0.138812	0.303111
rna_expr_ZC4H2	-0.264183	0.0470575	-0.189927	0.15705	-0.206603	0.123085	-0.123504	0.360039	0.23837	0.0741609	0.132889	0.324408	0.20758	0.121284	0.106595	0.429997
rna_expr_SMARCC2	-0.137832	0.30657	-0.189927	0.15705	-0.162404	0.227436	-0.157408	0.242251	0.0801786	0.553261	0.12391	0.358451	0.121257	0.368913	0.139532	0.300586
rna_expr_TNRC18	-0.0650617	0.630635	-0.189927	0.15705	0.0235865	0.861745	-0.0653847	0.628936	-0.044974	0.739745	0.00841529	0.950461	-0.0761773	0.573296	-0.0016681	0.990174
tissue_protein_Q03591_FHR1	-0.125465	0.390348	-0.188501	0.194593	0.119473	0.413555	0.0240107	0.86992	0.163543	0.261509	0.223574	0.122531	-0.0204271	0.889203	0.16671	0.252261
plasma_lipid_species_conc_FFA(22:6)	-0.192075	0.176922	-0.188053	0.186336	-0.173419	0.223603	-0.158699	0.266006	0.181807	0.201657	0.127613	0.372177	0.172462	0.226207	0.0709	0.621025
plasma_lipid_fatty_acid_conc_FFA(FA22:6)	-0.192075	0.176922	-0.188053	0.186336	-0.173419	0.223603	-0.158699	0.266006	0.181807	0.201657	0.127613	0.372177	0.172462	0.226207	0.0709	0.621025
CNV_HDAC4	-0.212991	0.072442	-0.187954	0.113865	-0.290234	0.0133947	-0.252616	0.0322858	0.129611	0.277867	0.0623136	0.603063	0.186768	0.116205	0.0724921	0.545081
tissue_protein_Q8WWL7_CCNB3	-0.109229	0.454999	-0.187796	0.196299	-0.169401	0.244576	-0.253122	0.0792909	0.0894029	0.541273	0.189216	0.192875	0.136202	0.350738	0.244276	0.0907369
rna_expr_SNX27	-0.257523	0.053121	-0.187692	0.16208	-0.317596	0.016068	-0.232479	0.0818199	0.31642	0.0164865	0.281846	0.0336689	0.401372	0.0019721	0.378332	0.00371071
rna_expr_EP300	-0.236458	0.0765812	-0.187692	0.16208	-0.122936	0.36227	-0.121083	0.369607	0.280606	0.0344915	0.237782	0.0748992	0.213451	0.110879	0.24701	0.0639707
rna_expr_KIAA1217	-0.169406	0.207748	-0.187692	0.16208	-0.15632	0.245561	-0.200997	0.133815	0.126918	0.346812	0.141105	0.295114	0.140622	0.296788	0.144536	0.283409
rna_expr_PRSS2	-0.168443	0.210382	-0.187692	0.16208	-0.219868	0.100306	-0.266382	0.0451842	0.143318	0.28753	0.110525	0.413088	0.194335	0.147465	0.181201	0.17736
pathology_NF26_mean	-0.202198	0.0908318	-0.187418	0.117564	-0.137986	0.251153	-0.109512	0.363283	0.235884	0.0476635	0.225298	0.0588836	0.202676	0.0900559	0.198718	0.0966488
pathology_NF41_0.05	-0.223825	0.0606017	-0.185965	0.120487	-0.186307	0.119793	-0.124007	0.302853	0.256307	0.0309645	0.243356	0.040854	0.253519	0.0329038	0.227471	0.0564206
CNV_PPP1R15A	-0.197326	0.0966239	-0.185733	0.118279	-0.177833	0.135048	-0.202837	0.0874845	0.190269	0.1094	0.235773	0.0461751	0.215425	0.069163	0.176134	0.138877
tissue_protein_Q8IUR0_TPPC5	-0.22524	0.119697	-0.185577	0.201733	-0.288097	0.0447066	-0.242292	0.0934724	0.222802	0.123861	0.194761	0.179915	0.256677	0.0750248	0.180022	0.215804
tissue_protein_Q9UKV3_ACINU	-0.210446	0.146668	-0.185514	0.201889	0.0793861	0.587671	0.015159	0.917662	0.247512	0.0864098	0.192156	0.185923	0.160873	0.269485	0.113516	0.437386
rna_expr_PHC3	-0.190317	0.156183	-0.185458	0.167227	-0.0380982	0.778431	-0.0653847	0.628936	0.267841	0.043976	0.314579	0.0171603	0.185617	0.166856	0.273699	0.0393868
rna_expr_PEA15	-0.237941	0.0746986	-0.185458	0.167227	-0.208491	0.119623	-0.171938	0.200936	0.23522	0.0781822	0.255242	0.0553382	0.212604	0.112337	0.227058	0.089407
rna_expr_NCOA2	-0.193541	0.14916	-0.185458	0.167227	-0.0410609	0.761689	-0.0266382	0.844068	0.21263	0.112293	0.228207	0.0877548	0.155089	0.249344	0.257738	0.0529158
rna_expr_TRIM2	-0.100656	0.456273	-0.185458	0.167227	0.00362073	0.978675	-0.062963	0.641723	0.222618	0.0960218	0.212867	0.111883	0.16852	0.21017	0.207237	0.121915
rna_expr_KHDC4	-0.107869	0.424472	-0.185458	0.167227	-0.0667563	0.621741	-0.062963	0.641723	0.11376	0.399461	0.199482	0.136833	0.0867858	0.520928	0.144634	0.283079
rna_expr_CLTC	-0.245959	0.0651467	-0.185458	0.167227	-0.255668	0.0549187	-0.181624	0.176334	0.246615	0.06441	0.178643	0.183661	0.256983	0.0536392	0.161609	0.229748
rna_expr_NUCKS1	-0.156972	0.243573	-0.185458	0.167227	-0.243975	0.0674138	-0.234901	0.0785992	0.122934	0.362277	0.106086	0.432216	0.206281	0.123683	0.189673	0.157615
rna_expr_ATF1	-0.242682	0.0689242	-0.185458	0.167227	-0.32314	0.0142155	-0.203419	0.129097	0.185796	0.16644	0.0703041	0.603294	0.275468	0.0380819	0.124192	0.357351
tissue_protein_Q14766_LTBP1	-0.17153	0.238608	-0.185293	0.202437	-0.151752	0.297929	-0.176405	0.225323	0.128853	0.377575	0.0548294	0.708271	0.167148	0.250999	0.154512	0.289125
tissue_protein_Q96BM9_ARL8A	-0.211567	0.144478	-0.185279	0.202472	-0.125772	0.389182	-0.0795492	0.586902	0.0903576	0.536945	0.0968991	0.50775	0.153351	0.292809	0.173896	0.232096
plasma_lipid_class_comp_CE	-0.209292	0.14049	-0.185068	0.193551	-0.202144	0.15487	-0.174893	0.219632	0.292152	0.0374996	0.324268	0.020263	0.287546	0.0407548	0.346996	0.0126078
plasma_lipid_class_conc_HCER	-0.175437	0.218179	-0.185068	0.193551	-0.192883	0.175073	-0.220235	0.120438	0.163618	0.251277	0.173885	0.222343	0.136519	0.339451	0.185777	0.191818
plasma_protein_P32754_HPPD	-0.187228	0.188309	-0.185068	0.193551	-0.187842	0.186838	-0.20728	0.144432	0.18202	0.201121	0.115542	0.419442	0.195236	0.169768	0.130931	0.35977
plasma_protein_Q96HR3_MED30	-0.222025	0.117376	-0.185068	0.193551	-0.126307	0.377129	-0.0874463	0.541742	0.216654	0.126745	0.0793752	0.579802	0.120304	0.400403	-0.0633961	0.658518
tissue_protein_Q8WVC6_DCAKD	-0.15142	0.299	-0.185027	0.203097	-0.212952	0.141807	-0.247073	0.0869868	0.124387	0.394468	0.133427	0.360731	0.16011	0.271793	0.127666	0.382024
tissue_protein_Q9UG63_ABCF2	-0.107965	0.460268	-0.184805	0.203649	-0.12009	0.411129	-0.124056	0.395738	0.040617	0.781708	0.137979	0.344427	0.063489	0.664733	0.0966536	0.508831
pathology_NF14_0.9	-0.0513098	0.670873	-0.184512	0.123466	-0.0332925	0.782836	-0.0467038	0.698935	0.0580038	0.630887	0.163736	0.17244	0.0217689	0.857	0.00783392	0.948302
tissue_protein_P03973_SLPI	-0.167658	0.249535	-0.184326	0.204844	-0.0701793	0.631821	-0.110477	0.449835	0.12363	0.397374	0.104472	0.474992	0.0971321	0.506725	0.139368	0.339545
rna_expr_LYZ	-0.222428	0.0963135	-0.183223	0.172492	-0.211527	0.114211	-0.116239	0.389199	0.254586	0.0559887	0.30189	0.022474	0.255635	0.0549508	0.307552	0.0199525
rna_expr_ANAPC16	-0.183916	0.170848	-0.183223	0.172492	-0.183026	0.172963	-0.186467	0.164886	0.186085	0.16577	0.14475	0.282691	0.167795	0.212167	0.135868	0.313579
rna_expr_TGOLN2	-0.175807	0.19083	-0.183223	0.172492	-0.066058	0.6254	-0.0823363	0.542598	0.156888	0.24383	0.129509	0.336973	0.0968351	0.473634	0.133513	0.322118
rna_expr_EGFR	-0.17844	0.184168	-0.183223	0.172492	-0.0969106	0.473288	-0.0556981	0.680695	0.136544	0.311155	0.10486	0.437585	0.0385158	0.776065	-0.0386607	0.775244
pathology_NF34_25%	-0.242253	0.0418051	-0.183059	0.1265	-0.176531	0.140842	-0.0917971	0.446432	0.287723	0.0149721	0.244262	0.0400858	0.255508	0.0315103	0.201588	0.0918307
pathology_NF33_50%	-0.138227	0.250318	-0.183059	0.1265	-0.0163297	0.892483	-0.0547562	0.650164	0.126518	0.293089	0.167857	0.161742	-0.0177997	0.88287	0.0436944	0.717492
plasma_protein_Q96KN2_CNDP1	-0.219441	0.121816	-0.18266	0.199514	-0.168503	0.237207	-0.203405	0.152256	0.211364	0.136514	0.18329	0.197942	0.254009	0.0720752	0.203618	0.151818
tissue_protein_P09668_CATH	-0.0752535	0.607318	-0.182173	0.210277	-0.0719487	0.623231	-0.176477	0.225131	-0.0541207	0.711877	-0.0552133	0.70632	-0.00839546	0.954344	0.0287486	0.844543
plasma_lipid_class_conc_LCER	-0.182966	0.198748	-0.182083	0.200962	-0.234259	0.0980087	-0.236429	0.094849	0.17557	0.217824	0.193591	0.173463	0.259829	0.065575	0.332216	0.0172301
plasma_lipid_fatty_acid_conc_TAG(FA20:0)	-0.29258	0.0372085	-0.182083	0.200962	-0.133478	0.350416	-0.0874463	0.541742	0.24215	0.0868946	0.0604001	0.67373	0.0686791	0.632028	-0.00231937	0.987112
tissue_protein_P53680_AP2S1	-0.140105	0.336974	-0.18208	0.210514	-0.00250872	0.986351	-0.0587957	0.688205	0.0476052	0.745319	0.00191006	0.989608	-0.00883416	0.951961	0.022474	0.878181
tissue_protein_P22090_RS4Y1	-0.111538	0.445467	-0.182003	0.210709	-0.102941	0.481521	-0.088993	0.543136	0.0852048	0.560502	0.0808695	0.580689	0.0893244	0.541629	0.0473728	0.746521
AF4_KMT2A/ELL	-0.181757	0.176012	-0.181757	0.176012	0.0798596	0.554847	0.0798596	0.554847	0.171039	0.203335	0.153616	0.253926	-0.0527152	0.696947	-0.00819747	0.951742
AF4_INTS4/GAB2	-0.181757	0.176012	-0.181757	0.176012	0.0798596	0.554847	0.0798596	0.554847	0.171039	0.203335	0.153616	0.253926	-0.013494	0.920642	0.0655798	0.627911
AF4_SET/NUP214	-0.181757	0.176012	-0.181757	0.176012	-0.223607	0.0945168	-0.223607	0.0945168	0.171039	0.203335	0.153616	0.253926	0.205861	0.124468	0.172147	0.20038
AF4_ETV6/ITPR2	-0.181757	0.176012	-0.181757	0.176012	0.0798596	0.554847	0.0798596	0.554847	0.171039	0.203335	0.153616	0.253926	-0.0812881	0.547766	-0.0573823	0.671581
AF4_DHH/RHEBL1	-0.181757	0.176012	-0.181757	0.176012	-0.223607	0.0945168	-0.223607	0.0945168	0.171039	0.203335	0.153616	0.253926	0.205861	0.124468	0.172147	0.20038
AF4_LSM14A/BRAF	-0.181757	0.176012	-0.181757	0.176012	0.0798596	0.554847	0.0798596	0.554847	0.171039	0.203335	0.153616	0.253926	-0.0812881	0.547766	-0.0573823	0.671581
AF4_EZR/ROS1	-0.181757	0.176012	-0.181757	0.176012	-0.223607	0.0945168	-0.223607	0.0945168	0.171039	0.203335	0.153616	0.253926	0.205861	0.124468	0.172147	0.20038
AF4_KMT2A/ARHGAP26	-0.181757	0.176012	-0.181757	0.176012	-0.223607	0.0945168	-0.223607	0.0945168	0.171039	0.203335	0.153616	0.253926	0.205861	0.124468	0.172147	0.20038
rna_expr_ANKAR	-0.195944	0.144078	-0.180989	0.177877	-0.116167	0.389495	-0.0799146	0.554573	0.263093	0.0480088	0.282277	0.033387	0.2093	0.118163	0.257182	0.0534478
rna_expr_TGM2	-0.0435185	0.747884	-0.180989	0.177877	-0.0240142	0.859263	-0.118661	0.379328	-0.0464439	0.731553	0.0338268	0.802742	-0.0891166	0.509752	-0.0484076	0.720656
tissue_protein_P37235_HPCL1	-0.0902998	0.537206	-0.180915	0.213496	-0.183342	0.207316	-0.333883	0.0190493	0.0143114	0.922251	0.0568792	0.697875	0.120372	0.410022	0.219799	0.129141
tissue_protein_O95965_ITGBL	-0.236855	0.101298	-0.180497	0.214574	-0.0396835	0.786607	-0.0346065	0.813384	0.214217	0.1394	0.191181	0.188209	0.118449	0.417596	0.117994	0.419398
pathology_NF43_0.01	-0.166013	0.166468	-0.180153	0.13274	-0.176137	0.141744	-0.151385	0.207588	0.198002	0.0978817	0.252573	0.0335845	0.24241	0.0416686	0.279219	0.0183695
pathology_NF18_0.95	-0.120145	0.318273	-0.180153	0.13274	-0.0112771	0.925635	-0.0289886	0.810348	0.116433	0.333564	0.161992	0.17712	-0.0144719	0.904654	-0.0112444	0.92585
tissue_protein_P35754_GLRX1	-0.0262848	0.857722	-0.179272	0.217754	-0.00713712	0.961182	-0.137289	0.346869	-0.0291945	0.842162	0.0566002	0.699287	0.00863237	0.953057	0.0818227	0.576222
plasma_lipid_species_conc_LCER(16:0)	-0.193216	0.174313	-0.179098	0.208572	-0.224543	0.113169	-0.229951	0.104524	0.181338	0.202843	0.178183	0.210945	0.245737	0.0821809	0.295743	0.0351132
plasma_lipid_fatty_acid_conc_LCER(FA16:0)	-0.193216	0.174313	-0.179098	0.208572	-0.224543	0.113169	-0.229951	0.104524	0.181338	0.202843	0.178183	0.210945	0.245737	0.0821809	0.295743	0.0351132
tissue_protein_O43493_TGON2	-0.0952793	0.514904	-0.178859	0.218832	-0.0424012	0.77237	-0.117972	0.419488	0.0326028	0.824013	0.0555171	0.704777	0.0322653	0.825806	0.0921002	0.529088
rna_expr_OXCT1	-0.180474	0.179134	-0.178754	0.183383	-0.102164	0.449522	-0.0532764	0.693879	0.223686	0.0943969	0.260609	0.0502368	0.189508	0.157984	0.268499	0.0434396
rna_expr_COX7C	-0.0297341	0.826212	-0.178754	0.183383	-0.0651473	0.630185	-0.205841	0.124505	0.156401	0.245313	0.24189	0.0698637	0.185256	0.167696	0.201186	0.133443
rna_expr_POGK	-0.190236	0.156362	-0.178754	0.183383	-0.135316	0.315568	-0.140456	0.297364	0.197427	0.141007	0.214259	0.109504	0.165584	0.218341	0.153563	0.25409
rna_expr_DHX8	-0.1969	0.142092	-0.178754	0.183383	-0.0991351	0.463143	-0.0920229	0.49599	0.149352	0.2675	0.114203	0.397618	0.0582518	0.666894	0.0489963	0.717399
pathology_NF32_0.01	-0.119274	0.321819	-0.178701	0.135945	-0.0649468	0.590504	-0.0660295	0.584313	0.124847	0.299564	0.234532	0.0489904	0.0579441	0.63124	0.0971643	0.420186
pathology_NF49_std	-0.101163	0.401223	-0.178701	0.135945	0.01336	0.911949	-0.00966285	0.936255	0.106077	0.378621	0.192858	0.107098	-0.0178928	0.882262	0.00189095	0.987513
pathology_NF33_std	-0.0951698	0.429834	-0.178701	0.135945	-0.0107281	0.929245	-0.0273781	0.820704	0.102323	0.395817	0.184325	0.123853	0.0046659	0.969195	-0.00920148	0.939293
pathology_NF18_75%	-0.144159	0.230366	-0.178701	0.135945	-0.0135086	0.910974	-0.03382	0.779482	0.133783	0.266019	0.164078	0.171533	-0.0227552	0.850594	0.00491309	0.967564
tissue_protein_P49137_MAPK2	-0.164702	0.2581	-0.178514	0.219738	-0.10941	0.45425	-0.216016	0.136029	0.163543	0.261512	0.211615	0.144385	0.12712	0.384078	0.285449	0.0467965
plasma_protein_O94804_STK10	-0.150546	0.29166	-0.178269	0.210719	0.0315472	0.826057	-0.0303414	0.832608	0.21291	0.133602	0.219366	0.121947	0.13415	0.347975	0.161898	0.256364
CNV_FANCB	-0.199054	0.0936815	-0.177496	0.1358	-0.166673	0.161716	-0.1173	0.326445	0.251749	0.0329033	0.187692	0.11438	0.245493	0.0376589	0.168367	0.157433
rna_expr_ERCC6L2	-0.136249	0.312213	-0.17652	0.18901	-0.0705282	0.602137	-0.0944446	0.484672	0.174751	0.193552	0.263061	0.0480376	0.112336	0.405429	0.202756	0.130376
rna_expr_CPM	-0.124096	0.357725	-0.17652	0.18901	-0.0498554	0.712657	-0.0653847	0.628936	0.159367	0.236363	0.213762	0.110349	0.058256	0.666872	0.108852	0.42024
rna_expr_POLK	-0.178746	0.183404	-0.17652	0.18901	-0.20851	0.119589	-0.123504	0.360039	0.157164	0.242988	0.169465	0.207587	0.209448	0.117896	0.205405	0.125322
rna_expr_C1orf198	-0.0858011	0.525686	-0.17652	0.18901	0.0160189	0.905855	-0.0532764	0.693879	0.0664452	0.62337	0.144783	0.28258	-0.0181685	0.893291	0.0679996	0.61525
rna_expr_NBR1	-0.167299	0.213542	-0.17652	0.18901	-0.167912	0.211845	-0.193732	0.148749	0.0847505	0.530787	0.0976703	0.469809	0.0641553	0.635414	0.0691771	0.609128
tissue_protein_Q9Y4E8_UBP15	-0.168405	0.247402	-0.176298	0.225609	-0.193456	0.182908	-0.215776	0.136476	0.200492	0.167191	0.19126	0.188023	0.213314	0.141116	0.224577	0.120819
tissue_protein_Q9NPA8_ENY2	-0.169414	0.244537	-0.176298	0.225609	-0.132647	0.363569	-0.161832	0.266602	0.110481	0.449816	0.0794028	0.587592	0.0651674	0.656414	0.066979	0.647482
plasma_lipid_species_conc_FFA(22:5)	-0.253788	0.0723315	-0.176113	0.216382	-0.0933895	0.514513	-0.113356	0.428352	0.275176	0.0506606	0.198575	0.162441	0.0661262	0.644775	0.0309249	0.829436
plasma_lipid_fatty_acid_conc_FFA(FA22:5)	-0.253788	0.0723315	-0.176113	0.216382	-0.0933895	0.514513	-0.113356	0.428352	0.275176	0.0506606	0.198575	0.162441	0.0661262	0.644775	0.0309249	0.829436
plasma_protein_P01593_KV101	-0.218872	0.12281	-0.176113	0.216382	-0.21926	0.122132	-0.178131	0.211079	0.163921	0.250388	0.14069	0.324758	0.143312	0.315732	0.114923	0.421957
pathology_NF32_0.05	-0.126576	0.292867	-0.175795	0.142532	-0.0643757	0.593781	-0.0579771	0.631045	0.122103	0.310394	0.203495	0.0887364	0.0500785	0.678333	0.0739664	0.539857
tissue_protein_A6NMY6_AXA2L	-0.130021	0.373229	-0.175787	0.22698	-0.240055	0.0966341	-0.30685	0.0319901	0.0932367	0.523995	0.0756584	0.605381	0.120035	0.411345	0.0864947	0.554559
CNV_CTNNB1	-0.190123	0.109679	-0.175445	0.140454	-0.150829	0.205987	-0.137258	0.25025	0.216983	0.0671282	0.190378	0.109194	0.181373	0.127323	0.168782	0.156398
pathology_NF32_0.1	-0.144421	0.22951	-0.174342	0.145913	-0.0773982	0.521161	-0.0563666	0.640575	0.137438	0.25306	0.195543	0.102207	0.0571142	0.636144	0.0575557	0.633533
pathology_NF16_25%	-0.169299	0.158119	-0.174342	0.145913	-0.0129776	0.91446	-0.0273781	0.820704	0.185684	0.121059	0.192294	0.108149	0.0168828	0.888864	0.0549388	0.649074
pathology_NF33_mean	-0.147665	0.219105	-0.174342	0.145913	-0.0203603	0.866165	-0.0370409	0.759089	0.142185	0.236877	0.169482	0.157662	-0.00911912	0.939835	0.0333617	0.782396
rna_expr_COPA	-0.146026	0.278422	-0.174286	0.19476	0.0505771	0.708681	0.0217949	0.872155	0.264857	0.0464769	0.378489	0.00369526	0.0927827	0.492425	0.256397	0.0542063
rna_expr_PIK3CA	-0.148844	0.26915	-0.174286	0.19476	-0.189565	0.157855	-0.142878	0.289028	0.16284	0.226172	0.295098	0.0258494	0.197511	0.140834	0.268073	0.0437855
rna_expr_TYW1	-0.135243	0.315834	-0.174286	0.19476	-0.0398667	0.768425	-0.0726497	0.591232	0.234913	0.0785827	0.289499	0.0289435	0.179186	0.182311	0.269382	0.0427282
rna_expr_SPATA6	-0.163518	0.224221	-0.174286	0.19476	-0.0235717	0.861831	-0.0290599	0.830093	0.256919	0.0537012	0.256733	0.0538808	0.180703	0.178574	0.249005	0.0617852
rna_expr_RASA4	-0.0846598	0.531228	-0.174286	0.19476	-0.143259	0.287729	-0.220371	0.0995125	0.0783906	0.562173	0.203955	0.12807	0.13089	0.331803	0.219404	0.101044
rna_expr_ITPR1	-0.0646374	0.63287	-0.174286	0.19476	-0.0213127	0.874961	-0.0847579	0.53075	0.015525	0.908745	0.145975	0.278591	-0.0158654	0.906753	0.106497	0.430424
rna_expr_MAP4	-0.155289	0.248729	-0.174286	0.19476	-0.0320611	0.812847	-0.0339032	0.802305	0.11202	0.406758	0.14581	0.279143	0.00901964	0.946909	0.05508	0.684051
rna_expr_TTC28	-0.173375	0.197139	-0.174286	0.19476	-0.031436	0.816433	-0.0339032	0.802305	0.1062	0.431716	0.10158	0.45213	0.00648794	0.961797	0.0669529	0.620713
tissue_protein_P35442_TSP2	-0.160936	0.269293	-0.174098	0.231544	-0.0729348	0.618464	-0.0812785	0.57877	0.140311	0.336256	0.0856708	0.558352	0.124361	0.394565	0.0870761	0.551891
tissue_protein_P24557_THAS	-0.149408	0.305542	-0.173944	0.231966	-0.123531	0.397754	-0.121446	0.405827	0.0616106	0.67409	0.127915	0.381087	0.162033	0.265999	0.165343	0.256227
plasma_protein_A0M8Q6_LAC7	-0.180129	0.205921	-0.173132	0.224383	-0.225157	0.112161	-0.223479	0.114933	0.0593593	0.679045	0.0383625	0.789262	0.0949524	0.507468	0.0584859	0.683518
tissue_protein_Q8TB61_S35B2	-0.105474	0.47074	-0.172941	0.234711	-0.237687	0.100069	-0.303829	0.0338079	0.0677558	0.643666	0.129036	0.376891	0.163483	0.26169	0.200375	0.167443
pathology_NF38_mean	-0.184546	0.123395	-0.172889	0.149355	-0.101279	0.400677	-0.0628085	0.602817	0.203629	0.088521	0.204794	0.0866744	0.141819	0.238098	0.120886	0.315278
pathology_NF60_std	-0.169528	0.157547	-0.172889	0.149355	-0.0409122	0.734794	-0.0386514	0.748952	0.154861	0.197219	0.173655	0.147534	0.0202807	0.866684	0.0400307	0.740304
pathology_NF18_0.9	-0.137407	0.253169	-0.172889	0.149355	-0.0179929	0.881607	-0.0257676	0.831091	0.129958	0.280053	0.163463	0.173168	-0.0159177	0.89518	-0.00310655	0.979487
tissue_protein_Q6P179_ERAP2	-0.128727	0.378045	-0.172692	0.235395	-0.0950543	0.515901	-0.129101	0.376649	0.173501	0.233175	0.173628	0.232828	0.103079	0.480931	0.153753	0.291527
tissue_protein_Q9Y3D6_FIS1	-0.198906	0.170645	-0.172501	0.23592	-0.231187	0.109983	-0.228272	0.114667	0.125119	0.391668	0.118839	0.416052	0.17762	0.222093	0.110166	0.451116
tissue_protein_Q99715_COCA1	-0.12583	0.388961	-0.172497	0.235933	-0.0496567	0.734736	-0.0933815	0.523348	0.0956618	0.51321	0.0485257	0.740564	0.0741161	0.612775	0.0432548	0.767914
tissue_protein_Q13907_IDI1	-0.0432975	0.767691	-0.172199	0.236754	-0.136196	0.350758	-0.302966	0.0343425	-0.0347378	0.812689	0.0372205	0.799569	0.0393746	0.788229	0.0971553	0.506624
rna_expr_EPS15	-0.179172	0.182344	-0.172051	0.200634	-0.136399	0.311674	-0.116239	0.389199	0.22907	0.0865286	0.254745	0.0558311	0.210966	0.115196	0.245374	0.065808
rna_expr_MDM4	-0.203534	0.128876	-0.172051	0.200634	-0.21437	0.109315	-0.150143	0.264948	0.210951	0.115223	0.196964	0.14196	0.229007	0.0866178	0.218685	0.102195
rna_expr_DYNC2H1	-0.214446	0.109187	-0.172051	0.200634	-0.196899	0.142096	-0.118661	0.379328	0.199139	0.137523	0.196368	0.143195	0.200886	0.134036	0.189705	0.157542
rna_expr_LRRK1	-0.152039	0.258891	-0.172051	0.200634	-0.13324	0.32312	-0.0411681	0.761085	0.162778	0.226352	0.185666	0.166741	0.140045	0.298793	0.096619	0.474627
rna_expr_MPP6	-0.203856	0.12826	-0.172051	0.200634	-0.267117	0.0445724	-0.217949	0.103383	0.184317	0.1699	0.182618	0.173938	0.240645	0.0713604	0.232455	0.0818528
rna_expr_EVI5	-0.199277	0.137245	-0.172051	0.200634	-0.268592	0.0433635	-0.232479	0.0818199	0.199354	0.13709	0.175694	0.191121	0.268579	0.0433741	0.221825	0.0972433
rna_expr_BCAS3	-0.205248	0.125617	-0.172051	0.200634	-0.114911	0.39468	-0.106553	0.43018	0.187345	0.162871	0.155915	0.246802	0.10867	0.42102	0.121837	0.366612
rna_expr_LARGE1	-0.0941499	0.486042	-0.172051	0.200634	-0.0884737	0.512823	-0.152564	0.257229	0.13337	0.322643	0.126296	0.3492	0.159054	0.237298	0.171324	0.202573
rna_expr_FGD4	-0.140061	0.298738	-0.172051	0.200634	-0.113769	0.399427	-0.125926	0.350623	0.0907114	0.502177	0.119504	0.375928	0.0745527	0.581525	0.0981562	0.467592
tissue_protein_P05121_PAI1	-0.188257	0.195184	-0.172011	0.237274	-0.118106	0.418956	-0.161405	0.267881	0.111487	0.445676	0.020041	0.891284	0.0964602	0.509683	0.127675	0.381987
plasma_protein_Q05707_COEA1	-0.114563	0.423422	-0.171659	0.228411	-0.00200476	0.98886	-0.0210547	0.883409	0.00486685	0.972961	0.0582133	0.684916	-0.0372137	0.795434	0.0941747	0.510967
pathology_NF34_0.99	-0.195524	0.10224	-0.171436	0.152856	-0.0740327	0.539492	-0.030599	0.800025	0.186666	0.119069	0.168148	0.161006	0.104873	0.384084	0.0924707	0.443089
plasma_lipid_species_conc_FFA(12:0)	-0.0892454	0.533426	-0.170143	0.232608	-0.115961	0.417746	-0.187848	0.186825	0.138516	0.332365	0.240229	0.0895057	0.110354	0.440763	0.205924	0.147136
plasma_lipid_fatty_acid_conc_FFA(FA12:0)	-0.0892454	0.533426	-0.170143	0.232608	-0.115961	0.417746	-0.187848	0.186825	0.138516	0.332365	0.240229	0.0895057	0.110354	0.440763	0.205924	0.147136
tissue_protein_O15460_P4HA2	-0.136855	0.34841	-0.170021	0.242827	0.0815495	0.577501	-0.0520233	0.722588	0.155287	0.286684	0.305705	0.0326696	0.0167874	0.908852	0.242109	0.0937283
pathology_NF41_0.99	-0.168021	0.161328	-0.169983	0.156419	-0.176852	0.140109	-0.125617	0.296568	0.13873	0.248581	0.123448	0.305054	0.196265	0.100922	0.175284	0.143714
rna_expr_LUM	-0.193719	0.148778	-0.169817	0.206633	-0.0999432	0.459486	-0.0678064	0.616257	0.22107	0.0984154	0.269355	0.0427492	0.155065	0.249419	0.221628	0.0975472
rna_expr_FRMD4B	-0.137191	0.308847	-0.169817	0.206633	-0.168602	0.209946	-0.171938	0.200936	0.160812	0.232087	0.246594	0.0644332	0.167925	0.21181	0.210835	0.115428
rna_expr_BMPR1A	-0.114519	0.396304	-0.169817	0.206633	-0.0379694	0.77916	-0.0508548	0.707153	0.0658732	0.62637	0.160719	0.232361	0.0134387	0.920966	0.103226	0.444797
rna_expr_EPS8	-0.1916	0.153358	-0.169817	0.206633	-0.209025	0.118658	-0.154986	0.249664	0.171399	0.202372	0.158665	0.238463	0.190952	0.154781	0.126808	0.347231
CNV_PTCH1	-0.166819	0.161344	-0.169468	0.154699	-0.106612	0.372746	-0.106735	0.372188	0.195348	0.100081	0.181926	0.126148	0.117984	0.323613	0.064999	0.587504
tissue_protein_P98088_MUC5A	-0.165585	0.25552	-0.169389	0.244609	-0.0501371	0.732264	-0.0449844	0.758906	0.0816952	0.576819	0.0107947	0.941317	0.051071	0.727468	0.0963077	0.510356
clinical_secondary_diagnosis_onehot__e669	-0.168934	0.150193	-0.168934	0.150193	-0.214314	0.0667158	-0.214314	0.0667158	0.155912	0.184674	0.139382	0.23626	0.192753	0.0998942	0.157119	0.181256
clinical_secondary_diagnosis_onehot__e871	-0.168934	0.150193	-0.168934	0.150193	-0.214314	0.0667158	-0.214314	0.0667158	0.155912	0.184674	0.139382	0.23626	0.192753	0.0998942	0.157119	0.181256
clinical_secondary_diagnosis_onehot__e8809	-0.168934	0.150193	-0.168934	0.150193	-0.214314	0.0667158	-0.214314	0.0667158	0.155912	0.184674	0.139382	0.23626	0.192753	0.0998942	0.157119	0.181256
clinical_secondary_diagnosis_onehot__i82890	-0.168934	0.150193	-0.168934	0.150193	-0.214314	0.0667158	-0.214314	0.0667158	0.155912	0.184674	0.139382	0.23626	0.192753	0.0998942	0.157119	0.181256
clinical_secondary_diagnosis_onehot__j189	-0.168934	0.150193	-0.168934	0.150193	-0.214314	0.0667158	-0.214314	0.0667158	0.155912	0.184674	0.139382	0.23626	0.192753	0.0998942	0.157119	0.181256
clinical_secondary_diagnosis_onehot__k567	-0.168934	0.150193	-0.168934	0.150193	0.0639184	0.588481	0.0639184	0.588481	0.155912	0.184674	0.139382	0.23626	-0.122503	0.298435	-0.184684	0.1152
clinical_secondary_diagnosis_onehot__k862	-0.168934	0.150193	-0.168934	0.150193	-0.214314	0.0667158	-0.214314	0.0667158	0.155912	0.184674	0.139382	0.23626	0.192753	0.0998942	0.157119	0.181256
clinical_secondary_diagnosis_onehot__l299	-0.168934	0.150193	-0.168934	0.150193	-0.214314	0.0667158	-0.214314	0.0667158	0.155912	0.184674	0.139382	0.23626	0.192753	0.0998942	0.157119	0.181256
clinical_secondary_diagnosis_onehot__n359	-0.168934	0.150193	-0.168934	0.150193	-0.214314	0.0667158	-0.214314	0.0667158	0.155912	0.184674	0.139382	0.23626	0.192753	0.0998942	0.157119	0.181256
clinical_secondary_diagnosis_onehot__z6841	-0.168934	0.150193	-0.168934	0.150193	-0.214314	0.0667158	-0.214314	0.0667158	0.155912	0.184674	0.139382	0.23626	0.192753	0.0998942	0.157119	0.181256
clinical_secondary_diagnosis_onehot__z8639	-0.168934	0.150193	-0.168934	0.150193	-0.214314	0.0667158	-0.214314	0.0667158	0.155912	0.184674	0.139382	0.23626	0.192753	0.0998942	0.157119	0.181256
clinical_secondary_diagnosis_onehot__b1710	-0.168934	0.150193	-0.168934	0.150193	-0.214314	0.0667158	-0.214314	0.0667158	0.155912	0.184674	0.139382	0.23626	0.192753	0.0998942	0.157119	0.181256
clinical_secondary_diagnosis_onehot__e1129	-0.168934	0.150193	-0.168934	0.150193	-0.214314	0.0667158	-0.214314	0.0667158	0.155912	0.184674	0.139382	0.23626	0.192753	0.0998942	0.157119	0.181256
clinical_secondary_diagnosis_onehot__i471.1	-0.168934	0.150193	-0.168934	0.150193	-0.214314	0.0667158	-0.214314	0.0667158	0.155912	0.184674	0.139382	0.23626	0.192753	0.0998942	0.157119	0.181256
clinical_secondary_diagnosis_onehot__i5033	-0.168934	0.150193	-0.168934	0.150193	0.0639184	0.588481	0.0639184	0.588481	0.155912	0.184674	0.139382	0.23626	-0.00529055	0.964317	0.0633989	0.591521
clinical_secondary_diagnosis_onehot__j9811	-0.168934	0.150193	-0.168934	0.150193	0.0639184	0.588481	0.0639184	0.588481	0.155912	0.184674	0.139382	0.23626	0.0571913	0.628386	0.0964766	0.413527
clinical_secondary_diagnosis_onehot__k567.1	-0.168934	0.150193	-0.168934	0.150193	-0.214314	0.0667158	-0.214314	0.0667158	0.155912	0.184674	0.139382	0.23626	0.192753	0.0998942	0.157119	0.181256
clinical_secondary_diagnosis_onehot__k8500	-0.168934	0.150193	-0.168934	0.150193	-0.214314	0.0667158	-0.214314	0.0667158	0.155912	0.184674	0.139382	0.23626	0.192753	0.0998942	0.157119	0.181256
clinical_secondary_diagnosis_onehot__k8510	-0.168934	0.150193	-0.168934	0.150193	-0.214314	0.0667158	-0.214314	0.0667158	0.155912	0.184674	0.139382	0.23626	0.192753	0.0998942	0.157119	0.181256
clinical_secondary_diagnosis_onehot__k862.1	-0.168934	0.150193	-0.168934	0.150193	-0.214314	0.0667158	-0.214314	0.0667158	0.155912	0.184674	0.139382	0.23626	0.192753	0.0998942	0.157119	0.181256
clinical_secondary_diagnosis_onehot__r17	-0.168934	0.150193	-0.168934	0.150193	-0.214314	0.0667158	-0.214314	0.0667158	0.155912	0.184674	0.139382	0.23626	0.192753	0.0998942	0.157119	0.181256
clinical_secondary_diagnosis_onehot__z681	-0.168934	0.150193	-0.168934	0.150193	0.0639184	0.588481	0.0639184	0.588481	0.155912	0.184674	0.139382	0.23626	-0.122503	0.298435	-0.184684	0.1152
clinical_secondary_diagnosis_onehot__e441	-0.168934	0.150193	-0.168934	0.150193	0.0639184	0.588481	0.0639184	0.588481	0.155912	0.184674	0.139382	0.23626	-0.122503	0.298435	-0.184684	0.1152
clinical_secondary_diagnosis_onehot__e46.2	-0.168934	0.150193	-0.168934	0.150193	-0.214314	0.0667158	-0.214314	0.0667158	0.155912	0.184674	0.139382	0.23626	0.192753	0.0998942	0.157119	0.181256
clinical_secondary_diagnosis_onehot__e876	-0.168934	0.150193	-0.168934	0.150193	-0.214314	0.0667158	-0.214314	0.0667158	0.155912	0.184674	0.139382	0.23626	0.192753	0.0998942	0.157119	0.181256
clinical_secondary_diagnosis_onehot__i824z1	-0.168934	0.150193	-0.168934	0.150193	-0.214314	0.0667158	-0.214314	0.0667158	0.155912	0.184674	0.139382	0.23626	0.192753	0.0998942	0.157119	0.181256
clinical_secondary_diagnosis_onehot__i82612	-0.168934	0.150193	-0.168934	0.150193	0.0639184	0.588481	0.0639184	0.588481	0.155912	0.184674	0.139382	0.23626	0.0571913	0.628386	0.0964766	0.413527
clinical_secondary_diagnosis_onehot__j449	-0.168934	0.150193	-0.168934	0.150193	-0.214314	0.0667158	-0.214314	0.0667158	0.155912	0.184674	0.139382	0.23626	0.192753	0.0998942	0.157119	0.181256
clinical_secondary_diagnosis_onehot__k560	-0.168934	0.150193	-0.168934	0.150193	0.0639184	0.588481	0.0639184	0.588481	0.155912	0.184674	0.139382	0.23626	-0.00529055	0.964317	0.0633989	0.591521
clinical_secondary_diagnosis_onehot__k869.2	-0.168934	0.150193	-0.168934	0.150193	-0.214314	0.0667158	-0.214314	0.0667158	0.155912	0.184674	0.139382	0.23626	0.192753	0.0998942	0.157119	0.181256
clinical_secondary_diagnosis_onehot__n184	-0.168934	0.150193	-0.168934	0.150193	-0.214314	0.0667158	-0.214314	0.0667158	0.155912	0.184674	0.139382	0.23626	0.192753	0.0998942	0.157119	0.181256
clinical_secondary_diagnosis_onehot__e1122	-0.168934	0.150193	-0.168934	0.150193	-0.214314	0.0667158	-0.214314	0.0667158	0.155912	0.184674	0.139382	0.23626	0.192753	0.0998942	0.157119	0.181256
clinical_secondary_diagnosis_onehot__e118	-0.168934	0.150193	-0.168934	0.150193	-0.214314	0.0667158	-0.214314	0.0667158	0.155912	0.184674	0.139382	0.23626	0.192753	0.0998942	0.157119	0.181256
clinical_secondary_diagnosis_onehot__e119.2	-0.168934	0.150193	-0.168934	0.150193	-0.214314	0.0667158	-0.214314	0.0667158	0.155912	0.184674	0.139382	0.23626	0.192753	0.0998942	0.157119	0.181256
clinical_secondary_diagnosis_onehot__e871.2	-0.168934	0.150193	-0.168934	0.150193	0.0639184	0.588481	0.0639184	0.588481	0.155912	0.184674	0.139382	0.23626	-0.122503	0.298435	-0.184684	0.1152
clinical_secondary_diagnosis_onehot__g8918.1	-0.168934	0.150193	-0.168934	0.150193	-0.214314	0.0667158	-0.214314	0.0667158	0.155912	0.184674	0.139382	0.23626	0.192753	0.0998942	0.157119	0.181256
clinical_secondary_diagnosis_onehot__k830	-0.168934	0.150193	-0.168934	0.150193	0.0639184	0.588481	0.0639184	0.588481	0.155912	0.184674	0.139382	0.23626	0.0571913	0.628386	0.0964766	0.413527
clinical_secondary_diagnosis_onehot__n179.1	-0.168934	0.150193	-0.168934	0.150193	-0.214314	0.0667158	-0.214314	0.0667158	0.155912	0.184674	0.139382	0.23626	0.192753	0.0998942	0.157119	0.181256
clinical_secondary_diagnosis_onehot__n390.2	-0.168934	0.150193	-0.168934	0.150193	0.0639184	0.588481	0.0639184	0.588481	0.155912	0.184674	0.139382	0.23626	-0.00529055	0.964317	0.0633989	0.591521
clinical_secondary_diagnosis_onehot__r82994	-0.168934	0.150193	-0.168934	0.150193	-0.214314	0.0667158	-0.214314	0.0667158	0.155912	0.184674	0.139382	0.23626	0.192753	0.0998942	0.157119	0.181256
clinical_secondary_diagnosis_onehot__b9620	-0.168934	0.150193	-0.168934	0.150193	-0.214314	0.0667158	-0.214314	0.0667158	0.155912	0.184674	0.139382	0.23626	0.192753	0.0998942	0.157119	0.181256
clinical_secondary_diagnosis_onehot__e119.3	-0.168934	0.150193	-0.168934	0.150193	-0.214314	0.0667158	-0.214314	0.0667158	0.155912	0.184674	0.139382	0.23626	0.192753	0.0998942	0.157119	0.181256
clinical_secondary_diagnosis_onehot__e6601	-0.168934	0.150193	-0.168934	0.150193	-0.214314	0.0667158	-0.214314	0.0667158	0.155912	0.184674	0.139382	0.23626	0.192753	0.0998942	0.157119	0.181256
clinical_secondary_diagnosis_onehot__g43809	-0.168934	0.150193	-0.168934	0.150193	-0.214314	0.0667158	-0.214314	0.0667158	0.155912	0.184674	0.139382	0.23626	0.192753	0.0998942	0.157119	0.181256
clinical_secondary_diagnosis_onehot__i130	-0.168934	0.150193	-0.168934	0.150193	0.0639184	0.588481	0.0639184	0.588481	0.155912	0.184674	0.139382	0.23626	-0.00529055	0.964317	0.0633989	0.591521
clinical_secondary_diagnosis_onehot__i361	-0.168934	0.150193	-0.168934	0.150193	-0.214314	0.0667158	-0.214314	0.0667158	0.155912	0.184674	0.139382	0.23626	0.192753	0.0998942	0.157119	0.181256
clinical_secondary_diagnosis_onehot__i482	-0.168934	0.150193	-0.168934	0.150193	-0.214314	0.0667158	-0.214314	0.0667158	0.155912	0.184674	0.139382	0.23626	0.192753	0.0998942	0.157119	0.181256
clinical_secondary_diagnosis_onehot__k5010	-0.168934	0.150193	-0.168934	0.150193	0.0639184	0.588481	0.0639184	0.588481	0.155912	0.184674	0.139382	0.23626	-0.122503	0.298435	-0.184684	0.1152
clinical_secondary_diagnosis_onehot__b9689.1	-0.168934	0.150193	-0.168934	0.150193	-0.214314	0.0667158	-0.214314	0.0667158	0.155912	0.184674	0.139382	0.23626	0.192753	0.0998942	0.157119	0.181256
clinical_secondary_diagnosis_onehot__i6523	-0.168934	0.150193	-0.168934	0.150193	-0.214314	0.0667158	-0.214314	0.0667158	0.155912	0.184674	0.139382	0.23626	0.192753	0.0998942	0.157119	0.181256
clinical_secondary_diagnosis_onehot__k219.3	-0.168934	0.150193	-0.168934	0.150193	-0.214314	0.0667158	-0.214314	0.0667158	0.155912	0.184674	0.139382	0.23626	0.192753	0.0998942	0.157119	0.181256
clinical_secondary_diagnosis_onehot__k660	-0.168934	0.150193	-0.168934	0.150193	-0.214314	0.0667158	-0.214314	0.0667158	0.155912	0.184674	0.139382	0.23626	0.192753	0.0998942	0.157119	0.181256
clinical_secondary_diagnosis_onehot__z6841.1	-0.168934	0.150193	-0.168934	0.150193	-0.214314	0.0667158	-0.214314	0.0667158	0.155912	0.184674	0.139382	0.23626	0.192753	0.0998942	0.157119	0.181256
clinical_secondary_diagnosis_onehot__e8770	-0.168934	0.150193	-0.168934	0.150193	-0.214314	0.0667158	-0.214314	0.0667158	0.155912	0.184674	0.139382	0.23626	0.192753	0.0998942	0.157119	0.181256
clinical_secondary_diagnosis_onehot__i69351	-0.168934	0.150193	-0.168934	0.150193	-0.214314	0.0667158	-0.214314	0.0667158	0.155912	0.184674	0.139382	0.23626	0.192753	0.0998942	0.157119	0.181256
clinical_secondary_diagnosis_onehot__k5900.1	-0.168934	0.150193	-0.168934	0.150193	-0.214314	0.0667158	-0.214314	0.0667158	0.155912	0.184674	0.139382	0.23626	0.192753	0.0998942	0.157119	0.181256
clinical_secondary_diagnosis_onehot__k8020	-0.168934	0.150193	-0.168934	0.150193	-0.214314	0.0667158	-0.214314	0.0667158	0.155912	0.184674	0.139382	0.23626	0.192753	0.0998942	0.157119	0.181256
clinical_secondary_diagnosis_onehot__n189.1	-0.168934	0.150193	-0.168934	0.150193	0.0639184	0.588481	0.0639184	0.588481	0.155912	0.184674	0.139382	0.23626	-0.00529055	0.964317	0.0633989	0.591521
clinical_secondary_diagnosis_onehot__n8110	-0.168934	0.150193	-0.168934	0.150193	0.0639184	0.588481	0.0639184	0.588481	0.155912	0.184674	0.139382	0.23626	-0.122503	0.298435	-0.184684	0.1152
clinical_secondary_diagnosis_onehot__e1122.1	-0.168934	0.150193	-0.168934	0.150193	0.0639184	0.588481	0.0639184	0.588481	0.155912	0.184674	0.139382	0.23626	-0.00529055	0.964317	0.0633989	0.591521
clinical_secondary_diagnosis_onehot__e785.7	-0.168934	0.150193	-0.168934	0.150193	-0.214314	0.0667158	-0.214314	0.0667158	0.155912	0.184674	0.139382	0.23626	0.192753	0.0998942	0.157119	0.181256
clinical_secondary_diagnosis_onehot__h409	-0.168934	0.150193	-0.168934	0.150193	-0.214314	0.0667158	-0.214314	0.0667158	0.155912	0.184674	0.139382	0.23626	0.192753	0.0998942	0.157119	0.181256
clinical_secondary_diagnosis_onehot__i4510.1	-0.168934	0.150193	-0.168934	0.150193	-0.214314	0.0667158	-0.214314	0.0667158	0.155912	0.184674	0.139382	0.23626	0.192753	0.0998942	0.157119	0.181256
clinical_secondary_diagnosis_onehot__k8064	-0.168934	0.150193	-0.168934	0.150193	-0.214314	0.0667158	-0.214314	0.0667158	0.155912	0.184674	0.139382	0.23626	0.192753	0.0998942	0.157119	0.181256
clinical_secondary_diagnosis_onehot__k861.1	-0.168934	0.150193	-0.168934	0.150193	-0.214314	0.0667158	-0.214314	0.0667158	0.155912	0.184674	0.139382	0.23626	0.192753	0.0998942	0.157119	0.181256
clinical_secondary_diagnosis_onehot__r001	-0.168934	0.150193	-0.168934	0.150193	-0.214314	0.0667158	-0.214314	0.0667158	0.155912	0.184674	0.139382	0.23626	0.192753	0.0998942	0.157119	0.181256
clinical_secondary_diagnosis_onehot__r739.1	-0.168934	0.150193	-0.168934	0.150193	-0.214314	0.0667158	-0.214314	0.0667158	0.155912	0.184674	0.139382	0.23626	0.192753	0.0998942	0.157119	0.181256
clinical_secondary_diagnosis_onehot__z87442	-0.168934	0.150193	-0.168934	0.150193	0.0639184	0.588481	0.0639184	0.588481	0.155912	0.184674	0.139382	0.23626	-0.122503	0.298435	-0.184684	0.1152
clinical_secondary_diagnosis_onehot__i493	-0.168934	0.150193	-0.168934	0.150193	0.0639184	0.588481	0.0639184	0.588481	0.155912	0.184674	0.139382	0.23626	0.0571913	0.628386	0.0964766	0.413527
clinical_secondary_diagnosis_onehot__k5900.2	-0.168934	0.150193	-0.168934	0.150193	-0.214314	0.0667158	-0.214314	0.0667158	0.155912	0.184674	0.139382	0.23626	0.192753	0.0998942	0.157119	0.181256
clinical_secondary_diagnosis_onehot__k760	-0.168934	0.150193	-0.168934	0.150193	-0.214314	0.0667158	-0.214314	0.0667158	0.155912	0.184674	0.139382	0.23626	0.192753	0.0998942	0.157119	0.181256
clinical_secondary_diagnosis_onehot__m170	-0.168934	0.150193	-0.168934	0.150193	-0.214314	0.0667158	-0.214314	0.0667158	0.155912	0.184674	0.139382	0.23626	0.192753	0.0998942	0.157119	0.181256
clinical_secondary_diagnosis_onehot__n183	-0.168934	0.150193	-0.168934	0.150193	-0.214314	0.0667158	-0.214314	0.0667158	0.155912	0.184674	0.139382	0.23626	0.192753	0.0998942	0.157119	0.181256
clinical_secondary_diagnosis_onehot__n2581	-0.168934	0.150193	-0.168934	0.150193	-0.214314	0.0667158	-0.214314	0.0667158	0.155912	0.184674	0.139382	0.23626	0.192753	0.0998942	0.157119	0.181256
clinical_secondary_diagnosis_onehot__z923	-0.168934	0.150193	-0.168934	0.150193	0.0639184	0.588481	0.0639184	0.588481	0.155912	0.184674	0.139382	0.23626	-0.122503	0.298435	-0.184684	0.1152
clinical_secondary_diagnosis_onehot__b952.1	-0.168934	0.150193	-0.168934	0.150193	0.0639184	0.588481	0.0639184	0.588481	0.155912	0.184674	0.139382	0.23626	-0.00529055	0.964317	0.0633989	0.591521
clinical_secondary_diagnosis_onehot__i129.2	-0.168934	0.150193	-0.168934	0.150193	-0.214314	0.0667158	-0.214314	0.0667158	0.155912	0.184674	0.139382	0.23626	0.192753	0.0998942	0.157119	0.181256
clinical_secondary_diagnosis_onehot__j9811.4	-0.168934	0.150193	-0.168934	0.150193	-0.214314	0.0667158	-0.214314	0.0667158	0.155912	0.184674	0.139382	0.23626	0.192753	0.0998942	0.157119	0.181256
clinical_secondary_diagnosis_onehot__m8580	-0.168934	0.150193	-0.168934	0.150193	-0.214314	0.0667158	-0.214314	0.0667158	0.155912	0.184674	0.139382	0.23626	0.192753	0.0998942	0.157119	0.181256
clinical_secondary_diagnosis_onehot__n183.1	-0.168934	0.150193	-0.168934	0.150193	-0.214314	0.0667158	-0.214314	0.0667158	0.155912	0.184674	0.139382	0.23626	0.192753	0.0998942	0.157119	0.181256
clinical_secondary_diagnosis_onehot__z87442.1	-0.168934	0.150193	-0.168934	0.150193	-0.214314	0.0667158	-0.214314	0.0667158	0.155912	0.184674	0.139382	0.23626	0.192753	0.0998942	0.157119	0.181256
tissue_protein_P45973_CBX5	-0.180154	0.215462	-0.168665	0.246661	-0.127712	0.38185	-0.0803503	0.583128	0.108394	0.458477	0.0691244	0.636966	0.0959412	0.511974	0.0867492	0.55339
plasma_protein_P01023_A2MG	-0.15852	0.266553	-0.168662	0.23676	-0.063751	0.656725	-0.0761158	0.595508	0.194157	0.172184	0.176069	0.216499	0.0877552	0.54031	0.151179	0.289615
tissue_protein_Q9NRZ7_PLCC	-0.161778	0.266764	-0.168633	0.246751	-0.2294	0.112837	-0.244823	0.0899941	0.188376	0.194895	0.219999	0.128784	0.22026	0.12832	0.203215	0.161381
tissue_protein_P46734_MP2K3	-0.091892	0.530024	-0.16858	0.246902	-0.0211013	0.88557	-0.120198	0.410706	-0.0281037	0.847989	-0.004452	0.97578	0.0046021	0.974964	-0.0417406	0.775824
clinical_merged_ethnicity_ord	-0.158386	0.177717	-0.168541	0.151157	-0.249908	0.0317623	-0.268352	0.0207927	0.112652	0.339265	0.111583	0.343897	0.274316	0.0180231	0.237224	0.0418425
pathology_NF32_25%	-0.134153	0.264687	-0.168531	0.160042	-0.0504202	0.67626	-0.0354305	0.769266	0.123357	0.305412	0.172748	0.149692	0.0219218	0.856007	0.0201588	0.867478
pathology_NF18_50%	-0.127124	0.290764	-0.168531	0.160042	-0.00771115	0.949111	-0.030599	0.800025	0.113494	0.34599	0.14944	0.213553	-0.0308607	0.798351	0.0153808	0.898696
plasma_protein_P00746_CFAD	-0.0817698	0.568384	-0.16825	0.237923	-0.0666782	0.64201	-0.130397	0.361751	0.138612	0.332027	0.251923	0.074525	0.0712741	0.61918	0.186945	0.18899
clinical_Histology_Behavior_ICD-O-3_ord	-0.168119	0.152199	-0.168119	0.152199	-0.252112	0.0302377	-0.252112	0.0302377	0.116404	0.323321	0.0837328	0.47815	0.221432	0.0579586	0.132977	0.258704
tissue_protein_Q16610_ECM1	-0.102221	0.48461	-0.168066	0.248368	-0.0302291	0.836644	-0.0953152	0.514744	0.128302	0.379636	0.0927851	0.526016	0.0754033	0.606601	0.0819133	0.575798
tissue_protein_Q9NQT8_KI13B	-0.1378	0.345061	-0.168013	0.248518	-0.180415	0.214786	-0.174329	0.230917	0.0763451	0.602101	0.124672	0.393374	0.142296	0.329396	0.218261	0.131909
freebayes_SNV_BIRC8	-0.167836	0.158767	-0.167836	0.158767	0.0659802	0.581865	0.0659802	0.581865	0.154968	0.19367	0.139659	0.241982	-0.126512	0.289618	-0.186822	0.116098
freebayes_SNV_IDH2	-0.167836	0.158767	-0.167836	0.158767	-0.213466	0.071793	-0.213466	0.071793	0.154968	0.19367	0.139659	0.241982	0.191984	0.106183	0.158081	0.184761
freebayes_SNV_HOXB13	-0.167836	0.158767	-0.167836	0.158767	0.0659802	0.581865	0.0659802	0.581865	0.154968	0.19367	0.139659	0.241982	-0.0408551	0.733298	0.00862258	0.942693
freebayes_SNV_CASKIN1	-0.167836	0.158767	-0.167836	0.158767	-0.213466	0.071793	-0.213466	0.071793	0.154968	0.19367	0.139659	0.241982	0.191984	0.106183	0.158081	0.184761
freebayes_SNV_QKI	-0.167836	0.158767	-0.167836	0.158767	-0.213466	0.071793	-0.213466	0.071793	0.154968	0.19367	0.139659	0.241982	0.191984	0.106183	0.158081	0.184761
freebayes_SNV_MTRR	-0.167836	0.158767	-0.167836	0.158767	0.0659802	0.581865	0.0659802	0.581865	0.154968	0.19367	0.139659	0.241982	0.13685	0.251674	0.106345	0.373949
freebayes_SNV_MIR6515	-0.167836	0.158767	-0.167836	0.158767	-0.213466	0.071793	-0.213466	0.071793	0.154968	0.19367	0.139659	0.241982	0.191984	0.106183	0.158081	0.184761
freebayes_SNV_CBFB	-0.167836	0.158767	-0.167836	0.158767	-0.213466	0.071793	-0.213466	0.071793	0.154968	0.19367	0.139659	0.241982	0.191984	0.106183	0.158081	0.184761
freebayes_SNV_CEP57	-0.167836	0.158767	-0.167836	0.158767	-0.213466	0.071793	-0.213466	0.071793	0.154968	0.19367	0.139659	0.241982	0.191984	0.106183	0.158081	0.184761
freebayes_SNV_CBX5	-0.167836	0.158767	-0.167836	0.158767	-0.213466	0.071793	-0.213466	0.071793	0.154968	0.19367	0.139659	0.241982	0.191984	0.106183	0.158081	0.184761
freebayes_SNV_KAT6A	-0.167836	0.158767	-0.167836	0.158767	0.0659802	0.581865	0.0659802	0.581865	0.154968	0.19367	0.139659	0.241982	-0.126512	0.289618	-0.186822	0.116098
freebayes_SNV_CYP2D6	-0.167836	0.158767	-0.167836	0.158767	-0.213466	0.071793	-0.213466	0.071793	0.154968	0.19367	0.139659	0.241982	0.191984	0.106183	0.158081	0.184761
freebayes_SNV_SRC	-0.167836	0.158767	-0.167836	0.158767	0.0659802	0.581865	0.0659802	0.581865	0.154968	0.19367	0.139659	0.241982	0.13685	0.251674	0.106345	0.373949
freebayes_SNV_PTPRJ	-0.167836	0.158767	-0.167836	0.158767	-0.213466	0.071793	-0.213466	0.071793	0.154968	0.19367	0.139659	0.241982	0.191984	0.106183	0.158081	0.184761
freebayes_SNV_PIK3CB	-0.167836	0.158767	-0.167836	0.158767	-0.213466	0.071793	-0.213466	0.071793	0.154968	0.19367	0.139659	0.241982	0.191984	0.106183	0.158081	0.184761
freebayes_SNV_HSD3B2	-0.167836	0.158767	-0.167836	0.158767	-0.213466	0.071793	-0.213466	0.071793	0.154968	0.19367	0.139659	0.241982	0.191984	0.106183	0.158081	0.184761
freebayes_SNV_BCL2	-0.167836	0.158767	-0.167836	0.158767	-0.213466	0.071793	-0.213466	0.071793	0.154968	0.19367	0.139659	0.241982	0.191984	0.106183	0.158081	0.184761
freebayes_SNV_JAG2	-0.167836	0.158767	-0.167836	0.158767	0.0659802	0.581865	0.0659802	0.581865	0.154968	0.19367	0.139659	0.241982	0.13685	0.251674	0.106345	0.373949
freebayes_SNV_TET2	-0.167836	0.158767	-0.167836	0.158767	0.0659802	0.581865	0.0659802	0.581865	0.154968	0.19367	0.139659	0.241982	0.13685	0.251674	0.106345	0.373949
freebayes_SNV_AMER1	-0.167836	0.158767	-0.167836	0.158767	-0.213466	0.071793	-0.213466	0.071793	0.154968	0.19367	0.139659	0.241982	0.191984	0.106183	0.158081	0.184761
freebayes_SNV_LYN	-0.167836	0.158767	-0.167836	0.158767	0.0659802	0.581865	0.0659802	0.581865	0.154968	0.19367	0.139659	0.241982	-0.066584	0.578407	-0.0373645	0.755338
freebayes_SNV_TPM1	-0.167836	0.158767	-0.167836	0.158767	-0.213466	0.071793	-0.213466	0.071793	0.154968	0.19367	0.139659	0.241982	0.191984	0.106183	0.158081	0.184761
freebayes_SNV_CTCF	-0.167836	0.158767	-0.167836	0.158767	-0.213466	0.071793	-0.213466	0.071793	0.154968	0.19367	0.139659	0.241982	0.191984	0.106183	0.158081	0.184761
freebayes_SNV_OCIAD2-CWH43	-0.167836	0.158767	-0.167836	0.158767	-0.213466	0.071793	-0.213466	0.071793	0.154968	0.19367	0.139659	0.241982	0.191984	0.106183	0.158081	0.184761
freebayes_SNV_MDM4	-0.167836	0.158767	-0.167836	0.158767	-0.213466	0.071793	-0.213466	0.071793	0.154968	0.19367	0.139659	0.241982	0.191984	0.106183	0.158081	0.184761
freebayes_SNV_NGF	-0.167836	0.158767	-0.167836	0.158767	0.0659802	0.581865	0.0659802	0.581865	0.154968	0.19367	0.139659	0.241982	-0.066584	0.578407	-0.0373645	0.755338
freebayes_SNV_ZBTB22	-0.167836	0.158767	-0.167836	0.158767	0.0659802	0.581865	0.0659802	0.581865	0.154968	0.19367	0.139659	0.241982	-0.00809466	0.946196	0.060358	0.614507
freebayes_SNV_HLA-DOA.6	-0.167836	0.158767	-0.167836	0.158767	-0.213466	0.071793	-0.213466	0.071793	0.154968	0.19367	0.139659	0.241982	0.191984	0.106183	0.158081	0.184761
freebayes_SNV_CUL4A	-0.167836	0.158767	-0.167836	0.158767	-0.213466	0.071793	-0.213466	0.071793	0.154968	0.19367	0.139659	0.241982	0.191984	0.106183	0.158081	0.184761
freebayes_SNV_INPP4B	-0.167836	0.158767	-0.167836	0.158767	-0.213466	0.071793	-0.213466	0.071793	0.154968	0.19367	0.139659	0.241982	0.191984	0.106183	0.158081	0.184761
freebayes_SNV_PTPN13	-0.167836	0.158767	-0.167836	0.158767	-0.213466	0.071793	-0.213466	0.071793	0.154968	0.19367	0.139659	0.241982	0.191984	0.106183	0.158081	0.184761
freebayes_SNV_CBLC	-0.167836	0.158767	-0.167836	0.158767	-0.213466	0.071793	-0.213466	0.071793	0.154968	0.19367	0.139659	0.241982	0.191984	0.106183	0.158081	0.184761
freebayes_SNV_MSH3	-0.167836	0.158767	-0.167836	0.158767	-0.213466	0.071793	-0.213466	0.071793	0.154968	0.19367	0.139659	0.241982	0.191984	0.106183	0.158081	0.184761
freebayes_SNV_RSF1	-0.167836	0.158767	-0.167836	0.158767	-0.213466	0.071793	-0.213466	0.071793	0.154968	0.19367	0.139659	0.241982	0.191984	0.106183	0.158081	0.184761
freebayes_SNV_MAF	-0.167836	0.158767	-0.167836	0.158767	-0.213466	0.071793	-0.213466	0.071793	0.154968	0.19367	0.139659	0.241982	0.191984	0.106183	0.158081	0.184761
freebayes_SNV_CYLD	-0.167836	0.158767	-0.167836	0.158767	0.0659802	0.581865	0.0659802	0.581865	0.154968	0.19367	0.139659	0.241982	0.0550291	0.646153	0.0948483	0.428059
freebayes_SNV_HOTS	-0.167836	0.158767	-0.167836	0.158767	0.0659802	0.581865	0.0659802	0.581865	0.154968	0.19367	0.139659	0.241982	-0.00809466	0.946196	0.060358	0.614507
freebayes_SNV_KSR1	-0.167836	0.158767	-0.167836	0.158767	-0.213466	0.071793	-0.213466	0.071793	0.154968	0.19367	0.139659	0.241982	0.191984	0.106183	0.158081	0.184761
freebayes_SNV_BMPR1A	-0.167836	0.158767	-0.167836	0.158767	-0.213466	0.071793	-0.213466	0.071793	0.154968	0.19367	0.139659	0.241982	0.191984	0.106183	0.158081	0.184761
freebayes_SNV_FAM227B	-0.167836	0.158767	-0.167836	0.158767	-0.213466	0.071793	-0.213466	0.071793	0.154968	0.19367	0.139659	0.241982	0.191984	0.106183	0.158081	0.184761
freebayes_SNV_PHGDH	-0.167836	0.158767	-0.167836	0.158767	-0.213466	0.071793	-0.213466	0.071793	0.154968	0.19367	0.139659	0.241982	0.191984	0.106183	0.158081	0.184761
freebayes_SNV_PTPRD	-0.167836	0.158767	-0.167836	0.158767	-0.213466	0.071793	-0.213466	0.071793	0.154968	0.19367	0.139659	0.241982	0.191984	0.106183	0.158081	0.184761
freebayes_SNV_CASC11	-0.167836	0.158767	-0.167836	0.158767	0.0659802	0.581865	0.0659802	0.581865	0.154968	0.19367	0.139659	0.241982	-0.00553775	0.963177	0.0661064	0.581141
freebayes_SNV_P2RY8	-0.167836	0.158767	-0.167836	0.158767	-0.213466	0.071793	-0.213466	0.071793	0.154968	0.19367	0.139659	0.241982	0.191984	0.106183	0.158081	0.184761
freebayes_SNV_C3orf70	-0.167836	0.158767	-0.167836	0.158767	0.0659802	0.581865	0.0659802	0.581865	0.154968	0.19367	0.139659	0.241982	0.13685	0.251674	0.106345	0.373949
freebayes_SNV_PIAS4	-0.167836	0.158767	-0.167836	0.158767	0.0659802	0.581865	0.0659802	0.581865	0.154968	0.19367	0.139659	0.241982	-0.00553775	0.963177	0.0661064	0.581141
freebayes_SNV_CHTF8	-0.167836	0.158767	-0.167836	0.158767	0.0659802	0.581865	0.0659802	0.581865	0.154968	0.19367	0.139659	0.241982	0.13685	0.251674	0.106345	0.373949
freebayes_SNV_CACNA1B	-0.167836	0.158767	-0.167836	0.158767	0.0659802	0.581865	0.0659802	0.581865	0.154968	0.19367	0.139659	0.241982	0.13685	0.251674	0.106345	0.373949
freebayes_SNV_MYCL	-0.167836	0.158767	-0.167836	0.158767	0.0659802	0.581865	0.0659802	0.581865	0.154968	0.19367	0.139659	0.241982	-0.00553775	0.963177	0.0661064	0.581141
freebayes_SNV_PINK1	-0.167836	0.158767	-0.167836	0.158767	0.0659802	0.581865	0.0659802	0.581865	0.154968	0.19367	0.139659	0.241982	-0.00809466	0.946196	0.060358	0.614507
freebayes_SNV_MTRNR2L7-ZNF248	-0.167836	0.158767	-0.167836	0.158767	-0.213466	0.071793	-0.213466	0.071793	0.154968	0.19367	0.139659	0.241982	0.191984	0.106183	0.158081	0.184761
freebayes_SNV_PCBP1	-0.167836	0.158767	-0.167836	0.158767	0.0659802	0.581865	0.0659802	0.581865	0.154968	0.19367	0.139659	0.241982	-0.066584	0.578407	-0.0373645	0.755338
freebayes_SNV_MYB	-0.167836	0.158767	-0.167836	0.158767	0.0659802	0.581865	0.0659802	0.581865	0.154968	0.19367	0.139659	0.241982	0.13685	0.251674	0.106345	0.373949
freebayes_SNV_BAP1	-0.167836	0.158767	-0.167836	0.158767	-0.213466	0.071793	-0.213466	0.071793	0.154968	0.19367	0.139659	0.241982	0.191984	0.106183	0.158081	0.184761
freebayes_SNV_CWH43	-0.167836	0.158767	-0.167836	0.158767	0.0659802	0.581865	0.0659802	0.581865	0.154968	0.19367	0.139659	0.241982	-0.126512	0.289618	-0.186822	0.116098
freebayes_SNV_HLA-G	-0.167836	0.158767	-0.167836	0.158767	-0.213466	0.071793	-0.213466	0.071793	0.154968	0.19367	0.139659	0.241982	0.191984	0.106183	0.158081	0.184761
freebayes_SNV_EPHB2	-0.167836	0.158767	-0.167836	0.158767	-0.213466	0.071793	-0.213466	0.071793	0.154968	0.19367	0.139659	0.241982	0.191984	0.106183	0.158081	0.184761
freebayes_SNV_MIB1	-0.167836	0.158767	-0.167836	0.158767	-0.213466	0.071793	-0.213466	0.071793	0.154968	0.19367	0.139659	0.241982	0.191984	0.106183	0.158081	0.184761
freebayes_SNV_CASP5	-0.167836	0.158767	-0.167836	0.158767	-0.213466	0.071793	-0.213466	0.071793	0.154968	0.19367	0.139659	0.241982	0.191984	0.106183	0.158081	0.184761
freebayes_SNV_FGF23	-0.167836	0.158767	-0.167836	0.158767	0.0659802	0.581865	0.0659802	0.581865	0.154968	0.19367	0.139659	0.241982	-0.126512	0.289618	-0.186822	0.116098
freebayes_SNV_JAK3	-0.167836	0.158767	-0.167836	0.158767	-0.213466	0.071793	-0.213466	0.071793	0.154968	0.19367	0.139659	0.241982	0.191984	0.106183	0.158081	0.184761
freebayes_SNV_FCGR2A	-0.167836	0.158767	-0.167836	0.158767	-0.213466	0.071793	-0.213466	0.071793	0.154968	0.19367	0.139659	0.241982	0.191984	0.106183	0.158081	0.184761
freebayes_SNV_LZTR1	-0.167836	0.158767	-0.167836	0.158767	-0.213466	0.071793	-0.213466	0.071793	0.154968	0.19367	0.139659	0.241982	0.191984	0.106183	0.158081	0.184761
freebayes_SNV_SYNDIG1	-0.167836	0.158767	-0.167836	0.158767	-0.213466	0.071793	-0.213466	0.071793	0.154968	0.19367	0.139659	0.241982	0.191984	0.106183	0.158081	0.184761
freebayes_SNV_RPTOR	-0.167836	0.158767	-0.167836	0.158767	-0.213466	0.071793	-0.213466	0.071793	0.154968	0.19367	0.139659	0.241982	0.191984	0.106183	0.158081	0.184761
freebayes_SNV_AXL	-0.167836	0.158767	-0.167836	0.158767	0.0659802	0.581865	0.0659802	0.581865	0.154968	0.19367	0.139659	0.241982	-0.0408551	0.733298	0.00862258	0.942693
freebayes_SNV_FOXG1-AS1	-0.167836	0.158767	-0.167836	0.158767	0.0659802	0.581865	0.0659802	0.581865	0.154968	0.19367	0.139659	0.241982	-0.126512	0.289618	-0.186822	0.116098
freebayes_SNV_MYL1	-0.167836	0.158767	-0.167836	0.158767	-0.213466	0.071793	-0.213466	0.071793	0.154968	0.19367	0.139659	0.241982	0.191984	0.106183	0.158081	0.184761
freebayes_SNV_MYC	-0.167836	0.158767	-0.167836	0.158767	-0.213466	0.071793	-0.213466	0.071793	0.154968	0.19367	0.139659	0.241982	0.191984	0.106183	0.158081	0.184761
freebayes_SNV_PSMB6	-0.167836	0.158767	-0.167836	0.158767	-0.213466	0.071793	-0.213466	0.071793	0.154968	0.19367	0.139659	0.241982	0.191984	0.106183	0.158081	0.184761
freebayes_SNV_HSPA1B	-0.167836	0.158767	-0.167836	0.158767	-0.213466	0.071793	-0.213466	0.071793	0.154968	0.19367	0.139659	0.241982	0.191984	0.106183	0.158081	0.184761
freebayes_SNV_TFEC-TES	-0.167836	0.158767	-0.167836	0.158767	-0.213466	0.071793	-0.213466	0.071793	0.154968	0.19367	0.139659	0.241982	0.191984	0.106183	0.158081	0.184761
freebayes_SNV_PRCC	-0.167836	0.158767	-0.167836	0.158767	-0.213466	0.071793	-0.213466	0.071793	0.154968	0.19367	0.139659	0.241982	0.191984	0.106183	0.158081	0.184761
freebayes_SNV_TRAF7	-0.167836	0.158767	-0.167836	0.158767	0.0659802	0.581865	0.0659802	0.581865	0.154968	0.19367	0.139659	0.241982	0.13685	0.251674	0.106345	0.373949
freebayes_SNV_ZMYM3	-0.167836	0.158767	-0.167836	0.158767	-0.213466	0.071793	-0.213466	0.071793	0.154968	0.19367	0.139659	0.241982	0.191984	0.106183	0.158081	0.184761
freebayes_SNV_BCLAF1	-0.167836	0.158767	-0.167836	0.158767	-0.213466	0.071793	-0.213466	0.071793	0.154968	0.19367	0.139659	0.241982	0.191984	0.106183	0.158081	0.184761
freebayes_SNV_HLA-DPA1.2	-0.167836	0.158767	-0.167836	0.158767	-0.213466	0.071793	-0.213466	0.071793	0.154968	0.19367	0.139659	0.241982	0.191984	0.106183	0.158081	0.184761
freebayes_SNV_IDO1	-0.167836	0.158767	-0.167836	0.158767	-0.213466	0.071793	-0.213466	0.071793	0.154968	0.19367	0.139659	0.241982	0.191984	0.106183	0.158081	0.184761
freebayes_SNV_PDGFRB	-0.167836	0.158767	-0.167836	0.158767	-0.213466	0.071793	-0.213466	0.071793	0.154968	0.19367	0.139659	0.241982	0.191984	0.106183	0.158081	0.184761
freebayes_SNV_EPCAM	-0.167836	0.158767	-0.167836	0.158767	-0.213466	0.071793	-0.213466	0.071793	0.154968	0.19367	0.139659	0.241982	0.191984	0.106183	0.158081	0.184761
freebayes_SNV_BAGE3	-0.167836	0.158767	-0.167836	0.158767	-0.213466	0.071793	-0.213466	0.071793	0.154968	0.19367	0.139659	0.241982	0.191984	0.106183	0.158081	0.184761
freebayes_SNV_SDHD	-0.167836	0.158767	-0.167836	0.158767	-0.213466	0.071793	-0.213466	0.071793	0.154968	0.19367	0.139659	0.241982	0.191984	0.106183	0.158081	0.184761
pindel_INDEL_ARHGAP35	-0.167836	0.158767	-0.167836	0.158767	-0.213466	0.071793	-0.213466	0.071793	0.154968	0.19367	0.139659	0.241982	0.191984	0.106183	0.158081	0.184761
pindel_INDEL_HOTS	-0.167836	0.158767	-0.167836	0.158767	0.0659802	0.581865	0.0659802	0.581865	0.154968	0.19367	0.139659	0.241982	-0.00809466	0.946196	0.060358	0.614507
pindel_INDEL_SH2B3	-0.167836	0.158767	-0.167836	0.158767	0.0659802	0.581865	0.0659802	0.581865	0.154968	0.19367	0.139659	0.241982	-0.0408551	0.733298	0.00862258	0.942693
pindel_INDEL_CREBBP	-0.167836	0.158767	-0.167836	0.158767	0.0659802	0.581865	0.0659802	0.581865	0.154968	0.19367	0.139659	0.241982	0.13685	0.251674	0.106345	0.373949
pindel_INDEL_RUNX1	-0.167836	0.158767	-0.167836	0.158767	0.0659802	0.581865	0.0659802	0.581865	0.154968	0.19367	0.139659	0.241982	-0.0408551	0.733298	0.00862258	0.942693
pindel_INDEL_FGF20	-0.167836	0.158767	-0.167836	0.158767	-0.213466	0.071793	-0.213466	0.071793	0.154968	0.19367	0.139659	0.241982	0.191984	0.106183	0.158081	0.184761
pindel_INDEL_ATR	-0.167836	0.158767	-0.167836	0.158767	-0.213466	0.071793	-0.213466	0.071793	0.154968	0.19367	0.139659	0.241982	0.191984	0.106183	0.158081	0.184761
pindel_INDEL_G6PD	-0.167836	0.158767	-0.167836	0.158767	0.0659802	0.581865	0.0659802	0.581865	0.154968	0.19367	0.139659	0.241982	0.13685	0.251674	0.106345	0.373949
pindel_INDEL_DIS3L2	-0.167836	0.158767	-0.167836	0.158767	-0.213466	0.071793	-0.213466	0.071793	0.154968	0.19367	0.139659	0.241982	0.191984	0.106183	0.158081	0.184761
pindel_INDEL_CHD4	-0.167836	0.158767	-0.167836	0.158767	-0.213466	0.071793	-0.213466	0.071793	0.154968	0.19367	0.139659	0.241982	0.191984	0.106183	0.158081	0.184761
pindel_INDEL_RB1	-0.167836	0.158767	-0.167836	0.158767	0.0659802	0.581865	0.0659802	0.581865	0.154968	0.19367	0.139659	0.241982	0.0550291	0.646153	0.0948483	0.428059
pindel_INDEL_INPP4B	-0.167836	0.158767	-0.167836	0.158767	-0.213466	0.071793	-0.213466	0.071793	0.154968	0.19367	0.139659	0.241982	0.191984	0.106183	0.158081	0.184761
pindel_INDEL_NF1	-0.167836	0.158767	-0.167836	0.158767	0.0659802	0.581865	0.0659802	0.581865	0.154968	0.19367	0.139659	0.241982	-0.0408551	0.733298	0.00862258	0.942693
pindel_INDEL_BMPR1A	-0.167836	0.158767	-0.167836	0.158767	-0.213466	0.071793	-0.213466	0.071793	0.154968	0.19367	0.139659	0.241982	0.191984	0.106183	0.158081	0.184761
pindel_INDEL_KEAP1	-0.167836	0.158767	-0.167836	0.158767	-0.213466	0.071793	-0.213466	0.071793	0.154968	0.19367	0.139659	0.241982	0.191984	0.106183	0.158081	0.184761
pindel_INDEL_RBM10	-0.167836	0.158767	-0.167836	0.158767	0.0659802	0.581865	0.0659802	0.581865	0.154968	0.19367	0.139659	0.241982	-0.0408551	0.733298	0.00862258	0.942693
pindel_INDEL_DNM2	-0.167836	0.158767	-0.167836	0.158767	-0.213466	0.071793	-0.213466	0.071793	0.154968	0.19367	0.139659	0.241982	0.191984	0.106183	0.158081	0.184761
pindel_INDEL_EPCAM	-0.167836	0.158767	-0.167836	0.158767	0.0659802	0.581865	0.0659802	0.581865	0.154968	0.19367	0.139659	0.241982	-0.00553775	0.963177	0.0661064	0.581141
tissue_protein_P01275_GLUC	-0.192161	0.185914	-0.167672	0.249493	-0.103082	0.480918	-0.0907697	0.535082	0.122437	0.401977	0.0515882	0.724816	0.0753588	0.606814	-0.0353751	0.809316
rna_expr_KALRN	-0.127556	0.344372	-0.167582	0.212756	-0.0843713	0.532633	-0.130769	0.332253	0.189279	0.158495	0.247356	0.0635864	0.18173	0.176078	0.291263	0.0279368
rna_expr_TJP2	-0.238666	0.0737911	-0.167582	0.212756	-0.244404	0.0669173	-0.147721	0.272821	0.257002	0.0536205	0.221879	0.0971597	0.267489	0.0442648	0.211423	0.114393
rna_expr_SFMBT1	-0.181113	0.177576	-0.167582	0.212756	-0.0390887	0.772822	-0.0193732	0.88626	0.175966	0.190425	0.173176	0.197661	0.0751772	0.578355	0.118468	0.38011
rna_expr_RALGAPA2	-0.169195	0.208324	-0.167582	0.212756	-0.114773	0.395249	-0.0339032	0.802305	0.182798	0.173507	0.126925	0.346784	0.193535	0.149172	0.144111	0.284843
rna_expr_PER2	-0.206678	0.122947	-0.167582	0.212756	-0.169922	0.206348	-0.0799146	0.554573	0.165966	0.217263	0.0559252	0.679463	0.141372	0.294194	0.0377448	0.780434
plasma_lipid_class_comp_FFA	-0.15154	0.28845	-0.167158	0.241027	-0.186967	0.188937	-0.184609	0.194677	0.110125	0.441717	0.0880626	0.538887	0.0981633	0.493151	0.0295606	0.836856
pathology_NF12_0.01	-0.086032	0.475613	-0.167078	0.163727	-0.0251027	0.835387	-0.0901866	0.454482	0.11435	0.342343	0.221365	0.0635631	0.042695	0.723691	0.12411	0.302446
tissue_protein_P23142_FBLN1	-0.136377	0.350111	-0.166112	0.253989	-0.0812805	0.578761	-0.12797	0.380879	0.106112	0.468046	0.013474	0.926788	0.0905805	0.535936	0.0392535	0.788865
pindel_INDEL_CDKN2A	-0.165748	0.164088	-0.165748	0.164088	-0.148717	0.212483	-0.148717	0.212483	0.168422	0.157296	0.14022	0.240076	0.131396	0.271247	0.128297	0.282808
rna_expr_CAMSAP1	-0.131586	0.329216	-0.165348	0.219007	0.105874	0.433141	0.0799146	0.554573	0.128067	0.342429	0.177185	0.187323	-0.0811475	0.548461	0.0193957	0.886129
rna_expr_GDAP2	-0.163214	0.225094	-0.165348	0.219007	-0.192125	0.152214	-0.142878	0.289028	0.145526	0.280088	0.146141	0.27804	0.183545	0.171727	0.139499	0.300701
rna_expr_SKI	-0.144568	0.283301	-0.165348	0.219007	-0.166314	0.216289	-0.10171	0.45155	0.0581241	0.667582	0.0271012	0.841392	0.0861099	0.524192	0.00683594	0.95975
rna_expr_IGF1R	-0.108591	0.421362	-0.165348	0.219007	-0.126068	0.350075	-0.138034	0.305854	0.0173367	0.89815	0.0133187	0.92167	0.0450301	0.739431	-0.00565846	0.966679
rna_expr_NCOR2	-0.159017	0.237408	-0.165348	0.219007	-0.0306638	0.820866	-0.0411681	0.761085	0.00678439	0.960053	-0.0699397	0.605178	-0.0875105	0.51744	-0.119645	0.375359
tissue_protein_Q96FQ6_S10AG	-0.0397783	0.786109	-0.164639	0.258285	0.103988	0.47705	0.00371364	0.979796	-0.0307994	0.833605	0.0396882	0.786582	-0.0907013	0.535391	0.0422576	0.77312
tissue_protein_Q9ULL5_PRR12	-0.157022	0.281265	-0.164448	0.258845	-0.0494486	0.735807	-0.0384026	0.793341	0.0921548	0.528843	0.0190199	0.896793	0.0607285	0.678502	0.0331998	0.820843
plasma_lipid_fatty_acid_comp_TAG(FA15:0)	-0.256288	0.0694713	-0.164177	0.249641	-0.186067	0.191113	-0.116598	0.415178	0.254967	0.0709708	0.162549	0.254431	0.167392	0.240361	0.181142	0.203338
plasma_lipid_species_comp_PC(18:0/22:6)	-0.20015	0.159066	-0.164173	0.249652	-0.247496	0.0799443	-0.229951	0.104524	0.1855	0.192493	0.138312	0.333083	0.271373	0.054071	0.18937	0.183214
plasma_protein_P01031_CO5	-0.186591	0.189844	-0.164173	0.249652	-0.0465634	0.745589	-0.0356263	0.803985	0.134376	0.347156	0.0273881	0.8487	0.0242175	0.866045	0.00764028	0.957564
plasma_protein_O14791_APOL1	-0.0649085	0.65089	-0.164173	0.249652	-0.0555871	0.698438	-0.132789	0.352933	0.0439521	0.759416	0.0153172	0.915042	-0.00357691	0.980126	0.00682168	0.962107
pathology_NF12_0.9	-0.0712919	0.55465	-0.164172	0.171285	-0.00332936	0.978016	-0.0692504	0.566072	0.0622175	0.60624	0.143934	0.2311	-0.0111054	0.926763	0.0635324	0.598635
rna_expr_MT-ND6	0.0255476	0.850377	-0.163113	0.225384	0.0486586	0.719267	0.0169516	0.900401	0.0178548	0.895123	0.243811	0.0676031	-0.0432212	0.74955	0.167955	0.211727
rna_expr_ITSN1	-0.206588	0.123113	-0.163113	0.225384	-0.206361	0.123536	-0.128348	0.341361	0.190391	0.15602	0.230493	0.0845384	0.203975	0.128031	0.249724	0.0610119
rna_expr_RABGAP1L	-0.201766	0.132305	-0.163113	0.225384	-0.143619	0.286508	-0.070228	0.603688	0.254515	0.05606	0.229863	0.0854147	0.222403	0.0963523	0.213255	0.111216
rna_expr_KIDINS220	-0.196621	0.14267	-0.163113	0.225384	-0.203608	0.128735	-0.191311	0.153992	0.195537	0.144929	0.227809	0.0883238	0.221964	0.0970285	0.266046	0.0454668
rna_expr_MBD5	-0.163611	0.223952	-0.163113	0.225384	0.0117956	0.930604	-0.00242165	0.985736	0.169364	0.207863	0.182088	0.175213	0.0690551	0.609761	0.174202	0.194978
rna_expr_PNLIP	-0.04807	0.722526	-0.163113	0.225384	-0.082295	0.542801	-0.200997	0.133815	-0.0114771	0.932474	0.0531753	0.694431	0.0238568	0.860177	0.123439	0.360294
pathology_NF26_0.1	-0.165846	0.166902	-0.162719	0.175158	-0.115592	0.337092	-0.104681	0.384962	0.21366	0.0735998	0.229778	0.053898	0.189261	0.113934	0.205201	0.0860362
pathology_NF12_0.95	-0.0140372	0.907505	-0.162719	0.175158	0.0321148	0.79034	-0.0418724	0.728808	0.0224159	0.852798	0.14366	0.231997	-0.022829	0.850116	0.03115	0.796501
tissue_protein_Q6GMV2_SMYD5	-0.213514	0.140734	-0.162629	0.264223	-0.325161	0.0226252	-0.316141	0.0269005	0.183901	0.205909	0.177641	0.222039	0.255745	0.0761251	0.209812	0.147916
pathology_NF18_mean	-0.131533	0.274217	-0.161266	0.179095	-0.00913496	0.939731	-0.0193257	0.872908	0.124202	0.302086	0.155101	0.196518	-0.0256973	0.831544	0.00494685	0.967341
pathology_NF13_std	-0.0371697	0.758277	-0.161266	0.179095	0.0238725	0.843349	-0.0273781	0.820704	0.0324664	0.788098	0.122781	0.307694	-0.0182253	0.880089	0.0234342	0.84619
plasma_lipid_species_conc_FFA(24:1)	-0.154603	0.278699	-0.161188	0.258483	0.0174547	0.903239	-0.012955	0.928107	0.179052	0.208689	0.162363	0.254984	0.0303206	0.832721	0.069763	0.626648
plasma_lipid_fatty_acid_conc_FFA(FA24:1)	-0.154603	0.278699	-0.161188	0.258483	0.0174547	0.903239	-0.012955	0.928107	0.179052	0.208689	0.162363	0.254984	0.0303206	0.832721	0.069763	0.626648
plasma_protein_P01019_ANGT	-0.129291	0.365872	-0.161188	0.258483	0.000727734	0.995956	-0.038865	0.786565	0.0779419	0.586686	0.0282111	0.844209	-0.0359405	0.80229	-0.0481611	0.737167
tissue_protein_Q13303_KCAB2	-0.19466	0.180147	-0.161012	0.269064	-0.185884	0.200975	-0.170539	0.241373	0.138552	0.342409	0.066409	0.650287	0.165486	0.255807	0.089396	0.541304
rna_expr_MTPAP	-0.137619	0.307326	-0.160879	0.231889	-0.0176396	0.89638	-0.0339032	0.802305	0.228795	0.0869177	0.301194	0.0228017	0.128158	0.34208	0.209723	0.117404
rna_expr_OSGEPL1	-0.15195	0.259172	-0.160879	0.231889	-0.0508043	0.707431	-0.0339032	0.802305	0.228885	0.0867902	0.25713	0.0534975	0.155979	0.246605	0.204162	0.127674
rna_expr_CLASP1	-0.120005	0.373914	-0.160879	0.231889	-0.0192005	0.887268	-0.062963	0.641723	0.154054	0.252557	0.237483	0.0752756	0.0447915	0.740763	0.120005	0.373914
rna_expr_LIMA1	-0.254273	0.056302	-0.160879	0.231889	-0.0844852	0.532078	-0.0242166	0.85809	0.308497	0.0195557	0.237417	0.0753594	0.18497	0.168367	0.208872	0.118933
rna_expr_NFASC	-0.086054	0.524462	-0.160879	0.231889	-0.000966042	0.99431	-0.0556981	0.680695	0.0546455	0.686414	0.146572	0.27661	0.00106805	0.993709	0.112417	0.405088
rna_expr_SRGAP2	-0.154447	0.251333	-0.160879	0.231889	-0.207882	0.120732	-0.0799146	0.554573	0.116551	0.38792	0.145777	0.279253	0.165857	0.217571	0.114968	0.394442
rna_expr_PRRC2B	-0.177465	0.186614	-0.160879	0.231889	-0.100306	0.45785	-0.0750713	0.578892	0.0515522	0.703321	-0.0249146	0.854043	0.00579641	0.965867	-0.0841573	0.533677
tissue_protein_Q96CG8_CTHR1	-0.15024	0.302825	-0.16021	0.271488	-0.109321	0.454617	-0.0971378	0.5067	0.0952618	0.514981	0.065763	0.653472	0.144046	0.323418	0.14303	0.326879
pathology_NF26_0.05	-0.159827	0.183057	-0.159814	0.183095	-0.105172	0.382722	-0.0934076	0.438463	0.21295	0.0745841	0.225725	0.0583923	0.180176	0.13269	0.186123	0.120166
tissue_protein_P48681_NEST	-0.182717	0.208894	-0.159801	0.272731	-0.0709959	0.627851	-0.0346034	0.813401	0.027933	0.848901	-0.0264445	0.856866	-0.0213796	0.884071	-0.0165818	0.909964
CNV_CEBPA	-0.117476	0.325715	-0.159433	0.180985	-0.139035	0.244113	-0.2	0.0921012	0.153356	0.198402	0.167448	0.159747	0.0768461	0.521134	0.101955	0.394101
CNV_CD22	-0.117476	0.325715	-0.159433	0.180985	-0.139035	0.244113	-0.2	0.0921012	0.153356	0.198402	0.167448	0.159747	0.0768461	0.521134	0.101955	0.394101
CNV_KMT2B	-0.117476	0.325715	-0.159433	0.180985	-0.139035	0.244113	-0.2	0.0921012	0.153356	0.198402	0.167448	0.159747	0.0768461	0.521134	0.101955	0.394101
tissue_protein_Q53H82_LACB2	-0.0660723	0.651946	-0.158933	0.275379	-0.138514	0.342544	-0.256115	0.075687	0.0164976	0.91042	0.1556	0.285701	0.0628141	0.668089	0.125863	0.388834
rna_expr_C1GALT1	-0.170341	0.205212	-0.158645	0.238523	-0.158253	0.2397	-0.116239	0.389199	0.271836	0.0408013	0.288671	0.0294265	0.282643	0.0331488	0.309678	0.0190697
plasma_lipid_fatty_acid_comp_TAG(FA22:6)	-0.157168	0.270706	-0.158203	0.267522	-0.0331966	0.817115	-0.106879	0.455373	0.0928397	0.517003	0.0840847	0.557447	0.111939	0.434188	0.0782219	0.585338
tissue_protein_Q16537_2A5E	-0.157401	0.28009	-0.157935	0.278443	-0.212249	0.143159	-0.213746	0.140293	0.0860372	0.556663	0.0518972	0.723233	0.147007	0.313467	0.137474	0.346214
freebayes_SNV_STK11	-0.182574	0.12478	-0.157688	0.185869	-0.059108	0.62187	-0.101804	0.394806	0.150667	0.20648	0.102167	0.393116	0.174772	0.142006	0.119479	0.317478
tissue_protein_P49069_CAMLG	-0.188134	0.195481	-0.157597	0.279484	-0.295065	0.03957	-0.241568	0.0944867	0.292436	0.0414484	0.247561	0.0863449	0.350834	0.0134525	0.296776	0.0383857
tissue_protein_Q8WVV9_HNRLL	-0.100167	0.493475	-0.157135	0.280914	-0.16076	0.269824	-0.157683	0.279221	0.0469468	0.748725	0.0429221	0.76965	0.0992974	0.497253	0.0893874	0.541343
pathology_NF33_25%	-0.144441	0.229444	-0.156908	0.19129	-0.0200991	0.867867	-0.0257676	0.831091	0.140536	0.242417	0.142053	0.237318	-0.00851486	0.943815	0.0218472	0.856492
rna_expr_ROCK1	-0.181789	0.175936	-0.15641	0.245286	-0.189152	0.158781	-0.164673	0.220921	0.197987	0.13986	0.234435	0.0792101	0.2328	0.0813868	0.2876	0.0300609
rna_expr_AKAP13	-0.23229	0.0820755	-0.15641	0.245286	0.0157368	0.907506	0.0460115	0.73396	0.24016	0.0719496	0.218831	0.101961	0.0377776	0.780248	0.109637	0.416876
rna_expr_ARFIP1	-0.0900878	0.505132	-0.15641	0.245286	0.0377713	0.780284	0.00242165	0.985736	0.194628	0.146844	0.192856	0.150632	0.0773498	0.567391	0.0566827	0.675362
rna_expr_CREB1	-0.181122	0.177554	-0.15641	0.245286	-0.213685	0.11048	-0.205841	0.124505	0.189658	0.157649	0.174501	0.1942	0.240864	0.0710945	0.224572	0.0930652
rna_expr_TCAF1	-0.158534	0.238854	-0.15641	0.245286	-0.11845	0.380182	-0.113818	0.399222	0.146529	0.276753	0.0952186	0.481083	0.136178	0.312468	0.0993991	0.461946
pathology_NF12_50%	-0.0969759	0.421092	-0.155455	0.195485	-0.0416745	0.73004	-0.095018	0.430574	0.0918028	0.446404	0.159598	0.183694	0.0272124	0.821771	0.10304	0.392498
plasma_lipid_fatty_acid_comp_TAG(FA17:0)	-0.291535	0.037923	-0.155222	0.276758	-0.193592	0.173461	-0.116598	0.415178	0.318384	0.022789	0.217875	0.124567	0.183863	0.196519	0.216661	0.126732
plasma_lipid_species_comp_LPC(18:2)	-0.150217	0.292731	-0.155218	0.276769	-0.0901134	0.529437	-0.106879	0.455373	0.185428	0.192668	0.192768	0.175334	0.14439	0.312065	0.159536	0.263459
plasma_lipid_fatty_acid_comp_LPC(FA18:2)	-0.150217	0.292729	-0.155218	0.276769	-0.0901126	0.52944	-0.106879	0.455373	0.185428	0.192669	0.192768	0.175334	0.144389	0.312068	0.159536	0.263459
plasma_lipid_fatty_acid_comp_SM(FA22:0)	-0.131204	0.358761	-0.155218	0.276769	-0.163896	0.250464	-0.15546	0.276012	0.162254	0.255305	0.139821	0.327785	0.169862	0.233391	0.115241	0.420664
CNV_PPARG	-0.169536	0.154529	-0.155065	0.193388	-0.134726	0.25918	-0.121212	0.310458	0.21685	0.0672998	0.205511	0.0833023	0.192372	0.105463	0.196755	0.0976132
CNV_ZNF620	-0.169536	0.154529	-0.155065	0.193388	-0.134726	0.25918	-0.121212	0.310458	0.21685	0.0672998	0.205511	0.0833023	0.192372	0.105463	0.196755	0.0976132
CNV_FANCD2	-0.169353	0.154981	-0.155065	0.193388	-0.134586	0.259679	-0.121212	0.310458	0.216532	0.0677118	0.205511	0.0833023	0.19186	0.106412	0.196755	0.0976132
CNV_MYD88	-0.169536	0.154529	-0.155065	0.193388	-0.134726	0.25918	-0.121212	0.310458	0.21685	0.0672998	0.205511	0.0833023	0.192372	0.105463	0.196755	0.0976132
CNV_MLH1	-0.169536	0.154529	-0.155065	0.193388	-0.134726	0.25918	-0.121212	0.310458	0.21685	0.0672998	0.205511	0.0833023	0.192372	0.105463	0.196755	0.0976132
CNV_XPC	-0.169536	0.154529	-0.155065	0.193388	-0.134726	0.25918	-0.121212	0.310458	0.21685	0.0672998	0.205511	0.0833023	0.192372	0.105463	0.196755	0.0976132
CNV_VHL	-0.169536	0.154529	-0.155065	0.193388	-0.134726	0.25918	-0.121212	0.310458	0.21685	0.0672998	0.205511	0.0833023	0.192372	0.105463	0.196755	0.0976132
CNV_RAF1	-0.169536	0.154529	-0.155065	0.193388	-0.134726	0.25918	-0.121212	0.310458	0.21685	0.0672998	0.205511	0.0833023	0.192372	0.105463	0.196755	0.0976132
CNV_TGFBR2	-0.169536	0.154529	-0.155065	0.193388	-0.134726	0.25918	-0.121212	0.310458	0.21685	0.0672998	0.205511	0.0833023	0.192372	0.105463	0.196755	0.0976132
pathology_NF58_50%	-0.172813	0.149536	-0.154742	0.197569	-0.041978	0.72815	-0.0177167	0.883412	0.16519	0.16861	0.168735	0.159528	0.0353417	0.769828	0.0419251	0.728479
tissue_protein_Q9Y224_RTRAF	-0.0465286	0.750892	-0.154702	0.288523	-0.0256773	0.860978	-0.174624	0.230115	-0.0571694	0.696408	0.0185644	0.899251	-0.109397	0.454303	-0.0382258	0.794271
rna_expr_CFH	-0.143739	0.286101	-0.154176	0.252178	-0.0212994	0.875038	0.0314815	0.816171	0.200287	0.135225	0.263027	0.0480668	0.114473	0.396496	0.232553	0.0817202
rna_expr_LNPEP	-0.0903376	0.503947	-0.154176	0.252178	-0.0626182	0.643552	-0.10171	0.45155	0.142854	0.28911	0.239339	0.0729577	0.116912	0.386443	0.198471	0.138875
rna_expr_CD74	-0.109323	0.418218	-0.154176	0.252178	-0.175497	0.191629	-0.205841	0.124505	0.130045	0.334961	0.239107	0.0732443	0.184059	0.17051	0.260812	0.0500512
rna_expr_PDLIM5	-0.207433	0.121554	-0.154176	0.252178	-0.236639	0.0763491	-0.150143	0.264948	0.191981	0.152528	0.168372	0.210578	0.210164	0.116618	0.140251	0.298076
rna_expr_PALLD	-0.150079	0.265152	-0.154176	0.252178	-0.162426	0.227371	-0.077493	0.566672	0.112841	0.403307	0.132359	0.326359	0.120938	0.370185	0.0680977	0.614738
pathology_NF41_0.01	-0.151743	0.206502	-0.154002	0.199746	-0.15264	0.203799	-0.13528	0.260659	0.189073	0.114299	0.227555	0.0563269	0.220717	0.0643613	0.239509	0.0442519
pathology_NF14_mean	-0.0458993	0.703879	-0.154002	0.199746	-0.0151428	0.900256	-0.0177152	0.883422	0.0578271	0.63193	0.155357	0.19577	0.0196321	0.87091	0.00840796	0.94452
AF4_KMT2A/LPP	-0.11815	0.3814	-0.153025	0.255779	-0.0703371	0.603124	-0.0406794	0.763839	0.109706	0.416582	0.129332	0.337642	0.112352	0.40536	0.136682	0.310663
pathology_NF43_std	-0.159896	0.182866	-0.152549	0.204072	-0.133995	0.265258	-0.0450933	0.708844	0.137634	0.252377	0.127278	0.290175	0.180932	0.131045	0.177952	0.137621
plasma_protein_P05160_F13B	-0.221536	0.118207	-0.152413	0.285649	-0.212097	0.135128	-0.123611	0.38748	0.0474559	0.740881	-0.0833628	0.560847	0.065433	0.648253	-0.0808986	0.572526
plasma_protein_P04004_VTNC	-0.185561	0.192345	-0.152257	0.286147	-0.255791	0.0700328	-0.267239	0.057987	0.158399	0.266923	0.030182	0.833475	0.199381	0.160708	0.115054	0.421421
rna_expr_SDCBP	-0.122675	0.3633	-0.151941	0.259201	-0.152363	0.257865	-0.184046	0.17054	0.218549	0.102414	0.342409	0.00912882	0.226148	0.0907326	0.321355	0.014791
rna_expr_TSC22D1	-0.0951114	0.481579	-0.151941	0.259201	0.0139389	0.918035	0	1	0.147588	0.273259	0.255275	0.0553055	0.0651453	0.630195	0.175412	0.191846
rna_expr_PIK3C2A	-0.0958986	0.477942	-0.151941	0.259201	-0.101393	0.452967	-0.147721	0.272821	0.15384	0.253226	0.239935	0.0722249	0.166461	0.215878	0.243444	0.0680302
rna_expr_SEPT8	-0.146415	0.277129	-0.151941	0.259201	-0.0969903	0.472922	-0.106553	0.43018	0.190176	0.156495	0.217141	0.1047	0.170177	0.205657	0.220549	0.099232
rna_expr_SYNPO	-0.119893	0.374364	-0.151941	0.259201	-0.0316486	0.815213	-0.070228	0.603688	0.193152	0.149993	0.207334	0.121736	0.137219	0.308749	0.186238	0.165415
rna_expr_BBX	-0.13302	0.323928	-0.151941	0.259201	-0.136342	0.311879	-0.133191	0.323299	0.126797	0.347275	0.180896	0.178105	0.146771	0.27595	0.198602	0.138609
rna_expr_PPP4R2	-0.100673	0.456197	-0.151941	0.259201	-0.11031	0.414004	-0.154986	0.249664	0.0885679	0.512372	0.176323	0.189511	0.113996	0.398478	0.185879	0.166248
rna_expr_PLD1	-0.19969	0.136416	-0.151941	0.259201	-0.294017	0.0264245	-0.266382	0.0451842	0.212192	0.113052	0.136135	0.31262	0.321625	0.0147027	0.23494	0.0785471
rna_expr_FOXK2	-0.126413	0.348749	-0.151941	0.259201	0.022039	0.870736	-0.00726497	0.957226	0.00745087	0.956133	-0.0161348	0.905177	-0.0913042	0.499376	-0.0655465	0.628086
tissue_protein_P05556_ITB1	-0.177902	0.221348	-0.151745	0.297952	-0.160298	0.271222	-0.147001	0.313489	0.110954	0.447868	-0.0345643	0.813608	0.194164	0.18128	0.120589	0.409173
plasma_protein_P12109_CO6A1	-0.0530995	0.711333	-0.151176	0.289624	0.0177566	0.901574	-0.0688922	0.630969	0.0240432	0.867	0.0824382	0.565216	0.0155587	0.913708	0.0206833	0.885452
pathology_NF12_mean	-0.0662792	0.582889	-0.151096	0.208465	-0.0128249	0.915463	-0.0773028	0.521677	0.0670489	0.578511	0.145576	0.225767	0.00760027	0.949842	0.0733755	0.543108
pathology_NF10_std	-0.0636283	0.598083	-0.151096	0.208465	0.00864263	0.942974	-0.0257676	0.831091	0.0259227	0.830089	0.0769176	0.52376	-0.0328019	0.785959	0.00638194	0.957874
CNV_WNK2	-0.147004	0.217858	-0.150981	0.205526	-0.0901951	0.451165	-0.0919028	0.442606	0.184965	0.119834	0.180896	0.128345	0.115419	0.334316	0.0800683	0.503759
CNV_FANCC	-0.147004	0.217858	-0.150981	0.205526	-0.0901951	0.451165	-0.0919028	0.442606	0.184965	0.119834	0.180896	0.128345	0.115419	0.334316	0.0800683	0.503759
CNV_SYK	-0.147004	0.217858	-0.150981	0.205526	-0.0901951	0.451165	-0.0919028	0.442606	0.184965	0.119834	0.180896	0.128345	0.115419	0.334316	0.0800683	0.503759
plasma_protein_Q9BXK5_B2L13	-0.158502	0.266609	-0.150874	0.2906	-0.192523	0.175895	-0.182076	0.20098	0.308272	0.0277481	0.339936	0.0146623	0.327343	0.0190398	0.30605	0.028951
tissue_protein_P82675_RT05	-0.0859978	0.556845	-0.150691	0.301359	-0.022706	0.876933	-0.116538	0.4252	0.0319163	0.827661	0.0523422	0.720956	-0.00255692	0.986088	0.0781164	0.593677
tissue_protein_O60218_AK1BA	-0.140493	0.335622	-0.150674	0.301414	-0.19776	0.173174	-0.248588	0.0850074	0.166249	0.253593	0.192016	0.186251	0.208381	0.150763	0.245481	0.089106
CNV_CBLC	-0.215029	0.0696879	-0.150511	0.206955	-0.259038	0.0280064	-0.206779	0.0813755	0.244019	0.0388594	0.204717	0.084528	0.249935	0.0342275	0.174031	0.143731
clinical_secondary_diagnosis_onehot__e870	-0.150326	0.201104	-0.150326	0.201104	-0.0506263	0.668386	-0.0506263	0.668386	0.15474	0.188039	0.164827	0.160505	0.0175634	0.881928	-0.00161371	0.989113
rna_expr_WDR33	-0.136062	0.312885	-0.149707	0.266354	0.0172169	0.89885	0	1	0.230392	0.0846787	0.293342	0.0267883	0.118151	0.381395	0.235431	0.0779073
rna_expr_PPIP5K2	-0.166295	0.216342	-0.149707	0.266354	-0.165706	0.217996	-0.169516	0.20745	0.249972	0.0607477	0.281018	0.0342168	0.26673	0.0448934	0.306178	0.0205411
rna_expr_MYO1D	-0.142873	0.289042	-0.149707	0.266354	-0.0511354	0.70561	-0.0121083	0.928769	0.214127	0.109727	0.233375	0.0806161	0.13922	0.301677	0.150979	0.262264
rna_expr_ABCC5	-0.148924	0.268889	-0.149707	0.266354	-0.0348266	0.797034	-0.0242166	0.85809	0.168427	0.210426	0.201536	0.132754	0.113552	0.400329	0.201644	0.132543
rna_expr_DPY19L4	-0.0580873	0.66778	-0.149707	0.266354	0.0466067	0.730648	-0.0339032	0.802305	0.0311288	0.818196	0.144253	0.284364	-0.0327231	0.809055	0.111141	0.410472
rna_expr_HMGN2	-0.175079	0.192704	-0.149707	0.266354	-0.0625041	0.644158	-0.0145299	0.914572	0.154885	0.249976	0.091276	0.499508	0.104353	0.439816	0.0757187	0.575614
rna_expr_POLR1A	-0.157226	0.2428	-0.149707	0.266354	-0.241168	0.0707282	-0.193732	0.148749	0.0628187	0.642488	-0.0555276	0.68162	0.147622	0.273147	-0.00742468	0.956287
pathology_NF18_25%	-0.127537	0.289187	-0.149644	0.212924	-0.00552669	0.963515	-0.0225467	0.851948	0.120602	0.316425	0.135264	0.260715	-0.0282412	0.81515	0.0109911	0.927515
freebayes_SNV_TSC2	-0.173344	0.145344	-0.14946	0.210182	-0.00641368	0.957357	-0.0454519	0.7046	0.14496	0.224393	0.0958073	0.423382	0.152401	0.201245	0.0872331	0.466226
tissue_protein_Q16769_QPCT	-0.0271825	0.852916	-0.148744	0.307722	-0.0346417	0.813198	-0.161045	0.268964	-0.0604103	0.680096	5.72e-05	0.999689	-0.0226728	0.877111	0.06687	0.648018
clinical_Patient_History_Tobacco_ord	-0.157024	0.181522	-0.148551	0.206536	-0.158734	0.176753	-0.153632	0.191258	0.138082	0.240703	0.114517	0.33128	0.086429	0.464044	0.0444508	0.706875
pathology_NF12_0.1	-0.0834372	0.489074	-0.148191	0.21745	-0.0349644	0.772219	-0.0966285	0.422766	0.0902508	0.45416	0.168644	0.159757	0.0384396	0.750283	0.119231	0.321996
pathology_NF12_25%	-0.0905714	0.452552	-0.148191	0.21745	-0.038531	0.749709	-0.0869657	0.470819	0.0881433	0.46481	0.156452	0.192601	0.0285329	0.813275	0.100406	0.404774
pathology_NF18_std	-0.0704174	0.559529	-0.148191	0.21745	0.0054733	0.963868	-0.00966285	0.936255	0.0758176	0.529731	0.139796	0.24493	-0.0177391	0.883265	-0.0528621	0.661514
rna_expr_ASH1L	-0.119572	0.375654	-0.147472	0.273638	0.0195276	0.88536	0.00726497	0.957226	0.187403	0.162739	0.249609	0.0611349	0.0922549	0.4949	0.204718	0.126618
rna_expr_ARHGEF7	-0.178624	0.183707	-0.147472	0.273638	-0.0465887	0.730748	0.00968662	0.942989	0.159579	0.235733	0.135108	0.316319	0.0836246	0.536279	0.108394	0.42221
freebayes_SNV_MET	-0.147442	0.216474	-0.147442	0.216474	-0.0477341	0.690501	-0.0477341	0.690501	0.192028	0.1061	0.192553	0.105131	0.223783	0.0588023	0.207045	0.080976
freebayes_SNV_ARHGEF1	-0.147442	0.216474	-0.147442	0.216474	-0.211394	0.0746603	-0.211394	0.0746603	0.145157	0.223759	0.14484	0.22478	0.208621	0.07864	0.203678	0.0861509
pindel_INDEL_SYNE1	-0.147442	0.216474	-0.147442	0.216474	0.115926	0.332186	0.115926	0.332186	0.131382	0.271299	0.124392	0.297838	0.0467064	0.696837	0.0993143	0.40653
freebayes_SNV_SPEN	-0.147442	0.216474	-0.147442	0.216474	-0.211394	0.0746603	-0.211394	0.0746603	0.130642	0.274029	0.117576	0.3253	0.15153	0.203864	0.0824814	0.490947
freebayes_SNV_KEL	-0.147442	0.216474	-0.147442	0.216474	-0.0477341	0.690501	-0.0477341	0.690501	0.114741	0.337184	0.0937203	0.433597	0.1359	0.255014	0.0858479	0.473362
freebayes_SNV_TP63	-0.147442	0.216474	-0.147442	0.216474	0.115926	0.332186	0.115926	0.332186	0.0967133	0.41899	0.0545282	0.649161	-0.0241429	0.840462	-0.0471322	0.694209
freebayes_SNV_PAX8	-0.147442	0.216474	-0.147442	0.216474	0.115926	0.332186	0.115926	0.332186	0.0967133	0.41899	0.0545282	0.649161	-0.178383	0.133824	-0.218828	0.0647801
tissue_protein_Q9NUQ8_ABCF3	-0.231286	0.109828	-0.146973	0.313581	-0.00592348	0.967779	-0.0268409	0.854744	0.176511	0.225041	0.0402634	0.783563	0.0783952	0.592356	0.0475001	0.745862
pathology_NF36_0.95	-0.112144	0.351796	-0.146738	0.222044	-0.126259	0.294088	-0.119175	0.322225	0.0646518	0.592195	0.0669309	0.57918	0.0738366	0.54057	0.0664364	0.581993
tissue_protein_Q96F85_CNRP1	-0.0639602	0.662394	-0.146654	0.314644	-0.113539	0.437295	-0.201532	0.164954	0.099355	0.497002	0.181701	0.211481	0.045526	0.756092	0.0965519	0.509279
plasma_lipid_fatty_acid_comp_SM(FA14:0)	-0.172967	0.22483	-0.146263	0.305763	-0.230116	0.104269	-0.194325	0.171807	0.241877	0.0872625	0.264554	0.0606512	0.267897	0.0573496	0.270457	0.0549202
plasma_protein_P07357_CO8A	-0.178888	0.209115	-0.146263	0.305763	-0.133183	0.351492	-0.116595	0.415188	0.131144	0.358983	0.0277082	0.846953	0.0891035	0.53408	0.00454779	0.974733
tissue_protein_Q9Y6A9_SPCS1	-0.0207887	0.887254	-0.145638	0.318045	-0.0768757	0.599572	-0.124486	0.394086	-0.0235341	0.872481	0.0670154	0.647303	0.0698784	0.633287	0.0999144	0.49457
pathology_NF33_0.99	-0.0525423	0.663438	-0.145285	0.226705	0.0172984	0.886146	0.00483143	0.968103	0.0655602	0.586992	0.158418	0.186999	-0.0220407	0.855234	-0.029985	0.803957
pathology_NF12_75%	-0.0841916	0.48514	-0.145285	0.226705	-0.0219231	0.855999	-0.0692504	0.566072	0.0713994	0.554052	0.138411	0.249684	0.00135472	0.991054	0.074456	0.537169
pathology_NF14_0.95	0.0279079	0.817294	-0.145285	0.226705	0.0191173	0.874267	-0.0128838	0.915076	-0.0090913	0.940019	0.118933	0.323215	-0.0102055	0.932684	-0.0364683	0.762703
pathology_NF45_0.99	-0.115393	0.337927	-0.145285	0.226705	-0.0874629	0.468277	-0.0966285	0.422766	0.0953112	0.429146	0.091812	0.446358	0.0658372	0.58541	0.0617428	0.608995
rna_expr_ATP11B	-0.168413	0.210465	-0.145238	0.281053	-0.108851	0.420244	-0.0605414	0.654614	0.296726	0.0250041	0.329621	0.0122848	0.267454	0.0442937	0.31079	0.0186214
rna_expr_DICER1	-0.128709	0.339994	-0.145238	0.281053	0.00783972	0.953846	-0.00242165	0.985736	0.19617	0.143606	0.297384	0.0246686	0.0881817	0.51422	0.225488	0.0917041
rna_expr_RAB3GAP1	-0.118918	0.378289	-0.145238	0.281053	-0.0196736	0.884509	-0.0290599	0.830093	0.237743	0.0749478	0.294071	0.0263951	0.184698	0.169004	0.269055	0.0429905
rna_expr_ABCA9	-0.0932337	0.490314	-0.145238	0.281053	0.0953278	0.480578	0.0363248	0.7885	0.168401	0.210499	0.271741	0.0408746	0.0185248	0.891211	0.201317	0.133186
rna_expr_ZNF383	-0.0914257	0.498802	-0.145238	0.281053	0.0971006	0.472416	0.0508548	0.707153	0.15668	0.244463	0.255507	0.0550768	0.000528747	0.996885	0.166581	0.215541
rna_expr_CSPP1	-0.237423	0.0753514	-0.145238	0.281053	-0.271384	0.0411507	-0.176781	0.188347	0.24887	0.061931	0.184308	0.169921	0.317289	0.0161763	0.295712	0.025528
rna_expr_DEPTOR	-0.16647	0.215852	-0.145238	0.281053	-0.090341	0.503931	-0.118661	0.379328	0.173935	0.195672	0.131762	0.328563	0.115059	0.394065	0.132401	0.326202
rna_expr_GATM	-0.0639209	0.636652	-0.145238	0.281053	-0.163734	0.223599	-0.251852	0.0587707	0.0213491	0.874749	0.100486	0.457037	0.110785	0.411983	0.213549	0.110711
rna_expr_WDR59	-0.119736	0.374993	-0.145238	0.281053	-0.107005	0.428215	-0.0992879	0.46245	0.0090521	0.946718	-0.0058642	0.965468	0.0213426	0.874787	0.00801342	0.952824
rna_expr_ZNF827	-0.14429	0.284238	-0.145238	0.281053	-0.0782533	0.56286	-0.0726497	0.591232	0.0325883	0.809827	-0.0143126	0.915845	-9.56e-05	0.999437	-0.0212601	0.875267
tissue_protein_P02786_TFR1	-0.109352	0.454489	-0.144561	0.321675	-0.0967982	0.508194	-0.114779	0.432271	0.0980917	0.502516	0.171892	0.237605	0.132306	0.364817	0.208726	0.150074
pathology_NF38_25%	-0.147621	0.219244	-0.143832	0.231434	-0.0812882	0.500371	-0.0692504	0.566072	0.192185	0.108353	0.197629	0.0985277	0.14629	0.223474	0.129125	0.283176
pathology_NF10_0.01	-0.181723	0.12934	-0.143832	0.231434	-0.216874	0.0692691	-0.193257	0.10636	0.2132	0.0742361	0.167533	0.162567	0.255169	0.031744	0.221629	0.0632393
pathology_NF18_0.99	-0.0423845	0.725621	-0.143832	0.231434	0.0117249	0.92269	-0.0161048	0.893955	0.0519602	0.666945	0.144926	0.227868	-0.0221724	0.854379	-0.0348643	0.772853
tissue_protein_Q07092_COGA1	-0.182924	0.208369	-0.143747	0.324435	-0.0201762	0.890555	0.02421	0.86885	0.220132	0.128546	0.161838	0.266582	0.104223	0.476049	0.0612134	0.676075
freebayes_SNV_KMT2A	-0.0693375	0.562759	-0.143318	0.229744	-0.00641368	0.957357	-0.0454519	0.7046	0.178871	0.132745	0.198051	0.0953817	0.0267639	0.823407	0.11388	0.340846
freebayes_SNV_DIS3L2	-0.0693375	0.562759	-0.143318	0.229744	-0.00641368	0.957357	-0.0454519	0.7046	0.0235314	0.844451	0.0684777	0.567623	0.000223736	0.998512	0.072367	0.545777
plasma_protein_Q9NZP8_C1RL	-0.0803548	0.575119	-0.143164	0.316234	-0.104095	0.467265	-0.153648	0.281716	0.0977019	0.495196	0.0895062	0.532226	0.204547	0.149919	0.207854	0.143299
rna_expr_SUSD1	-0.172423	0.199648	-0.143004	0.288599	-0.00379079	0.977673	0.00968662	0.942989	0.244891	0.0663589	0.251995	0.0586228	0.115803	0.390994	0.157292	0.242601
rna_expr_RNASE1	-0.14013	0.298498	-0.143004	0.288599	-0.144469	0.283633	-0.135613	0.314499	0.172845	0.198534	0.244607	0.0666849	0.18226	0.174798	0.28325	0.0327569
rna_expr_CDK13	-0.1682	0.21105	-0.143004	0.288599	-0.222934	0.0955384	-0.152564	0.257229	0.162602	0.226861	0.17354	0.196705	0.219455	0.100963	0.200695	0.134413
rna_expr_SPAG9	-0.187608	0.162272	-0.143004	0.288599	-0.189865	0.157187	-0.0992879	0.46245	0.150421	0.264052	0.0980679	0.467995	0.180428	0.179248	0.114968	0.394442
clinical_Patient_History_of_Cancer_Seq_2_ord	-0.136824	0.245056	-0.142387	0.226209	-0.107852	0.360373	-0.112237	0.341059	0.12592	0.285059	0.100743	0.39308	0.165761	0.158114	0.189226	0.106377
pathology_NF50_std	-0.0801302	0.506515	-0.142379	0.236231	0.021315	0.859952	0.0161048	0.893955	0.0844498	0.483797	0.14508	0.227369	-0.0368297	0.760421	-0.0617766	0.608799
tissue_protein_Q6GPI1_CTRB2	-0.119724	0.412566	-0.142277	0.32946	-0.209793	0.147954	-0.219816	0.129111	0.0898611	0.539193	0.100316	0.492829	0.215434	0.137113	0.229255	0.113071
freebayes_SNV_SYNE1	-0.133631	0.263108	-0.141737	0.234978	-0.0123608	0.917921	-0.0524423	0.661748	0.0486186	0.685064	0.00450469	0.970043	0.0371605	0.756633	0.0470614	0.694646
plasma_protein_O15067_PUR4	-0.151314	0.289178	-0.140997	0.323693	-0.0765981	0.593172	-0.0488249	0.733677	0.0474087	0.741129	-0.0528452	0.712656	0.0484614	0.735587	-0.0450203	0.75375
pathology_NF58_0.05	-0.135031	0.261544	-0.140926	0.241096	-0.0220106	0.85543	-0.0322095	0.789736	0.148826	0.215463	0.168473	0.160187	0.0320563	0.790713	0.0701507	0.561021
pathology_NF58_mean	-0.153716	0.200592	-0.140926	0.241096	-0.0249981	0.836064	-0.00805238	0.946863	0.158601	0.186483	0.159051	0.185221	0.0274698	0.820114	0.0280265	0.816531
pathology_NF10_max	-0.0975564	0.418304	-0.140926	0.241096	0.0141692	0.906639	0.0128838	0.915076	0.129144	0.283102	0.152758	0.203447	0.0623866	0.605259	0.0992578	0.410194
pathology_NF12_0.99	0.016907	0.888706	-0.140926	0.241096	0.0152313	0.899676	-0.0257676	0.831091	0.00012796	0.999155	0.122063	0.310554	-0.000816346	0.994609	-0.0127977	0.915642
rna_expr_FAM210B	-0.105427	0.435095	-0.140769	0.296277	-0.120565	0.371673	-0.118661	0.379328	0.209703	0.11744	0.34178	0.00926583	0.219822	0.100379	0.304935	0.0210863
rna_expr_ZDHHC17	-0.115722	0.391327	-0.140769	0.296277	-0.0246299	0.855693	-0.0508548	0.707153	0.147261	0.274335	0.217075	0.104809	0.094063	0.486446	0.226371	0.0904064
rna_expr_ANKH	-0.141433	0.293981	-0.140769	0.296277	-0.0790786	0.558736	-0.0411681	0.761085	0.143116	0.288216	0.202762	0.130364	0.109832	0.416044	0.172796	0.198663
rna_expr_RPE	-0.104749	0.438072	-0.140769	0.296277	-0.00748429	0.955936	-0.0435898	0.747485	0.14043	0.297453	0.181094	0.17762	0.0724342	0.592335	0.141232	0.294674
rna_expr_ERCC4	-0.171981	0.200819	-0.140769	0.296277	-0.0801073	0.553616	-0.0556981	0.680695	0.186398	0.165047	0.174998	0.192913	0.116768	0.387033	0.118762	0.378919
rna_expr_PLEKHA5	-0.200228	0.135342	-0.140769	0.296277	-0.302562	0.0221613	-0.266382	0.0451842	0.188678	0.159845	0.163866	0.223221	0.296082	0.0253354	0.268891	0.0431222
rna_expr_DPYSL2	-0.177009	0.187767	-0.140769	0.296277	0.0331483	0.806621	0.0217949	0.872155	0.181866	0.175748	0.141205	0.294771	0.00765351	0.954941	0.027769	0.837536
rna_expr_SORBS1	-0.00766251	0.954888	-0.140769	0.296277	0.0575284	0.670793	0.00968662	0.942989	-0.0319675	0.813384	0.137958	0.306125	-0.0822052	0.543243	0.0351936	0.794941
rna_expr_RABGAP1	-0.0950502	0.481863	-0.140769	0.296277	0.0488385	0.718272	0.0266382	0.844068	0.0508982	0.706914	0.133518	0.322101	-0.0496293	0.713904	0.0682613	0.613887
rna_expr_ITGAV	-0.0911765	0.499978	-0.140769	0.296277	-0.0971819	0.472044	-0.147721	0.272821	0.0472916	0.726842	0.104363	0.439772	0.0372874	0.78303	0.0647942	0.632044
rna_expr_ARHGAP1	-0.139597	0.300356	-0.140769	0.296277	-0.0989219	0.46411	-0.106553	0.43018	0.0697042	0.606397	0.0175263	0.897042	-0.00061341	0.996387	-0.0700275	0.604724
CNV_DIS3L2	-0.149647	0.209604	-0.140642	0.238651	-0.1485	0.213159	-0.165697	0.16422	0.21973	0.0636566	0.200553	0.0911856	0.238846	0.0433263	0.227834	0.0542543
tissue_protein_Q16270_IBP7	-0.119443	0.41367	-0.140553	0.335415	-0.105074	0.472434	-0.110674	0.449019	0.131266	0.368631	0.0768152	0.59986	0.212235	0.143185	0.210168	0.147215
plasma_protein_P01024_CO3	-0.144294	0.312392	-0.140309	0.326082	-0.0977395	0.495029	-0.0874562	0.541697	0.0637276	0.656844	-0.0113863	0.936793	-0.0251826	0.860758	-0.0689068	0.630897
pathology_NF40_25%	-0.099535	0.408881	-0.139474	0.24603	0.0025246	0.983329	-0.0161048	0.893955	0.0908407	0.451203	0.120883	0.31529	-0.0539322	0.655092	-0.0257979	0.830895
pathology_NF38_0.9	-0.169773	0.15694	-0.139474	0.24603	-0.107469	0.37236	-0.0322095	0.789736	0.156727	0.191809	0.11671	0.332406	0.109706	0.362432	0.0453152	0.707476
pathology_NF16_std	-0.145807	0.225023	-0.139474	0.24603	-0.194295	0.104459	-0.214193	0.0728662	0.110699	0.358076	0.0884945	0.463025	0.158514	0.186729	0.114571	0.341404
rna_expr_CLPS	0.0409452	0.762341	-0.13858	0.303929	0.00619847	0.963501	-0.186528	0.164747	-0.0985008	0.466023	0.00450728	0.973455	-0.0770313	0.568992	0.0810436	0.548975
rna_expr_ABI3BP	-0.042928	0.751194	-0.138535	0.304087	0.0363588	0.788307	0.0121083	0.928769	0.118808	0.378732	0.249212	0.0615619	0.0746003	0.581283	0.228072	0.0879475
rna_expr_SMC5	-0.227044	0.0894277	-0.138535	0.304087	-0.112161	0.406166	-0.0290599	0.830093	0.255301	0.0552798	0.203789	0.128387	0.196599	0.142715	0.18336	0.172166
rna_expr_PBRM1	-0.124924	0.354501	-0.138535	0.304087	-0.107936	0.424185	-0.104131	0.440793	0.1149	0.394726	0.1966	0.142714	0.108144	0.423284	0.182968	0.173102
rna_expr_BAZ2B	-0.123522	0.35997	-0.138535	0.304087	-0.108586	0.421384	-0.118661	0.379328	0.111041	0.410898	0.190338	0.156137	0.0801847	0.553231	0.155918	0.246792
rna_expr_TPR	-0.239054	0.0733099	-0.138535	0.304087	-0.270657	0.0417181	-0.121083	0.369607	0.221604	0.0975844	0.150647	0.263328	0.271406	0.0411338	0.201317	0.133186
rna_expr_SLC43A1	-0.107298	0.426942	-0.138535	0.304087	-0.0670493	0.620209	-0.070228	0.603688	0.10955	0.417249	0.134512	0.318479	0.0812689	0.547861	0.116702	0.387304
rna_expr_FAR1	-0.185931	0.166126	-0.138535	0.304087	-0.121637	0.367405	-0.0435898	0.747485	0.148929	0.268874	0.129277	0.337846	0.128132	0.342181	0.137144	0.309015
rna_expr_ZFP64	-0.0438524	0.746014	-0.138535	0.304087	-0.0735011	0.58688	-0.157408	0.242251	0.00854466	0.949701	0.0323359	0.811273	0.0424276	0.754002	0.0110553	0.93495
pathology_NF36_std	-0.0648916	0.59082	-0.138021	0.251033	-0.0479488	0.691308	-0.0660295	0.584313	0.0107093	0.929369	0.0321316	0.790232	0.00685825	0.954734	0.0208173	0.86319
freebayes_SNV_LRP1B	-0.0764999	0.523019	-0.137807	0.248342	-0.0628013	0.600224	-0.111653	0.350431	0.148687	0.212576	0.107184	0.370168	0.198231	0.0950747	0.173993	0.14382
tissue_protein_O60869_EDF1	-0.116388	0.425803	-0.137733	0.345296	-0.0804053	0.58287	-0.0828469	0.57144	0.130087	0.372986	0.130831	0.370236	0.127294	0.38342	0.196585	0.175792
CNV_DDX3X	-0.123692	0.300586	-0.137396	0.249769	-0.0618855	0.60556	-0.0621768	0.603861	0.196246	0.098501	0.153563	0.19779	0.171887	0.148809	0.131691	0.270164
CNV_BCOR	-0.124894	0.295879	-0.137396	0.249769	-0.0630074	0.599026	-0.0621768	0.603861	0.19638	0.0982654	0.153563	0.19779	0.173268	0.145521	0.131691	0.270164
CNV_KDM6A	-0.12295	0.303518	-0.137396	0.249769	-0.0612382	0.609344	-0.0621768	0.603861	0.195902	0.0991043	0.153563	0.19779	0.171894	0.148791	0.131691	0.270164
CNV_RBM10	-0.122189	0.306543	-0.137396	0.249769	-0.0605808	0.613198	-0.0621768	0.603861	0.195531	0.0997575	0.153563	0.19779	0.171879	0.148828	0.131691	0.270164
CNV_SMC1A	-0.122189	0.306543	-0.137396	0.249769	-0.0605808	0.613198	-0.0621768	0.603861	0.195531	0.0997575	0.153563	0.19779	0.171879	0.148828	0.131691	0.270164
CNV_EIF1AX	-0.124894	0.295879	-0.137396	0.249769	-0.0630074	0.599026	-0.0621768	0.603861	0.19638	0.0982654	0.153563	0.19779	0.173268	0.145521	0.131691	0.270164
CNV_TFE3	-0.122189	0.306543	-0.137396	0.249769	-0.0605808	0.613198	-0.0621768	0.603861	0.195531	0.0997575	0.153563	0.19779	0.171879	0.148828	0.131691	0.270164
CNV_GATA1	-0.122189	0.306543	-0.137396	0.249769	-0.0605808	0.613198	-0.0621768	0.603861	0.195531	0.0997575	0.153563	0.19779	0.171879	0.148828	0.131691	0.270164
CNV_ARAF	-0.122189	0.306543	-0.137396	0.249769	-0.0605808	0.613198	-0.0621768	0.603861	0.195531	0.0997575	0.153563	0.19779	0.171879	0.148828	0.131691	0.270164
CNV_KDM5C	-0.122189	0.306543	-0.137396	0.249769	-0.0605808	0.613198	-0.0621768	0.603861	0.195531	0.0997575	0.153563	0.19779	0.171879	0.148828	0.131691	0.270164
CNV_ZRSR2	-0.124894	0.295879	-0.137396	0.249769	-0.0630074	0.599026	-0.0621768	0.603861	0.19638	0.0982654	0.153563	0.19779	0.173268	0.145521	0.131691	0.270164
plasma_lipid_species_conc_FFA(18:3)	-0.0738032	0.606765	-0.137308	0.336638	-0.103502	0.46982	-0.171654	0.228424	0.150377	0.292209	0.203559	0.15194	0.0919799	0.520908	0.102189	0.475504
plasma_lipid_fatty_acid_conc_FFA(FA18:3)	-0.0738032	0.606765	-0.137308	0.336638	-0.103502	0.46982	-0.171654	0.228424	0.150377	0.292209	0.203559	0.15194	0.0919799	0.520908	0.102189	0.475504
tissue_protein_Q32P28_P3H1	-0.167217	0.250799	-0.137047	0.347728	-0.171589	0.238444	-0.13425	0.357749	0.198752	0.170984	0.161361	0.268014	0.271267	0.0593795	0.219768	0.129195
tissue_protein_P40199_CEAM6	-0.119541	0.413284	-0.136763	0.348739	0.00488169	0.973443	-0.00174204	0.990522	-0.0426766	0.770931	-0.0753797	0.606714	-0.0549707	0.707552	-0.0361306	0.805322
tissue_protein_Q8N392_RHG18	-0.113207	0.438645	-0.136756	0.348763	-0.181626	0.211673	-0.220098	0.128607	0.0443847	0.762026	0.0175013	0.904994	0.105948	0.468739	0.0528983	0.718113
pathology_NF41_std	-0.156043	0.193779	-0.136568	0.256105	-0.141163	0.2403	-0.0740819	0.539222	0.11336	0.346564	0.0642462	0.594526	0.165475	0.167866	0.124009	0.302844
CNV_SETD2	-0.132057	0.268821	-0.136501	0.252899	-0.0644183	0.590853	-0.0836362	0.484876	0.169089	0.155635	0.16004	0.179308	0.10997	0.35779	0.1322	0.268297
tissue_protein_Q14558_KPRA	-0.159623	0.273272	-0.136324	0.350301	-0.249182	0.0842405	-0.240819	0.0955446	0.0907097	0.535352	0.0448733	0.759484	0.156434	0.283094	0.105857	0.469124
rna_expr_GAB1	-0.1113	0.409799	-0.1363	0.312029	-0.0555602	0.681443	-0.0508548	0.707153	0.202968	0.129967	0.293276	0.0268243	0.159773	0.235156	0.265261	0.0461317
rna_expr_PCNX2	-0.172293	0.199993	-0.1363	0.312029	-0.133602	0.321795	-0.0508548	0.707153	0.280519	0.03455	0.283469	0.0326163	0.238885	0.073519	0.218783	0.102038
rna_expr_PRUNE1	-0.108984	0.419674	-0.1363	0.312029	-0.0738479	0.585112	-0.116239	0.389199	0.22764	0.0885672	0.244308	0.0670281	0.265568	0.0458704	0.343073	0.00898641
rna_expr_ERO1B	-0.10345	0.443802	-0.1363	0.312029	-0.160218	0.233837	-0.130769	0.332253	0.126338	0.349037	0.231487	0.0831693	0.192932	0.150467	0.281222	0.0340809
rna_expr_PTPRS	-0.0921531	0.495378	-0.1363	0.312029	0.038087	0.778494	0.00484331	0.971477	0.0976591	0.469861	0.177582	0.186319	0.0110593	0.934926	0.130897	0.331778
rna_expr_RPS27A	-0.248623	0.0621985	-0.1363	0.312029	-0.377778	0.00376542	-0.266382	0.0451842	0.250276	0.0604246	0.170062	0.205969	0.355679	0.00662281	0.246617	0.0644079
rna_expr_MUC1	-0.138629	0.303756	-0.1363	0.312029	-0.0408234	0.763028	-0.0726497	0.591232	0.183395	0.172082	0.13766	0.307182	0.104714	0.438227	0.0916474	0.497758
rna_expr_JAGN1	-0.163693	0.223716	-0.1363	0.312029	-0.0514846	0.703692	-0.0847579	0.53075	0.115986	0.390239	0.0860745	0.524363	-0.0200095	0.882551	-0.0136392	0.919791
rna_expr_PLXDC1	-0.185164	0.167912	-0.1363	0.312029	-0.124649	0.355571	-0.125926	0.350623	0.149136	0.2682	0.081403	0.547198	0.118121	0.381516	0.0999552	0.459432
CNV_GRIN2A	-0.0941892	0.43129	-0.135574	0.256165	-0.116796	0.328544	-0.170115	0.153106	0.0727667	0.543555	0.0749225	0.531648	0.0319097	0.790169	0.0116556	0.922589
CNV_ERCC4	-0.0941892	0.43129	-0.135574	0.256165	-0.116796	0.328544	-0.170115	0.153106	0.0727667	0.543555	0.0749225	0.531648	0.0319097	0.790169	0.0116556	0.922589
CNV_CREBBP	-0.0941892	0.43129	-0.135574	0.256165	-0.116796	0.328544	-0.170115	0.153106	0.0727667	0.543555	0.0749225	0.531648	0.0319097	0.790169	0.0116556	0.922589
CNV_PALB2	-0.0941892	0.43129	-0.135574	0.256165	-0.116796	0.328544	-0.170115	0.153106	0.0727667	0.543555	0.0749225	0.531648	0.0319097	0.790169	0.0116556	0.922589
CNV_MYH11	-0.0941892	0.43129	-0.135574	0.256165	-0.116796	0.328544	-0.170115	0.153106	0.0727667	0.543555	0.0749225	0.531648	0.0319097	0.790169	0.0116556	0.922589
CNV_SOCS1	-0.0941892	0.43129	-0.135574	0.256165	-0.116796	0.328544	-0.170115	0.153106	0.0727667	0.543555	0.0749225	0.531648	0.0319097	0.790169	0.0116556	0.922589
CNV_CIITA	-0.0941892	0.43129	-0.135574	0.256165	-0.116796	0.328544	-0.170115	0.153106	0.0727667	0.543555	0.0749225	0.531648	0.0319097	0.790169	0.0116556	0.922589
CNV_TNFRSF17	-0.0941892	0.43129	-0.135574	0.256165	-0.116796	0.328544	-0.170115	0.153106	0.0727667	0.543555	0.0749225	0.531648	0.0319097	0.790169	0.0116556	0.922589
CNV_FUS	-0.0941892	0.43129	-0.135574	0.256165	-0.116796	0.328544	-0.170115	0.153106	0.0727667	0.543555	0.0749225	0.531648	0.0319097	0.790169	0.0116556	0.922589
CNV_SLX4	-0.0941892	0.43129	-0.135574	0.256165	-0.116796	0.328544	-0.170115	0.153106	0.0727667	0.543555	0.0749225	0.531648	0.0319097	0.790169	0.0116556	0.922589
CNV_CD19	-0.0941892	0.43129	-0.135574	0.256165	-0.116796	0.328544	-0.170115	0.153106	0.0727667	0.543555	0.0749225	0.531648	0.0319097	0.790169	0.0116556	0.922589
pathology_NF34_0.1	-0.179805	0.133503	-0.135115	0.261245	-0.144505	0.229236	-0.0805238	0.504423	0.233554	0.0499691	0.213447	0.0738935	0.226421	0.0575997	0.190817	0.110937
pathology_NF40_50%	-0.0983684	0.414422	-0.135115	0.261245	0.0103107	0.931991	-0.00805238	0.946863	0.0819672	0.496788	0.112863	0.348699	-0.0687644	0.568807	-0.043897	0.716237
pathology_NF8_std	-0.0653508	0.58819	-0.135115	0.261245	0.00301026	0.980123	-0.0273781	0.820704	0.0233999	0.846412	0.0509934	0.672787	-0.0267979	0.824442	-0.0149587	0.901462
plasma_protein_P50213_IDH3A	-0.141664	0.321387	-0.134494	0.34673	-0.00504153	0.971991	-0.0454001	0.751739	0.123281	0.388758	0.107082	0.454512	-0.0339858	0.812844	0.0175312	0.902817
plasma_lipid_species_conc_DAG(16:0/18:0)	-0.166081	0.244116	-0.134323	0.347347	-0.113814	0.426477	-0.07773	0.587706	0.0807217	0.573369	-0.0547305	0.702869	0.0626387	0.662351	-0.0382014	0.790126
plasma_protein_Q14789_GOGB1	-0.0237678	0.86851	-0.134144	0.347997	-0.147213	0.302599	-0.138085	0.333886	0.0114667	0.936347	0.201896	0.155386	0.146827	0.303882	0.2136	0.132318
plasma_protein_P30740_ILEU	-0.183365	0.197753	-0.134144	0.347997	0.0472126	0.742163	0.0671765	0.639518	0.0987979	0.490347	0.0575341	0.688404	-0.0808311	0.572848	-0.0598458	0.676559
rna_expr_A2M	-0.168148	0.211195	-0.134066	0.320102	-0.0279668	0.836395	0.0121083	0.928769	0.213493	0.110809	0.265943	0.0455533	0.0964047	0.475612	0.199518	0.136761
rna_expr_RPS3A	-0.154792	0.250263	-0.134066	0.320102	-0.23001	0.08521	-0.193732	0.148749	0.186288	0.165301	0.244673	0.0666089	0.235736	0.0775113	0.255252	0.055328
rna_expr_AC138969.1	-0.0844635	0.532184	-0.134066	0.320102	0.0523883	0.698737	0.00484331	0.971477	0.110285	0.414112	0.19935	0.1371	0.0161411	0.90514	0.158633	0.238557
rna_expr_FBN1	-0.197053	0.141777	-0.134066	0.320102	-0.185645	0.16679	-0.0532764	0.693879	0.174286	0.194759	0.179835	0.180704	0.179071	0.182596	0.163801	0.223408
rna_expr_CCDC93	-0.180297	0.179569	-0.134066	0.320102	-0.217172	0.104649	-0.171938	0.200936	0.189567	0.157852	0.169035	0.208762	0.258036	0.0526325	0.246388	0.064664
rna_expr_MST1L	-0.0439142	0.745668	-0.134066	0.320102	-0.0522853	0.699301	-0.130769	0.332253	0.0589374	0.663208	-0.0234568	0.862498	0.099914	0.459618	0.00402306	0.976306
rna_expr_UBTF	-0.134421	0.318811	-0.134066	0.320102	-0.0263875	0.845517	-0.0242166	0.85809	0.00476525	0.971936	-0.053341	0.693526	-0.0441159	0.74454	-0.0438285	0.746148
pathology_NF30_min	-0.0979029	0.416645	-0.133662	0.266456	-0.0481599	0.690018	-0.0483143	0.689075	0.124841	0.299585	0.231403	0.0521777	0.0518321	0.667718	0.134291	0.264192
pathology_NF19_std	-0.0662006	0.583337	-0.133662	0.266456	-0.00292111	0.980712	-0.0257676	0.831091	0.0168483	0.88909	0.0419644	0.728235	-0.023555	0.845407	-0.0156003	0.897259
CNV_ING1	-0.161365	0.175685	-0.13362	0.263147	-0.121877	0.30779	-0.115041	0.335915	0.115309	0.33478	0.0903193	0.450539	0.131139	0.272194	0.178238	0.134146
tissue_protein_O15355_PPM1G	-0.156473	0.282971	-0.133493	0.360492	-0.137449	0.346302	-0.0956768	0.513143	0.118462	0.417546	0.0809147	0.580477	0.0923192	0.528105	0.0310766	0.832129
pathology_NF51_50%	-0.0982557	0.41496	-0.132209	0.271735	0.00799942	0.947212	-0.00161048	0.989365	0.079586	0.509416	0.112982	0.348185	-0.0683414	0.571192	-0.0434242	0.719166
pathology_NF26_0.9	-0.157709	0.189005	-0.132209	0.271735	-0.107316	0.373042	-0.0821342	0.495908	0.148382	0.21685	0.110195	0.360282	0.133276	0.267851	0.122557	0.308584
rna_expr_DCAF17	-0.123257	0.36101	-0.131831	0.328307	-0.0680316	0.615083	-0.077493	0.566672	0.254576	0.0559994	0.320808	0.0149711	0.211861	0.113627	0.262808	0.0482609
rna_expr_GOLIM4	-0.162006	0.228591	-0.131831	0.328307	-0.236516	0.0765066	-0.138034	0.305854	0.227652	0.088549	0.20369	0.128577	0.318289	0.0158259	0.271933	0.0407267
rna_expr_SS18	-0.0724566	0.59222	-0.131831	0.328307	-0.0776384	0.565942	-0.128348	0.341361	0.0962115	0.476501	0.195738	0.144508	0.0913422	0.499196	0.156834	0.243992
rna_expr_ISG20L2	-0.106728	0.429418	-0.131831	0.328307	-0.0339854	0.801836	-0.0266382	0.844068	0.125346	0.352865	0.184772	0.16883	0.0879395	0.515381	0.154479	0.251234
rna_expr_RPL5	-0.147193	0.274559	-0.131831	0.328307	-0.191774	0.152979	-0.171938	0.200936	0.171492	0.202124	0.159692	0.235398	0.206469	0.123334	0.202069	0.131712
rna_expr_EPAS1	-0.100765	0.455783	-0.131831	0.328307	0.0981272	0.467725	0.0653847	0.628936	0.117866	0.382551	0.139515	0.300645	-0.0380176	0.778888	0.0615889	0.649025
rna_expr_HMGXB4	-0.0965427	0.474977	-0.131831	0.328307	-0.198926	0.137954	-0.225214	0.0921095	0.0983357	0.466775	0.121028	0.369826	0.212319	0.112831	0.238277	0.0742776
rna_expr_CC2D2A	-0.107844	0.42458	-0.131831	0.328307	-0.0485374	0.719938	-0.0605414	0.654614	0.0814201	0.547114	0.0904478	0.503425	0.0754095	0.577178	0.130014	0.335079
rna_expr_RSPRY1	-0.117747	0.383035	-0.131831	0.328307	-0.110759	0.412095	-0.147721	0.272821	0.0549567	0.684721	0.0724907	0.592046	0.0319366	0.813561	0.03817	0.778023
plasma_lipid_fatty_acid_comp_DAG(FA20:5)	-0.247637	0.079766	-0.131696	0.356943	-0.0109637	0.939135	-0.038971	0.785997	0.22338	0.115098	0.111868	0.434478	0.0924108	0.518949	0.0720053	0.615579
tissue_protein_P18283_GPX2	-0.16184	0.266578	-0.131603	0.367393	-0.134241	0.357781	-0.0543701	0.710608	0.144416	0.322165	0.100742	0.490983	0.150412	0.302266	0.134316	0.35751
plasma_protein_P06396_GELS	-0.150111	0.293073	-0.131338	0.358263	-0.138946	0.330852	-0.119834	0.402259	0.222729	0.116189	0.211149	0.136923	0.21539	0.129031	0.215929	0.128052
plasma_lipid_fatty_acid_conc_TAG(FA18:3)	-0.22577	0.111161	-0.131338	0.358263	-0.111649	0.435385	-0.0194325	0.892337	0.235199	0.0966306	0.147045	0.303155	0.0984069	0.492074	0.0924565	0.518741
plasma_lipid_fatty_acid_comp_SM(FA24:0)	-0.139844	0.327706	-0.131338	0.358263	-0.168973	0.235883	-0.142505	0.318491	0.0339168	0.813218	0.0354354	0.805014	0.0923195	0.519364	0.0312888	0.82746
CNV_UGT1A1	-0.0155868	0.896605	-0.131041	0.272556	0.0502902	0.674834	-0.0945452	0.429543	-0.0139975	0.907098	0.127921	0.284235	-0.0550591	0.645973	0.129408	0.278628
tissue_protein_Q01995_TAGL	-0.0788646	0.590135	-0.130973	0.36971	-0.0530884	0.717142	-0.0968425	0.507999	0.0127236	0.930855	0.0286516	0.845061	0.00644626	0.964937	0.0281702	0.847633
pathology_NF34_0.05	-0.147928	0.218277	-0.130757	0.277085	-0.11344	0.346225	-0.0805238	0.504423	0.200339	0.0939045	0.196928	0.0997525	0.201263	0.0923668	0.186799	0.118803
pathology_NF12_0.05	-0.0583609	0.628782	-0.130757	0.277085	-0.0125601	0.917202	-0.0805238	0.504423	0.0700784	0.561426	0.168217	0.160834	0.0171655	0.887015	0.11084	0.35746
pathology_NF32_min	-0.072957	0.545417	-0.130757	0.277085	0.0393933	0.744297	0.0499247	0.679266	0.0435744	0.718235	0.123756	0.30384	-0.0116206	0.923376	0.0356072	0.768147
plasma_protein_P05452_TETN	-0.19943	0.160603	-0.129784	0.364028	-0.078686	0.583107	-0.0243391	0.865378	0.181959	0.201273	0.0603766	0.67385	0.0722715	0.614271	0.0287082	0.841499
tissue_protein_P36980_FHR2	-0.173516	0.233133	-0.129784	0.37411	-0.20071	0.16672	-0.216181	0.135724	0.192796	0.184435	0.122347	0.402325	0.186081	0.20049	0.18698	0.198285
rna_expr_HELZ	-0.118772	0.378877	-0.129597	0.336643	-0.111998	0.406852	-0.128348	0.341361	0.137575	0.307482	0.175064	0.192742	0.160831	0.232031	0.23566	0.0776102
rna_expr_JMJD1C	-0.186175	0.165561	-0.129597	0.336643	-0.13054	0.333109	-0.116239	0.389199	0.167659	0.212543	0.158797	0.238066	0.131928	0.327948	0.143587	0.286614
rna_expr_F11R	-0.0990077	0.46372	-0.129597	0.336643	-0.0826254	0.541177	-0.0944446	0.484672	0.0758311	0.575045	0.129907	0.335479	0.0645938	0.6331	0.0854329	0.527471
rna_expr_FNBP1L	-0.170993	0.203459	-0.129597	0.336643	-0.177771	0.185844	-0.140456	0.297364	0.192548	0.151298	0.129774	0.335977	0.219463	0.10095	0.141232	0.294674
rna_expr_NR2C2	-0.143365	0.287371	-0.129597	0.336643	-0.0480743	0.722502	-0.0339032	0.802305	0.0970244	0.472766	0.10158	0.45213	0.0385481	0.775882	0.0752934	0.577766
rna_expr_SVIL	-0.068791	0.611133	-0.129597	0.336643	0.0727954	0.590486	-0.0339032	0.802305	0.0100748	0.940708	0.0707348	0.601071	-0.0871615	0.519119	0.04288	0.751464
rna_expr_KAT7	-0.0675853	0.61741	-0.129597	0.336643	-0.0759082	0.574655	-0.070228	0.603688	0.0428187	0.751808	0.0601329	0.656799	0.0630136	0.641455	0.0690463	0.609807
rna_expr_KDM4B	-0.156703	0.244393	-0.129597	0.336643	-0.182882	0.173307	-0.133191	0.323299	0.0937475	0.487916	0.0187522	0.889884	0.109722	0.416512	0.00101394	0.994027
rna_expr_BICDL2	-0.039331	0.771452	-0.129597	0.336643	-0.0194091	0.886051	-0.0823363	0.542598	-0.0558779	0.67972	-0.0385977	0.775601	-0.0604532	0.655085	-0.0805594	0.551372
tissue_protein_Q01085_TIAR	-0.0567909	0.698322	-0.129519	0.375094	-0.114256	0.434384	-0.173619	0.232852	0.00084564	0.995399	0.0192366	0.895623	0.0838844	0.566615	0.136351	0.350207
pathology_NF58_0.1	-0.123185	0.306092	-0.129304	0.282504	7.15e-05	0.999528	0.00322095	0.978732	0.132807	0.269556	0.151167	0.208248	0.00376936	0.975112	0.0193316	0.87287
pathology_NF36_0.99	-0.0943885	0.433648	-0.129304	0.282504	-0.0956345	0.427575	-0.0805238	0.504423	0.0568375	0.637783	0.0575599	0.633508	0.0705972	0.558524	0.0620129	0.607427
pathology_NF58_75%	-0.171138	0.153583	-0.128525	0.285437	-0.0616021	0.609813	-0.0149095	0.901785	0.163402	0.173329	0.126281	0.294002	0.0592204	0.623728	0.00854465	0.943619
plasma_lipid_species_comp_LPE(18:2)	-0.0691185	0.629845	-0.128353	0.369386	-0.131638	0.357157	-0.200803	0.157684	0.1038	0.468535	0.158019	0.268087	0.102334	0.474875	0.115423	0.419926
plasma_lipid_fatty_acid_comp_LPE(FA18:2)	-0.0691198	0.629839	-0.128353	0.369386	-0.131641	0.357149	-0.200803	0.157684	0.103802	0.468529	0.158019	0.268087	0.102336	0.474866	0.115423	0.419926
tissue_protein_Q9HB40_RISC	-0.152299	0.296171	-0.128185	0.380072	-0.0489358	0.738449	-0.025566	0.861574	0.0548655	0.708087	-0.00915844	0.9502	-0.0253363	0.862806	-0.0691393	0.636893
tissue_protein_Q6P1A2_MBOA5	-0.0951633	0.515418	-0.12805	0.38058	-0.117137	0.42281	-0.140373	0.336039	-0.0121498	0.933966	0.0204867	0.888882	0.0128451	0.930196	0.0196427	0.893432
tissue_protein_P61201_CSN2	-0.157776	0.278934	-0.12789	0.381182	-0.161971	0.266185	-0.14539	0.318878	0.16154	0.267476	0.1563	0.283513	0.171688	0.23817	0.19233	0.185519
pathology_NF32_50%	-0.0804425	0.504855	-0.127851	0.287992	-0.0177017	0.88351	0.00483143	0.968103	0.0638567	0.596767	0.118779	0.323846	-0.0378176	0.754195	-0.0444879	0.712582
tissue_protein_P02794_FRIH	-0.156683	0.282319	-0.127779	0.381599	-0.0705134	0.630196	-0.0138346	0.924834	0.0400043	0.784922	-0.0384602	0.793037	0.0302138	0.836725	-0.0233982	0.873211
tissue_protein_P98095_FBLN2	-0.144196	0.322912	-0.127775	0.381611	-0.143836	0.324133	-0.179846	0.216261	0.155072	0.287359	0.0240564	0.869675	0.190835	0.189026	0.111087	0.447319
CNV_CTCF	-0.040161	0.737664	-0.127765	0.284828	-0.0630095	0.599014	-0.157575	0.186186	-0.0240103	0.841326	0.0219722	0.854642	-0.0428414	0.72085	-0.0479482	0.689183
CNV_CDH1	-0.040161	0.737664	-0.127765	0.284828	-0.0630095	0.599014	-0.157575	0.186186	-0.0240103	0.841326	0.0219722	0.854642	-0.0428414	0.72085	-0.0479482	0.689183
CNV_CBFB	-0.040161	0.737664	-0.127765	0.284828	-0.0630095	0.599014	-0.157575	0.186186	-0.0240103	0.841326	0.0219722	0.854642	-0.0428414	0.72085	-0.0479482	0.689183
CNV_HSD11B2	-0.040161	0.737664	-0.127765	0.284828	-0.0630095	0.599014	-0.157575	0.186186	-0.0240103	0.841326	0.0219722	0.854642	-0.0428414	0.72085	-0.0479482	0.689183
CNV_HAS3	-0.040161	0.737664	-0.127765	0.284828	-0.0630095	0.599014	-0.157575	0.186186	-0.0240103	0.841326	0.0219722	0.854642	-0.0428414	0.72085	-0.0479482	0.689183
CNV_NQO1	-0.040161	0.737664	-0.127765	0.284828	-0.0630095	0.599014	-0.157575	0.186186	-0.0240103	0.841326	0.0219722	0.854642	-0.0428414	0.72085	-0.0479482	0.689183
plasma_protein_P27797_CALR	-0.0630418	0.66031	-0.127749	0.371663	-0.205233	0.148527	-0.26072	0.0646232	0.104665	0.464816	0.189813	0.182173	0.246616	0.0810574	0.315724	0.0240147
plasma_lipid_species_comp_DAG(14:0/14:0)	-0.179701	0.207019	-0.127603	0.372215	0.0948004	0.508151	0.0118191	0.934396	0.207018	0.144952	0.21696	0.126196	-0.036662	0.798403	0.046232	0.747339
rna_expr_BBS9	-0.155608	0.247746	-0.127363	0.345111	0.047409	0.72619	0.0411681	0.761085	0.250587	0.0600954	0.270846	0.0415695	0.103583	0.443214	0.184538	0.16938
rna_expr_MAP3K20	-0.158191	0.239884	-0.127363	0.345111	-0.0766348	0.570989	-0.00968662	0.942989	0.17278	0.198704	0.256103	0.0544923	0.128582	0.340475	0.207237	0.121915
rna_expr_PDGFRA	-0.207955	0.120599	-0.127363	0.345111	-0.204854	0.126361	-0.0266382	0.844068	0.211312	0.114588	0.213231	0.111256	0.221242	0.0981473	0.197065	0.141753
rna_expr_CBFB	-0.116451	0.388331	-0.127363	0.345111	-0.206191	0.123852	-0.181624	0.176334	0.0614429	0.649803	0.156511	0.244977	0.14314	0.288133	0.154643	0.250727
rna_expr_APLP2	-0.185575	0.166953	-0.127363	0.345111	-0.215259	0.107818	-0.138034	0.305854	0.148167	0.271358	0.0898183	0.506412	0.163259	0.224964	0.0691771	0.609128
rna_expr_MYO10	-0.117866	0.382552	-0.127363	0.345111	-0.166716	0.215165	-0.167094	0.214111	0.134269	0.319362	0.0538711	0.690633	0.220186	0.0998033	0.156049	0.24639
tissue_protein_O60825_F262	-0.0436153	0.766033	-0.127357	0.383185	-0.0759396	0.604037	-0.183197	0.207681	0.0307214	0.834021	0.0771518	0.598258	0.00140857	0.992336	0.0335495	0.818987
clinical_Chemotherapy_Binary	-0.127204	0.280135	-0.127204	0.280135	-0.137895	0.241344	-0.137895	0.241344	0.190039	0.104854	0.20176	0.0847377	0.184766	0.115035	0.188769	0.10724
tissue_protein_Q6PI78_TMM65	-0.187568	0.196852	-0.126475	0.386515	-0.255178	0.076801	-0.145234	0.319403	0.147549	0.311667	0.077235	0.597862	0.20418	0.159357	0.109272	0.454823
tissue_protein_P56545_CTBP2	-0.137062	0.347676	-0.125972	0.388422	-0.227701	0.115601	-0.215782	0.136465	0.197711	0.173282	0.200266	0.16768	0.247912	0.0858861	0.186882	0.198524
plasma_lipid_species_conc_LPC(18:0)	-0.141444	0.322145	-0.125368	0.380715	-0.123017	0.389784	-0.090685	0.526818	0.186749	0.189463	0.110147	0.441626	0.189504	0.1829	0.113194	0.429016
plasma_lipid_fatty_acid_conc_LPC(FA18:0)	-0.141444	0.322145	-0.125368	0.380715	-0.123017	0.389784	-0.090685	0.526818	0.186749	0.189463	0.110147	0.441626	0.189504	0.1829	0.113194	0.429016
plasma_lipid_species_comp_PC(16:0/20:5)	-0.255739	0.070092	-0.125368	0.380715	0.0109925	0.938975	-0.0356263	0.803985	0.22058	0.119844	0.0682188	0.634319	0.0578651	0.686703	-0.0154625	0.914239
rna_expr_CTSS	-0.129561	0.33678	-0.125128	0.353709	-0.114739	0.39539	-0.0992879	0.46245	0.193345	0.14958	0.238477	0.0740267	0.172753	0.198776	0.224507	0.093163
rna_expr_SLC44A1	-0.214873	0.108465	-0.125128	0.353709	-0.233427	0.0805467	-0.111396	0.409393	0.221944	0.0970591	0.195341	0.145341	0.255362	0.0552195	0.208022	0.120476
rna_expr_DESI2	-0.185798	0.166436	-0.125128	0.353709	-0.122551	0.363786	-0.0484331	0.720515	0.19901	0.137784	0.164264	0.222085	0.161472	0.23015	0.135051	0.316528
rna_expr_ABLIM1	-0.133225	0.323173	-0.125128	0.353709	-0.0929143	0.491808	-0.0532764	0.693879	0.184843	0.168664	0.141337	0.294313	0.151697	0.259976	0.125533	0.352142
rna_expr_TRAK1	-0.219331	0.10116	-0.125128	0.353709	-0.188184	0.160964	-0.0460115	0.73396	0.18446	0.169564	0.095815	0.478328	0.158777	0.238127	0.0440575	0.744867
rna_expr_BRD1	-0.107257	0.427122	-0.125128	0.353709	0.0449395	0.739937	0.0532764	0.693879	0.133676	0.321524	0.0787525	0.560364	0.0428313	0.751737	0.0461181	0.733366
rna_expr_GOLGA3	-0.0645584	0.633287	-0.125128	0.353709	-0.0750849	0.578823	-0.0992879	0.46245	-0.0350735	0.795626	-0.0553289	0.682699	-0.0120251	0.929257	-0.0398054	0.768771
pindel_INDEL_L2HGDH	-0.125	0.295465	-0.125	0.295465	-0.115624	0.333453	-0.115624	0.333453	0.153992	0.196524	0.17119	0.150488	0.20244	0.0881195	0.179812	0.130686
pathology_NF34_0.01	-0.121662	0.312158	-0.124945	0.29918	-0.0938455	0.436309	-0.0869657	0.470819	0.169318	0.158071	0.187164	0.118071	0.181941	0.128875	0.186275	0.119858
plasma_protein_Q86VI3_IQGA3	-0.0973308	0.496843	-0.123789	0.38679	-0.193415	0.173862	-0.218261	0.123885	0.119745	0.40261	0.112396	0.4323	0.227546	0.108305	0.202275	0.154596
pathology_NF26_0.01	-0.114102	0.343399	-0.123492	0.304878	-0.0741797	0.538685	-0.0724714	0.548102	0.165701	0.167278	0.201306	0.0922965	0.148832	0.215444	0.175689	0.142776
pathology_NF16_0.99	-0.133034	0.268731	-0.123492	0.304878	-0.0448434	0.710387	-0.0289886	0.810348	0.130303	0.278769	0.125602	0.296625	0.0280484	0.81639	0.042158	0.72703
pathology_NF51_25%	-0.0941735	0.434701	-0.123492	0.304878	0.0107873	0.928856	0.00161048	0.989365	0.0827405	0.492721	0.109511	0.36329	-0.0650398	0.58997	-0.0398281	0.741573
tissue_protein_P00918_CAH2	-0.0875513	0.549714	-0.122987	0.399852	-0.145364	0.318965	-0.169474	0.244367	0.121496	0.405633	0.184583	0.204202	0.122224	0.402802	0.181567	0.211824
tissue_protein_Q9Y2H5_PKHA6	-0.153178	0.29336	-0.122945	0.400014	-0.0241575	0.869132	-0.00374966	0.9796	0.265658	0.0650509	0.281547	0.0500197	0.178871	0.218802	0.236284	0.102148
rna_expr_PIKFYVE	-0.127803	0.343432	-0.122894	0.362438	-0.0119101	0.929932	-0.00726497	0.957226	0.210663	0.115733	0.259516	0.0512437	0.0943434	0.485142	0.170473	0.204857
rna_expr_SLC12A2	-0.0942535	0.48556	-0.122894	0.362438	-0.139574	0.30044	-0.152564	0.257229	0.178067	0.185102	0.232547	0.0817282	0.227701	0.0884784	0.243477	0.0679921
rna_expr_KCTD9	-0.085509	0.527102	-0.122894	0.362438	0.0251787	0.852513	-0.0217949	0.872155	0.105366	0.435364	0.137991	0.306008	0.00697161	0.958952	0.066495	0.623109
rna_expr_PDS5B	-0.107035	0.428086	-0.122894	0.362438	-0.0931012	0.490934	-0.0896012	0.507444	0.0753565	0.577447	0.0980348	0.468146	0.129668	0.336374	0.209396	0.117991
rna_expr_CPSF6	-0.149636	0.266581	-0.122894	0.362438	-0.171528	0.202027	-0.133191	0.323299	0.0857656	0.525858	0.0740148	0.584261	0.13414	0.319832	0.110847	0.411721
rna_expr_ZMIZ1	-0.0860588	0.524439	-0.122894	0.362438	-0.0442163	0.743978	-0.0799146	0.554573	-0.00516945	0.969557	-0.0393597	0.77129	-0.0155924	0.908351	-0.0280633	0.835838
rna_expr_SEPT9	-0.130798	0.332145	-0.122894	0.362438	-0.0837257	0.535785	-0.0896012	0.507444	0.0332054	0.806295	-0.0759364	0.574513	-0.0242216	0.85806	-0.106104	0.432135
plasma_lipid_species_comp_DAG(18:2/18:3)	-0.137469	0.336069	-0.122439	0.392032	0.0647731	0.651572	-0.0162011	0.910159	0.184786	0.194241	0.210467	0.138225	0.0734688	0.608401	0.16525	0.246515
plasma_protein_Q16610_ECM1	-0.114746	0.422673	-0.122384	0.392248	-0.254449	0.0715669	-0.278533	0.0477972	0.175062	0.21918	0.206394	0.146195	0.191352	0.178589	0.154852	0.277917
plasma_lipid_species_comp_PC(18:0/18:2)	-0.142633	0.318053	-0.122384	0.392248	-0.133167	0.351551	-0.0939238	0.512099	0.211579	0.136107	0.204291	0.150442	0.201724	0.155746	0.188597	0.185042
plasma_lipid_fatty_acid_comp_PC(FA20:5)	-0.289736	0.0391795	-0.122384	0.392248	-0.00809981	0.955014	-0.0356263	0.803985	0.25835	0.0671815	0.0651553	0.649649	0.0923518	0.519217	-0.0146894	0.918512
CNV_AR	-0.0754174	0.528933	-0.122092	0.30693	0.00195775	0.986978	-0.00455536	0.969706	0.121525	0.309201	0.114104	0.339889	0.0836227	0.484947	0.06693	0.57643
pathology_NF58_25%	-0.131438	0.274567	-0.122039	0.310647	-0.00289839	0.980862	0.0112733	0.925659	0.135349	0.260414	0.142361	0.236293	0.00178669	0.988202	0.00866121	0.942851
tissue_protein_P03915_NU5M	-0.0770083	0.598941	-0.121972	0.403784	-0.0773899	0.597126	-0.0480215	0.743167	0.0102537	0.944253	0.0227576	0.876655	-0.00964382	0.947565	-0.101166	0.489153
tissue_protein_Q15052_ARHG6	-0.0669544	0.647603	-0.121972	0.403784	-0.104881	0.473255	-0.0880394	0.547483	-0.0246665	0.866399	-0.0350623	0.810971	0.0313521	0.830663	-0.0233916	0.873247
pathology_NF58_0.95	-0.119163	0.322274	-0.121647	0.312215	-0.0935647	0.437689	-0.0955155	0.428153	0.11961	0.320448	0.105955	0.379173	0.136374	0.256787	0.137537	0.252715
tissue_protein_Q8N3V7_SYNPO	-0.102473	0.483528	-0.121336	0.406257	-0.0580028	0.6922	-0.0847552	0.56258	0.0896807	0.540011	0.113224	0.438576	0.149696	0.304598	0.202694	0.162481
tissue_protein_P81605_DCD	-0.00212574	0.988434	-0.121295	0.406414	0.134074	0.358384	0.0356141	0.808052	0.0240052	0.86995	0.182166	0.210293	-0.119597	0.413064	0.00733103	0.960128
tissue_protein_Q9UKK3_PARP4	-0.0744019	0.611402	-0.120704	0.408725	-0.0669963	0.647397	-0.0883513	0.546059	0.0381142	0.794859	0.0847018	0.562827	0.0887253	0.544355	0.115292	0.430202
rna_expr_SETD7	-0.0684354	0.612981	-0.120659	0.371296	-0.095803	0.478383	-0.0992879	0.46245	0.0483562	0.720941	0.241095	0.0708166	0.0755299	0.576569	0.223296	0.0949873
rna_expr_ATP6V0A2	-0.0994832	0.461566	-0.120659	0.371296	-0.0553783	0.682431	-0.0653847	0.628936	0.115535	0.392097	0.214027	0.109898	0.0667262	0.621899	0.159974	0.23456
rna_expr_EPC2	-0.108103	0.423463	-0.120659	0.371296	-0.0787766	0.560243	-0.0605414	0.654614	0.113873	0.398993	0.170956	0.203558	0.103452	0.443795	0.178389	0.184296
rna_expr_BPTF	-0.106844	0.428913	-0.120659	0.371296	-0.0130435	0.923283	-0.0363248	0.7885	0.111072	0.410767	0.12116	0.369299	0.0639464	0.636518	0.135214	0.315936
rna_expr_DOCK5	-0.097123	0.472314	-0.120659	0.371296	0.0245577	0.856111	-0.0217949	0.872155	0.0438909	0.745799	0.0415132	0.759143	-0.0777724	0.56527	-0.0220451	0.8707
rna_expr_PRICKLE2	-0.226843	0.0897185	-0.120659	0.371296	-0.0680927	0.614765	0.111396	0.409393	0.161837	0.229084	0.0327666	0.808806	0.06386	0.636975	-0.0655792	0.627914
rna_expr_ITGB5	-0.079603	0.556123	-0.120659	0.371296	-0.0462515	0.732624	-0.0799146	0.554573	0.00671073	0.960487	-0.0202762	0.880997	-0.0320758	0.812763	-0.0883439	0.513444
rna_expr_CDK6	-0.0910643	0.500508	-0.120659	0.371296	0.0258749	0.848483	-0.0847579	0.53075	-0.0104054	0.938766	-0.0955831	0.479398	-0.0833478	0.537634	-0.103422	0.443927
pathology_NF40_75%	-0.0665621	0.581278	-0.120587	0.316486	0.0188127	0.876255	0.0289886	0.810348	0.0536121	0.65701	0.0985667	0.413477	-0.078722	0.514038	-0.0784574	0.515458
tissue_protein_Q9UEU0_VTI1B	-0.102569	0.483114	-0.120079	0.41117	-0.19415	0.181311	-0.218654	0.131197	-0.00351281	0.980889	-0.0226986	0.876972	0.139411	0.339396	0.116225	0.426455
CNV_IRS2	-0.152053	0.202289	-0.119939	0.315603	-0.114391	0.338668	-0.105155	0.379351	0.0972713	0.416299	0.0626682	0.600999	0.109347	0.360536	0.143291	0.229832
plasma_protein_P09871_C1S	-0.153082	0.283515	-0.119399	0.403983	-0.0586023	0.682921	-0.0453425	0.752044	0.108756	0.447447	-0.00233188	0.987043	0.0400352	0.780297	-0.000773124	0.995704
pathology_NF36_0.9	-0.0689175	0.567944	-0.119134	0.322394	-0.0851159	0.480343	-0.0966285	0.422766	0.0230956	0.848386	0.051951	0.667001	0.0335832	0.780987	0.0602233	0.617852
tissue_protein_Q5VZ46_K1614	-0.169807	0.24343	-0.119004	0.415404	-0.268432	0.062195	-0.239285	0.0977407	0.137057	0.347694	0.109676	0.453148	0.240426	0.0961037	0.226734	0.117198
tissue_protein_Q13526_PIN1	-0.0638241	0.663069	-0.118512	0.417346	-0.112872	0.440009	-0.169557	0.244133	0.180628	0.214236	0.25965	0.0715972	0.150657	0.301471	0.245296	0.0893549
rna_expr_PRKACB	-0.0840863	0.534023	-0.118425	0.380284	-0.0197068	0.884316	-0.0242166	0.85809	0.166644	0.215365	0.251829	0.0587946	0.133865	0.320833	0.249332	0.0614327
rna_expr_CHMP3	-0.0974141	0.470981	-0.118425	0.380284	-0.129067	0.338641	-0.150143	0.264948	0.146613	0.276473	0.201205	0.133406	0.199907	0.135981	0.264672	0.0466356
rna_expr_AC241952.1	-0.0989776	0.463857	-0.118425	0.380284	0.051118	0.705706	0.0653847	0.628936	0.152534	0.257323	0.185534	0.167049	0.0560572	0.678748	0.150227	0.264676
rna_expr_ARHGAP26	-0.0688337	0.610911	-0.118425	0.380284	0.00968485	0.942999	-0.0145299	0.914572	0.191708	0.153122	0.17682	0.188246	0.15505	0.249465	0.15376	0.253476
rna_expr_UBAP2L	-0.0793554	0.557356	-0.118425	0.380284	-0.117171	0.385383	-0.111396	0.409393	0.0534111	0.693143	0.114368	0.39693	0.10977	0.416308	0.182183	0.174985
rna_expr_LMNA	-0.0819876	0.544315	-0.118425	0.380284	-0.0944793	0.484511	-0.0217949	0.872155	0.0320152	0.81311	0.0962126	0.476496	0.0521869	0.69984	0.0341797	0.800726
rna_expr_CLCN6	-0.0379104	0.779495	-0.118425	0.380284	0.0355774	0.792754	-0.0314815	0.816171	0.0102053	0.939942	0.0800115	0.554091	-0.0507599	0.707675	0.0570098	0.673593
rna_expr_SHROOM3	-0.102478	0.448121	-0.118425	0.380284	-0.0651636	0.630099	-0.0556981	0.680695	0.118623	0.37948	0.0683825	0.613256	0.0825075	0.541756	-0.00941986	0.944556
rna_expr_MECOM	-0.107018	0.428159	-0.118425	0.380284	-0.0714767	0.597251	-0.070228	0.603688	0.0959913	0.477515	0.0668916	0.621033	0.124579	0.355841	0.129752	0.336061
rna_expr_FSTL1	-0.215407	0.107569	-0.118425	0.380284	-0.217006	0.104921	-0.0217949	0.872155	0.171283	0.202681	0.0601329	0.656799	0.18036	0.179413	-0.00716302	0.957826
rna_expr_WASH3P	-0.129116	0.338456	-0.118425	0.380284	-0.0452757	0.738061	-0.0508548	0.707153	0.0315618	0.815711	-0.0709336	0.600047	-9.22e-05	0.999457	-0.0683267	0.613547
tissue_protein_P17813_EGLN	-0.037838	0.796313	-0.118253	0.418375	0.00460583	0.974944	-0.0761274	0.60314	0.0196231	0.893538	0.0321776	0.826272	0.0600247	0.682029	0.141381	0.332546
CNV_CUL4A	-0.11959	0.317024	-0.118202	0.322714	-0.105143	0.379404	-0.122647	0.304722	0.0281705	0.814288	0.017858	0.881641	0.055891	0.640989	0.09592	0.422834
plasma_protein_Q14624_ITIH4	-0.0997534	0.48614	-0.117922	0.409862	0.0375653	0.793544	0.0178156	0.901249	0.0647396	0.651741	-0.016897	0.906317	-0.0252668	0.860297	-0.0397076	0.782051
CNV_POU2F2	-0.188586	0.112633	-0.11789	0.324	-0.235442	0.0464907	-0.176658	0.137687	0.245126	0.037955	0.211102	0.0750716	0.225052	0.0573456	0.148872	0.212003
CNV_CD79A	-0.188586	0.112633	-0.11789	0.324	-0.235442	0.0464907	-0.176658	0.137687	0.245126	0.037955	0.211102	0.0750716	0.225052	0.0573456	0.148872	0.212003
CNV_CIC	-0.188586	0.112633	-0.11789	0.324	-0.235442	0.0464907	-0.176658	0.137687	0.245126	0.037955	0.211102	0.0750716	0.225052	0.0573456	0.148872	0.212003
CNV_ERCC1	-0.201802	0.0891464	-0.11789	0.324	-0.247706	0.0359152	-0.176658	0.137687	0.246346	0.0369791	0.209412	0.0774873	0.237822	0.0442589	0.148764	0.212337
CNV_ARHGAP35	-0.201802	0.0891464	-0.11789	0.324	-0.247706	0.0359152	-0.176658	0.137687	0.246346	0.0369791	0.209412	0.0774873	0.237822	0.0442589	0.148764	0.212337
CNV_ERCC2	-0.201802	0.0891464	-0.11789	0.324	-0.247706	0.0359152	-0.176658	0.137687	0.246346	0.0369791	0.209412	0.0774873	0.237822	0.0442589	0.148764	0.212337
plasma_protein_P02775_CXCL7	-0.169458	0.234522	-0.117621	0.411065	-0.130543	0.361206	-0.0886263	0.536281	0.207752	0.1435	0.0908608	0.526014	0.0970922	0.497904	0.0398729	0.781165
CNV_FGF14	-0.150261	0.207721	-0.116463	0.329935	-0.157074	0.187609	-0.116731	0.328813	0.0933892	0.435231	0.0588914	0.62315	0.118837	0.320103	0.139798	0.241508
plasma_protein_P04196_HRG	-0.172835	0.225189	-0.116419	0.415899	-0.0673111	0.638846	-0.0226723	0.874521	0.149299	0.295722	0.00695022	0.961394	0.0479976	0.738027	-0.0901867	0.529101
plasma_lipid_fatty_acid_comp_DAG(FA16:0)	-0.0839086	0.558275	-0.116414	0.41592	-0.121523	0.395609	-0.187848	0.186825	0.0546189	0.703447	0.00507526	0.971804	0.065815	0.646335	0.0299244	0.834876
pathology_NF45_std	-0.137142	0.254092	-0.116228	0.334421	-0.138103	0.250747	-0.0821342	0.495908	0.110281	0.359904	0.0732068	0.544039	0.12021	0.318008	0.0720417	0.550483
rna_expr_UBR3	-0.100856	0.455374	-0.11619	0.389401	0.0267241	0.843571	0.00484331	0.971477	0.210033	0.11685	0.276777	0.0371391	0.127486	0.344638	0.253322	0.0572614
rna_expr_NCOA1	-0.108702	0.420885	-0.11619	0.389401	-0.0318476	0.814072	-0.0363248	0.7885	0.180829	0.178266	0.241492	0.0703389	0.130186	0.334433	0.22974	0.0855873
rna_expr_WWP1	-0.170434	0.204962	-0.11619	0.389401	-0.0666897	0.62209	-0.0193732	0.88626	0.249436	0.0613213	0.218566	0.102387	0.18143	0.176805	0.162165	0.228128
rna_expr_FAM185A	-0.112348	0.405376	-0.11619	0.389401	0.0377952	0.780149	0.0145299	0.914572	0.169038	0.208752	0.205876	0.124439	0.0458869	0.734654	0.117487	0.384097
rna_expr_REV3L	-0.0894856	0.507995	-0.11619	0.389401	0.0696807	0.606518	0.0799146	0.554573	0.108312	0.422563	0.195573	0.144855	-0.00615286	0.963769	0.127626	0.344106
rna_expr_MT-ND5	0.0483743	0.72084	-0.11619	0.389401	0.064662	0.632741	0.0653847	0.628936	-0.00652413	0.961584	0.189178	0.158721	-0.0652949	0.629408	0.100969	0.454868
rna_expr_WWOX	-0.10038	0.457516	-0.11619	0.389401	0.0301311	0.823928	0.00484331	0.971477	0.0754429	0.577009	0.0915742	0.498102	-0.0073703	0.956607	0.0629953	0.641552
rna_expr_NEK6	-0.0639825	0.636327	-0.11619	0.389401	-0.0632956	0.639961	-0.162251	0.22788	0.0406357	0.764086	0.0588407	0.663727	0.0507541	0.707707	0.0842554	0.533198
CNV_AXL	-0.116627	0.32925	-0.115533	0.333839	-0.162032	0.173885	-0.174041	0.143708	0.213481	0.0717719	0.210312	0.0761939	0.15082	0.206013	0.14688	0.218251
pathology_NF10_min	-0.0756987	0.530379	-0.114775	0.340539	-0.162023	0.177036	-0.167489	0.162677	0.110342	0.359636	0.150124	0.211441	0.193474	0.105961	0.186596	0.11921
pathology_NF33_0.05	-0.115673	0.336748	-0.114775	0.340539	0.0103124	0.93198	0.0225467	0.851948	0.107066	0.374164	0.115103	0.339153	-0.0434512	0.718999	-0.0140133	0.907662
tissue_protein_Q9Y3B8_ORN	-0.0267056	0.855468	-0.114147	0.434826	0.0793217	0.587975	0.00537337	0.97077	-0.0221192	0.88009	0.0119503	0.935048	-0.0355967	0.808144	0.00504881	0.972535
rna_expr_GNS	-0.198425	0.138968	-0.113956	0.398646	-0.289608	0.0288806	-0.191311	0.153992	0.235273	0.0781131	0.229134	0.0864382	0.303968	0.0215192	0.234417	0.0792341
rna_expr_ARHGEF12	-0.143053	0.288432	-0.113956	0.398646	-0.109012	0.419554	-0.116239	0.389199	0.183648	0.171482	0.170426	0.204984	0.129907	0.33548	0.12949	0.337044
rna_expr_TIAM2	-0.134242	0.31946	-0.113956	0.398646	0.0052151	0.969288	-0.00968662	0.942989	0.158753	0.238199	0.158035	0.240355	0.0812689	0.547861	0.146139	0.278048
rna_expr_SLC40A1	-0.287644	0.0300344	-0.113956	0.398646	-0.306729	0.0203032	-0.121083	0.369607	0.2981	0.0243083	0.153032	0.255755	0.323061	0.0142406	0.188757	0.159668
plasma_protein_P19827_ITIH1	-0.0738401	0.606585	-0.113429	0.428056	0.00680475	0.962201	-0.0485813	0.734957	-0.0176116	0.902374	-0.0730654	0.610375	-0.114591	0.423307	-0.163038	0.252985
tissue_protein_P08217_CEL2A	-0.109164	0.455272	-0.113403	0.437844	-0.225011	0.120084	-0.247294	0.0866956	0.0495043	0.73552	0.115716	0.428496	0.216746	0.134679	0.235932	0.102676
CNV_RHOA	-0.105018	0.379974	-0.113225	0.343647	-0.0400583	0.738311	-0.0640965	0.592713	0.129849	0.276977	0.11887	0.31997	0.0591304	0.621738	0.0675283	0.573018
CNV_BAP1	-0.105018	0.379974	-0.113225	0.343647	-0.0400583	0.738311	-0.0640965	0.592713	0.129849	0.276977	0.11887	0.31997	0.0591304	0.621738	0.0675283	0.573018
CNV_PBRM1	-0.103202	0.388313	-0.113225	0.343647	-0.0377686	0.752776	-0.0640965	0.592713	0.126929	0.288016	0.117352	0.326232	0.0540738	0.651895	0.0651498	0.586636
rna_expr_SYCN	-0.0687285	0.611457	-0.112993	0.402671	-0.0801766	0.553272	-0.14186	0.292512	0.0062621	0.963126	0.0192754	0.886831	0.0313247	0.817071	0.0896926	0.50701
CNV_ERCC5	-0.138369	0.246399	-0.112986	0.344673	-0.147405	0.216591	-0.114802	0.336925	0.0823518	0.49163	0.0565209	0.637227	0.111922	0.349266	0.140334	0.23969
pathology_NF13_min	-0.139058	0.247454	-0.111869	0.352984	-0.161489	0.178488	-0.115954	0.335569	0.12692	0.291546	0.10108	0.401608	0.155757	0.194607	0.146954	0.221358
CNV_SMARCB1	-0.0999269	0.403627	-0.111791	0.349832	-0.0941169	0.431645	-0.126521	0.289582	0.0784154	0.512634	0.0235007	0.844652	0.0943916	0.430296	0.0852858	0.476274
rna_expr_RB1	-0.141502	0.293746	-0.111722	0.408018	-0.041557	0.758897	-0.077493	0.566672	0.211456	0.114336	0.228107	0.0878968	0.172368	0.199793	0.255383	0.0551989
rna_expr_PAG1	-0.149885	0.265777	-0.111722	0.408018	-0.149302	0.267662	-0.0605414	0.654614	0.194795	0.14649	0.21184	0.113664	0.169978	0.206195	0.118599	0.37958
rna_expr_LBR	-0.205072	0.125949	-0.111722	0.408018	-0.170909	0.203686	-0.0435898	0.747485	0.24286	0.068715	0.205147	0.125807	0.240126	0.0719919	0.201022	0.133766
rna_expr_SEC24B	-0.116026	0.390078	-0.111722	0.408018	-0.109688	0.416657	-0.104131	0.440793	0.147177	0.27461	0.199051	0.1377	0.12827	0.341656	0.161642	0.229653
rna_expr_DCUN1D3	-0.0781109	0.563573	-0.111722	0.408018	0.0655004	0.628328	0.0678064	0.616257	0.0753225	0.577619	0.142629	0.289876	-0.0271623	0.841039	0.0669202	0.620884
tissue_protein_Q86UP6_CUZD1	-0.100798	0.49074	-0.111398	0.446043	-0.226562	0.117484	-0.267827	0.0628094	0.0300372	0.837667	0.00201205	0.989053	0.106163	0.467832	0.0923094	0.528149
tissue_protein_Q96EY5_MB12A	-0.167686	0.249454	-0.111212	0.446806	-0.196316	0.176397	-0.16702	0.251367	0.110586	0.449386	0.0327563	0.823197	0.0916721	0.531013	-0.0348053	0.812331
tissue_protein_Q9UKD2_MRT4	-0.132869	0.36276	-0.110824	0.448404	-0.087563	0.549661	-0.0862422	0.55572	0.0873528	0.550623	0.099455	0.496567	0.0688457	0.638328	0.141186	0.333219
plasma_lipid_fatty_acid_comp_LPE(FA20:4)	-0.132404	0.354341	-0.110446	0.440378	-0.213423	0.132648	-0.207285	0.144423	0.0715541	0.6178	0.0171923	0.904687	0.102148	0.475682	0.0243767	0.865172
plasma_lipid_species_conc_FFA(20:3)	-0.0873317	0.542274	-0.110444	0.440389	-0.0824069	0.565364	-0.0971625	0.497591	0.181803	0.201666	0.251797	0.0746757	0.117286	0.412412	0.186141	0.190934
plasma_lipid_fatty_acid_conc_FFA(FA20:3)	-0.0873317	0.542274	-0.110444	0.440389	-0.0824069	0.565364	-0.0971625	0.497591	0.181803	0.201666	0.251797	0.0746757	0.117286	0.412412	0.186141	0.190934
plasma_lipid_fatty_acid_comp_PC(FA22:6)	-0.0698688	0.626124	-0.110444	0.440389	-0.088065	0.538876	-0.145744	0.307502	0.0597517	0.67704	0.113896	0.426142	0.121538	0.39555	0.15176	0.287744
plasma_lipid_species_comp_LPE(20:4)	-0.132404	0.354342	-0.110444	0.440389	-0.213423	0.132648	-0.20728	0.144432	0.0715543	0.617799	0.0171004	0.905194	0.102148	0.47568	0.0249219	0.862186
tissue_protein_P07711_CATL1	-0.0503271	0.731288	-0.110305	0.450545	-0.057985	0.692289	-0.0986574	0.500043	0.0555331	0.704696	0.146612	0.314785	0.14392	0.323849	0.200393	0.167406
rna_expr_MGP	-0.14734	0.274074	-0.109487	0.417516	0.00585546	0.965519	0.0653847	0.628936	0.221082	0.0983965	0.272602	0.0402146	0.103975	0.441481	0.211391	0.11445
rna_expr_PHF3	-0.10107	0.454415	-0.109487	0.417516	-0.114258	0.397388	-0.0968662	0.473491	0.144085	0.28493	0.246296	0.064767	0.163595	0.224	0.257542	0.0531031
rna_expr_NDUFS1	-0.171228	0.202828	-0.109487	0.417516	-0.199117	0.137567	-0.104131	0.440793	0.28381	0.0323989	0.220421	0.0994334	0.307661	0.0199061	0.196182	0.143582
rna_expr_SSH2	-0.091534	0.498292	-0.109487	0.417516	-0.0223448	0.868958	-0.0363248	0.7885	0.0997108	0.460536	0.132723	0.325017	0.0422756	0.754857	0.103422	0.443927
rna_expr_ZDHHC3	-0.0223643	0.868844	-0.109487	0.417516	0.0136614	0.919661	-0.0484331	0.720515	-0.00619313	0.963532	0.0718613	0.595274	-0.0766363	0.570981	-0.00879841	0.948209
rna_expr_TGFBRAP1	-0.069427	0.607832	-0.109487	0.417516	0.0133499	0.921487	-0.0266382	0.844068	0.0569993	0.67365	0.0629159	0.641973	0.00713765	0.957975	0.0482114	0.721742
rna_expr_CELA3A	-0.0173387	0.898138	-0.109487	0.417516	-0.0757299	0.575557	-0.179202	0.182269	-0.0385394	0.775931	0.0305468	0.821538	0.00841301	0.950475	0.118631	0.379448
rna_expr_EVC	-0.0757297	0.575558	-0.109487	0.417516	-0.00663395	0.960938	-0.00726497	0.957226	0.00296096	0.98256	0.0126892	0.925361	-0.0331737	0.806476	-0.0150129	0.911743
rna_expr_TNKS	-0.0525515	0.697843	-0.109487	0.417516	0.0516987	0.702517	0.0290599	0.830093	-0.03021	0.823475	-0.0103369	0.939169	-0.0970662	0.472574	-0.0498795	0.712524
rna_expr_RPTOR	-0.0830154	0.539263	-0.109487	0.417516	-0.0661145	0.625104	-0.0992879	0.46245	-0.0123113	0.927578	-0.0195473	0.885245	-0.0604825	0.654929	-0.0661025	0.625166
pathology_NF18_0.1	-0.108595	0.36734	-0.108964	0.365706	0.000381101	0.997483	0.00966285	0.936255	0.101092	0.401555	0.103577	0.390021	-0.040956	0.734521	-0.0149587	0.901462
pathology_NF30_0.99	-0.115335	0.338171	-0.108964	0.365706	-0.0949478	0.430916	-0.0547562	0.650164	0.085	0.480943	0.0487874	0.686188	0.0940497	0.435308	0.0325682	0.787449
tissue_protein_Q9H3R0_KDM4C	-0.115965	0.427499	-0.108803	0.456771	-0.0548286	0.708275	-0.0699448	0.632964	0.175039	0.228992	0.173085	0.234314	0.0925195	0.527207	0.138695	0.341908
CNV_KRAS	-0.139149	0.243723	-0.108459	0.364471	-0.144958	0.224399	-0.0837489	0.484286	0.124763	0.296389	0.080059	0.503809	0.127605	0.285434	0.00226114	0.98496
tissue_protein_A0A0C4DH35_HV335	-0.0979096	0.503314	-0.107946	0.460348	-0.128231	0.379903	-0.149744	0.304443	0.0832786	0.56943	0.0867871	0.553216	0.199184	0.170036	0.263824	0.066997
CNV_JAK2	0.0350308	0.770185	-0.107616	0.368234	0.128503	0.282032	-0.0117643	0.921869	-0.0187225	0.875955	0.202049	0.0887471	-0.0259178	0.828904	0.20555	0.083242
pathology_NF33_0.1	-0.107615	0.371704	-0.107511	0.372171	0.00549567	0.96372	0.0128838	0.915076	0.10342	0.390743	0.106211	0.378016	-0.0343234	0.776285	-0.00226238	0.985061
pathology_NF38_0.95	-0.120098	0.318465	-0.107511	0.372171	-0.0870007	0.47064	-0.0112733	0.925659	0.0974074	0.419018	0.0809362	0.502235	0.068142	0.572319	-0.00268447	0.982274
pathology_NF30_max	-0.11004	0.36096	-0.107511	0.372171	-0.0512627	0.671158	-0.0177152	0.883422	0.0871497	0.469877	0.0256335	0.831957	0.106054	0.378725	0.00965733	0.936292
plasma_protein_P08519_APOA	-0.105741	0.460215	-0.107507	0.452711	0.0408472	0.775955	0.0356424	0.803898	0.0607466	0.671964	0.0284526	0.842893	-0.0818272	0.568112	-0.108423	0.448849
rna_expr_CCDC66	-0.0955583	0.479513	-0.107253	0.42714	-0.00344827	0.97969	0	1	0.137602	0.307386	0.18994	0.157019	0.0877961	0.516069	0.1708	0.203976
rna_expr_CCNI	-0.0909233	0.501174	-0.107253	0.42714	-0.136425	0.311583	-0.147721	0.272821	0.0978785	0.468859	0.151972	0.259103	0.110856	0.411682	0.109179	0.418837
rna_expr_CTIF	-0.112318	0.405503	-0.107253	0.42714	0.0280782	0.835752	-0.0435898	0.747485	0.0894152	0.50833	0.124506	0.356124	-0.0157416	0.907478	0.114739	0.395391
rna_expr_GAB2	-0.124857	0.354761	-0.107253	0.42714	-0.179792	0.180811	-0.164673	0.220921	0.0742067	0.583285	0.0870353	0.519726	0.105289	0.435702	0.0591685	0.661967
rna_expr_GOLGA8N	-0.151276	0.261317	-0.107253	0.42714	-0.190335	0.156144	-0.104131	0.440793	0.117397	0.384461	0.079117	0.558545	0.170219	0.205544	0.123472	0.360166
rna_expr_FAM193A	-0.025721	0.849373	-0.107253	0.42714	-0.050072	0.711463	-0.0968662	0.473491	-0.0341897	0.800669	0.0733522	0.58764	0.00656601	0.961338	0.121935	0.366223
rna_expr_SCTR	-0.111056	0.410835	-0.107253	0.42714	-0.221773	0.0973226	-0.205841	0.124505	0.12852	0.340707	0.0655664	0.627981	0.234931	0.0785594	0.133252	0.323076
rna_expr_FOSL2	-0.107141	0.427624	-0.107253	0.42714	-0.14626	0.277643	-0.0678064	0.616257	0.0619273	0.647224	0.0190172	0.888337	0.0941354	0.486109	-0.0500757	0.711442
rna_expr_AMOTL1	-0.0129951	0.923567	-0.107253	0.42714	0.103801	0.442252	0.0484331	0.720515	-0.0710776	0.599305	0.0186197	0.890657	-0.175844	0.190738	-0.0555052	0.681742
tissue_protein_Q9UJ72_ANX10	-0.119075	0.415124	-0.106192	0.467708	-0.084299	0.564692	-0.0731658	0.61735	0.0655994	0.65428	-0.0176813	0.904021	0.100648	0.491392	0.0582018	0.691196
plasma_lipid_species_comp_LCER(24:1)	-0.0807823	0.57308	-0.106168	0.458393	-0.10464	0.464926	-0.126552	0.376199	0.0717825	0.616675	0.0377934	0.792318	0.0876753	0.54068	0.134712	0.345943
plasma_lipid_fatty_acid_comp_LCER(FA24:1)	-0.0807823	0.57308	-0.106168	0.458393	-0.10464	0.464926	-0.126552	0.376199	0.0717825	0.616675	0.0377934	0.792318	0.0876753	0.54068	0.134712	0.345943
pathology_NF45_max	0.0116701	0.923051	-0.106058	0.378705	-0.022467	0.852465	-0.0966285	0.422766	0.0208899	0.862718	0.0818596	0.497354	0.0761969	0.527668	0.109709	0.362418
CNV_UGT1A9	-0.0117986	0.921642	-0.10569	0.376918	0.0531084	0.657718	-0.0762546	0.524356	-0.0192024	0.872802	0.0901443	0.451421	-0.0586558	0.624543	0.105169	0.379286
tissue_protein_P36955_PEDF	-0.131313	0.368458	-0.105417	0.470981	-0.153526	0.292251	-0.15564	0.285576	0.0926132	0.526787	-0.0228696	0.876053	0.141138	0.333387	0.0713234	0.626261
tissue_protein_P30047_GFRP	-0.198916	0.170623	-0.105403	0.471041	-0.19786	0.172952	-0.0957139	0.512979	0.129576	0.374882	0.122423	0.402031	0.17575	0.227079	0.11663	0.424833
rna_expr_XRCC5	-0.174886	0.193203	-0.105018	0.436889	-0.0607143	0.65369	-0.0193732	0.88626	0.249992	0.060726	0.251531	0.0591047	0.159323	0.236495	0.204489	0.127052
rna_expr_SESTD1	-0.199463	0.136872	-0.105018	0.436889	-0.265277	0.0461178	-0.169516	0.20745	0.231804	0.0827356	0.250703	0.059973	0.287456	0.030147	0.264737	0.0465793
rna_expr_NKTR	-0.0683961	0.613185	-0.105018	0.436889	0.0389704	0.773492	0.0193732	0.88626	0.13599	0.313141	0.231851	0.0826717	0.0536027	0.692097	0.170702	0.20424
rna_expr_LRRK2	-0.0579029	0.668774	-0.105018	0.436889	0.0175984	0.89662	-0.0339032	0.802305	0.143621	0.2865	0.23046	0.0845844	0.0728057	0.590433	0.184701	0.168996
rna_expr_RMND5A	-0.0984448	0.466278	-0.105018	0.436889	-0.146639	0.276387	-0.118661	0.379328	0.217427	0.104232	0.229134	0.0864382	0.276856	0.0370824	0.240828	0.0711387
rna_expr_ADD3	-0.0958743	0.478054	-0.105018	0.436889	-0.0419402	0.756741	-0.0266382	0.844068	0.230576	0.0844225	0.210217	0.116524	0.203255	0.129413	0.163179	0.225194
rna_expr_STX12	-0.155582	0.247824	-0.105018	0.436889	-0.191186	0.154266	-0.130769	0.332253	0.169861	0.206513	0.181989	0.175452	0.205529	0.125089	0.217474	0.104155
rna_expr_SLC39A10	-0.167381	0.213313	-0.105018	0.436889	-0.185951	0.16608	-0.108974	0.419713	0.160069	0.234279	0.156577	0.244775	0.154955	0.249759	0.117879	0.382499
rna_expr_RUFY2	-0.0960071	0.477442	-0.105018	0.436889	-0.089144	0.509622	-0.121083	0.369607	0.0865478	0.522076	0.130304	0.33399	0.0959301	0.477797	0.166156	0.216732
rna_expr_FOXP1	-0.107606	0.425611	-0.105018	0.436889	-0.0474674	0.725867	-0.0314815	0.816171	0.070299	0.603321	0.105092	0.436566	0.05118	0.705365	0.10509	0.436572
pathology_NF40_0.1	-0.0803889	0.505139	-0.104605	0.385307	0.019936	0.86893	0.0161048	0.893955	0.0667119	0.580426	0.0871949	0.469646	-0.0737668	0.540954	-0.0469191	0.697613
plasma_lipid_species_conc_PC(18:0/20:5)	-0.285649	0.0421618	-0.104474	0.465638	0.0131601	0.926971	-0.0194325	0.892337	0.282554	0.0445415	0.0985332	0.491516	0.102974	0.472099	0.039111	0.785247
plasma_lipid_fatty_acid_conc_TAG(FA15:0)	-0.244439	0.083863	-0.104474	0.465638	-0.174089	0.221792	-0.038865	0.786565	0.237606	0.0931679	0.0613146	0.669073	0.142714	0.317776	0.0610768	0.670283
plasma_lipid_fatty_acid_conc_TAG(FA14:1)	-0.271298	0.0541408	-0.104474	0.465638	-0.216385	0.127228	-0.038865	0.786565	0.262584	0.0626666	0.0423853	0.767749	0.172231	0.226839	-0.000227389	0.998736
plasma_protein_P03952_KLKB1	-0.128931	0.367219	-0.104474	0.465638	-0.106209	0.458218	-0.0842075	0.556869	0.0792092	0.580597	-0.0057611	0.967995	0.0540947	0.706164	-0.0375647	0.793547
CNV_PLCG2	-0.0189969	0.874152	-0.104167	0.383868	-0.0472777	0.693312	-0.142018	0.234041	-0.0408423	0.733378	0.0131379	0.91278	-0.0510795	0.670023	-0.0378489	0.752267
CNV_PHLPP2	-0.0189969	0.874152	-0.104167	0.383868	-0.0472777	0.693312	-0.142018	0.234041	-0.0408423	0.733378	0.0131379	0.91278	-0.0510795	0.670023	-0.0378489	0.752267
CNV_CYLD	-0.0189969	0.874152	-0.104167	0.383868	-0.0472777	0.693312	-0.142018	0.234041	-0.0408423	0.733378	0.0131379	0.91278	-0.0510795	0.670023	-0.0378489	0.752267
CNV_FANCA	-0.0192361	0.87258	-0.104167	0.383868	-0.0475183	0.69183	-0.142018	0.234041	-0.0405264	0.735364	0.0131379	0.91278	-0.0508626	0.671343	-0.0378489	0.752267
CNV_ZFHX3	-0.0189969	0.874152	-0.104167	0.383868	-0.0472777	0.693312	-0.142018	0.234041	-0.0408423	0.733378	0.0131379	0.91278	-0.0510795	0.670023	-0.0378489	0.752267
CNV_MAF	-0.0189969	0.874152	-0.104167	0.383868	-0.0472777	0.693312	-0.142018	0.234041	-0.0408423	0.733378	0.0131379	0.91278	-0.0510795	0.670023	-0.0378489	0.752267
tissue_protein_O43772_MCAT	-0.110969	0.447806	-0.104041	0.476825	-0.175774	0.227015	-0.192363	0.18544	0.0942247	0.519588	0.108874	0.456475	0.183736	0.206324	0.191491	0.18748
tissue_protein_Q96MX0_CKLF3	-0.127195	0.383795	-0.103897	0.477437	-0.00321878	0.982488	-0.00187483	0.989799	0.0555896	0.704409	0.05233	0.721018	-0.013546	0.926397	0.00350463	0.980933
tissue_protein_Q8NBJ9_SIDT2	-0.144981	0.320256	-0.103705	0.478256	-0.271898	0.0587674	-0.230473	0.111116	0.056559	0.699495	-0.0063215	0.965615	0.158746	0.275951	0.0196972	0.893139
tissue_protein_P20591_MX1	-0.0310408	0.83232	-0.103162	0.480577	-0.0834688	0.568546	-0.151327	0.299301	-0.0119404	0.935102	0.0835189	0.568313	0.0671338	0.646721	0.0881447	0.547002
pathology_NF51_75%	-0.064988	0.590268	-0.103152	0.391978	0.0224613	0.852503	0.0370409	0.759089	0.0482909	0.689218	0.0848351	0.481798	-0.0833263	0.489653	-0.0868823	0.471246
plasma_protein_P02760_AMBP	-0.0597795	0.676898	-0.102986	0.472049	0.109243	0.445405	0.0583002	0.68447	0.00740031	0.958896	0.0412212	0.773957	-0.08759	0.541076	0.0336324	0.814756
rna_expr_KLHL24	-0.0904594	0.50337	-0.102784	0.44676	-0.11077	0.412046	-0.123504	0.360039	0.175701	0.191103	0.306065	0.0205903	0.170109	0.20584	0.281157	0.0341243
rna_expr_MICU1	-0.134458	0.318674	-0.102784	0.44676	-0.128149	0.342115	-0.130769	0.332253	0.198509	0.138798	0.220388	0.0994856	0.196283	0.143372	0.249038	0.0617499
rna_expr_CD58	-0.117167	0.385399	-0.102784	0.44676	-0.0931162	0.490864	-0.077493	0.566672	0.205859	0.124472	0.174733	0.193598	0.197689	0.140469	0.141331	0.294336
rna_expr_SWAP70	-0.108204	0.423026	-0.102784	0.44676	0.0985643	0.465735	0.0484331	0.720515	0.123016	0.361958	0.173275	0.1974	-0.0577161	0.669781	0.0706489	0.601514
rna_expr_XPNPEP3	-0.0847895	0.530597	-0.102784	0.44676	-0.0215719	0.873453	0.0242166	0.85809	0.184427	0.169641	0.168273	0.210851	0.141162	0.294917	0.139172	0.301847
rna_expr_DGKD	-0.012059	0.929058	-0.102784	0.44676	0.0660497	0.625443	0.0387465	0.774759	0.00778533	0.954166	0.153397	0.254611	-0.0539659	0.690116	0.05351	0.692603
rna_expr_TMEM67	-0.0999815	0.459314	-0.102784	0.44676	-0.00688468	0.959463	-0.0266382	0.844068	0.13113	0.33091	0.1419	0.292374	0.0595597	0.659869	0.0959321	0.477788
rna_expr_SPARC	-0.113236	0.401653	-0.102784	0.44676	-0.120142	0.373366	-0.0532764	0.693879	0.0778863	0.564698	0.0525127	0.698055	0.09597	0.477613	0.0162558	0.904469
rna_expr_CELA2A	-0.0191609	0.887499	-0.102784	0.44676	-0.0632476	0.640215	-0.184046	0.17054	-0.025054	0.853235	0.0290559	0.830116	0.0107495	0.936746	0.125565	0.352016
rna_expr_EGF	-0.0426873	0.752545	-0.102784	0.44676	-0.13187	0.328166	-0.205841	0.124505	-0.00840234	0.950537	0.00788519	0.953578	0.0687413	0.611391	0.130897	0.331778
tissue_protein_P11233_RALA	0.030984	0.832622	-0.102535	0.483263	0.00129336	0.992963	-0.0936686	0.522066	0.0154799	0.915925	0.125416	0.390537	0.0287016	0.844794	0.124708	0.393239
clinical_secondary_diagnosis_onehot__nan.1	-0.102009	0.387128	-0.102009	0.387128	-0.00722394	0.951291	-0.00722394	0.951291	0.0792317	0.502202	0.0512637	0.664459	0.077213	0.513189	0.0741446	0.53012
pathology_NF5_std	-0.0452654	0.707783	-0.1017	0.398716	0.0810106	0.501841	0.0225467	0.851948	0.0773735	0.521295	0.146294	0.223461	-0.0326932	0.786652	0.080973	0.50204
tissue_protein_Q5SRE7_PHYD1	0.0100406	0.94541	-0.101582	0.487358	-0.0332016	0.820833	-0.151227	0.299624	-0.0816528	0.577017	-0.065665	0.653956	-0.0765169	0.601282	-0.11109	0.447306
tissue_protein_P24593_IBP5	-0.094242	0.519511	-0.101508	0.487677	-0.0787741	0.590563	-0.0378976	0.796	0.0816136	0.577201	0.00265862	0.985535	0.138392	0.342973	0.124424	0.394327
tissue_protein_P55008_AIF1	-0.128324	0.379554	-0.101508	0.487677	0.0411314	0.779013	0.0871645	0.551486	0.0238853	0.870594	-0.0487037	0.739646	-0.0877689	0.548719	-0.101259	0.488749
plasma_lipid_species_conc_LPC(18:2)	-0.145586	0.308032	-0.101489	0.478548	-0.125514	0.380156	-0.064775	0.651562	0.159391	0.263899	0.0799696	0.576958	0.15907	0.264876	0.0553011	0.699917
plasma_lipid_fatty_acid_conc_LPC(FA18:2)	-0.145586	0.308032	-0.101489	0.478548	-0.125514	0.380156	-0.064775	0.651562	0.159391	0.263899	0.0799696	0.576958	0.15907	0.264876	0.0553011	0.699917
plasma_lipid_fatty_acid_comp_PE(FA18:1)	-0.156592	0.272486	-0.101489	0.478548	-0.150473	0.291898	-0.0582975	0.684484	0.0976621	0.495373	0.00749858	0.95835	0.132297	0.354735	-0.0392019	0.784759
plasma_protein_P33176_KINH	-0.0853524	0.551499	-0.101147	0.480038	-0.0258655	0.857021	-0.0565363	0.69354	0.034908	0.807861	-0.0068547	0.961924	-0.0173248	0.903956	0.0104604	0.941924
pathology_NF2_0.99	-0.123214	0.305977	-0.100974	0.402107	-0.0630813	0.60124	-0.0346255	0.774367	0.130993	0.27621	0.0460859	0.70273	0.0958809	0.42638	0.0172128	0.886706
rna_expr_AQP8	-0.0122935	0.927682	-0.100556	0.456725	-0.0628402	0.642375	-0.128356	0.34133	-0.0510147	0.706274	-0.0272024	0.840808	-0.014951	0.912106	0.0338221	0.802769
rna_expr_NUP153	-0.125551	0.352071	-0.100549	0.456754	-0.0163429	0.90396	0.0411681	0.761085	0.17945	0.181655	0.233905	0.0799106	0.0903882	0.503707	0.118991	0.377994
rna_expr_F13A1	-0.108264	0.422769	-0.100549	0.456754	-0.0423101	0.754662	-0.0217949	0.872155	0.174288	0.194754	0.217638	0.103889	0.125177	0.353521	0.176328	0.189499
rna_expr_NPIPB14P	-0.0716352	0.596436	-0.100549	0.456754	0.11732	0.384775	0.0871796	0.519032	0.14203	0.291927	0.195672	0.144646	-0.0154427	0.909227	0.104698	0.438297
rna_expr_SMARCA2	-0.134498	0.31853	-0.100549	0.456754	-0.19579	0.1444	-0.152564	0.257229	0.111777	0.407785	0.14296	0.288746	0.189576	0.157831	0.250771	0.059901
rna_expr_INVS	-0.119682	0.375213	-0.100549	0.456754	-0.11284	0.403311	-0.0726497	0.591232	0.119062	0.377709	0.133187	0.323314	0.116401	0.388538	0.11765	0.383431
rna_expr_AP000347.1	-0.0973459	0.471293	-0.100549	0.456754	0.0625321	0.644009	0.0411681	0.761085	0.118544	0.379803	0.127323	0.345263	0.0211231	0.876064	0.108623	0.421224
rna_expr_PTPRK	-0.173453	0.196935	-0.100549	0.456754	-0.0836408	0.5362	0.0121083	0.928769	0.205322	0.125478	0.0997245	0.460475	0.166586	0.215527	0.0636495	0.638088
rna_expr_DOCK6	-0.0527141	0.696953	-0.100549	0.456754	0.0270541	0.841664	0.0145299	0.914572	0.0859293	0.525066	0.0699728	0.605007	0.0394358	0.770859	0.0348666	0.796806
rna_expr_PKP4	-0.128282	0.34161	-0.100549	0.456754	-0.242489	0.0691522	-0.239744	0.0724592	0.104255	0.440248	0.0579131	0.668719	0.210493	0.116032	0.118239	0.381038
rna_expr_IST1	-0.0469016	0.729008	-0.100549	0.456754	-0.138668	0.303617	-0.203419	0.129097	-0.0290189	0.83033	0.0419439	0.75672	0.0540827	0.689479	0.0789567	0.559344
rna_expr_C5orf15	-0.0579605	0.668464	-0.100549	0.456754	-0.0727436	0.590751	-0.0750713	0.578892	0.00550416	0.967587	0.00162342	0.990438	0.0523474	0.698961	0.050043	0.711623
rna_expr_MXRA8	-0.0594075	0.660685	-0.100549	0.456754	0.025114	0.852888	-0.0605414	0.654614	-0.0459772	0.734151	-0.0662621	0.62433	-0.113803	0.399283	-0.0876897	0.51658
tissue_protein_Q9NRN7_ADPPT	-0.0898321	0.539325	-0.100478	0.492125	-0.0911278	0.533465	-0.12148	0.405693	-0.0152616	0.917106	-0.109552	0.453661	0.00389748	0.978796	-0.0672482	0.646158
tissue_protein_Q92743_HTRA1	0.0147338	0.919964	-0.100449	0.49225	0.0659452	0.652573	-0.0466102	0.750469	-0.0689665	0.637738	-0.00834852	0.954599	-0.146457	0.315301	-0.0819423	0.575663
CNV_EWSR1	-0.0903587	0.450341	-0.100101	0.402805	-0.0867487	0.468714	-0.118411	0.321855	0.0744214	0.534404	0.0237033	0.843329	0.0908724	0.44776	0.0848854	0.478355
CNV_CHEK2	-0.0903587	0.450341	-0.100101	0.402805	-0.0867487	0.468714	-0.118411	0.321855	0.0744214	0.534404	0.0237033	0.843329	0.0908724	0.44776	0.0848854	0.478355
CNV_ZNRF3	-0.0903587	0.450341	-0.100101	0.402805	-0.0867487	0.468714	-0.118411	0.321855	0.0744214	0.534404	0.0237033	0.843329	0.0908724	0.44776	0.0848854	0.478355
clinical_Patient_History_of_Cancer_Seq_1_ord	-0.100041	0.396403	-0.100041	0.396403	-0.0445314	0.706368	-0.0445314	0.706368	0.079449	0.501027	0.0884358	0.453693	0.0830131	0.481954	0.0676259	0.566989
tissue_protein_Q0VAF6_SYCN	-0.0803207	0.583268	-0.0991676	0.497818	-0.0995142	0.496309	-0.11776	0.42033	0.0252942	0.863032	0.0758395	0.604515	0.0873955	0.550427	0.152045	0.296986
tissue_protein_Q96AY3_FKB10	-0.0922425	0.528449	-0.099036	0.498392	-0.0156799	0.914843	-0.0138357	0.924828	0.0219555	0.880971	0.0276212	0.850569	0.0765042	0.601342	0.0877499	0.548806
tissue_protein_Q6YHK3_CD109	-0.0551847	0.706465	-0.0987022	0.499847	-0.0947702	0.517162	-0.106865	0.464875	0.127707	0.381869	0.163902	0.26045	0.170284	0.242088	0.136959	0.348042
CNV_NF2	-0.0796802	0.505836	-0.0986395	0.409741	-0.0790733	0.509092	-0.116789	0.328575	0.055631	0.642545	0.0217105	0.856355	0.0775488	0.517319	0.0840345	0.482791
plasma_protein_P18428_LBP	-0.172296	0.226663	-0.0985127	0.491606	-0.0965069	0.500511	-0.00323904	0.982003	0.142704	0.317809	-0.0228636	0.873471	0.0445676	0.75615	-0.0975588	0.495831
plasma_lipid_species_conc_FFA(20:2)	-0.0634665	0.658163	-0.098506	0.491636	-0.0260564	0.855977	-0.0388659	0.786561	0.0193026	0.893052	0.0133972	0.92566	-0.0610258	0.670542	-0.074267	0.6045
plasma_lipid_fatty_acid_conc_FFA(FA20:2)	-0.0634665	0.658163	-0.098506	0.491636	-0.0260564	0.855977	-0.0388659	0.786561	0.0193026	0.893052	0.0133972	0.92566	-0.0610258	0.670542	-0.074267	0.6045
plasma_lipid_species_conc_FFA(14:0)	-0.0939426	0.512014	-0.0985038	0.491646	-0.179558	0.207385	-0.174893	0.219632	0.125071	0.381857	0.108318	0.449291	0.144297	0.312381	0.112558	0.431634
plasma_lipid_fatty_acid_conc_FFA(FA14:0)	-0.0939426	0.512014	-0.0985038	0.491646	-0.179558	0.207385	-0.174893	0.219632	0.125071	0.381857	0.108318	0.449291	0.144297	0.312381	0.112558	0.431634
plasma_protein_P08185_CBG	-0.126369	0.376895	-0.0985038	0.491646	-0.0420703	0.769428	0.00971625	0.946049	0.0992782	0.48823	0.0350238	0.807235	-0.000826568	0.995407	-0.0424308	0.767507
rna_expr_ZNF33A	-0.0897229	0.506866	-0.0983149	0.466869	-0.0365505	0.787216	-0.0339032	0.802305	0.155704	0.247449	0.219394	0.10106	0.10552	0.43469	0.199812	0.136171
rna_expr_JAZF1	-0.0745585	0.581496	-0.0983149	0.466869	-0.029713	0.826333	-0.0532764	0.693879	0.0955865	0.479383	0.150017	0.265351	0.0923504	0.494451	0.174169	0.195063
rna_expr_ABI2	-0.0907762	0.50187	-0.0983149	0.466869	-0.098131	0.467707	-0.0920229	0.49599	0.0948291	0.482887	0.103269	0.444604	0.101383	0.453012	0.0829798	0.539437
rna_expr_ATP1B1	-0.205902	0.124391	-0.0983149	0.466869	-0.19517	0.145699	-0.118661	0.379328	0.264598	0.0466988	0.070536	0.602097	0.264692	0.0466178	0.0793819	0.557224
rna_expr_KPNA6	-0.0414477	0.759512	-0.0983149	0.466869	-0.032941	0.807808	-0.0242166	0.85809	-0.011939	0.929763	0.00599672	0.964688	-0.00579978	0.965847	-0.0497159	0.713426
rna_expr_JADE2	0.0112027	0.934084	-0.0983149	0.466869	0.100797	0.455641	0.0169516	0.900401	-0.0804293	0.552018	-0.00520157	0.969368	-0.162759	0.226406	-0.0798071	0.555107
rna_expr_HPN	-0.0866465	0.5216	-0.0983149	0.466869	-0.132813	0.324688	-0.159829	0.23499	0.00325192	0.980847	-0.0607955	0.653256	0.0529911	0.695438	-0.00389223	0.977076
tissue_protein_Q92820_GGH	-0.130954	0.36978	-0.0978257	0.503681	-0.179497	0.217168	-0.149744	0.304443	0.0846591	0.563025	0.0988348	0.499269	0.186694	0.198985	0.188833	0.193796
tissue_protein_Q12805_FBLN3	-0.0265935	0.856069	-0.0974312	0.505412	0.0256308	0.861227	-0.0899252	0.538903	0.0569709	0.697411	0.0866516	0.553838	0.0427503	0.770547	0.154141	0.290299
CNV_ERCC3	-0.0949623	0.427501	-0.0965217	0.419917	-0.150217	0.207854	-0.13928	0.243273	0.176859	0.137232	0.135806	0.255345	0.234328	0.0475672	0.155281	0.192759
CNV_ERBB4	-0.0949623	0.427501	-0.0965217	0.419917	-0.150217	0.207854	-0.13928	0.243273	0.176859	0.137232	0.135806	0.255345	0.234328	0.0475672	0.155281	0.192759
CNV_CASP8	-0.0949623	0.427501	-0.0965217	0.419917	-0.150217	0.207854	-0.13928	0.243273	0.176859	0.137232	0.135806	0.255345	0.234328	0.0475672	0.155281	0.192759
CNV_BARD1	-0.0949623	0.427501	-0.0965217	0.419917	-0.150217	0.207854	-0.13928	0.243273	0.176859	0.137232	0.135806	0.255345	0.234328	0.0475672	0.155281	0.192759
CNV_PMS1	-0.0949623	0.427501	-0.0965217	0.419917	-0.150217	0.207854	-0.13928	0.243273	0.176859	0.137232	0.135806	0.255345	0.234328	0.0475672	0.155281	0.192759
CNV_GLI2	-0.0949623	0.427501	-0.0965217	0.419917	-0.150217	0.207854	-0.13928	0.243273	0.176859	0.137232	0.135806	0.255345	0.234328	0.0475672	0.155281	0.192759
CNV_PDK1	-0.0949623	0.427501	-0.0965217	0.419917	-0.150217	0.207854	-0.13928	0.243273	0.176859	0.137232	0.135806	0.255345	0.234328	0.0475672	0.155281	0.192759
CNV_PAX8	-0.0949623	0.427501	-0.0965217	0.419917	-0.150217	0.207854	-0.13928	0.243273	0.176859	0.137232	0.135806	0.255345	0.234328	0.0475672	0.155281	0.192759
CNV_STAT4	-0.0949623	0.427501	-0.0965217	0.419917	-0.150217	0.207854	-0.13928	0.243273	0.176859	0.137232	0.135806	0.255345	0.234328	0.0475672	0.155281	0.192759
CNV_CXCR4	-0.0949623	0.427501	-0.0965217	0.419917	-0.150217	0.207854	-0.13928	0.243273	0.176859	0.137232	0.135806	0.255345	0.234328	0.0475672	0.155281	0.192759
CNV_ATIC	-0.0949623	0.427501	-0.0965217	0.419917	-0.150217	0.207854	-0.13928	0.243273	0.176859	0.137232	0.135806	0.255345	0.234328	0.0475672	0.155281	0.192759
CNV_CTLA4	-0.0949623	0.427501	-0.0965217	0.419917	-0.150217	0.207854	-0.13928	0.243273	0.176859	0.137232	0.135806	0.255345	0.234328	0.0475672	0.155281	0.192759
CNV_TANC1	-0.0949623	0.427501	-0.0965217	0.419917	-0.150217	0.207854	-0.13928	0.243273	0.176859	0.137232	0.135806	0.255345	0.234328	0.0475672	0.155281	0.192759
CNV_NFE2L2	-0.0949623	0.427501	-0.0965217	0.419917	-0.150217	0.207854	-0.13928	0.243273	0.176859	0.137232	0.135806	0.255345	0.234328	0.0475672	0.155281	0.192759
CNV_LRP1B	-0.0949623	0.427501	-0.0965217	0.419917	-0.150217	0.207854	-0.13928	0.243273	0.176859	0.137232	0.135806	0.255345	0.234328	0.0475672	0.155281	0.192759
CNV_ACVR1	-0.0949623	0.427501	-0.0965217	0.419917	-0.150217	0.207854	-0.13928	0.243273	0.176859	0.137232	0.135806	0.255345	0.234328	0.0475672	0.155281	0.192759
CNV_IDH1	-0.0949623	0.427501	-0.0965217	0.419917	-0.150217	0.207854	-0.13928	0.243273	0.176859	0.137232	0.135806	0.255345	0.234328	0.0475672	0.155281	0.192759
CNV_SF3B1	-0.0949623	0.427501	-0.0965217	0.419917	-0.150217	0.207854	-0.13928	0.243273	0.176859	0.137232	0.135806	0.255345	0.234328	0.0475672	0.155281	0.192759
plasma_protein_Q9BXR6_FHR5	-0.117776	0.410448	-0.0963843	0.501058	-0.00992575	0.944887	0.0177253	0.901747	0.133481	0.350407	0.130874	0.359982	0.0391797	0.784879	0.0905229	0.52756
rna_expr_AKAP10	-0.0675336	0.617679	-0.0960805	0.477104	0.0306835	0.820753	0.00484331	0.971477	0.149402	0.267339	0.26538	0.0460303	0.082551	0.541543	0.254761	0.0558145
rna_expr_BROX	-0.119759	0.374902	-0.0960805	0.477104	-0.0875222	0.517384	-0.0387465	0.774759	0.185437	0.167274	0.226086	0.0908231	0.153014	0.255814	0.190033	0.156814
rna_expr_ZNF124	-0.100354	0.457635	-0.0960805	0.477104	0.00548492	0.9677	0.0266382	0.844068	0.158914	0.237716	0.213099	0.111484	0.0943999	0.484879	0.193401	0.149458
rna_expr_ZNF493	-0.0571876	0.672633	-0.0960805	0.477104	0.122823	0.362716	0.0823363	0.542598	0.0979708	0.468438	0.167312	0.213506	-0.0241805	0.858298	0.11765	0.383431
rna_expr_PLS1	-0.125638	0.351734	-0.0960805	0.477104	-0.150843	0.262699	-0.108974	0.419713	0.207459	0.121507	0.135705	0.314167	0.252324	0.0582823	0.145386	0.280556
rna_expr_TRIM33	-0.0356683	0.792237	-0.0960805	0.477104	-0.0175712	0.89678	-0.0314815	0.816171	0.0181059	0.893656	0.0956825	0.478939	0.02417	0.85836	0.0821948	0.543294
rna_expr_PRSS3	-0.0113147	0.933427	-0.0960805	0.477104	-0.00816189	0.951951	-0.00484331	0.971477	-0.00728412	0.957113	0.0928332	0.492188	-0.0207364	0.878316	0.0528232	0.696357
rna_expr_AEBP1	-0.091168	0.500018	-0.0960805	0.477104	-0.0817877	0.5453	-0.0750713	0.578892	0.0599417	0.657822	0.0825626	0.541486	0.0650972	0.630449	0.0756532	0.575945
rna_expr_ZNF362	-0.0484692	0.720315	-0.0960805	0.477104	0.0054117	0.968131	-0.0411681	0.761085	-0.0214797	0.873989	0.0350527	0.795745	-0.114729	0.395431	-0.102441	0.448286
CNV_PAX5	-0.00725466	0.951772	-0.0959309	0.422781	0.0371144	0.756925	-0.0465862	0.69758	0.0834835	0.485676	0.196297	0.0984117	0.0336689	0.778887	0.122644	0.304733
tissue_protein_P07996_TSP1	-0.0708221	0.628695	-0.0958315	0.512459	-0.00239972	0.986944	-0.0380443	0.795227	0.0829098	0.571147	0.0627737	0.66829	0.048421	0.741105	0.0569547	0.697493
plasma_protein_P07195_LDHB	-0.141524	0.321868	-0.0957792	0.503762	-0.170582	0.231386	-0.168874	0.236161	0.00736098	0.959114	-0.0819757	0.567407	0.0207412	0.885133	-0.0446898	0.755502
plasma_lipid_species_conc_FFA(22:2)	-0.0957785	0.503765	-0.0955188	0.504927	-0.0364041	0.799792	-0.0874463	0.541742	0.115781	0.418475	0.153126	0.283373	-0.00100947	0.994391	0.0449776	0.753977
plasma_lipid_fatty_acid_conc_FFA(FA22:2)	-0.0957785	0.503765	-0.0955188	0.504927	-0.0364041	0.799792	-0.0874463	0.541742	0.115781	0.418475	0.153126	0.283373	-0.00100947	0.994391	0.0449776	0.753977
plasma_lipid_fatty_acid_conc_TAG(FA17:0)	-0.240228	0.0895074	-0.0955188	0.504927	-0.163979	0.250218	-0.0323875	0.821498	0.246178	0.0816151	0.0970243	0.498206	0.130641	0.360843	0.0782674	0.585119
plasma_lipid_species_conc_FFA(18:2)	-0.108733	0.447543	-0.0955188	0.504927	-0.140887	0.324075	-0.136028	0.341208	0.133423	0.350619	0.0901201	0.529406	0.0768481	0.591963	0.0218294	0.879151
plasma_lipid_fatty_acid_conc_FFA(FA18:2)	-0.108733	0.447543	-0.0955188	0.504927	-0.140887	0.324075	-0.136028	0.341208	0.133423	0.350619	0.0901201	0.529406	0.0768481	0.591963	0.0218294	0.879151
plasma_lipid_species_conc_FFA(17:0)	-0.0888275	0.535353	-0.0955188	0.504927	-0.0881665	0.538406	-0.0809688	0.572192	0.0842418	0.556708	0.0609488	0.670934	0.0407512	0.776468	0.0613951	0.668663
plasma_lipid_fatty_acid_conc_FFA(FA17:0)	-0.0888275	0.535353	-0.0955188	0.504927	-0.0881665	0.538406	-0.0809688	0.572192	0.0842418	0.556708	0.0609488	0.670934	0.0407512	0.776468	0.0613951	0.668663
plasma_lipid_species_conc_FFA(20:1)	-0.0464783	0.746038	-0.0955188	0.504927	-0.0119464	0.933691	-0.064775	0.651562	-0.0052964	0.970576	0.00653839	0.96368	-0.064282	0.654046	-0.0270593	0.850496
plasma_lipid_fatty_acid_conc_FFA(FA20:1)	-0.0464783	0.746038	-0.0955188	0.504927	-0.0119464	0.933691	-0.064775	0.651562	-0.0052964	0.970576	0.00653839	0.96368	-0.064282	0.654046	-0.0270593	0.850496
tissue_protein_Q9BZV1_UBXN6	-0.165611	0.255445	-0.0945073	0.51833	-0.0947487	0.517258	-0.0492669	0.736743	0.124018	0.39588	0.0709909	0.627875	0.105198	0.471908	0.0818058	0.576301
rna_expr_ELK4	-0.186006	0.165953	-0.0938461	0.487457	-0.0997569	0.460328	0.00242165	0.985736	0.244035	0.0673443	0.197892	0.140055	0.205862	0.124465	0.181856	0.175774
rna_expr_CMTM6	-0.0513033	0.704688	-0.0938461	0.487457	-0.0556782	0.680803	-0.0944446	0.484672	0.0543935	0.687786	0.186859	0.163985	0.0123446	0.927383	0.0955396	0.479599
rna_expr_ATAD2B	-0.0466191	0.730578	-0.0938461	0.487457	0.0812206	0.548099	0.0532764	0.693879	0.0587289	0.664328	0.162508	0.227134	-0.0322337	0.811858	0.0995954	0.461058
rna_expr_HOOK3	-0.140561	0.296998	-0.0938461	0.487457	-0.0324792	0.810452	-0.0581197	0.667606	0.148119	0.271515	0.153629	0.253885	0.105665	0.434056	0.205503	0.125137
rna_expr_GASK1B	-0.108657	0.421077	-0.0938461	0.487457	-0.0362928	0.788682	0.0145299	0.914572	0.106339	0.431111	0.149653	0.266528	0.0481449	0.72211	0.0676398	0.617125
rna_expr_PRKD1	-0.128799	0.339652	-0.0938461	0.487457	-0.00121141	0.992864	-0.00484331	0.971477	0.129782	0.335949	0.136533	0.311195	0.0227748	0.866459	0.0921707	0.495296
rna_expr_DST	-0.18372	0.171312	-0.0938461	0.487457	-0.0916189	0.497892	0.00242165	0.985736	0.160906	0.23181	0.108272	0.422733	0.100751	0.455847	0.0698967	0.605401
rna_expr_ETNK1	-0.111008	0.411036	-0.0938461	0.487457	-0.101516	0.452418	-0.0823363	0.542598	0.149236	0.267879	0.0970409	0.47269	0.172847	0.198528	0.123865	0.358629
rna_expr_OGDH	-0.047843	0.723784	-0.0938461	0.487457	-0.099933	0.459533	-0.142878	0.289028	0.0365119	0.787436	0.0652019	0.629898	0.0838682	0.535089	0.0763401	0.572475
rna_expr_PRSS1	-0.0918265	0.496914	-0.0938461	0.487457	-0.143359	0.287391	-0.174359	0.194569	0.0377717	0.780282	0.0328991	0.808047	0.0852318	0.528447	0.130275	0.334099
rna_expr_TMCC1	-0.130079	0.334833	-0.0938461	0.487457	-0.229906	0.0853548	-0.203419	0.129097	0.0701878	0.603895	0.0196798	0.884473	0.141305	0.294423	0.0544913	0.687254
rna_expr_PCDH1	-0.0165316	0.902856	-0.0938461	0.487457	0.00546916	0.967793	-0.0387465	0.774759	-0.0150626	0.911452	0.0148096	0.912934	-0.0362653	0.788839	-0.0259046	0.84831
rna_expr_CPA2	-0.0236759	0.861226	-0.0938461	0.487457	-0.0755404	0.576516	-0.145299	0.280847	-0.0359155	0.790829	-0.006825	0.959814	0.00724574	0.957339	0.0804286	0.552021
rna_expr_CPA1	-0.00640253	0.9623	-0.0938461	0.487457	-0.0626323	0.643477	-0.159829	0.23499	-0.0480207	0.722799	-0.0360466	0.790083	-0.00689487	0.959403	0.0568135	0.674654
CNV_BCLAF1	-0.14879	0.212256	-0.0936297	0.434044	-0.0544622	0.649557	0.00255561	0.983002	0.181489	0.127076	0.153355	0.198405	0.0921691	0.441279	0.112282	0.347707
CNV_PTPRD	0.0619037	0.605454	-0.0931567	0.436379	0.159156	0.181754	-0.000915074	0.993913	0.0327894	0.784521	0.231045	0.0508573	-0.0395452	0.741544	0.205507	0.0833079
pathology_NF38_0.1	-0.0880756	0.465154	-0.0929824	0.440559	-0.0452192	0.708068	-0.0531457	0.65981	0.138678	0.248761	0.155374	0.19572	0.117956	0.327234	0.116259	0.334289
pathology_NF18_0.05	-0.0848716	0.481608	-0.0929824	0.440559	0.0339225	0.778831	0.0386514	0.748952	0.0729554	0.545426	0.0900165	0.455337	-0.0724596	0.548167	-0.03245	0.788202
plasma_lipid_fatty_acid_comp_DAG(FA14:0)	-0.157238	0.27049	-0.0925423	0.518352	-0.063344	0.658782	-0.0485857	0.734934	0.209605	0.139883	0.180897	0.203962	0.0723316	0.613976	0.0288811	0.840557
plasma_protein_P01608_KV116	-0.0759887	0.596125	-0.0925339	0.51839	-0.0153646	0.91478	-0.0842075	0.556869	0.0395549	0.782868	0.0549591	0.701686	0.0760265	0.595941	0.14803	0.299892
tissue_protein_Q96DE0_NUD16	-0.0553052	0.705853	-0.0925135	0.527233	-0.107919	0.460458	-0.146908	0.313796	0.130318	0.37213	0.162299	0.265207	0.167182	0.2509	0.164684	0.258152
rna_expr_STAM2	-0.152998	0.255862	-0.0916116	0.497926	-0.0824777	0.541903	-0.0605414	0.654614	0.235328	0.078041	0.237782	0.0748992	0.195388	0.145243	0.230198	0.0849481
rna_expr_ZNF621	-0.0846587	0.531233	-0.0916116	0.497926	0.107905	0.424319	0.0944446	0.484672	0.146742	0.276047	0.227643	0.0885617	-0.0355817	0.79273	0.102703	0.447121
rna_expr_SLC25A30	-0.0693991	0.607977	-0.0916116	0.497926	-0.131278	0.330361	-0.147721	0.272821	0.117675	0.383331	0.175462	0.191717	0.206707	0.122893	0.284558	0.0319257
rna_expr_WDPCP	-0.0929867	0.491469	-0.0916116	0.497926	0.0253822	0.851334	0.0193732	0.88626	0.115265	0.393215	0.166086	0.216928	0.0132472	0.922089	0.105483	0.434852
rna_expr_PRKCH	-0.0599674	0.657684	-0.0916116	0.497926	0.0588477	0.66369	0.0460115	0.73396	0.102835	0.446534	0.166053	0.217021	0.00727427	0.957171	0.094493	0.484447
rna_expr_MT-CYB	0.0641672	0.635351	-0.0916116	0.497926	0.0853634	0.527808	0.0750713	0.578892	-0.0147875	0.913063	0.157869	0.240854	-0.076099	0.573691	0.0836667	0.536074
rna_expr_PRRC2C	-0.0385237	0.77602	-0.0916116	0.497926	-0.0143345	0.915717	0.00242165	0.985736	0.0764935	0.571701	0.152038	0.258892	0.0831841	0.538436	0.157783	0.241116
rna_expr_PIP5K1A	0.0221306	0.870203	-0.0916116	0.497926	0.0769074	0.569616	0.0121083	0.928769	-0.0252822	0.851914	0.12497	0.354321	-0.0812507	0.547951	0.0270494	0.841691
rna_expr_CCND1	-0.116659	0.387479	-0.0916116	0.497926	-0.176492	0.189083	-0.154986	0.249664	-0.0147537	0.913261	-0.137229	0.308713	0.0175208	0.897074	-0.139368	0.301159
plasma_protein_P08603_CFAH	-0.094652	0.508818	-0.0910496	0.52515	-0.0533022	0.710279	-0.0502052	0.726437	0.0351411	0.806602	-0.0179022	0.900771	-0.00507326	0.971815	-0.0180109	0.900172
pathology_NF21_max	-0.0822796	0.495143	-0.0900767	0.455035	-0.0688867	0.568118	-0.095018	0.430574	0.0628533	0.602558	0.0346625	0.774133	0.0411395	0.733375	0.0624688	0.604783
AF4_TECTA/TBCEL	-0.0902166	0.504521	-0.0898072	0.506465	-0.0684772	0.612763	-0.0677629	0.616483	0.0828891	0.539882	0.111603	0.408518	0.0813281	0.547568	0.125121	0.353738
plasma_protein_P05090_APOD	-0.113631	0.427225	-0.089553	0.532011	0.0539129	0.707107	0.0680169	0.635325	0.0782877	0.585022	0.0436218	0.761171	0.0195513	0.891683	0.00759515	0.957815
plasma_lipid_species_comp_LPC(18:1)	-0.107473	0.452856	-0.0895489	0.53203	-0.169819	0.233511	-0.136028	0.341208	-0.00344153	0.980878	-0.0967042	0.499631	0.0647437	0.65172	-0.0584391	0.683758
plasma_lipid_fatty_acid_comp_LPC(FA18:1)	-0.107472	0.452862	-0.0895489	0.53203	-0.169816	0.233519	-0.136028	0.341208	-0.00344169	0.980877	-0.0967042	0.499631	0.0647422	0.651728	-0.0584391	0.683758
tissue_protein_P09093_CEL3A	-0.0417509	0.77577	-0.0894473	0.541071	-0.111817	0.444323	-0.183314	0.207386	-0.0308378	0.833401	0.073257	0.616911	0.0936047	0.522351	0.149116	0.306499
rna_expr_STXBP3	-0.124002	0.358093	-0.0893772	0.508511	-0.0720517	0.594297	0.0145299	0.914572	0.22773	0.088438	0.269753	0.042432	0.202614	0.130652	0.228464	0.0873876
rna_expr_PIAS1	-0.0763717	0.572315	-0.0893772	0.508511	-0.00759982	0.955257	-0.0217949	0.872155	0.138012	0.305933	0.151376	0.260998	0.101692	0.45163	0.153334	0.254807
rna_expr_SPTAN1	-0.122156	0.365349	-0.0893772	0.508511	-0.0554529	0.682026	0.00484331	0.971477	0.098014	0.468241	0.125898	0.350732	0.048302	0.72124	0.0455293	0.736646
rna_expr_SAP130	-0.129379	0.337462	-0.0893772	0.508511	0.0125039	0.926448	0.0169516	0.900401	0.15202	0.258951	0.125269	0.353165	0.060952	0.652421	0.0708125	0.600671
rna_expr_G3BP1	-0.127096	0.346131	-0.0893772	0.508511	-0.175488	0.191651	-0.070228	0.603688	0.119385	0.376405	0.0675873	0.617399	0.18052	0.179022	0.0723497	0.592768
rna_expr_ERP27	-0.0473402	0.726573	-0.0893772	0.508511	-0.109304	0.4183	-0.130769	0.332253	-0.0107822	0.936553	0.0355165	0.793101	0.0495931	0.714104	0.107314	0.426873
rna_expr_CAPN2	0.0206512	0.878812	-0.0893772	0.508511	-0.0724642	0.592182	-0.208262	0.120038	-0.0833462	0.537642	-0.0259416	0.848096	-0.0419427	0.756727	-0.0476226	0.725005
freebayes_SNV_FANCA	-0.129234	0.279279	-0.0892948	0.455714	-0.195748	0.0993746	-0.154622	0.194678	0.153731	0.197293	0.138782	0.244979	0.198712	0.0942584	0.126085	0.291259
freebayes_SNV_ARID1A	-0.0890871	0.456767	-0.0890871	0.456767	-0.185411	0.118928	-0.185411	0.118928	0.14816	0.21422	0.157527	0.186322	0.136802	0.251844	0.0559392	0.640702
plasma_protein_Q9NZ08_ERAP1	-0.113156	0.429173	-0.0886264	0.536281	-0.14048	0.325486	-0.112491	0.431909	0.141658	0.321405	0.133502	0.35033	0.261691	0.0635981	0.233497	0.0991388
pathology_NF51_0.1	-0.0619518	0.607782	-0.0886239	0.462369	0.0364522	0.762805	0.0257676	0.831091	0.0469041	0.697705	0.0750023	0.534179	-0.0883027	0.463999	-0.0576232	0.633134
pathology_NF50_min	-0.165151	0.168711	-0.0886239	0.462369	-0.155677	0.194841	-0.117565	0.328854	0.130497	0.278046	0.0249837	0.836157	0.172695	0.149818	0.103951	0.388301
tissue_protein_Q9NX14_NDUBB	-0.0366524	0.802566	-0.0885379	0.545208	-0.0794996	0.587136	-0.111198	0.446863	0.00924437	0.949734	0.0513952	0.725805	0.0311135	0.831933	0.0230959	0.874836
plasma_protein_P05154_IPSP	-0.0642215	0.654351	-0.088387	0.537386	-0.192313	0.176376	-0.212935	0.133557	0.0845133	0.555432	0.0387581	0.787139	0.117712	0.410701	0.00912972	0.949301
CNV_XRCC1	-0.133432	0.263824	-0.0883158	0.460689	-0.183258	0.123351	-0.149559	0.209878	0.17491	0.141686	0.169249	0.155239	0.171392	0.149999	0.127947	0.284136
CNV_CD274	0.0886907	0.458781	-0.0882104	0.461227	0.184316	0.121162	0.00457537	0.969573	0.00035489	0.997639	0.224662	0.0577901	-0.0717814	0.54904	0.197263	0.0967338
CNV_PDCD1LG2	0.0886907	0.458781	-0.0882104	0.461227	0.184316	0.121162	0.00457537	0.969573	0.00035489	0.997639	0.224662	0.0577901	-0.0717814	0.54904	0.197263	0.0967338
tissue_protein_Q8N2S1_LTBP4	-0.0655092	0.654725	-0.0880344	0.547506	-0.0540028	0.712478	-0.0849172	0.561831	0.19226	0.185681	0.255334	0.0766148	0.167855	0.248971	0.316649	0.026643
rna_expr_WDR75	-0.102732	0.446991	-0.0871428	0.519209	-0.0358783	0.791041	-0.00242165	0.985736	0.183598	0.171601	0.189245	0.158573	0.135739	0.314043	0.153531	0.254192
rna_expr_TLE4	0.0124975	0.926486	-0.0871428	0.519209	0.111919	0.407186	0.0556981	0.680695	0.020888	0.877433	0.17967	0.181113	-0.0767695	0.57031	0.103978	0.441468
rna_expr_TBC1D5	-0.0988364	0.464498	-0.0871428	0.519209	0.0196233	0.884802	0.0460115	0.73396	0.134699	0.317799	0.147665	0.273004	0.0480359	0.722715	0.0947546	0.483233
rna_expr_MIER1	-0.0749659	0.579427	-0.0871428	0.519209	-0.0906941	0.502259	-0.062963	0.641723	0.0701096	0.6043	0.135672	0.314287	0.104291	0.440089	0.128738	0.339883
rna_expr_DPY19L3	0.00212249	0.987498	-0.0871428	0.519209	0.0748539	0.579995	0.00484331	0.971477	0.104802	0.43784	0.131431	0.329792	0.0409181	0.762494	0.0584816	0.665658
rna_expr_ZNF83	-0.0756409	0.576007	-0.0871428	0.519209	0.122599	0.363598	0.116239	0.389199	0.0917025	0.497498	0.11195	0.407054	-0.0570126	0.673578	0.0191995	0.887274
rna_expr_R3HDM2	-0.101753	0.451356	-0.0871428	0.519209	-0.139965	0.299072	-0.125926	0.350623	0.0874442	0.517759	0.0822975	0.542789	0.157773	0.241144	0.166614	0.21545
rna_expr_GLS	-0.0640888	0.635765	-0.0871428	0.519209	0.00388036	0.977146	-0.0411681	0.761085	0.0342044	0.800585	0.0813036	0.547689	-0.0298061	0.825798	0.0287502	0.831878
rna_expr_CTRB1	-0.0617243	0.648304	-0.0871428	0.519209	-0.12033	0.372612	-0.152564	0.257229	-0.00586156	0.965483	-0.0405193	0.764742	0.043126	0.750084	0.0452022	0.738471
CNV_MLLT3	0.00992215	0.934074	-0.0867631	0.46864	0.102136	0.393257	0.000926024	0.99384	0.0809924	0.498832	0.241234	0.041214	-0.00458377	0.969517	0.198871	0.0939903
CNV_MTAP	0.0241098	0.840677	-0.0867631	0.46864	0.112591	0.346374	0.000926024	0.99384	0.0433783	0.717497	0.238052	0.0440475	-0.0413129	0.730423	0.195194	0.100354
CNV_CDKN2B	0.0522811	0.662725	-0.0867631	0.46864	0.138276	0.246722	0.000926024	0.99384	0.00933917	0.937939	0.238052	0.0440475	-0.0710297	0.553242	0.195194	0.100354
CNV_CDKN2A	0.0522811	0.662725	-0.0867631	0.46864	0.138276	0.246722	0.000926024	0.99384	0.00933917	0.937939	0.238052	0.0440475	-0.0710297	0.553242	0.195194	0.100354
CNV_AMER1	-0.0938564	0.432927	-0.0866655	0.469143	-0.0362178	0.762622	-0.0222898	0.852564	0.159706	0.180228	0.0858692	0.473252	0.138586	0.245654	0.0552632	0.644748
CNV_BTK	-0.0524504	0.661699	-0.0866655	0.469143	-0.00745619	0.950434	-0.0222898	0.852564	0.10104	0.398382	0.0843545	0.48112	0.085578	0.474759	0.0533326	0.656364
CNV_MED12	-0.0524504	0.661699	-0.0866655	0.469143	-0.00745619	0.950434	-0.0222898	0.852564	0.10104	0.398382	0.0843545	0.48112	0.085578	0.474759	0.0533326	0.656364
CNV_ATRX	-0.0524504	0.661699	-0.0866655	0.469143	-0.00745619	0.950434	-0.0222898	0.852564	0.10104	0.398382	0.0843545	0.48112	0.085578	0.474759	0.0533326	0.656364
CNV_TAF1	-0.0524504	0.661699	-0.0866655	0.469143	-0.00745619	0.950434	-0.0222898	0.852564	0.10104	0.398382	0.0843545	0.48112	0.085578	0.474759	0.0533326	0.656364
CNV_ZMYM3	-0.0524504	0.661699	-0.0866655	0.469143	-0.00745619	0.950434	-0.0222898	0.852564	0.10104	0.398382	0.0843545	0.48112	0.085578	0.474759	0.0533326	0.656364
tissue_protein_Q13228_SBP1	-0.012038	0.934572	-0.0862527	0.555672	-0.0598244	0.683034	-0.159102	0.27486	0.0748459	0.609271	0.152502	0.295518	0.0660795	0.651911	0.156428	0.283113
tissue_protein_P15085_CBPA1	-0.091837	0.530271	-0.0862483	0.555692	-0.167672	0.249495	-0.197139	0.174555	0.0183935	0.900174	0.0493001	0.736572	0.173644	0.232783	0.164501	0.258687
tissue_protein_O95139_NDUB6	-0.0490245	0.737992	-0.0860995	0.556377	-0.130886	0.370033	-0.201977	0.164003	-0.0848517	0.562133	-0.147954	0.310325	-0.0204	0.889349	-0.0913352	0.53253
freebayes_SNV_SLIT2	-0.0857493	0.473872	-0.0857493	0.473872	-0.150703	0.206369	-0.150703	0.206369	0.16919	0.155385	0.172437	0.147494	0.210518	0.0758997	0.182088	0.125804
freebayes_SNV_CREBBP	-0.0857493	0.473872	-0.0857493	0.473872	-0.00793176	0.947277	-0.00793176	0.947277	0.108138	0.365901	0.13676	0.25199	0.139158	0.24369	0.164467	0.167419
freebayes_SNV_FLT1	-0.0857493	0.473872	-0.0857493	0.473872	-0.150703	0.206369	-0.150703	0.206369	0.104912	0.380459	0.133787	0.262544	0.17247	0.147414	0.208521	0.0787872
freebayes_SNV_CD22	-0.0857493	0.473872	-0.0857493	0.473872	0.13484	0.258772	0.13484	0.258772	0.0910402	0.446918	0.112976	0.344719	-0.109457	0.360049	-0.048459	0.686044
freebayes_SNV_GRIN2A	-0.0857493	0.473872	-0.0857493	0.473872	-0.00793176	0.947277	-0.00793176	0.947277	0.119026	0.31933	0.110003	0.357644	0.0814338	0.496488	0.0469905	0.695083
pindel_INDEL_ARID1A	-0.0857493	0.473872	-0.0857493	0.473872	-0.150703	0.206369	-0.150703	0.206369	0.112251	0.347842	0.0891914	0.456238	0.111153	0.352607	0.0822334	0.492255
freebayes_SNV_KMT2D	-0.0857493	0.473872	-0.0857493	0.473872	-0.00793176	0.947277	-0.00793176	0.947277	0.0753941	0.52906	0.0862183	0.471448	0.0833934	0.486149	0.0528644	0.659194
freebayes_SNV_MKI67	-0.0857493	0.473872	-0.0857493	0.473872	-0.150703	0.206369	-0.150703	0.206369	0.122171	0.306616	0.0817587	0.494766	0.195413	0.0999664	0.136566	0.252669
freebayes_SNV_CFTR	-0.0857493	0.473872	-0.0857493	0.473872	-0.150703	0.206369	-0.150703	0.206369	0.0479732	0.68903	0.0237844	0.8428	0.120298	0.314148	0.0910442	0.446898
pindel_INDEL_SMAD4	-0.0857493	0.473872	-0.0857493	0.473872	-0.00793176	0.947277	-0.00793176	0.947277	0.0303915	0.799939	-0.00743261	0.950591	-0.0602238	0.615296	-0.116008	0.331841
pathology_NF53_0.01	-0.035386	0.769547	-0.0857182	0.477231	-0.0550852	0.6482	-0.161048	0.179693	0.030993	0.797505	0.0838261	0.487043	0.075362	0.532214	0.245452	0.0390957
rna_expr_CCNT2	-0.0986822	0.465198	-0.0849083	0.530019	-0.0348775	0.796743	-0.0290599	0.830093	0.189504	0.157992	0.230725	0.0842174	0.134858	0.317225	0.18444	0.169611
rna_expr_UVRAG	-0.0682087	0.614161	-0.0849083	0.530019	0.0420791	0.755961	0.0435898	0.747485	0.158294	0.239576	0.228505	0.0873299	0.0689443	0.610337	0.177865	0.185608
rna_expr_PRKD3	-0.0473925	0.726282	-0.0849083	0.530019	0.103218	0.444834	0.0920229	0.49599	0.0773033	0.567625	0.213198	0.111313	-0.029059	0.830098	0.152451	0.257586
rna_expr_MS4A7	-0.131898	0.328061	-0.0849083	0.530019	-0.0473183	0.726694	0.00484331	0.971477	0.218159	0.103042	0.180962	0.177943	0.141772	0.292814	0.130014	0.335079
rna_expr_NUP43	-0.0664495	0.623348	-0.0849083	0.530019	0.0326232	0.809627	0.0121083	0.928769	0.12454	0.355995	0.179769	0.180868	0.0496447	0.713819	0.135901	0.313461
rna_expr_SPECC1L	-0.0829163	0.539749	-0.0849083	0.530019	-0.076506	0.571638	-0.00242165	0.985736	0.0894152	0.50833	0.134313	0.319202	0.114101	0.398043	0.165338	0.219034
rna_expr_NEXN	-0.0759504	0.574442	-0.0849083	0.530019	-0.0934954	0.489092	-0.0290599	0.830093	0.0385113	0.77609	0.0831258	0.538721	0.0595446	0.65995	0.106072	0.432278
rna_expr_MGLL	-0.0839951	0.534469	-0.0849083	0.530019	-0.00240577	0.98583	0.0411681	0.761085	0.0897895	0.506549	0.0455221	0.736687	0.00319118	0.981204	-0.0666586	0.622253
rna_expr_CTRB2	0.0117619	0.930802	-0.0849083	0.530019	-0.0364334	0.787882	-0.159829	0.23499	-0.059812	0.658516	-0.0425071	0.753556	-0.0261548	0.846863	0.0401979	0.766555
tissue_protein_P51114_FXR1	-0.0207187	0.887631	-0.0846516	0.563059	0.00662374	0.963972	-0.0549916	0.707446	-0.0826224	0.572487	-0.0496591	0.734723	-0.0319146	0.82767	0.00707062	0.961543
tissue_protein_O60216_RAD21	-0.0670862	0.646954	-0.0843325	0.564537	-0.158812	0.275747	-0.168005	0.248541	0.0752053	0.607549	0.0478092	0.744264	0.178344	0.220185	0.135407	0.353583
plasma_protein_P01780_HV319	-0.083437	0.560497	-0.0842759	0.556548	-0.142004	0.320213	-0.140428	0.32567	0.0163218	0.909492	-0.0225911	0.874967	0.00346187	0.980765	-0.094649	0.508832
tissue_protein_P08493_MGP	-0.0753648	0.606786	-0.0842665	0.564843	-0.0623311	0.670495	-0.0385997	0.792303	0.158918	0.275422	0.21684	0.134506	0.21006	0.147427	0.291013	0.0424946
pathology_NF59_max	-0.0827459	0.492693	-0.0842653	0.484756	-0.0803463	0.505365	-0.109512	0.363283	0.0498529	0.679703	0.00771228	0.949104	0.0148817	0.901967	0.00788457	0.947968
CNV_GNA13	-0.148998	0.211612	-0.0840844	0.482531	-0.098785	0.409048	-0.0424241	0.723459	0.108285	0.365247	0.0148921	0.901189	0.156818	0.188337	0.0979036	0.413261
CNV_DIS3	-0.121957	0.307471	-0.0839405	0.483283	-0.118982	0.319507	-0.0751092	0.530623	0.0644676	0.590569	0.0321721	0.788483	0.0832002	0.487164	0.108574	0.363962
CNV_ATP7B	-0.115118	0.335587	-0.0839405	0.483283	-0.109921	0.358003	-0.0751092	0.530623	0.057669	0.630393	0.0321721	0.788483	0.0748112	0.53226	0.108574	0.363962
tissue_protein_Q13492_PICAL	-0.0880073	0.547629	-0.0836666	0.567626	-0.0267375	0.855298	-0.00174204	0.990522	0.0756252	0.605539	0.0730655	0.617834	0.0272183	0.852724	0.0341664	0.815716
plasma_lipid_species_conc_FFA(15:0)	-0.0708004	0.621517	-0.083579	0.559827	-0.1278	0.371472	-0.136028	0.341208	0.108821	0.447177	0.129168	0.366332	0.109818	0.442999	0.173362	0.223759
plasma_lipid_fatty_acid_conc_FFA(FA15:0)	-0.0708004	0.621517	-0.083579	0.559827	-0.1278	0.371472	-0.136028	0.341208	0.108821	0.447177	0.129168	0.366332	0.109818	0.442999	0.173362	0.223759
plasma_lipid_species_comp_DCER(22:0)	-0.149357	0.295533	-0.0834444	0.560462	0.0297717	0.835708	0.00787296	0.956273	0.12552	0.380134	0.0557955	0.697362	0.00954032	0.947024	0.0634007	0.658495
plasma_lipid_fatty_acid_comp_DCER(FA22:0)	-0.149357	0.295533	-0.0834444	0.560462	0.0297717	0.835708	0.00787296	0.956273	0.12552	0.380134	0.0557955	0.697362	0.00954032	0.947024	0.0634007	0.658495
tissue_protein_O95154_ARK73	-0.00368818	0.979935	-0.0831729	0.569922	-0.126842	0.385128	-0.18703	0.198163	-0.0488912	0.738679	0.0745471	0.610705	0.0387754	0.791379	0.142128	0.329972
tissue_protein_P04054_PA21B	-0.0570589	0.696966	-0.0830964	0.570278	-0.15873	0.276	-0.218001	0.132381	-0.0247157	0.866135	0.0430757	0.768848	0.0956296	0.513352	0.131576	0.367492
tissue_protein_P08861_CEL3B	-0.0614963	0.674661	-0.083054	0.570476	-0.178767	0.219074	-0.21789	0.132583	0.00383344	0.979145	0.0370654	0.800387	0.136344	0.350232	0.133099	0.361922
tissue_protein_P07478_TRY2	-0.101193	0.489035	-0.083054	0.570476	-0.191007	0.188618	-0.197139	0.174555	-0.0490863	0.737674	-0.0512101	0.726754	0.0691483	0.63685	0.0541326	0.711817
pathology_NF40_0.01	-0.0616037	0.609804	-0.0828125	0.492344	0.0250739	0.835573	0.0177152	0.883422	0.0432625	0.720168	0.0670677	0.578403	-0.0745354	0.536734	-0.0527439	0.662225
rna_expr_DENND4C	-0.0938866	0.487268	-0.0826739	0.540939	0.0156545	0.907988	0.062963	0.641723	0.2296	0.0857828	0.282045	0.0335386	0.144704	0.282843	0.223656	0.094442
rna_expr_FCHO2	-0.0578415	0.669105	-0.0826739	0.540939	0.0054459	0.96793	-0.0121083	0.928769	0.15975	0.235224	0.210183	0.116583	0.0628069	0.642551	0.11958	0.375622
rna_expr_AGPS	-0.0282913	0.834523	-0.0826739	0.540939	-0.00731701	0.95692	-0.0556981	0.680695	0.13433	0.319142	0.207135	0.122102	0.117637	0.383485	0.183524	0.171777
rna_expr_ATE1	-0.116249	0.389161	-0.0826739	0.540939	-0.13948	0.300769	-0.0387465	0.774759	0.164358	0.221817	0.175561	0.191462	0.189119	0.158855	0.160301	0.233592
rna_expr_CTRL	-0.056289	0.677492	-0.0826739	0.540939	-0.0767648	0.570334	-0.0581197	0.667606	-0.00821479	0.95164	0.033363	0.805393	0.0163096	0.904155	0.0621449	0.646067
rna_expr_SERPINI2	-0.00177492	0.989545	-0.0826739	0.540939	-0.0444582	0.742625	-0.121083	0.369607	-0.0525356	0.69793	0.00569854	0.966443	-0.0184037	0.891918	0.0918436	0.496834
rna_expr_CTRC	-0.0137806	0.918962	-0.0826739	0.540939	-0.0638245	0.637162	-0.164673	0.220921	-0.0492659	0.71591	-0.0117284	0.930999	-0.0125076	0.926426	0.0873626	0.518151
rna_expr_CHD3	-0.122314	0.364722	-0.0826739	0.540939	-0.223256	0.0950488	-0.157408	0.242251	0.0496164	0.713975	-0.0193154	0.886598	0.147818	0.272504	0.090568	0.502855
rna_expr_GP2	-0.0295017	0.827549	-0.0826739	0.540939	-0.0755978	0.576225	-0.118661	0.379328	-0.045201	0.738477	-0.0217008	0.872702	-0.00114061	0.993281	0.0521363	0.700117
rna_expr_LIMCH1	-0.0232623	0.863627	-0.0826739	0.540939	-0.0641348	0.635523	-0.0968662	0.473491	-0.0544741	0.687347	-0.0483713	0.720857	-0.00950551	0.944053	-0.00107936	0.993642
tissue_protein_Q8IXM6_NRM	0.00186864	0.989833	-0.0822342	0.574299	-0.00209542	0.988599	-0.0667765	0.648478	0.0703522	0.63098	0.235225	0.10374	0.143798	0.324264	0.341817	0.0162233
plasma_protein_P19823_ITIH2	-0.0151515	0.915958	-0.0820958	0.566838	0.00366971	0.97961	-0.0534454	0.709535	-0.0748483	0.601666	-0.10378	0.46862	-0.10949	0.44437	-0.137063	0.33751
pathology_NF35_max	0.0261071	0.828898	-0.0813596	0.499994	0.0472327	0.695691	-0.0112733	0.925659	0.0248079	0.837294	0.111409	0.354981	-0.0391914	0.745563	-0.0234849	0.845862
pathology_NF60_50%	-0.0438211	0.716707	-0.0812419	0.500616	-0.148919	0.215172	-0.175178	0.143961	0.0547296	0.650322	0.15026	0.211023	0.126828	0.291899	0.139935	0.244457
CNV_PPM1D	-0.131926	0.269301	-0.081053	0.49851	-0.0946513	0.429023	-0.042137	0.725256	0.0643782	0.591085	-0.0260153	0.828271	0.0613249	0.608837	0.0359951	0.76404
CNV_BRIP1	-0.131926	0.269301	-0.081053	0.49851	-0.0946513	0.429023	-0.042137	0.725256	0.0643782	0.591085	-0.0260153	0.828271	0.0613249	0.608837	0.0359951	0.76404
plasma_lipid_species_conc_PC(16:0/14:0)	-0.124679	0.383362	-0.080594	0.573977	-0.238768	0.0915308	-0.197564	0.164635	0.129065	0.366715	0.0883826	0.537407	0.163559	0.251451	0.0989598	0.489633
plasma_lipid_species_conc_FFA(20:5)	0.0155203	0.91392	-0.080594	0.573977	0.0447352	0.755262	0.00323875	0.982004	-0.0466875	0.744933	-0.0144028	0.920097	-0.0244839	0.864585	0.0110056	0.938902
plasma_lipid_fatty_acid_conc_FFA(FA20:5)	0.0155203	0.91392	-0.080594	0.573977	0.0447352	0.755262	0.00323875	0.982004	-0.0466875	0.744933	-0.0144028	0.920097	-0.0244839	0.864585	0.0110056	0.938902
CNV_CYSLTR2	-0.107898	0.366973	-0.0805144	0.501378	-0.100449	0.40116	-0.0713062	0.551695	0.0506183	0.672832	0.0289252	0.809406	0.0661029	0.581161	0.105894	0.375989
rna_expr_AQP12B	0.00415916	0.975504	-0.0804851	0.55174	-0.051073	0.705953	-0.152651	0.256956	-0.0654411	0.628639	-0.0469402	0.728794	-0.0172095	0.898893	0.098081	0.467935
rna_expr_FMNL2	-0.0367455	0.786108	-0.0804395	0.551967	-0.0546154	0.686578	-0.0847579	0.53075	0.172676	0.198979	0.273364	0.039638	0.20487	0.12633	0.339736	0.00972296
rna_expr_FAM172A	-0.0361663	0.789402	-0.0804395	0.551967	0.0516204	0.702947	0.00726497	0.957226	0.111837	0.407532	0.198588	0.138638	0.0649935	0.630995	0.228333	0.087574
rna_expr_FCHSD2	-0.0552977	0.682868	-0.0804395	0.551967	-0.136357	0.311825	-0.164673	0.220921	0.0973981	0.471054	0.176489	0.189089	0.162196	0.228039	0.219143	0.101461
rna_expr_RASAL2	-0.119545	0.375764	-0.0804395	0.551967	0.0496884	0.713578	0.0339032	0.802305	0.113154	0.401996	0.0863727	0.522922	-0.0114247	0.932781	0.0552763	0.682985
rna_expr_NREP	-0.00294237	0.982669	-0.0804395	0.551967	0.0924275	0.49409	0.0217949	0.872155	-0.0040583	0.976098	0.0861739	0.523883	-0.0931082	0.490901	0.0224376	0.868418
rna_expr_SLC25A12	-0.010453	0.938486	-0.0804395	0.551967	0.046965	0.728656	0.00726497	0.957226	0.00637804	0.962444	0.0732859	0.587979	-0.0250074	0.853505	0.0606403	0.654085
rna_expr_COL4A1	-0.038702	0.77501	-0.0804395	0.551967	0.00513357	0.969768	-0.0217949	0.872155	0.0145916	0.914211	0.0706354	0.601584	-0.00978063	0.942436	0.0575331	0.670768
rna_expr_PRKAB1	-0.129745	0.336086	-0.0804395	0.551967	-0.0069578	0.959033	0.0193732	0.88626	0.126071	0.350065	0.0212039	0.875594	0.0230432	0.8649	-0.0388896	0.773948
rna_expr_CPB1	0.000249399	0.998531	-0.0804395	0.551967	-0.056451	0.676615	-0.159829	0.23499	-0.0508502	0.707178	-0.0163999	0.903627	-0.0070716	0.958364	0.0781717	0.563268
rna_expr_VGLL4	-0.0391746	0.772336	-0.0804395	0.551967	0.0948988	0.482564	0.0484331	0.720515	-0.0483295	0.721088	-0.020475	0.879839	-0.168559	0.210063	-0.117552	0.38383
rna_expr_GALNT10	-0.116816	0.386836	-0.0804395	0.551967	-0.222425	0.0963178	-0.186467	0.164886	0.0883314	0.513504	-0.0375706	0.781423	0.188045	0.161278	0.0195593	0.885175
tissue_protein_P15927_RFA2	-0.114341	0.434041	-0.0801283	0.584173	0.0742987	0.611898	0.0867553	0.553363	0.0630335	0.666998	0.0903855	0.536818	-0.0550699	0.707048	-0.0686013	0.639524
CNV_PPARA	-0.0659007	0.582321	-0.0796423	0.506039	-0.0685038	0.567475	-0.10219	0.393009	0.0339647	0.776995	-0.0129283	0.914166	0.0610234	0.610603	0.0556393	0.642496
CNV_EP300	-0.0659007	0.582321	-0.0796423	0.506039	-0.0685038	0.567475	-0.10219	0.393009	0.0339647	0.776995	-0.0129283	0.914166	0.0610234	0.610603	0.0556393	0.642496
CNV_SOX10	-0.0659007	0.582321	-0.0796423	0.506039	-0.0685038	0.567475	-0.10219	0.393009	0.0339647	0.776995	-0.0129283	0.914166	0.0610234	0.610603	0.0556393	0.642496
CNV_CYP2D6	-0.0659007	0.582321	-0.0796423	0.506039	-0.0685038	0.567475	-0.10219	0.393009	0.0339647	0.776995	-0.0129283	0.914166	0.0610234	0.610603	0.0556393	0.642496
tissue_protein_P36952_SPB5	-0.0422724	0.773043	-0.0789246	0.589851	-0.148281	0.309245	-0.21363	0.140514	0.0292226	0.842012	0.0585556	0.689414	0.0886546	0.544676	0.134035	0.358526
tissue_protein_O76095_JTB	-0.125434	0.390467	-0.0788893	0.590018	-0.227308	0.116248	-0.207964	0.151601	0.0637244	0.663564	-0.0516057	0.724726	0.152147	0.296658	0.0461143	0.753039
tissue_protein_Q15287_RNPS1	-0.0548328	0.708254	-0.0786336	0.591227	-0.0341615	0.815742	-0.0656264	0.654147	0.0111638	0.939314	0.0465418	0.750823	0.0339398	0.816917	0.098309	0.501566
CNV_MYB	-0.0842367	0.481735	-0.0785302	0.512016	0.0203057	0.865559	0.0236962	0.843376	0.115153	0.335438	0.145839	0.221566	0.0177711	0.882212	0.104722	0.381325
pathology_NF33_0.01	-0.0781718	0.516993	-0.0784539	0.515477	0.0361019	0.765018	0.0483143	0.689075	0.0623714	0.605348	0.0734462	0.542719	-0.0715351	0.553297	-0.0480334	0.690791
pathology_NF7_std	-0.0771059	0.522741	-0.0784539	0.515477	-0.0126031	0.91692	-0.00483143	0.968103	0.0329833	0.784804	0.0157153	0.896506	-0.037755	0.754589	-0.0478308	0.692029
tissue_protein_Q92598_HS105	-0.0726994	0.619601	-0.0783127	0.592747	-0.134446	0.357042	-0.148382	0.308914	0.0751759	0.60769	0.0369127	0.801192	0.169761	0.243559	0.139157	0.340285
tissue_protein_Q9NZM1_MYOF	-0.0834295	0.568728	-0.0782724	0.592938	0.0241714	0.869058	0.0432377	0.768003	0.0461334	0.75294	-0.0397807	0.786096	0.0378061	0.796482	0.00497775	0.972921
rna_expr_MAP2K4	-0.0931188	0.490851	-0.078205	0.563101	-0.0342289	0.800445	-0.0217949	0.872155	0.158997	0.237468	0.249179	0.0615976	0.109261	0.418485	0.203443	0.129051
rna_expr_RABEP1	-0.137829	0.306582	-0.078205	0.563101	-0.123606	0.35964	-0.0339032	0.802305	0.201691	0.13245	0.238212	0.0743581	0.209479	0.117841	0.278049	0.0362413
rna_expr_MCL1	-0.00377623	0.977759	-0.078205	0.563101	0.0395752	0.770071	0.0266382	0.844068	0.0744258	0.58217	0.17301	0.198097	0.023837	0.860291	0.071761	0.595789
rna_expr_STAT5B	-0.0763104	0.572624	-0.078205	0.563101	0.154438	0.251363	0.123504	0.360039	0.0953404	0.48052	0.162276	0.227807	-0.0775693	0.566288	0.0732001	0.588417
rna_expr_RPL34	-0.118391	0.380423	-0.078205	0.563101	-0.241771	0.0700059	-0.205841	0.124505	0.134881	0.317141	0.151442	0.260787	0.229013	0.0866093	0.228399	0.0874808
rna_expr_ERGIC1	0.00953646	0.943871	-0.078205	0.563101	0.0950199	0.482003	0.0581197	0.667606	0.122059	0.365731	0.148692	0.269645	0.0704846	0.602362	0.0835685	0.536553
rna_expr_TBC1D14	-0.099064	0.463465	-0.078205	0.563101	-0.0935215	0.48897	-0.0556981	0.680695	0.132683	0.325164	0.108869	0.420168	0.115627	0.391719	0.0705835	0.601852
rna_expr_THY1	0.0319541	0.813461	-0.078205	0.563101	0.0721884	0.593595	-0.0435898	0.747485	-0.0436107	0.747368	0.0820987	0.543767	-0.0932084	0.490433	0.0229936	0.865188
rna_expr_CUL4A	-0.15376	0.253476	-0.078205	0.563101	-0.11054	0.413025	0.0121083	0.928769	0.138157	0.305421	0.0780236	0.56401	0.132966	0.324125	0.110553	0.412972
rna_expr_ATL2	0.00436757	0.974277	-0.078205	0.563101	0.0558501	0.679871	0.0290599	0.830093	-0.0499149	0.712329	0.0690782	0.609641	-0.0933286	0.489871	0.00536409	0.968411
rna_expr_CBX5	-0.143864	0.285679	-0.078205	0.563101	-0.239862	0.0723146	-0.130769	0.332253	0.0867885	0.520915	0.0208063	0.877909	0.184201	0.170174	0.103422	0.443927
rna_expr_COL4A2	0.00286428	0.983129	-0.078205	0.563101	-0.00761462	0.95517	-0.0823363	0.542598	-0.0591479	0.662078	0.0157041	0.907697	-0.0439461	0.74549	0.0308108	0.820022
rna_expr_CHD6	-0.101226	0.453714	-0.078205	0.563101	-0.157258	0.242704	-0.133191	0.323299	0.037798	0.780133	0.0149421	0.912158	0.118202	0.381186	0.136751	0.310414
CNV_MN1	-0.0327161	0.784992	-0.078181	0.5139	-0.0391629	0.743957	-0.100568	0.400602	0.0435246	0.716585	0.0267433	0.823541	0.0589376	0.622877	0.0872711	0.466031
CNV_GALNT12	0.0789867	0.509558	-0.0780693	0.514503	0.166757	0.161501	0.00951107	0.936799	-0.0469794	0.695152	0.105872	0.37609	-0.136095	0.254325	-0.0210866	0.86044
CNV_XPA	0.0789867	0.509558	-0.0780693	0.514503	0.166757	0.161501	0.00951107	0.936799	-0.0469794	0.695152	0.105872	0.37609	-0.136095	0.254325	-0.0210866	0.86044
CNV_TGFBR1	0.0789867	0.509558	-0.0780693	0.514503	0.166757	0.161501	0.00951107	0.936799	-0.0469794	0.695152	0.105872	0.37609	-0.136095	0.254325	-0.0210866	0.86044
tissue_protein_O75830_SPI2	-0.0902636	0.53737	-0.0780307	0.594083	-0.164295	0.259295	-0.168968	0.245799	0.0916568	0.531082	0.0728766	0.618745	0.123448	0.398072	0.102621	0.482892
plasma_lipid_species_comp_DAG(18:1/22:6)	-0.0742329	0.604667	-0.0776161	0.588255	0.0222632	0.876767	-0.0583028	0.684457	0.0308069	0.830078	0.0433494	0.762619	0.0608836	0.671266	0.0782745	0.585085
plasma_lipid_species_comp_CE(18:2)	-0.133927	0.348784	-0.0776091	0.588289	-0.0842036	0.556887	-0.0356263	0.803985	0.280905	0.0458543	0.270863	0.0545424	0.23939	0.0906644	0.281917	0.0450448
plasma_lipid_fatty_acid_comp_CE(FA18:2)	-0.133927	0.348784	-0.0776091	0.588289	-0.0842036	0.556887	-0.0356263	0.803985	0.280905	0.0458543	0.270863	0.0545424	0.23939	0.0906644	0.281917	0.0450448
plasma_lipid_species_conc_CE(17:0)	-0.0862854	0.547141	-0.0776091	0.588289	-0.111946	0.434157	-0.0874463	0.541742	0.182106	0.200903	0.223128	0.115518	0.190529	0.180497	0.252357	0.0740106
plasma_lipid_fatty_acid_conc_CE(FA17:0)	-0.0862854	0.547141	-0.0776091	0.588289	-0.111946	0.434157	-0.0874463	0.541742	0.182106	0.200903	0.223128	0.115518	0.190529	0.180497	0.252357	0.0740106
plasma_protein_P00736_C1R	-0.0525364	0.714263	-0.0776091	0.588289	-0.0769646	0.5914	-0.02591	0.856778	0.00355232	0.980263	0.015683	0.913021	-0.0450283	0.753708	0.00345632	0.980796
plasma_lipid_species_comp_CER(24:1)	-0.0671566	0.639618	-0.0776091	0.588289	-0.0359003	0.802507	-0.038865	0.786565	-0.0270938	0.850307	-0.0775006	0.588812	0.0232514	0.871342	-0.00927748	0.948482
plasma_lipid_fatty_acid_comp_CER(FA24:1)	-0.0671566	0.639618	-0.0776091	0.588289	-0.0359003	0.802507	-0.038865	0.786565	-0.0270938	0.850307	-0.0775006	0.588812	0.0232514	0.871342	-0.00927748	0.948482
tissue_protein_P19961_AMY2B	-0.0620243	0.672026	-0.0770991	0.598509	-0.232282	0.108263	-0.274774	0.0560406	0.00391718	0.978689	0.0664516	0.650077	0.105252	0.471679	0.12312	0.399339
pathology_NF16_0.1	-0.0675072	0.575911	-0.0770011	0.523308	0.0801588	0.506363	0.0789133	0.513013	0.091141	0.449702	0.11919	0.322165	-0.0711863	0.555239	-0.0157523	0.896263
plasma_protein_P28838_AMPL	-0.0823473	0.565646	-0.0769124	0.591652	-0.0196494	0.891142	0.00163631	0.990908	0.106581	0.456636	0.0821687	0.566492	0.0608125	0.671629	0.0766502	0.59292
tissue_protein_Q9BUN8_DERL1	-0.0715774	0.625029	-0.076901	0.599452	0.0361118	0.805421	0.0450997	0.758307	-0.0341097	0.816016	-0.0147061	0.920114	-0.0784372	0.592157	-0.055174	0.706519
tissue_protein_Q9BRX8_PXL2A	-0.0530312	0.717434	-0.0767749	0.600052	-0.19238	0.185402	-0.159322	0.274189	0.0456256	0.755575	0.121488	0.405664	0.0781169	0.593675	0.143361	0.32575
tissue_protein_Q9UM00_TMCO1	0.00043471	0.997635	-0.0765023	0.601351	-0.0835563	0.568139	-0.193269	0.183341	-0.0795944	0.586688	-0.0342049	0.815512	-0.0134206	0.927077	0.0345712	0.813571
tissue_protein_O95857_TSN13	-0.149542	0.305104	-0.0761864	0.602858	-0.231234	0.10991	-0.164975	0.257301	0.13357	0.360212	0.0480175	0.743188	0.201186	0.165696	0.108371	0.458572
tissue_protein_Q8IYB5_SMAP1	-0.0390163	0.790112	-0.0761219	0.603166	-0.0921852	0.528707	-0.147484	0.311882	0.0680807	0.642073	0.164002	0.260157	0.100016	0.49413	0.216873	0.134446
CNV_RPTOR	-0.129053	0.279957	-0.0760965	0.525219	-0.0535554	0.655019	0.0152509	0.898821	0.0879136	0.462742	0.0170761	0.886788	0.0999769	0.403391	0.0192818	0.87228
plasma_protein_Q27J81_INF2	-0.166855	0.241894	-0.075988	0.596128	-0.0838612	0.558498	-0.0573556	0.689322	0.166301	0.243482	0.158451	0.266762	0.0898663	0.530571	0.153525	0.282108
rna_expr_DYNC1I2	-0.118804	0.378749	-0.0759706	0.57434	-0.199953	0.13589	-0.179202	0.182269	0.142073	0.291781	0.130404	0.333618	0.222778	0.0957779	0.203148	0.129618
rna_expr_ZNF264	-0.0185546	0.891037	-0.0759706	0.57434	0.20142	0.132984	0.167094	0.214111	0.0388499	0.774173	0.105589	0.434388	-0.135351	0.315442	-0.0185126	0.891282
rna_expr_FAM168A	-0.0433891	0.748609	-0.0759706	0.57434	0.0123923	0.927103	-0.0242166	0.85809	0.0319326	0.813584	0.0979685	0.468448	0.0126126	0.92581	0.104403	0.439593
rna_expr_USP46	-0.0874607	0.51768	-0.0759706	0.57434	0.0130933	0.922992	0.0145299	0.914572	0.0871407	0.519219	0.0872672	0.51861	0.0161823	0.904899	0.0424221	0.754034
rna_expr_NSRP1	-0.0666668	0.62221	-0.0759706	0.57434	-0.165798	0.217737	-0.164673	0.220921	0.0300621	0.824325	0.0756713	0.575853	0.121172	0.36925	0.175052	0.192773
rna_expr_HK1	0.00757433	0.955407	-0.0759706	0.57434	-0.0416968	0.75811	-0.154986	0.249664	-0.0707276	0.601108	0.0430372	0.750581	-0.0236776	0.861217	0.0715648	0.596798
rna_expr_SP2	-0.0847125	0.530971	-0.0759706	0.57434	-0.057531	0.670779	-0.0169516	0.900401	0.0153732	0.909634	0.0368417	0.785561	0.000149126	0.999122	0.0193957	0.886129
tissue_protein_P05451_REG1A	-0.0577731	0.693359	-0.0750891	0.608106	-0.139209	0.340104	-0.179896	0.21613	-0.00764818	0.958404	-0.0407163	0.781188	0.0895121	0.540777	0.0342337	0.815359
freebayes_SNV_KRAS	-0.0758098	0.526785	-0.0748301	0.532156	-0.0596051	0.618937	-0.0566325	0.636562	0.0822759	0.492031	0.0721601	0.546929	0.0878207	0.463217	0.0905438	0.44941
clinical_secondary_diagnosis_onehot__nan.2	-0.0746879	0.527102	-0.0746879	0.527102	-0.0725045	0.539283	-0.0725045	0.539283	0.091914	0.43606	0.0826001	0.484144	0.112625	0.339384	0.114736	0.330346
plasma_protein_P01861_IGHG4	0.139121	0.330236	-0.0746258	0.60275	-0.125725	0.379352	-0.197568	0.164625	-0.152991	0.283805	-0.0382253	0.789998	0.0666443	0.642179	0.0303572	0.832522
plasma_lipid_species_comp_PC(16:0/22:6)	-0.0263616	0.854308	-0.0746241	0.602759	-0.0351477	0.806567	-0.0939238	0.512099	0.0135411	0.924863	0.0956526	0.504328	0.0625184	0.662961	0.120062	0.401359
plasma_lipid_species_comp_CE(20:5)	-0.248625	0.0785338	-0.0746241	0.602759	0.0713444	0.618833	0.0161938	0.9102	0.231719	0.101811	0.0530844	0.711411	-0.00712503	0.960424	-0.0480246	0.737885
plasma_lipid_fatty_acid_comp_CE(FA20:5)	-0.248625	0.0785338	-0.0746241	0.602759	0.0713444	0.618833	0.0161938	0.9102	0.231719	0.101811	0.0530844	0.711411	-0.00712503	0.960424	-0.0480246	0.737885
pathology_NF21_min	-0.127957	0.287589	-0.0740954	0.539148	-0.147304	0.220246	-0.0724714	0.548102	0.118491	0.325031	0.0864083	0.473678	0.133071	0.268594	0.0950201	0.430564
pathology_NF18_0.01	-0.0767538	0.524647	-0.0740954	0.539148	0.036764	0.760836	0.0450933	0.708844	0.0631811	0.600663	0.0710863	0.555795	-0.0754137	0.531932	-0.0539258	0.65513
pathology_NF51_0.05	-0.0681106	0.572496	-0.0740954	0.539148	0.0270157	0.823039	0.0322095	0.789736	0.0538643	0.655499	0.0626387	0.603799	-0.084171	0.485247	-0.0657611	0.585845
tissue_protein_Q969L2_MAL2	-0.00617908	0.966389	-0.073782	0.614382	-0.0249761	0.864738	-0.105933	0.4688	-0.00758459	0.95875	0.0919673	0.529685	0.0110274	0.940055	0.138507	0.342568
rna_expr_PIGR	-0.0064837	0.961822	-0.0737362	0.585681	0.0376373	0.781044	0.0121083	0.928769	0.164058	0.222673	0.208494	0.119618	0.139518	0.300635	0.1708	0.203976
rna_expr_WASF2	-0.0410841	0.761559	-0.0737362	0.585681	0.0631557	0.640702	0.0508548	0.707153	0.0755769	0.576331	0.183281	0.172355	0.0206833	0.878625	0.190163	0.156524
rna_expr_PACRGL	-0.0773308	0.567486	-0.0737362	0.585681	0.00972509	0.942763	0.0121083	0.928769	0.15418	0.252166	0.181558	0.176494	0.108493	0.421785	0.167791	0.212178
rna_expr_CCDC80	-0.158697	0.238367	-0.0737362	0.585681	-0.065725	0.627148	0.0193732	0.88626	0.204345	0.127326	0.18063	0.178752	0.160327	0.233515	0.227712	0.0884633
rna_expr_SPIRE1	-0.117229	0.385149	-0.0737362	0.585681	-0.0817585	0.545444	-0.0145299	0.914572	0.161646	0.229641	0.171453	0.202227	0.143891	0.285586	0.177767	0.185854
rna_expr_WDR70	-0.00859287	0.949417	-0.0737362	0.585681	0.0121343	0.928617	-0.0653847	0.628936	0.0674083	0.618333	0.168239	0.210942	0.0925814	0.493368	0.263462	0.0476854
rna_expr_DCUN1D1	-0.116292	0.388983	-0.0737362	0.585681	-0.0879063	0.51554	-0.0726497	0.591232	0.147818	0.272501	0.13534	0.315481	0.155492	0.248102	0.151143	0.261741
rna_expr_MLLT10	-0.055961	0.679269	-0.0737362	0.585681	0.110931	0.411364	0.0920229	0.49599	0.0746612	0.580974	0.129443	0.337222	-0.0372823	0.783059	0.079938	0.554457
rna_expr_KIAA0232	-0.0813377	0.547521	-0.0737362	0.585681	0.0950788	0.48173	0.0968662	0.473491	0.109111	0.419127	0.113374	0.401073	-0.0397534	0.769065	0.000556033	0.996725
rna_expr_SGPL1	-0.0646829	0.632631	-0.0737362	0.585681	-0.0241508	0.858471	-0.0920229	0.49599	0.0773826	0.567226	0.104926	0.437293	0.0762479	0.57294	0.151993	0.259035
rna_expr_RAC1	-0.0468135	0.729498	-0.0737362	0.585681	-0.131871	0.328159	-0.157408	0.242251	0.0695879	0.606999	0.0661296	0.625024	0.131502	0.329526	0.0745085	0.58175
rna_expr_COL16A1	-0.0740532	0.584066	-0.0737362	0.585681	0.126622	0.347946	0.0605414	0.654614	0.0456456	0.735998	0.0523802	0.698781	-0.0828692	0.53998	0.0549492	0.684762
plasma_protein_P08571_CD14	-0.147362	0.302104	-0.0735766	0.607873	0.0224305	0.875848	0.0635029	0.657978	0.171181	0.229727	0.0707212	0.621908	0.0255233	0.858893	0.0387505	0.78718
pathology_NF36_75%	-0.0682102	0.571934	-0.0726425	0.547155	-0.111632	0.354014	-0.095018	0.430574	0.0246648	0.838219	0.0188788	0.875823	0.0478909	0.691662	0.0397774	0.74189
tissue_protein_O00499_BIN1	-0.0257378	0.860654	-0.0725775	0.62019	-0.063848	0.66295	-0.137515	0.346069	-0.0269283	0.854276	-0.0114357	0.937839	-0.00846418	0.953971	-0.00772337	0.957996
CNV_BTG1	-3.99e-17	1	-0.0724642	0.545236	0.079117	0.508858	-0.00125679	0.99164	0.0321223	0.788803	0.100445	0.401181	-0.0482839	0.687119	-0.0209151	0.861564
CNV_PTPN11	-3.99e-17	1	-0.0724642	0.545236	0.079117	0.508858	-0.00125679	0.99164	0.0321223	0.788803	0.100445	0.401181	-0.0482839	0.687119	-0.0209151	0.861564
CNV_NCOR2	-3.99e-17	1	-0.0724642	0.545236	0.079117	0.508858	-0.00125679	0.99164	0.0321223	0.788803	0.100445	0.401181	-0.0482839	0.687119	-0.0209151	0.861564
CNV_BCL7A	-3.99e-17	1	-0.0724642	0.545236	0.079117	0.508858	-0.00125679	0.99164	0.0321223	0.788803	0.100445	0.401181	-0.0482839	0.687119	-0.0209151	0.861564
CNV_TBX3	-3.99e-17	1	-0.0724642	0.545236	0.079117	0.508858	-0.00125679	0.99164	0.0321223	0.788803	0.100445	0.401181	-0.0482839	0.687119	-0.0209151	0.861564
CNV_HNF1A	-3.99e-17	1	-0.0724642	0.545236	0.079117	0.508858	-0.00125679	0.99164	0.0321223	0.788803	0.100445	0.401181	-0.0482839	0.687119	-0.0209151	0.861564
CNV_SH2B3	-3.99e-17	1	-0.0724642	0.545236	0.079117	0.508858	-0.00125679	0.99164	0.0321223	0.788803	0.100445	0.401181	-0.0482839	0.687119	-0.0209151	0.861564
tissue_protein_Q6UXV4_MIC27	-0.0616895	0.673697	-0.0721781	0.622121	-0.144351	0.322385	-0.138929	0.341085	0.00495868	0.973025	0.0108609	0.940958	0.0881134	0.547145	0.0497244	0.734387
plasma_lipid_fatty_acid_comp_PE(FA22:5)	-0.114562	0.423425	-0.0720307	0.615454	0.0160055	0.911239	-0.00166287	0.99076	0.176575	0.21516	0.201162	0.156926	-0.0400513	0.780211	0.0344641	0.810258
tissue_protein_P04746_AMYP	-0.0774191	0.596987	-0.0718938	0.623497	-0.136341	0.35024	-0.15049	0.302012	0.0409484	0.779971	0.0812518	0.578896	0.0961695	0.510966	0.138372	0.343043
plasma_lipid_species_conc_CE(22:6)	0.0408328	0.776032	-0.0716391	0.617381	0.0291775	0.838942	-0.0582975	0.684484	-0.0227475	0.874108	0.0819357	0.567597	-0.0246911	0.86345	0.109829	0.442953
plasma_lipid_fatty_acid_conc_CE(FA22:6)	0.0408328	0.776032	-0.0716391	0.617381	0.0291775	0.838942	-0.0582975	0.684484	-0.0227475	0.874108	0.0819357	0.567597	-0.0246911	0.86345	0.109829	0.442953
rna_expr_KMT2E	-0.0879092	0.515526	-0.0715018	0.597122	-0.0852443	0.528386	-0.0992879	0.46245	0.160894	0.231844	0.210912	0.115292	0.177275	0.187096	0.237165	0.0756797
rna_expr_NRP1	-0.0898488	0.506267	-0.0715018	0.597122	-0.108912	0.419983	-0.062963	0.641723	0.135267	0.315745	0.200774	0.134257	0.150677	0.263231	0.203083	0.129744
rna_expr_ABCC9	-0.0441354	0.744431	-0.0715018	0.597122	0.00531592	0.968695	0.0387465	0.774759	0.0377478	0.780417	0.129012	0.338846	-0.0067509	0.96025	0.0727422	0.590758
rna_expr_BAIAP2	-0.0504195	0.709549	-0.0715018	0.597122	0.0708482	0.600486	0.118661	0.379328	0.0181332	0.893497	0.054103	0.689368	-0.10128	0.453474	-0.0468376	0.729364
rna_expr_SH3RF1	-0.0592012	0.661792	-0.0715018	0.597122	0.0759468	0.574461	0.0556981	0.680695	0.085492	0.527184	0.0531091	0.694793	-0.0311614	0.818009	-0.0422258	0.755136
rna_expr_ABCC1	-0.0192287	0.887104	-0.0715018	0.597122	0.0494667	0.714801	-0.0290599	0.830093	-0.0758563	0.574918	-0.0900833	0.505153	-0.0951553	0.481376	-0.0858581	0.52541
pathology_NF22_min	-0.0951965	0.429704	-0.0711897	0.55522	-0.131446	0.274538	-0.112733	0.349255	0.0751323	0.533469	0.0505488	0.67548	0.112825	0.348861	0.106416	0.377087
pathology_NF32_75%	-0.00898707	0.940705	-0.0711897	0.55522	-0.00709453	0.953176	0.0660295	0.584313	-0.00291307	0.980765	0.0382023	0.751775	-0.0618571	0.608331	-0.120683	0.316096
CNV_CUL3	-0.0851831	0.476807	-0.0709798	0.553522	-0.143407	0.229451	-0.124746	0.296454	0.163883	0.168953	0.0970373	0.417426	0.226386	0.0558463	0.14144	0.235969
CNV_PAX3	-0.0851831	0.476807	-0.0709798	0.553522	-0.143407	0.229451	-0.124746	0.296454	0.163883	0.168953	0.0970373	0.417426	0.226386	0.0558463	0.14144	0.235969
tissue_protein_P46952_3HAO	0.0130141	0.92928	-0.0708393	0.628611	0.00178104	0.99031	-0.025566	0.861574	-0.0457554	0.754901	-0.00234412	0.987246	-0.0450602	0.758512	-0.10799	0.460164
rna_expr_GSTA2	-0.162021	0.228548	-0.070396	0.60282	-0.218169	0.103026	-0.155011	0.249586	0.125574	0.351981	0.0306678	0.820844	0.168205	0.211037	0.108509	0.421712
tissue_protein_Q96HE7_ERO1A	-0.0532467	0.716334	-0.0702782	0.63134	-0.0735531	0.615484	-0.0726319	0.619927	-0.158097	0.277945	-0.0834767	0.568509	-0.0558547	0.703064	-0.0218588	0.881491
tissue_protein_P08236_BGLR	-0.0106601	0.942048	-0.0702764	0.631349	-0.00681685	0.962922	-0.0760886	0.603325	0.0184568	0.899832	0.0843522	0.564446	0.0749184	0.608924	0.171121	0.239748
tissue_protein_P56199_ITA1	-0.119746	0.412479	-0.0702764	0.631349	-0.122367	0.40225	-0.0795472	0.586911	0.0862592	0.555642	0.0137318	0.925391	0.18287	0.208506	0.162603	0.2643
clinical_Site_-_Primary_ICD-O-3_ord	-0.10604	0.368547	-0.0702332	0.552099	-0.0213495	0.856722	0.00367801	0.975189	0.0706362	0.549814	0.0226721	0.847948	0.00596313	0.959785	-0.0538193	0.648807
CNV_TSC2	-0.0237443	0.843061	-0.0701997	0.5579	-0.0273826	0.819393	-0.0867188	0.468868	0.00859003	0.942909	0.0226904	0.849944	-0.044041	0.713367	-0.0441054	0.712966
CNV_NTHL1	-0.0237443	0.843061	-0.0701997	0.5579	-0.0273826	0.819393	-0.0867188	0.468868	0.00859003	0.942909	0.0226904	0.849944	-0.044041	0.713367	-0.0441054	0.712966
CNV_AXIN1	-0.0237443	0.843061	-0.0701997	0.5579	-0.0273826	0.819393	-0.0867188	0.468868	0.00859003	0.942909	0.0226904	0.849944	-0.044041	0.713367	-0.0441054	0.712966
tissue_protein_O75165_DJC13	-0.039641	0.78683	-0.0700054	0.632668	0.105498	0.470641	0.0682157	0.641412	0.0175424	0.904772	0.0409541	0.779941	-0.0521153	0.722116	0.0292927	0.841639
pathology_NF58_min	-0.0643552	0.593899	-0.0697368	0.56334	0.000819731	0.994587	-0.0289886	0.810348	0.0219739	0.855669	0.0144498	0.904799	-0.000875249	0.99422	0.0430697	0.721365
rna_expr_ATF2	-0.0932281	0.49034	-0.0692673	0.60866	-0.062892	0.6421	-0.062963	0.641723	0.198799	0.13821	0.22761	0.0886094	0.16132	0.230596	0.197196	0.141483
rna_expr_SMAP2	0.0815021	0.546709	-0.0692673	0.60866	0.100154	0.458534	-0.0193732	0.88626	0.00967966	0.94303	0.181989	0.175452	-0.0219943	0.870995	0.162329	0.227653
rna_expr_ZNF528	-0.106897	0.428682	-0.0692673	0.60866	0.0261187	0.847072	0.077493	0.566672	0.135702	0.314176	0.126229	0.349455	0.00390724	0.976988	0.0179566	0.894528
rna_expr_CYTH1	-0.0820588	0.543964	-0.0692673	0.60866	-0.0418445	0.757279	-0.0363248	0.7885	0.0729996	0.589442	0.125467	0.352395	0.026338	0.845804	0.090012	0.505492
rna_expr_DPY19L1	0.0118593	0.93023	-0.0692673	0.60866	-0.0384006	0.776717	-0.108974	0.419713	0.0705184	0.602188	0.118245	0.381014	0.104492	0.439203	0.128705	0.340006
rna_expr_FOXO1	-0.13771	0.307002	-0.0692673	0.60866	-0.179732	0.180959	-0.0339032	0.802305	0.122191	0.365208	0.106516	0.430339	0.158609	0.238631	0.0918763	0.49668
rna_expr_ITGA1	0.00608566	0.964165	-0.0692673	0.60866	0.0284574	0.833565	-0.0242166	0.85809	-0.0182146	0.893022	0.0774935	0.566669	-0.0439381	0.745534	0.0139008	0.918258
rna_expr_PLAT	-0.170068	0.205951	-0.0692673	0.60866	0.0159462	0.90628	0.0847579	0.53075	0.158858	0.237885	0.0636448	0.638113	0.00464266	0.972658	-0.0757514	0.575448
rna_expr_LRRC37A3	-0.0461206	0.733352	-0.0692673	0.60866	-0.141584	0.293462	-0.174359	0.194569	0.0229394	0.865502	0.0327335	0.808996	0.109166	0.418891	0.124682	0.35544
rna_expr_PLA2G1B	-0.0240648	0.85897	-0.0692673	0.60866	-0.0849341	0.529894	-0.130769	0.332253	-0.0374142	0.78231	-0.00904478	0.946761	0.0144487	0.915047	0.084975	0.529695
rna_expr_TINAGL1	-0.0998054	0.460109	-0.0692673	0.60866	-0.0175627	0.896829	0.0339032	0.802305	0.0343576	0.79971	-0.0412482	0.760635	-0.0364164	0.787979	-0.105221	0.435998
rna_expr_CEL	-0.00342515	0.979826	-0.0692673	0.60866	-0.0516283	0.702904	-0.135613	0.314499	-0.0586482	0.664762	-0.053341	0.693526	-0.0185064	0.891318	0.0414735	0.759366
rna_expr_PHGDH	-0.0160162	0.905871	-0.0692673	0.60866	-0.0752707	0.577882	-0.142878	0.289028	-0.0509129	0.706833	-0.0641086	0.635661	0.0464105	0.731738	0.0612618	0.650768
rna_expr_CBS	-0.106341	0.431105	-0.0692673	0.60866	-0.17837	0.184342	-0.111396	0.409393	0.0468737	0.729163	-0.0696083	0.606893	0.124641	0.355601	-0.0228955	0.865758
tissue_protein_O15195_VILL	0.00607902	0.966933	-0.0691366	0.636906	-0.0258499	0.860052	-0.0945531	0.518127	-0.0350197	0.811197	0.115316	0.430106	0.0479639	0.743465	0.208486	0.150553
tissue_protein_P34913_HYES	-0.0284158	0.846321	-0.0689702	0.63772	-0.229147	0.113246	-0.258755	0.0726157	-0.0445842	0.760987	-0.028176	0.847602	0.123119	0.399341	0.0997064	0.495474
CNV_U2AF1	-0.0560331	0.64014	-0.0687411	0.566131	0.00351546	0.976619	-0.028471	0.812343	0.0637648	0.594633	0.0554218	0.643798	-0.00279958	0.981379	0.0151688	0.899363
tissue_protein_P25940_CO5A3	-0.121808	0.404419	-0.0685994	0.639533	-0.0499423	0.733266	0.0111409	0.939438	0.0945072	0.518331	0.043014	0.76917	0.0873894	0.550455	0.0541581	0.711687
pathology_NF12_std	0.0487953	0.68614	-0.068284	0.571517	0.0618455	0.608398	0.064419	0.593532	-0.030498	0.800671	0.0486335	0.687126	-0.040572	0.736919	-0.0878277	0.466416
CNV_TRAF7	0.107957	0.36671	-0.0679352	0.570703	0.138704	0.245248	-0.0842052	0.4819	-0.106293	0.374186	0.0206752	0.863136	-0.158805	0.182732	-0.0459151	0.70173
plasma_protein_Q9HDC9_APMAP	-0.0329154	0.818638	-0.0678035	0.636389	-0.0390345	0.785657	-0.181354	0.202801	-0.102957	0.472176	-0.0893679	0.532863	-0.12074	0.398684	-0.07421	0.604778
tissue_protein_O75339_CILP1	0.00746703	0.959389	-0.0676864	0.644007	0.0251369	0.863875	0.0508919	0.728387	-0.136959	0.348042	-0.120628	0.409022	-0.118402	0.417784	-0.160366	0.271016
tissue_protein_Q03519_TAP2	-0.00994894	0.945908	-0.0675331	0.644759	-0.0210977	0.885589	-0.101241	0.488829	-0.0555193	0.704766	-0.0437949	0.765097	-0.0147448	0.919904	0.0365205	0.803263
tissue_protein_P31949_S10AB	-0.0556868	0.703916	-0.067082	0.646975	0.0194044	0.894718	0.0207514	0.887455	-0.0755292	0.605999	-0.198904	0.17065	-0.0830793	0.570358	-0.208731	0.150063
rna_expr_RBPJL	-0.00524873	0.96909	-0.0670372	0.620272	-0.0547254	0.685979	-0.140465	0.297332	-0.0560005	0.679055	-0.0503956	0.70968	-0.00639563	0.962341	0.0523359	0.699024
rna_expr_BCLAF3	-0.131974	0.327778	-0.0670329	0.620295	-0.146103	0.278167	-0.0726497	0.591232	0.238268	0.0742888	0.272138	0.0405689	0.254288	0.056287	0.297347	0.0246875
rna_expr_CAMK2D	-0.0153412	0.909821	-0.0670329	0.620295	0.0907806	0.501849	0.0556981	0.680695	0.159658	0.235497	0.245998	0.0651022	0.111354	0.409571	0.278671	0.0358094
rna_expr_ITCH	-0.122671	0.363313	-0.0670329	0.620295	-0.0534788	0.692773	-0.00968662	0.942989	0.204199	0.127604	0.209421	0.117944	0.160024	0.234414	0.187612	0.162262
rna_expr_RBSN	-0.0309646	0.819139	-0.0670329	0.620295	0.0691665	0.609183	0.0653847	0.628936	0.0454548	0.737062	0.190901	0.154893	-0.00995211	0.941429	0.194677	0.14674
rna_expr_USP53	-0.105246	0.435888	-0.0670329	0.620295	-0.078942	0.559418	0.00968662	0.942989	0.170174	0.205664	0.179305	0.182014	0.123801	0.358879	0.079938	0.554457
rna_expr_SMARCAD1	-0.0830679	0.539005	-0.0670329	0.620295	-0.0204896	0.879754	-0.0145299	0.914572	0.119161	0.377308	0.160553	0.232849	0.075452	0.576963	0.144994	0.281871
rna_expr_FOXJ3	-0.138217	0.305207	-0.0670329	0.620295	-0.138536	0.304084	-0.0363248	0.7885	0.124211	0.357277	0.0895532	0.507673	0.131905	0.328034	0.0546875	0.686186
rna_expr_MFSD6	-0.0702062	0.6038	-0.0670329	0.620295	0.0247533	0.854978	0.0217949	0.872155	0.109451	0.417672	0.0625514	0.643907	0.0202789	0.880981	-0.02597	0.847932
rna_expr_PRSS23	-0.0994769	0.461594	-0.0670329	0.620295	-0.0657106	0.627223	-0.0387465	0.774759	0.0455373	0.736602	0.0347545	0.797445	0.033523	0.804479	0.0443518	0.74322
rna_expr_PATJ	-0.142962	0.288741	-0.0670329	0.620295	-0.155504	0.248064	-0.104131	0.440793	0.0975095	0.470545	0.0186528	0.890464	0.101377	0.453039	-0.0156343	0.908105
pathology_NF34_min	-0.0776225	0.519951	-0.0668311	0.579748	-0.0553955	0.64635	-0.0161048	0.893955	0.128061	0.287195	0.183145	0.126319	0.127616	0.288885	0.176533	0.140835
pathology_NF38_0.05	-0.0570888	0.636294	-0.0668311	0.579748	-0.0201617	0.867459	-0.0289886	0.810348	0.116905	0.331595	0.147901	0.21836	0.0969383	0.421273	0.0974344	0.418889
pathology_NF19_min	-0.107687	0.371383	-0.0668311	0.579748	-0.123132	0.306302	-0.0837447	0.487468	0.117052	0.330984	0.0898968	0.455939	0.102201	0.396385	0.0590077	0.624977
freebayes_SNV_MED12	-0.0662994	0.580036	-0.0662994	0.580036	-0.0383291	0.749227	-0.0383291	0.749227	0.10987	0.358229	0.14022	0.240076	0.14219	0.233467	0.13738	0.249825
freebayes_SNV_IRS2	-0.0662994	0.580036	-0.0662994	0.580036	-0.148717	0.212483	-0.148717	0.212483	0.0565548	0.637025	0.0379284	0.751764	0.114667	0.337498	0.0840177	0.482879
plasma_lipid_species_conc_FFA(18:0)	-0.0835938	0.559758	-0.0656692	0.647067	0.0182143	0.89905	0.012955	0.928107	0.0638647	0.656151	0.00612689	0.965964	-0.0775464	0.588591	-0.078995	0.581624
plasma_lipid_fatty_acid_conc_FFA(FA18:0)	-0.0835938	0.559758	-0.0656692	0.647067	0.0182143	0.89905	0.012955	0.928107	0.0638647	0.656151	0.00612689	0.965964	-0.0775464	0.588591	-0.078995	0.581624
plasma_lipid_species_comp_PC(18:0/20:4)	-0.0323217	0.821855	-0.0656692	0.647067	-0.0965739	0.500212	-0.132789	0.352933	-0.0330624	0.817841	-0.000731569	0.995935	0.0332534	0.816807	0.0569383	0.691469
CNV_NTRK2	-0.0444466	0.710843	-0.0655399	0.584393	-0.0158682	0.894748	-0.0308933	0.796706	0.103043	0.389048	0.136684	0.252257	0.0777793	0.516071	0.089851	0.452901
CNV_KDM5D	-0.0354831	0.767301	-0.0655287	0.584457	0.0367136	0.75947	0.00117317	0.992196	0.119084	0.319092	0.188525	0.112752	0.0523504	0.662305	0.138354	0.246453
pathology_NF11_0.95	0.00818723	0.945974	-0.0653783	0.588033	0.0483923	0.688598	0.00322095	0.978732	-0.0358065	0.766886	0.0408699	0.735058	-0.0826108	0.493402	-0.0293266	0.808179
rna_expr_NCOA4	-0.0565713	0.675964	-0.0647985	0.632022	-0.0283322	0.834287	-0.0290599	0.830093	0.152143	0.258561	0.270151	0.0421167	0.0997008	0.460582	0.201055	0.133701
rna_expr_ZNF736	-0.0670598	0.620154	-0.0647985	0.632022	0.0510403	0.706133	0.0581197	0.667606	0.0917373	0.497334	0.145445	0.280359	-0.0406033	0.764268	0.0296006	0.82698
rna_expr_RBM5	-0.0927549	0.492555	-0.0647985	0.632022	-0.0291922	0.829331	0.0169516	0.900401	0.108668	0.421032	0.138985	0.302503	0.0713178	0.598068	0.144111	0.284843
rna_expr_LRRFIP2	-0.177157	0.187394	-0.0647985	0.632022	-0.248591	0.0622333	-0.0508548	0.707153	0.162608	0.226843	0.138388	0.304603	0.234297	0.0793926	0.177865	0.185608
rna_expr_SOS1	-0.0202888	0.880923	-0.0647985	0.632022	-0.0368425	0.785557	-0.0726497	0.591232	0.0370186	0.784556	0.134413	0.31884	0.0478966	0.723486	0.143751	0.28606
rna_expr_MT-ND2	0.0220353	0.870757	-0.0647985	0.632022	0.0542207	0.688727	0.108974	0.419713	0.0185539	0.891041	0.110128	0.414781	-0.0378277	0.779964	0.0617524	0.648155
rna_expr_MAP4K3	-0.0570419	0.67342	-0.0647985	0.632022	0.0139803	0.917792	0.0193732	0.88626	0.12414	0.357552	0.110061	0.415063	0.0896388	0.507265	0.0994318	0.461798
rna_expr_MT-ND3	0.0664704	0.623238	-0.0647985	0.632022	0.0732832	0.587992	0.0896012	0.507444	-0.0428361	0.75171	0.0663284	0.623982	-0.0918829	0.496649	0.00775176	0.954363
rna_expr_TEFM	-0.0393231	0.771497	-0.0647985	0.632022	0.0173209	0.898242	0.00484331	0.971477	0.0162918	0.904259	0.0420102	0.756348	-0.0113421	0.933266	0.04131	0.760287
rna_expr_SLC41A1	-0.0261725	0.846761	-0.0647985	0.632022	0.0129238	0.923986	-0.0169516	0.900401	-0.00132543	0.992193	0.0254778	0.850781	-0.0197628	0.883989	0.0311052	0.818331
rna_expr_LMCD1	-0.0642112	0.635119	-0.0647985	0.632022	-0.0601933	0.656475	-0.00726497	0.957226	0.0223413	0.868978	0.0109332	0.935666	0.0204259	0.880125	-0.0427819	0.752014
rna_expr_CELP	0.0411484	0.761196	-0.0647985	0.632022	0.0194733	0.885677	-0.0823363	0.542598	-0.108127	0.423359	-0.00947548	0.94423	-0.078336	0.562446	0.0532811	0.693853
plasma_lipid_fatty_acid_conc_PE(FA22:5)	-0.0229241	0.873139	-0.0643663	0.653621	0.134652	0.346157	0.0964442	0.500791	0.0886746	0.536058	0.152588	0.285091	-0.110615	0.439677	0.0664049	0.643378
plasma_protein_P00747_PLMN	-0.0167276	0.907252	-0.0641854	0.654533	-0.033838	0.813643	-0.105274	0.46221	-0.0497371	0.72889	-0.0901552	0.529245	-0.0446288	0.755825	-0.0445971	0.755994
plasma_protein_P78347_GTF2I	-0.0991475	0.488806	-0.0641054	0.654937	-0.146149	0.306144	-0.115926	0.417888	-0.0423414	0.767983	-0.0950857	0.50687	0.0739418	0.606088	-0.0521132	0.716468
pathology_NF52_min	-0.0864179	0.473629	-0.0639254	0.596371	-0.0609327	0.613711	-0.0354305	0.769266	0.0805968	0.504035	0.0812953	0.500334	0.0609955	0.613344	0.0542465	0.65321
pathology_NF56_min	-0.0864179	0.473629	-0.0639254	0.596371	-0.0609327	0.613711	-0.0354305	0.769266	0.0805968	0.504035	0.0812953	0.500334	0.0609955	0.613344	0.0542465	0.65321
pathology_NF44_std	-0.0363175	0.763655	-0.0639254	0.596371	0.0375678	0.755768	0.0467038	0.698935	0.00728651	0.95191	0.00908031	0.940091	-0.0557263	0.644381	-0.075621	0.530802
tissue_protein_O15173_PGRC2	-0.0469305	0.74881	-0.0638877	0.662754	-0.151621	0.298351	-0.166011	0.254281	-0.0811225	0.579502	-0.068349	0.640759	0.069512	0.635074	0.0684995	0.640022
CNV_TYMS	-0.00671587	0.95535	-0.0633145	0.597243	0.00495659	0.967039	-0.0400048	0.738648	-0.0802448	0.502817	0.00737362	0.950983	-0.0538026	0.653528	0.0313267	0.793917
AF4_PLA2R1/RBMS1	-0.119488	0.375993	-0.0630799	0.641103	-0.165472	0.218656	-0.106346	0.43108	0.0908215	0.501656	-0.0107042	0.937011	0.135251	0.315803	0.044527	0.742241
tissue_protein_Q8WU76_SCFD2	-0.111354	0.446222	-0.0630049	0.66714	-0.202579	0.162723	-0.193278	0.183319	0.0835676	0.568086	0.106119	0.468018	0.125276	0.391068	0.165748	0.255046
plasma_lipid_species_conc_LPC(17:0)	-0.0831873	0.561675	-0.0626857	0.662113	-0.127332	0.373238	-0.113359	0.428342	0.140595	0.325088	0.0981239	0.493326	0.213726	0.132086	0.167476	0.24012
plasma_lipid_fatty_acid_conc_LPC(FA17:0)	-0.0831873	0.561675	-0.0626857	0.662113	-0.127332	0.373238	-0.113359	0.428342	0.140595	0.325088	0.0981239	0.493326	0.213726	0.132086	0.167476	0.24012
plasma_lipid_species_conc_CE(18:0)	-0.0749203	0.601316	-0.0626842	0.662121	-0.104619	0.465015	-0.05182	0.717997	0.163179	0.252569	0.129533	0.364965	0.114561	0.423429	0.114786	0.422512
plasma_lipid_fatty_acid_conc_CE(FA18:0)	-0.0749203	0.601316	-0.0626842	0.662121	-0.104619	0.465015	-0.05182	0.717997	0.163179	0.252569	0.129533	0.364965	0.114561	0.423429	0.114786	0.422512
plasma_lipid_class_conc_FFA	-0.0495643	0.729796	-0.0626842	0.662121	-0.0841522	0.557129	-0.0809688	0.572192	0.0581886	0.685043	0.0377672	0.792459	0.00917289	0.949062	-0.00859532	0.952265
plasma_lipid_fatty_acid_comp_PE(FA22:6)	-0.0491392	0.732026	-0.0626842	0.662121	0.00737421	0.959041	-0.00971625	0.946049	0.0444953	0.756534	0.0313203	0.827289	0.0765809	0.593255	0.0880906	0.538757
plasma_lipid_species_comp_FFA(18:0)	-0.0422312	0.76857	-0.0626842	0.662121	0.167906	0.238898	0.139266	0.329727	0.00918851	0.948975	0.0225872	0.874988	-0.109283	0.445236	-0.0381104	0.790615
plasma_lipid_fatty_acid_comp_FFA(FA18:0)	-0.0422312	0.76857	-0.0626842	0.662121	0.167906	0.238898	0.139266	0.329727	0.00918851	0.948975	0.0225872	0.874988	-0.109283	0.445236	-0.0381104	0.790615
plasma_lipid_fatty_acid_comp_SM(FA18:0)	0.0259232	0.856705	-0.0626842	0.662121	0.0142857	0.920744	-0.064775	0.651562	-0.084756	0.554293	0.0187007	0.896368	-0.035297	0.805761	0.109465	0.444474
rna_expr_CD68	-0.00289238	0.982964	-0.062564	0.64384	-0.0389546	0.77358	-0.077493	0.566672	0.0955901	0.479366	0.24623	0.0648414	0.109926	0.415639	0.237557	0.0751825
rna_expr_NAP1L1	-0.0273992	0.839671	-0.062564	0.64384	0.0142933	0.915958	-0.00726497	0.957226	0.107258	0.427117	0.205015	0.126057	0.0790288	0.558985	0.199518	0.136761
rna_expr_CEMIP2	-0.163276	0.224916	-0.062564	0.64384	-0.0662036	0.624636	0.130769	0.332253	0.213467	0.110853	0.202	0.131846	0.135359	0.315413	0.0903718	0.503785
rna_expr_MED13	-0.0979665	0.468457	-0.062564	0.64384	0.128219	0.341851	0.118661	0.379328	0.100303	0.457866	0.0674217	0.618263	-0.0660275	0.62556	-0.0126252	0.925736
rna_expr_MYL12A	0.0340822	0.801283	-0.062564	0.64384	0.0401483	0.766835	-0.0387465	0.774759	-0.0502992	0.710211	0.0597353	0.658927	-0.0577578	0.669556	0.0144896	0.914808
rna_expr_DCP1A	-0.0709668	0.599875	-0.062564	0.64384	-0.015944	0.906293	0.0121083	0.928769	0.0155676	0.908496	0.059669	0.659282	-0.0343693	0.799643	-0.0024858	0.985358
rna_expr_LRBA	-0.0970456	0.472669	-0.062564	0.64384	-0.0639974	0.636249	-0.0266382	0.844068	0.11212	0.406336	0.0551963	0.683419	0.0773703	0.567288	-0.00860216	0.949363
rna_expr_DDX19A	0.000176549	0.99896	-0.062564	0.64384	0.121115	0.36948	0.0823363	0.542598	-0.0229144	0.865648	-0.00387633	0.97717	-0.115673	0.391531	-0.0966844	0.474326
rna_expr_LIMD1	0.0130046	0.923512	-0.062564	0.64384	0.114395	0.396819	0.0460115	0.73396	-0.0527492	0.696761	-0.00467148	0.972488	-0.130243	0.334218	-0.0353245	0.794195
rna_expr_KIRREL2	-0.042109	0.755793	-0.062564	0.64384	-0.0892781	0.508982	-0.106553	0.43018	-0.0138	0.918849	-0.0347545	0.797445	0.0334486	0.804904	0.0260027	0.847743
clinical_secondary_diagnosis_onehot__e1165	-0.0625463	0.596526	-0.0625463	0.596526	0.0910198	0.440556	0.0910198	0.440556	0.0763006	0.518194	0.097255	0.409751	-0.100788	0.392868	-0.0588783	0.618273
clinical_secondary_diagnosis_onehot__e6601.1	-0.0625463	0.596526	-0.0625463	0.596526	-0.107082	0.363832	-0.107082	0.363832	0.0707642	0.54909	0.0853462	0.469681	0.120634	0.305924	0.141308	0.229783
clinical_secondary_diagnosis_onehot__n390.1	-0.0625463	0.596526	-0.0625463	0.596526	-0.107082	0.363832	-0.107082	0.363832	0.0531584	0.652841	0.0535895	0.650209	0.101375	0.390102	0.107944	0.359963
clinical_secondary_diagnosis_onehot__k8590	-0.0625463	0.596526	-0.0625463	0.596526	-0.107082	0.363832	-0.107082	0.363832	0.0503902	0.669842	0.0456503	0.699338	0.0914642	0.438318	0.0863548	0.464429
clinical_secondary_diagnosis_onehot__j9811.2	-0.0625463	0.596526	-0.0625463	0.596526	-0.107082	0.363832	-0.107082	0.363832	0.0472899	0.689082	0.0377111	0.749731	0.0774986	0.511627	0.0549531	0.641912
clinical_secondary_diagnosis_onehot__e43	-0.0625463	0.596526	-0.0625463	0.596526	0.0910198	0.440556	0.0910198	0.440556	0.0306806	0.795255	0.00595439	0.959843	-0.0513451	0.663958	-0.0706539	0.549714
clinical_secondary_diagnosis_onehot__k913	-0.0625463	0.596526	-0.0625463	0.596526	0.0910198	0.440556	0.0910198	0.440556	0.0306806	0.795255	0.00595439	0.959843	-0.0513451	0.663958	-0.0706539	0.549714
clinical_secondary_diagnosis_onehot__i10.4	-0.0625463	0.596526	-0.0625463	0.596526	-0.107082	0.363832	-0.107082	0.363832	0.0232619	0.844042	-0.0138936	0.906473	0.0710789	0.54731	0.035327	0.765082
clinical_secondary_diagnosis_onehot__r339	-0.0625463	0.596526	-0.0625463	0.596526	0.0910198	0.440556	0.0910198	0.440556	0.00532392	0.964092	-0.0416807	0.724388	-0.17039	0.146658	-0.251214	0.0308513
tissue_protein_Q15041_AR6P1	-0.135823	0.352091	-0.0625393	0.669458	-0.254342	0.0778054	-0.181752	0.21135	0.0511723	0.726949	0.036331	0.804263	0.177838	0.221518	0.143439	0.325484
pathology_NF11_0.99	0.0146435	0.903529	-0.0624726	0.604761	0.0657242	0.586055	0.0128838	0.915076	-0.0327722	0.786149	0.0560209	0.642629	-0.0918854	0.445993	-0.0360968	0.76505
pathology_NF40_0.05	-0.0486858	0.686807	-0.0624726	0.604761	0.0392873	0.744961	0.0370409	0.759089	0.033079	0.784195	0.0546871	0.650577	-0.0920655	0.445099	-0.0590752	0.624581
pathology_NF5_min	0.0966025	0.422891	-0.0624726	0.604761	0.0570381	0.636594	-0.0966285	0.422766	-0.123589	0.304496	0.0196997	0.87047	-0.0779718	0.518069	0.00844173	0.944297
freebayes_SNV_KEAP1	-0.113228	0.343637	-0.0622453	0.603461	-0.162339	0.173058	-0.107783	0.367485	0.0825063	0.490815	-0.00745274	0.950457	0.130885	0.273129	0.0475271	0.691775
freebayes_SNV_NF1	-0.113228	0.343637	-0.0622453	0.603461	0.0890248	0.457083	0.093965	0.432392	0.0816544	0.495319	-0.0156249	0.896354	-0.0802083	0.503012	-0.0724846	0.545123
CNV_RANBP2	-0.0834333	0.48594	-0.061685	0.606732	-0.113829	0.341062	-0.0780557	0.514576	0.136808	0.25182	0.0433729	0.717531	0.163611	0.169672	0.037916	0.751842
rna_expr_CELA3B	-0.0079763	0.953042	-0.0614478	0.649777	-0.0553489	0.682591	-0.138037	0.305846	-0.0432698	0.749277	-0.0293049	0.828682	-0.00502932	0.970382	0.0707482	0.601002
tissue_protein_P54315_LIPR1	-0.0772096	0.597983	-0.0612648	0.675818	-0.195289	0.178714	-0.192013	0.186258	0.0678572	0.643169	0.0494517	0.735791	0.136954	0.348058	0.111978	0.443662
pathology_NF12_min	-0.0622397	0.606111	-0.0610197	0.613203	-0.00870944	0.942534	0.0547562	0.650164	0.037397	0.756844	0.0570811	0.63634	-0.00548862	0.963767	-0.0582479	0.629448
pathology_NF11_std	0.00836101	0.944829	-0.0610197	0.613203	0.043139	0.720935	-0.0064419	0.957479	-0.0397326	0.74217	0.0228632	0.849894	-0.087879	0.466155	-0.053166	0.659688
tissue_protein_O95671_ASML	0.0716013	0.624914	-0.0607194	0.678547	0.113955	0.435606	-0.0328706	0.82259	-0.206596	0.154373	-0.164961	0.257341	-0.171657	0.238256	-0.0911382	0.533419
CNV_IL7R	0.118145	0.322949	-0.0606708	0.61267	0.137695	0.248731	-0.078058	0.514564	-0.0103871	0.930991	0.0873287	0.465735	-0.00194981	0.987031	0.195203	0.100338
CNV_RICTOR	0.118145	0.322949	-0.0606708	0.61267	0.137695	0.248731	-0.078058	0.514564	-0.0103871	0.930991	0.0873287	0.465735	-0.00194981	0.987031	0.195203	0.100338
CNV_MTRR	0.118145	0.322949	-0.0606708	0.61267	0.137695	0.248731	-0.078058	0.514564	-0.0103871	0.930991	0.0873287	0.465735	-0.00194981	0.987031	0.195203	0.100338
CNV_SDHA	0.118145	0.322949	-0.0606708	0.61267	0.137695	0.248731	-0.078058	0.514564	-0.0103871	0.930991	0.0873287	0.465735	-0.00194981	0.987031	0.195203	0.100338
CNV_FGF10	0.118145	0.322949	-0.0606708	0.61267	0.137695	0.248731	-0.078058	0.514564	-0.0103871	0.930991	0.0873287	0.465735	-0.00194981	0.987031	0.195203	0.100338
CNV_TERT	0.118145	0.322949	-0.0606708	0.61267	0.137695	0.248731	-0.078058	0.514564	-0.0103871	0.930991	0.0873287	0.465735	-0.00194981	0.987031	0.195203	0.100338
CNV_PIK3R1	0.127517	0.28577	-0.0606708	0.61267	0.145878	0.221441	-0.078058	0.514564	-0.0302557	0.800815	0.0461504	0.700274	-0.0313127	0.794007	0.111707	0.3502
CNV_RASA1	0.127517	0.28577	-0.0606708	0.61267	0.145878	0.221441	-0.078058	0.514564	-0.0302557	0.800815	0.0461504	0.700274	-0.0313127	0.794007	0.111707	0.3502
CNV_MAP3K1	0.127517	0.28577	-0.0606708	0.61267	0.145878	0.221441	-0.078058	0.514564	-0.0302557	0.800815	0.0461504	0.700274	-0.0313127	0.794007	0.111707	0.3502
CNV_MSH3	0.127517	0.28577	-0.0606708	0.61267	0.145878	0.221441	-0.078058	0.514564	-0.0302557	0.800815	0.0461504	0.700274	-0.0313127	0.794007	0.111707	0.3502
rna_expr_CARMIL1	-0.182336	0.174615	-0.0603296	0.655746	-0.0180138	0.894194	0.0387465	0.774759	0.293987	0.0264404	0.270084	0.0421691	0.189858	0.157202	0.249822	0.060907
rna_expr_MBNL1	0.00881882	0.948089	-0.0603296	0.655746	0.0838432	0.53521	0.0339032	0.802305	0.0675936	0.617366	0.210581	0.115877	0.00774526	0.954401	0.15896	0.237578
rna_expr_XPC	-0.0446896	0.741332	-0.0603296	0.655746	0.0655724	0.62795	0.0387465	0.774759	0.0909004	0.501283	0.190735	0.155258	0.000161047	0.999051	0.155755	0.247294
rna_expr_ANGEL2	-0.112337	0.405425	-0.0603296	0.655746	-0.0290997	0.829864	0.0896012	0.507444	0.163985	0.222881	0.141536	0.293628	0.0890295	0.510168	0.0536409	0.691889
rna_expr_DOCK7	-0.0476688	0.724749	-0.0603296	0.655746	0.0718915	0.595119	0.0556981	0.680695	0.0445941	0.741866	0.0993932	0.461973	-0.030582	0.821336	0.0412446	0.760655
rna_expr_USP40	-0.127201	0.345727	-0.0603296	0.655746	-0.0288657	0.831212	0.0314815	0.816171	0.101165	0.453988	0.0326672	0.809375	-0.000102936	0.999394	-0.0454639	0.737011
rna_expr_LBH	-0.0327111	0.809124	-0.0603296	0.655746	-0.035268	0.794517	-0.0581197	0.667606	-0.0273532	0.839937	0.0205744	0.87926	-0.0318022	0.814332	0.000850404	0.994991
rna_expr_PRKAR1A	-0.100627	0.456405	-0.0603296	0.655746	-0.190085	0.156698	-0.157408	0.242251	0.0438057	0.746276	0.0201105	0.881962	0.113588	0.400179	0.0594629	0.660388
freebayes_SNV_RAD51D	-0.0597614	0.618016	-0.0597614	0.618016	-0.10503	0.37992	-0.10503	0.37992	0.163048	0.171163	0.147113	0.217513	0.215056	0.0696518	0.184214	0.121371
freebayes_SNV_RICTOR	-0.0597614	0.618016	-0.0597614	0.618016	-0.10503	0.37992	-0.10503	0.37992	0.163048	0.171163	0.147113	0.217513	0.215056	0.0696518	0.184214	0.121371
freebayes_SNV_DCD	-0.0597614	0.618016	-0.0597614	0.618016	0.0939743	0.432347	0.0939743	0.432347	0.123141	0.302762	0.134681	0.259341	0.135393	0.256806	0.139184	0.243601
freebayes_SNV_BARD1	-0.0597614	0.618016	-0.0597614	0.618016	-0.10503	0.37992	-0.10503	0.37992	0.123141	0.302762	0.134681	0.259341	0.174656	0.142275	0.176027	0.139121
pindel_INDEL_TGFBR1	-0.0597614	0.618016	-0.0597614	0.618016	-0.10503	0.37992	-0.10503	0.37992	0.123141	0.302762	0.134681	0.259341	0.174656	0.142275	0.176027	0.139121
freebayes_SNV_FOXO1	-0.0597614	0.618016	-0.0597614	0.618016	-0.10503	0.37992	-0.10503	0.37992	0.0988595	0.408693	0.122249	0.306307	0.150074	0.208293	0.16784	0.158758
freebayes_SNV_CD79A	-0.0597614	0.618016	-0.0597614	0.618016	0.0939743	0.432347	0.0939743	0.432347	0.0833463	0.486396	0.109817	0.358463	0.0722313	0.546532	0.0859667	0.472748
freebayes_SNV_CDKN1C	-0.0597614	0.618016	-0.0597614	0.618016	0.0939743	0.432347	0.0939743	0.432347	0.0790745	0.509086	0.105673	0.376996	0.0831566	0.487393	0.114622	0.337687
pindel_INDEL_LRP1B	-0.0597614	0.618016	-0.0597614	0.618016	0.0939743	0.432347	0.0939743	0.432347	0.0671585	0.575125	0.0808084	0.499811	0.0204501	0.864612	0.094154	0.431463
pindel_INDEL_KRAS	-0.0597614	0.618016	-0.0597614	0.618016	-0.10503	0.37992	-0.10503	0.37992	0.0671585	0.575125	0.0808084	0.499811	0.117981	0.323627	0.139184	0.243601
freebayes_SNV_ATR	-0.0597614	0.618016	-0.0597614	0.618016	-0.10503	0.37992	-0.10503	0.37992	0.0661468	0.58091	0.0766644	0.522123	0.116957	0.327874	0.13509	0.257881
freebayes_SNV_HLA-DRB6	-0.0597614	0.618016	-0.0597614	0.618016	0.0939743	0.432347	0.0939743	0.432347	0.0563667	0.638147	0.0683763	0.568198	0.0592576	0.620987	0.0675452	0.572921
freebayes_SNV_RUNX1	-0.0597614	0.618016	-0.0597614	0.618016	0.0939743	0.432347	0.0939743	0.432347	0.0508584	0.671369	0.0559443	0.640671	-0.109629	0.35929	-0.110529	0.355336
freebayes_SNV_FUBP1	-0.0597614	0.618016	-0.0597614	0.618016	-0.10503	0.37992	-0.10503	0.37992	0.0508584	0.671369	0.0559443	0.640671	0.0561848	0.639233	-0.00409365	0.972775
freebayes_SNV_HIST1H1E	-0.0597614	0.618016	-0.0597614	0.618016	0.0939743	0.432347	0.0939743	0.432347	0.0492846	0.680981	0.0476562	0.69098	0.0592576	0.620987	0.0675452	0.572921
freebayes_SNV_TCF3	-0.0597614	0.618016	-0.0597614	0.618016	0.0939743	0.432347	0.0939743	0.432347	0.0484977	0.685807	0.0435122	0.716662	0.00827298	0.945013	-0.0491238	0.681966
freebayes_SNV_FGF20	-0.0597614	0.618016	-0.0597614	0.618016	-0.10503	0.37992	-0.10503	0.37992	0.0464742	0.698272	0.0393682	0.742661	0.0885054	0.459723	0.081873	0.494161
freebayes_SNV_EGLN1	-0.0597614	0.618016	-0.0597614	0.618016	0.0939743	0.432347	0.0939743	0.432347	0.0464742	0.698272	0.0393682	0.742661	0.0492427	0.681238	0.0450302	0.707216
freebayes_SNV_MAP3K1	-0.0597614	0.618016	-0.0597614	0.618016	0.0939743	0.432347	0.0939743	0.432347	0.0464742	0.698272	0.0393682	0.742661	0.0492427	0.681238	0.0450302	0.707216
freebayes_SNV_LINC01219	-0.0597614	0.618016	-0.0597614	0.618016	0.0939743	0.432347	0.0939743	0.432347	0.0354575	0.767463	0.0269361	0.822289	0.0358138	0.765194	0.0163746	0.89141
freebayes_SNV_RBM10	-0.0597614	0.618016	-0.0597614	0.618016	0.0939743	0.432347	0.0939743	0.432347	0.0291623	0.807873	0.0145041	0.903752	-0.0980208	0.412699	-0.0777794	0.516071
freebayes_SNV_TUSC3	-0.0597614	0.618016	-0.0597614	0.618016	-0.10503	0.37992	-0.10503	0.37992	0.0291623	0.807873	0.0145041	0.903752	0.0677929	0.571512	0.0286556	0.811149
freebayes_SNV_PIK3CA	-0.0597614	0.618016	-0.0597614	0.618016	-0.10503	0.37992	-0.10503	0.37992	0.0291623	0.807873	0.0145041	0.903752	0.0677929	0.571512	0.0286556	0.811149
pindel_INDEL_KEL	-0.0597614	0.618016	-0.0597614	0.618016	-0.10503	0.37992	-0.10503	0.37992	0.0291623	0.807873	0.0145041	0.903752	0.0677929	0.571512	0.0286556	0.811149
pindel_INDEL_RNF43	-0.0597614	0.618016	-0.0597614	0.618016	0.0939743	0.432347	0.0939743	0.432347	0.0291623	0.807873	0.0145041	0.903752	-0.0746908	0.532922	-0.0409365	0.732786
freebayes_SNV_ATM	-0.0597614	0.618016	-0.0597614	0.618016	0.0939743	0.432347	0.0939743	0.432347	0.0278133	0.816602	0.0103601	0.931171	-0.0876645	0.464015	-0.0409365	0.732786
freebayes_SNV_BRCA2	-0.0597614	0.618016	-0.0597614	0.618016	-0.10503	0.37992	-0.10503	0.37992	0.0278133	0.816602	0.0103601	0.931171	0.0781492	0.514071	0.0654984	0.584631
freebayes_SNV_PMS2	-0.0597614	0.618016	-0.0597614	0.618016	0.0939743	0.432347	0.0939743	0.432347	0.0278133	0.816602	0.0103601	0.931171	-0.0193816	0.871625	0.0204683	0.864493
freebayes_SNV_MIR4733	-0.0597614	0.618016	-0.0597614	0.618016	0.0939743	0.432347	0.0939743	0.432347	0.0264643	0.825353	0.00207201	0.986218	-0.0989312	0.408351	-0.094154	0.431463
pindel_INDEL_PHLPP1	-0.0597614	0.618016	-0.0597614	0.618016	0.0939743	0.432347	0.0939743	0.432347	0.0264643	0.825353	0.00207201	0.986218	-0.0557992	0.641539	-0.0736857	0.538463
pindel_INDEL_MIR4733	-0.0597614	0.618016	-0.0597614	0.618016	0.0939743	0.432347	0.0939743	0.432347	0.0264643	0.825353	0.00207201	0.986218	-0.0989312	0.408351	-0.094154	0.431463
freebayes_SNV_FANCB	-0.0597614	0.618016	-0.0597614	0.618016	-0.10503	0.37992	-0.10503	0.37992	0.0262395	0.826813	-0.00207201	0.986218	0.0419592	0.72637	-0.0245619	0.83773
freebayes_SNV_SH2B3	-0.0597614	0.618016	-0.0597614	0.618016	0.0939743	0.432347	0.0939743	0.432347	0.0202815	0.865718	-0.0103601	0.931171	-0.0952894	0.425904	-0.0614048	0.60837
freebayes_SNV_KLLN	-0.0597614	0.618016	-0.0597614	0.618016	-0.10503	0.37992	-0.10503	0.37992	0.0202815	0.865718	-0.0103601	0.931171	0.0705242	0.556077	0.0450302	0.707216
freebayes_SNV_FGFR1	-0.0597614	0.618016	-0.0597614	0.618016	-0.10503	0.37992	-0.10503	0.37992	0.0202815	0.865718	-0.0103601	0.931171	0.0705242	0.556077	0.0450302	0.707216
freebayes_SNV_CD79B	-0.0597614	0.618016	-0.0597614	0.618016	-0.10503	0.37992	-0.10503	0.37992	0.0189325	0.874575	-0.0186481	0.876444	0.0679067	0.570865	0.0327492	0.784779
freebayes_SNV_SOX9	-0.0597614	0.618016	-0.0597614	0.618016	0.0939743	0.432347	0.0939743	0.432347	0.0189325	0.874575	-0.0186481	0.876444	-0.029624	0.80489	-0.012281	0.918449
freebayes_SNV_C9orf129	-0.0597614	0.618016	-0.0597614	0.618016	-0.10503	0.37992	-0.10503	0.37992	0.00724139	0.95186	-0.0331522	0.782196	0.0573229	0.63245	0.00614048	0.959172
freebayes_SNV_MAP2K2	-0.0597614	0.618016	-0.0597614	0.618016	0.0939743	0.432347	0.0939743	0.432347	0.00724139	0.95186	-0.0331522	0.782196	0.0180602	0.88031	-0.0307024	0.797936
freebayes_SNV_FAT1	-0.0597614	0.618016	-0.0597614	0.618016	-0.10503	0.37992	-0.10503	0.37992	0.00724139	0.95186	-0.0331522	0.782196	0.0573229	0.63245	0.00614048	0.959172
freebayes_SNV_MCL1	-0.0597614	0.618016	-0.0597614	0.618016	-0.10503	0.37992	-0.10503	0.37992	0.00724139	0.95186	-0.0331522	0.782196	0.0573229	0.63245	0.00614048	0.959172
freebayes_SNV_ESR1	-0.0597614	0.618016	-0.0597614	0.618016	-0.10503	0.37992	-0.10503	0.37992	0.00724139	0.95186	-0.0331522	0.782196	0.0573229	0.63245	0.00614048	0.959172
freebayes_SNV_LDLR	-0.0597614	0.618016	-0.0597614	0.618016	-0.10503	0.37992	-0.10503	0.37992	0.00724139	0.95186	-0.0331522	0.782196	0.0573229	0.63245	0.00614048	0.959172
freebayes_SNV_IKZF1	-0.0597614	0.618016	-0.0597614	0.618016	0.0939743	0.432347	0.0939743	0.432347	0.00724139	0.95186	-0.0331522	0.782196	-0.0833399	0.48643	-0.0593579	0.620395
freebayes_SNV_LAG3	-0.0597614	0.618016	-0.0597614	0.618016	-0.10503	0.37992	-0.10503	0.37992	0.00724139	0.95186	-0.0331522	0.782196	0.0573229	0.63245	0.00614048	0.959172
freebayes_SNV_RXRA	-0.0597614	0.618016	-0.0597614	0.618016	0.0939743	0.432347	0.0939743	0.432347	0.00724139	0.95186	-0.0331522	0.782196	0.0180602	0.88031	-0.0307024	0.797936
freebayes_SNV_SF3B1	-0.0597614	0.618016	-0.0597614	0.618016	-0.10503	0.37992	-0.10503	0.37992	0.00724139	0.95186	-0.0331522	0.782196	0.0573229	0.63245	0.00614048	0.959172
freebayes_SNV_FOXG1	-0.0597614	0.618016	-0.0597614	0.618016	-0.10503	0.37992	-0.10503	0.37992	0.00724139	0.95186	-0.0331522	0.782196	0.0573229	0.63245	0.00614048	0.959172
pindel_INDEL_HOXC8	-0.0597614	0.618016	-0.0597614	0.618016	-0.10503	0.37992	-0.10503	0.37992	0.00724139	0.95186	-0.0331522	0.782196	0.0573229	0.63245	0.00614048	0.959172
freebayes_SNV_PIM1	-0.0597614	0.618016	-0.0597614	0.618016	0.0939743	0.432347	0.0939743	0.432347	0.000721329	0.995202	-0.0435122	0.716662	0.0114595	0.923887	-0.0450302	0.707216
freebayes_SNV_MAP2K4	-0.0597614	0.618016	-0.0597614	0.618016	-0.10503	0.37992	-0.10503	0.37992	-0.00298836	0.980124	-0.0476562	0.69098	0.0469666	0.695231	-0.0163746	0.89141
freebayes_SNV_ETV1	-0.0597614	0.618016	-0.0597614	0.618016	-0.10503	0.37992	-0.10503	0.37992	-0.00298836	0.980124	-0.0476562	0.69098	0.0469666	0.695231	-0.0163746	0.89141
plasma_lipid_fatty_acid_comp_DAG(FA22:6)	-0.0665915	0.642444	-0.0597047	0.67728	0.0437544	0.760466	-0.0421076	0.769229	0.0164672	0.90869	-0.0136724	0.924137	0.0438162	0.760138	0.0135081	0.925045
plasma_lipid_species_conc_FFA(14:1)	-0.074445	0.603632	-0.0596993	0.677307	-0.189007	0.184071	-0.191086	0.179203	0.0995403	0.487077	0.112479	0.431959	0.146813	0.303929	0.137889	0.33458
plasma_lipid_fatty_acid_conc_FFA(FA14:1)	-0.074445	0.603632	-0.0596993	0.677307	-0.189007	0.184071	-0.191086	0.179203	0.0995403	0.487077	0.112479	0.431959	0.146813	0.303929	0.137889	0.33458
plasma_protein_P05546_HEP2	-0.0912412	0.524275	-0.0596993	0.677307	0.00774751	0.956969	0.064775	0.651562	0.0247618	0.863063	-0.0550505	0.701212	-0.0506011	0.724365	-0.121017	0.397597
plasma_protein_Q15166_PON3	0.0143541	0.920366	-0.0596993	0.677307	0.031414	0.82678	-0.0453425	0.752044	-0.0802479	0.575629	-0.0663441	0.643683	-0.0817288	0.568579	-0.102871	0.472547
AF4_KMT2A/PRRC1	-0.059585	0.659733	-0.059585	0.659733	0.113961	0.398627	0.113961	0.398627	0.12574	0.35134	0.145153	0.281336	-0.0896607	0.507161	-0.0409426	0.762356
pathology_NF11_0.01	-0.0284319	0.813924	-0.0595669	0.621696	-0.0221966	0.854222	-0.0708609	0.557052	0.0798617	0.507945	0.131143	0.275655	0.0793794	0.510519	0.163195	0.173881
tissue_protein_Q96HF1_SFRP2	-0.0383673	0.793526	-0.0592477	0.685931	-0.0351931	0.810279	-0.0641478	0.661463	-0.012679	0.931097	-0.0630872	0.666731	0.0309038	0.833049	-0.0501747	0.732071
tissue_protein_P49407_ARRB1	-0.0807899	0.581063	-0.0592477	0.685931	-0.117726	0.420463	-0.0926579	0.526586	-0.0620043	0.672125	-0.0822368	0.574287	-0.0103318	0.94383	-0.0632339	0.666001
rna_expr_PNLIPRP1	-0.0145742	0.914312	-0.059222	0.66168	-0.0696173	0.606847	-0.117469	0.384167	-0.0505728	0.708705	-0.0513449	0.704459	-0.00174125	0.989744	0.0345778	0.798453
tissue_protein_Q15063_POSTN	-0.0405846	0.781878	-0.0590991	0.686678	0.0126994	0.930986	-0.0207525	0.887449	0.030278	0.836383	-0.0385903	0.792353	0.029902	0.838388	-0.00718384	0.960928
tissue_protein_Q9P016_THYN1	-0.0844363	0.564056	-0.0587345	0.688513	-0.199733	0.168839	-0.127184	0.383836	0.0799767	0.584886	0.0560019	0.702318	0.114012	0.435375	0.0855907	0.558721
pathology_NF35_std	0.0252019	0.834746	-0.058114	0.630237	0.0528369	0.661665	0.0209362	0.862416	-0.00222483	0.985309	0.0814321	0.499611	-0.018879	0.875822	0.0124431	0.917971
pathology_NF51_mean	-0.00656911	0.95664	-0.058114	0.630237	0.0450969	0.708822	0.0708609	0.557052	0.00507942	0.966466	0.0429562	0.722069	-0.081571	0.498877	-0.124853	0.299538
pathology_NF51_0.9	-0.00647314	0.957273	-0.058114	0.630237	0.0208828	0.862764	0.0773028	0.521677	0.00247387	0.983664	0.0358253	0.766767	-0.0645044	0.593042	-0.137246	0.25373
rna_expr_BMP2K	-0.0135811	0.920131	-0.0580952	0.667738	-0.014675	0.913722	-0.0435898	0.747485	0.12944	0.337234	0.288075	0.0297784	0.127658	0.343984	0.295515	0.0256305
rna_expr_KIAA1109	-0.0517231	0.702383	-0.0580952	0.667738	0.0064497	0.962022	-0.0121083	0.928769	0.130126	0.334657	0.17957	0.181358	0.067773	0.61643	0.123995	0.358117
rna_expr_OSBPL3	-0.0954805	0.479872	-0.0580952	0.667738	-0.162397	0.227457	-0.111396	0.409393	0.194685	0.146724	0.172315	0.199935	0.223071	0.0953306	0.170212	0.205563
rna_expr_PTEN	-0.0651427	0.630209	-0.0580952	0.667738	-0.0269349	0.842353	0.0266382	0.844068	0.105803	0.43345	0.16877	0.209487	0.100982	0.45481	0.183393	0.172088
rna_expr_CLEC2D	-0.0557311	0.680516	-0.0580952	0.667738	0.0320997	0.812626	0.0217949	0.872155	0.121726	0.367052	0.136135	0.31262	0.0435947	0.747457	0.0919417	0.496372
rna_expr_PPARA	-0.0469918	0.728507	-0.0580952	0.667738	0.0221179	0.870277	0.0314815	0.816171	0.162458	0.22728	0.133717	0.321375	0.116739	0.38715	0.103847	0.442046
rna_expr_MT-CO1	0.0342238	0.800474	-0.0580952	0.667738	0.059419	0.660623	0.0968662	0.473491	0.0217957	0.872151	0.131663	0.328931	-0.0353074	0.794292	0.0654157	0.628773
rna_expr_STAU2	-0.116871	0.38661	-0.0580952	0.667738	-0.0351865	0.794982	-0.0266382	0.844068	0.131846	0.328252	0.103236	0.444751	0.0907836	0.501835	0.132369	0.326322
rna_expr_LTBP1	-0.0285739	0.832893	-0.0580952	0.667738	0.0618227	0.647781	0.0968662	0.473491	0.0153358	0.909853	0.0871678	0.519088	-0.0719177	0.594985	-0.0294698	0.827733
rna_expr_NOTCH2NLA	0.00256991	0.984863	-0.0580952	0.667738	0.173232	0.197513	0.121083	0.369607	0.0320714	0.812789	0.0827614	0.540509	-0.116322	0.388861	-0.0278998	0.836781
rna_expr_CDC5L	-0.0870778	0.519522	-0.0580952	0.667738	-0.16484	0.220444	-0.108974	0.419713	0.0561923	0.678016	0.0812705	0.547853	0.146834	0.275742	0.139434	0.30093
rna_expr_CLCN3	-0.100073	0.458898	-0.0580952	0.667738	-0.183252	0.172424	-0.133191	0.323299	0.163981	0.222894	0.069012	0.609985	0.236779	0.0761712	0.0671819	0.619516
rna_expr_ATP11A	-0.132576	0.32556	-0.0580952	0.667738	-0.112051	0.40663	-0.0387465	0.774759	0.135972	0.313207	0.0672229	0.619302	0.123283	0.360907	0.0586125	0.664954
rna_expr_LARP4B	0.0210709	0.876368	-0.0580952	0.667738	0.069707	0.606382	-0.00726497	0.957226	-0.00563495	0.966817	0.037173	0.783679	-0.0489878	0.717447	0.00735926	0.956671
rna_expr_WWP2	0.0187543	0.889871	-0.0580952	0.667738	0.0373073	0.782917	-0.0460115	0.73396	-0.0500199	0.71175	0.0270681	0.841583	-0.0566109	0.67575	0.0374178	0.78229
rna_expr_CELA2B	-0.062945	0.641819	-0.0580952	0.667738	-0.103331	0.44433	-0.113818	0.399222	0.00669587	0.960574	0.0133849	0.921281	0.0483047	0.721226	0.087886	0.515638
rna_expr_AP1M1	0.0185204	0.891236	-0.0580952	0.667738	0.0173894	0.897842	-0.0435898	0.747485	-0.0528261	0.69634	0.00261735	0.984584	-0.0483341	0.721063	-0.0141298	0.916916
rna_expr_RUNX1	-0.050887	0.706976	-0.0580952	0.667738	-0.106845	0.42891	-0.0920229	0.49599	-0.024647	0.855594	-0.017195	0.898978	0.0263102	0.845964	-0.0113169	0.933414
rna_expr_CMTM3	-0.104524	0.43906	-0.0580952	0.667738	-0.140308	0.297878	-0.0508548	0.707153	0.0270579	0.841642	-0.0587082	0.664439	0.0391044	0.772733	-0.117814	0.382765
clinical_secondary_diagnosis_onehot__nan.3	-0.057735	0.625119	-0.057735	0.625119	-0.0963739	0.414026	-0.0963739	0.414026	0.0380665	0.747451	0.0102995	0.930597	0.102769	0.383582	0.0872035	0.460034
clinical_secondary_diagnosis_onehot__nan.4	-0.057735	0.625119	-0.057735	0.625119	-0.0963739	0.414026	-0.0963739	0.414026	0.0380665	0.747451	0.0102995	0.930597	0.102769	0.383582	0.0872035	0.460034
tissue_protein_P61803_DAD1	0.0248578	0.865373	-0.0575004	0.694736	0.0694793	0.635233	-0.0138346	0.924834	-0.0280328	0.848368	0.126067	0.388062	-0.024221	0.868791	0.119043	0.415247
tissue_protein_P18621_RL17	-0.0672163	0.646315	-0.0575004	0.694736	-0.0128592	0.93012	0.00691732	0.962376	-0.0634315	0.665019	-0.070932	0.628161	-0.0166911	0.909373	-0.0336092	0.81867
tissue_protein_P05026_AT1B1	-0.0814494	0.577969	-0.0574989	0.694743	-0.184241	0.205056	-0.159094	0.274884	-0.0147351	0.919957	-0.0173454	0.905836	0.0915752	0.531449	0.0567494	0.698532
CNV_KLF4	0.0958867	0.422996	-0.0574701	0.631575	0.181176	0.127743	0.0270302	0.821679	-0.068866	0.565424	0.0767869	0.521456	-0.157173	0.187326	-0.0583387	0.62642
plasma_protein_Q8NCW5_NNRE	-0.0598875	0.676346	-0.0574468	0.688853	-0.0537952	0.707718	-0.0557699	0.697494	0.00276524	0.984635	-0.0284829	0.842728	0.0416702	0.771561	0.0126219	0.929951
freebayes_SNV_BCORL1	-1.47e-17	1	-0.0572657	0.63279	-0.0366573	0.759828	-0.102256	0.392701	-0.0440797	0.713126	-0.0132653	0.911938	0.0027342	0.981814	0.0425243	0.722832
freebayes_SNV_PIK3CG	-1.47e-17	1	-0.0572657	0.63279	-0.0366573	0.759828	-0.102256	0.392701	-0.0457836	0.702545	-0.0216676	0.856635	-0.000571996	0.996195	0.030074	0.801987
freebayes_SNV_CD274	-1.13e-17	1	-0.0572657	0.63279	-0.0366573	0.759828	-0.102256	0.392701	-0.0605508	0.613375	-0.0363717	0.761644	-0.0139405	0.907474	0.00309836	0.979393
freebayes_SNV_SOCS1	-4.34e-18	1	-0.0572657	0.63279	0.0890248	0.457083	0.093965	0.432392	-0.0605508	0.613375	-0.0363717	0.761644	-0.038737	0.746647	-0.0332292	0.781703
freebayes_SNV_MIR4539-KIAA0125	0.0266501	0.824146	-0.0572657	0.63279	-0.00493024	0.967214	-0.102256	0.392701	-0.0887392	0.458534	-0.0363717	0.761644	-0.0452495	0.705855	0.00309836	0.979393
freebayes_SNV_HEY2	-2.6e-18	1	-0.0572657	0.63279	-0.0366573	0.759828	-0.102256	0.392701	-0.0605508	0.613375	-0.0363717	0.761644	-0.0139405	0.907474	0.00309836	0.979393
CNV_SLC9A3R1	-0.119596	0.316998	-0.0570724	0.63394	-0.0765134	0.522945	-0.0222898	0.852564	0.0726697	0.544094	-0.0187373	0.875858	0.1236	0.300951	0.0609585	0.610983
CNV_CD79B	-0.112541	0.34659	-0.0570724	0.63394	-0.071295	0.551757	-0.0222898	0.852564	0.0647705	0.588821	-0.0187373	0.875858	0.115731	0.333002	0.0609585	0.610983
CNV_PRKAR1A	-0.119596	0.316998	-0.0570724	0.63394	-0.0765134	0.522945	-0.0222898	0.852564	0.0726697	0.544094	-0.0187373	0.875858	0.1236	0.300951	0.0609585	0.610983
CNV_AXIN2	-0.119596	0.316998	-0.0570724	0.63394	-0.0765134	0.522945	-0.0222898	0.852564	0.0726697	0.544094	-0.0187373	0.875858	0.1236	0.300951	0.0609585	0.610983
CNV_SOX9	-0.119596	0.316998	-0.0570724	0.63394	-0.0765134	0.522945	-0.0222898	0.852564	0.0726697	0.544094	-0.0187373	0.875858	0.1236	0.300951	0.0609585	0.610983
plasma_lipid_species_conc_LPC(20:4)	-0.0930629	0.515991	-0.0567143	0.692622	-0.143345	0.315616	-0.0874463	0.541742	0.033172	0.817248	-0.0615432	0.66791	0.0842748	0.556553	-0.0197829	0.890407
plasma_lipid_fatty_acid_conc_LPC(FA20:4)	-0.0930629	0.515991	-0.0567143	0.692622	-0.143345	0.315616	-0.0874463	0.541742	0.033172	0.817248	-0.0615432	0.66791	0.0842748	0.556553	-0.0197829	0.890407
CNV_FANCG	-0.0799268	0.504516	-0.0565307	0.637168	-0.101191	0.397674	-0.0161626	0.892808	0.116547	0.329583	0.188496	0.112807	0.107435	0.369044	0.100798	0.399518
tissue_protein_Q712K3_UB2R2	-0.0946538	0.517679	-0.0560898	0.701872	-0.0680633	0.642158	-0.0173511	0.905806	0.0963016	0.510383	0.0466172	0.750433	0.0808215	0.580914	0.00997486	0.945767
plasma_protein_P04216_THY1	-0.0639849	0.655545	-0.0560209	0.696198	0.0449071	0.75435	0.0607839	0.671774	0.0178828	0.900878	0.014874	0.917492	-0.0536046	0.708708	-0.0530838	0.711414
rna_expr_PRKCI	-0.228879	0.086799	-0.0558608	0.679813	-0.107256	0.427126	0.0169516	0.900401	0.24301	0.0685384	0.148891	0.268998	0.196156	0.143635	0.117192	0.385298
rna_expr_SNRK	-0.0633922	0.639449	-0.0558608	0.679813	0.0559691	0.679226	0.0556981	0.680695	0.0918806	0.496659	0.138057	0.305774	0.0127069	0.925257	0.122851	0.362607
rna_expr_ST6GAL1	0.0411543	0.761163	-0.0558608	0.679813	0.0749183	0.579668	0.0411681	0.761085	0.0358869	0.790992	0.122452	0.364177	0.00181109	0.989332	0.0719573	0.594782
rna_expr_TAF5L	-0.0116083	0.931703	-0.0558608	0.679813	0.113069	0.402351	0.0823363	0.542598	0.0405821	0.764388	0.0985649	0.465732	-0.0613307	0.650401	0.0206714	0.878695
rna_expr_AGO2	-0.0715457	0.596896	-0.0558608	0.679813	-0.004157	0.975517	0.0847579	0.53075	0.0684648	0.612828	0.0830264	0.539209	-0.0213382	0.874812	-0.0660371	0.625509
rna_expr_LMBR1	-0.0447914	0.740764	-0.0558608	0.679813	-0.0373933	0.782429	-0.0145299	0.914572	0.0550547	0.684189	0.0314414	0.816402	0.0395975	0.769946	-0.0075228	0.95571
rna_expr_ARIH2	-0.0741635	0.583504	-0.0558608	0.679813	-0.131965	0.327812	-0.108974	0.419713	0.0291652	0.829487	0.0235562	0.861921	0.0753246	0.577608	0.0589395	0.663196
rna_expr_ABCG1	-0.0491735	0.716421	-0.0558608	0.679813	-0.0814742	0.546847	-0.0750713	0.578892	0.00945092	0.944374	0.00453895	0.973268	0.00705161	0.958481	-0.0259373	0.848121
rna_expr_DDX42	-0.0541424	0.689154	-0.0558608	0.679813	-0.0390556	0.77301	-0.0314815	0.816171	-0.0291933	0.829325	-0.0461847	0.732995	-0.00592725	0.965097	0.00804613	0.952632
rna_expr_EHF	-0.0215296	0.873699	-0.0558608	0.679813	-0.00522927	0.969205	-0.0121083	0.928769	-0.00885534	0.947874	-0.0587414	0.664261	-0.0229876	0.865223	-0.0866758	0.521459
pathology_NF26_min	-0.0457682	0.704686	-0.0552083	0.647466	0.0126577	0.916561	0.0177152	0.883422	0.10224	0.3962	0.155391	0.19567	0.0427529	0.723331	0.0758236	0.529699
tissue_protein_P06280_AGAL	-0.0570812	0.696853	-0.0550235	0.707284	-0.135198	0.354334	-0.142062	0.330201	0.0374143	0.798547	0.0650493	0.656998	0.101138	0.489274	0.153378	0.292721
tissue_protein_Q96LD4_TRI47	0.026869	0.854594	-0.0550235	0.707284	-0.0201498	0.890698	-0.114566	0.433132	-0.0091532	0.950229	0.0129278	0.929748	0.0695331	0.634971	0.0829439	0.570989
clinical_Radiation_Summary_ord	-0.0546966	0.643469	-0.0546966	0.643469	-0.0375949	0.750477	-0.0375949	0.750477	0.0678326	0.565801	0.11083	0.347186	-0.00427371	0.971172	0.0426551	0.718212
tissue_protein_P48651_PTSS1	-0.173837	0.232256	-0.0545252	0.709818	-0.18989	0.191266	-0.0386779	0.791892	0.16725	0.250706	0.0569715	0.697408	0.161752	0.266842	0.0559923	0.702367
tissue_protein_P07099_HYEP	-0.0387459	0.791534	-0.0543059	0.710934	-0.168525	0.24706	-0.183309	0.207398	0.0130487	0.929092	0.0385635	0.792494	0.105117	0.472251	0.118428	0.417681
tissue_protein_Q6UX06_OLFM4	-0.0450594	0.758516	-0.0543045	0.710941	-0.0236007	0.872123	-0.0345857	0.813494	0.00472202	0.974312	-0.0225593	0.877722	0.0495063	0.73551	0.0275537	0.850929
pathology_NF40_0.9	0.00426347	0.971851	-0.0537555	0.656151	0.0168058	0.889368	0.0756923	0.530413	-0.00327678	0.978364	0.0289339	0.810699	-0.0533278	0.658716	-0.1376	0.252494
plasma_protein_P00748_FA12	-0.110371	0.44069	-0.0537293	0.70806	-0.0650094	0.650383	-0.0161938	0.9102	0.0848791	0.553716	0.0692247	0.629318	0.0940858	0.511368	0.0758116	0.596984
plasma_protein_P08697_A2AP	-0.0994705	0.487384	-0.0537293	0.70806	-0.083448	0.560445	-0.0421038	0.769249	0.0699145	0.625898	0.049198	0.731718	0.0553165	0.699837	-0.00231937	0.987112
plasma_lipid_species_conc_FFA(20:0)	-0.00790295	0.956107	-0.0537293	0.70806	0.0787695	0.582706	0.00323875	0.982004	-0.0475165	0.740561	0.0252391	0.860449	-0.125122	0.381658	-0.0144165	0.920021
plasma_lipid_fatty_acid_conc_FFA(FA20:0)	-0.00790295	0.956107	-0.0537293	0.70806	0.0787695	0.582706	0.00323875	0.982004	-0.0475165	0.740561	0.0252391	0.860449	-0.125122	0.381658	-0.0144165	0.920021
rna_expr_RBMXL1	-0.0642065	0.635144	-0.0536263	0.691968	0.059955	0.657751	0.070228	0.603688	0.183114	0.172753	0.262994	0.048096	0.0963057	0.476067	0.253617	0.056963
rna_expr_PPIG	-0.0422771	0.754848	-0.0536263	0.691968	-0.0116457	0.931484	-0.0217949	0.872155	0.11555	0.392038	0.186826	0.164061	0.127955	0.342854	0.24001	0.072133
rna_expr_CNOT6L	0.00435567	0.974348	-0.0536263	0.691968	0.0831307	0.538697	0.0290599	0.830093	0.0602	0.656439	0.172149	0.200374	-0.00992996	0.941559	0.118991	0.377994
rna_expr_U2SURP	-0.0946074	0.483916	-0.0536263	0.691968	-0.0532372	0.694093	0.0290599	0.830093	0.118278	0.380877	0.110227	0.414357	0.132194	0.326968	0.170768	0.204064
rna_expr_ARID1B	-0.0488415	0.718256	-0.0536263	0.691968	0.0521729	0.699917	0.0435898	0.747485	0.00806358	0.952529	0.0413144	0.760262	-0.0555888	0.681288	0.0159287	0.906383
rna_expr_CEP89	-0.0403145	0.765897	-0.0536263	0.691968	-0.00795318	0.953178	0	1	0.0671427	0.619721	0.0334955	0.804636	0.0639683	0.636402	0.0195266	0.885366
rna_expr_TNPO1	-0.107558	0.425818	-0.0536263	0.691968	-0.098001	0.4683	0.00484331	0.971477	0.0880909	0.514655	0.0321371	0.812412	0.0993948	0.461966	0.0518419	0.701731
rna_expr_ORC2	-0.134954	0.316877	-0.0536263	0.691968	-0.260383	0.0504438	-0.162251	0.22788	0.111324	0.409697	0.0257097	0.849438	0.225671	0.0914338	0.109408	0.417856
rna_expr_RPLP1	-0.0494299	0.715005	-0.0536263	0.691968	-0.175667	0.19119	-0.181624	0.176334	-0.0450001	0.739599	-0.0549313	0.68486	0.0563168	0.677342	0.0192322	0.887083
rna_expr_NFE2L1	0.0180403	0.89404	-0.0536263	0.691968	0.154215	0.252055	0.0896012	0.507444	-0.136783	0.310302	-0.0721926	0.593574	-0.246728	0.0642841	-0.176426	0.189249
tissue_protein_P15104_GLNA	-0.0405832	0.781885	-0.05333	0.715909	-0.0603075	0.680611	-0.0909852	0.534109	0.0899668	0.538714	0.140219	0.336574	0.184054	0.205526	0.196245	0.176556
tissue_protein_Q99442_SEC62	-0.0710159	0.627754	-0.0529306	0.717948	-0.15095	0.30052	-0.116353	0.425942	0.0571901	0.696303	0.0490164	0.738034	0.165135	0.256833	0.152832	0.294465
plasma_lipid_fatty_acid_comp_PE(FA20:5)	0.0384382	0.788855	-0.0528751	0.7125	-0.0242051	0.866113	-0.137342	0.336519	-0.0547435	0.702802	0.0609166	0.671098	-0.00110154	0.993879	0.130993	0.359539
tissue_protein_Q13123_RED	-0.0252636	0.863196	-0.0528397	0.718412	0.00709678	0.961401	-0.0317832	0.828369	0.0508558	0.728572	0.0503181	0.731334	0.0335357	0.81906	0.0249281	0.864996
tissue_protein_P52294_IMA5	-0.0410626	0.779373	-0.0520834	0.72228	-0.122343	0.40234	-0.134471	0.356952	-0.0120289	0.934622	0.0497897	0.734051	0.0242196	0.868799	0.0204646	0.889001
tissue_protein_P01909_DQA1	-0.0570284	0.697121	-0.0517455	0.72401	-0.038947	0.790476	-0.00800358	0.956473	0.0309161	0.832984	-0.00752614	0.959068	0.0190453	0.896656	-0.0172172	0.906529
rna_expr_TFRC	0.0567753	0.674861	-0.0513919	0.704201	0.0387032	0.775003	-0.0290599	0.830093	0.113698	0.399721	0.323525	0.014094	0.102531	0.447884	0.301207	0.022796
rna_expr_NCOR1	-0.178958	0.182875	-0.0513919	0.704201	-0.198911	0.137984	0.0145299	0.914572	0.194982	0.146096	0.179405	0.181768	0.21923	0.101321	0.181038	0.177758
rna_expr_PDP1	-0.121101	0.369533	-0.0513919	0.704201	-0.108213	0.422988	-0.0169516	0.900401	0.200747	0.13431	0.173275	0.1974	0.201048	0.133716	0.158764	0.238165
rna_expr_MT-CO2	0.0334479	0.804908	-0.0513919	0.704201	0.0379902	0.779043	0.0726497	0.591232	0.0288719	0.831176	0.107775	0.424878	-0.0174569	0.897447	0.0213582	0.874696
rna_expr_SPIN1	-0.0563436	0.677197	-0.0513919	0.704201	0.103686	0.442759	0.0871796	0.519032	0.0581676	0.667348	0.10423	0.440356	-0.0718989	0.595081	0.0328387	0.808393
rna_expr_CDC27	-0.0777927	0.565167	-0.0513919	0.704201	-0.0708957	0.600242	-0.00242165	0.985736	0.0735346	0.586709	0.0741804	0.583418	0.0735962	0.586395	0.0443845	0.743037
rna_expr_RPL31	-0.0732181	0.588325	-0.0513919	0.704201	-0.195848	0.144278	-0.193732	0.148749	0.0739288	0.584699	0.0480732	0.722508	0.145588	0.279882	0.0717283	0.595957
rna_expr_FKBP10	-0.0382515	0.777562	-0.0513919	0.704201	-0.0620886	0.646366	-0.062963	0.641723	-0.0610091	0.652116	-0.101745	0.451389	-0.0530207	0.695277	-0.130373	0.333731
tissue_protein_P01903_DRA	-0.00272072	0.985197	-0.0511101	0.727267	0.11729	0.4222	0.117591	0.421	-0.0231031	0.874797	-0.00454284	0.975286	-0.0463988	0.751564	0.00590071	0.967903
pathology_NF26_0.95	-0.0816641	0.498386	-0.0508498	0.673657	-0.0346755	0.77405	-0.00161048	0.989365	0.059309	0.623208	0.0166387	0.890461	0.0554716	0.645897	0.0367215	0.761104
tissue_protein_P36551_HEM6	0.0130185	0.929256	-0.0505995	0.729888	0.0631048	0.666643	0.00730457	0.960272	0.0352353	0.810055	0.160109	0.271794	-0.0290899	0.842721	0.118664	0.416747
tissue_protein_Q96I59_SYNM	-0.0865033	0.55452	-0.0502169	0.731854	-0.158534	0.276601	-0.138737	0.341757	0.0199224	0.891924	0.019281	0.895384	0.076436	0.601667	0.0792157	0.588475
tissue_protein_P09758_TACD2	0.0209478	0.886397	-0.0496292	0.734877	-0.0770376	0.598801	-0.145081	0.319919	-0.0532762	0.716183	-0.019035	0.896711	0.0164525	0.910663	0.0542614	0.711161
pathology_NF41_max	-0.0551863	0.647597	-0.0493969	0.682475	-0.0682064	0.571955	-0.0418724	0.728808	0.0368482	0.760305	0.0521904	0.665557	0.0894451	0.458215	0.120463	0.316984
tissue_protein_Q14166_TTL12	-0.10126	0.488745	-0.0493731	0.736196	-0.0154029	0.916342	-0.0249464	0.864898	0.0637651	0.663362	0.0113302	0.938412	-0.0289507	0.843464	-0.00687325	0.962616
tissue_protein_Q99943_PLCA	-0.0546005	0.709435	-0.0493015	0.736565	-0.0879782	0.547762	-0.0754668	0.606297	-0.038533	0.792654	-0.0534916	0.715084	-0.00994573	0.945925	-0.0438558	0.76478
rna_expr_PPP1CB	-0.0938134	0.487609	-0.0491575	0.716509	0.0650448	0.630724	0.0266382	0.844068	0.136711	0.310559	0.185633	0.166818	0.00740334	0.956412	0.102081	0.44989
rna_expr_PDE8A	-0.00869106	0.94884	-0.0491575	0.716509	-0.0316395	0.815265	-0.0387465	0.774759	0.134215	0.319559	0.1856	0.166895	0.153722	0.253595	0.15376	0.253476
rna_expr_CCDC88A	-0.0644783	0.63371	-0.0491575	0.716509	-0.102729	0.447003	-0.133191	0.323299	0.0927101	0.492765	0.168637	0.20985	0.120625	0.371432	0.193794	0.148618
rna_expr_QRICH1	-0.0431889	0.749731	-0.0491575	0.716509	0.104553	0.438932	0.0896012	0.507444	0.0849772	0.529684	0.157737	0.241254	-0.0517885	0.702025	0.0474264	0.726094
rna_expr_ZSWIM6	-0.0238646	0.860131	-0.0491575	0.716509	0.107891	0.424379	0.0678064	0.616257	0.0722717	0.593168	0.151044	0.262056	-0.0319967	0.813217	0.0878533	0.515795
rna_expr_CXCR4	-0.05282	0.696374	-0.0491575	0.716509	-0.0188703	0.889195	0.0193732	0.88626	0.114039	0.398299	0.146737	0.276062	0.0798843	0.554724	0.112907	0.403028
rna_expr_DNAJB14	-0.108708	0.420857	-0.0491575	0.716509	-0.0786274	0.560989	-0.0193732	0.88626	0.132376	0.326296	0.12222	0.365093	0.111894	0.407292	0.102866	0.446394
rna_expr_ZNF117	-0.071053	0.599431	-0.0491575	0.716509	0.0453699	0.737535	0.0121083	0.928769	0.0949198	0.482467	0.110161	0.414639	-0.013632	0.919833	0.0829144	0.539758
rna_expr_TUBGCP3	-0.0717948	0.595616	-0.0491575	0.716509	0.0473236	0.726665	0.077493	0.566672	0.0879271	0.51544	0.109564	0.417186	0.0164232	0.90349	0.0996608	0.460762
rna_expr_NPIPB4	-0.0651354	0.630248	-0.0491575	0.716509	0.155679	0.247527	0.152564	0.257229	0.0769042	0.569632	0.0982336	0.46724	-0.118815	0.378704	-0.0101067	0.940521
rna_expr_STAT3	-0.0338012	0.802888	-0.0491575	0.716509	0.187447	0.162638	0.162251	0.22788	0.0286252	0.832598	0.0918724	0.496698	-0.160518	0.232953	-0.0371234	0.783961
rna_expr_NEK7	-0.0286034	0.832724	-0.0491575	0.716509	-0.097569	0.470273	-0.123504	0.360039	-0.0199111	0.883124	-0.02402	0.85923	0.0502884	0.710271	0.0221432	0.87013
rna_expr_SLC35E2A	-0.0543475	0.688036	-0.0491575	0.716509	0.0967607	0.473975	0.0871796	0.519032	0.0129673	0.92373	-0.0334955	0.804636	-0.122306	0.364755	-0.12792	0.342985
tissue_protein_Q14314_FGL2	-0.0752542	0.607315	-0.0489454	0.7384	0.00636426	0.965383	-0.0176645	0.904112	0.105602	0.4702	0.1129	0.439893	0.0276715	0.8503	0.0802445	0.583626
pathology_NF6_max	-0.0156082	0.897207	-0.0486864	0.686804	0.0250733	0.835577	-0.14499	0.227659	0.0117828	0.922309	0.0323902	0.788583	-0.048642	0.687075	0.0527443	0.662222
pathology_NF3_max	-0.0176866	0.883609	-0.0486864	0.686804	0.0238667	0.843387	-0.14499	0.227659	0.0165354	0.891137	0.0323902	0.788583	-0.0440505	0.715287	0.0527443	0.662222
plasma_protein_O15212_PFD6	0.00488535	0.972858	-0.0484937	0.735418	-0.0308998	0.829573	-0.0889041	0.534999	0.0608863	0.671252	0.162754	0.253826	0.119011	0.40552	0.218924	0.122719
CNV_BCR	-0.0445824	0.709998	-0.0482875	0.687097	-0.0515227	0.667327	-0.0623987	0.602568	0.0498368	0.677603	0.0321262	0.788778	0.0671578	0.57513	0.0806682	0.500558
pathology_NF51_min	0.0430057	0.721762	-0.0479445	0.691334	0.0808149	0.502878	0.0241573	0.841505	-0.0359444	0.766014	0.119105	0.322511	-0.0664047	0.582174	0.0196863	0.870557
pathology_NF15_std	-0.0362323	0.764194	-0.0479441	0.691337	-0.0314692	0.794461	-0.0177152	0.883422	0.047362	0.694899	0.0541056	0.654053	0.0652906	0.588535	0.0448425	0.710392
pathology_NF11_min	-0.00895226	0.940934	-0.0479441	0.691337	-0.0137781	0.909205	-0.0289886	0.810348	-0.0250315	0.835847	0.0443926	0.713171	0.0111038	0.926774	0.0580791	0.630443
tissue_protein_Q9H8H3_MET7A	-0.0218928	0.881308	-0.0479157	0.743714	-0.0220764	0.88032	-0.0553372	0.705691	-0.00312026	0.983024	-0.017397	0.905557	6.57e-05	0.999642	-0.0299653	0.83805
plasma_lipid_species_conc_CE(18:2)	-0.0506632	0.72404	-0.0477594	0.739282	-0.0403754	0.778477	-0.0194325	0.892337	0.190905	0.179624	0.195512	0.169153	0.132617	0.353564	0.212745	0.13391
plasma_lipid_fatty_acid_conc_CE(FA18:2)	-0.0506632	0.72404	-0.0477594	0.739282	-0.0403754	0.778477	-0.0194325	0.892337	0.190905	0.179624	0.195512	0.169153	0.132617	0.353564	0.212745	0.13391
plasma_lipid_species_conc_FFA(20:4)	-0.0370874	0.796114	-0.0477594	0.739282	-0.119687	0.402839	-0.136028	0.341208	0.010133	0.943738	-0.043757	0.760453	0.0714751	0.618189	0.0392019	0.784759
plasma_lipid_fatty_acid_conc_FFA(FA20:4)	-0.0370874	0.796114	-0.0477594	0.739282	-0.119687	0.402839	-0.136028	0.341208	0.010133	0.943738	-0.043757	0.760453	0.0714751	0.618189	0.0392019	0.784759
tissue_protein_Q9ULP9_TBC24	-0.0030854	0.983214	-0.0475078	0.745822	-0.0564484	0.700055	-0.090458	0.53649	-0.0641892	0.661258	-0.00235621	0.98718	-0.0368339	0.801608	0.0143148	0.922233
CNV_ACVR1B	0.0272887	0.820002	-0.0471562	0.694061	0.103714	0.385952	0.0209372	0.861419	0.00550973	0.963363	0.0790235	0.50936	-0.0676437	0.572361	-0.0274566	0.818913
CNV_MDM2	0.0272887	0.820002	-0.0471562	0.694061	0.103714	0.385952	0.0209372	0.861419	0.00550973	0.963363	0.0790235	0.50936	-0.0676437	0.572361	-0.0274566	0.818913
CNV_KMT2D	0.0272887	0.820002	-0.0471562	0.694061	0.103714	0.385952	0.0209372	0.861419	0.00550973	0.963363	0.0790235	0.50936	-0.0676437	0.572361	-0.0274566	0.818913
CNV_TARBP2	0.0272887	0.820002	-0.0471562	0.694061	0.103714	0.385952	0.0209372	0.861419	0.00550973	0.963363	0.0790235	0.50936	-0.0676437	0.572361	-0.0274566	0.818913
CNV_GLI1	0.0272887	0.820002	-0.0471562	0.694061	0.103714	0.385952	0.0209372	0.861419	0.00550973	0.963363	0.0790235	0.50936	-0.0676437	0.572361	-0.0274566	0.818913
CNV_YEATS4	0.0272887	0.820002	-0.0471562	0.694061	0.103714	0.385952	0.0209372	0.861419	0.00550973	0.963363	0.0790235	0.50936	-0.0676437	0.572361	-0.0274566	0.818913
CNV_ERBB3	0.0272887	0.820002	-0.0471562	0.694061	0.103714	0.385952	0.0209372	0.861419	0.00550973	0.963363	0.0790235	0.50936	-0.0676437	0.572361	-0.0274566	0.818913
CNV_STAT6	0.0272887	0.820002	-0.0471562	0.694061	0.103714	0.385952	0.0209372	0.861419	0.00550973	0.963363	0.0790235	0.50936	-0.0676437	0.572361	-0.0274566	0.818913
CNV_CDK4	0.0272887	0.820002	-0.0471562	0.694061	0.103714	0.385952	0.0209372	0.861419	0.00550973	0.963363	0.0790235	0.50936	-0.0676437	0.572361	-0.0274566	0.818913
CNV_FRS2	0.0272887	0.820002	-0.0471562	0.694061	0.103714	0.385952	0.0209372	0.861419	0.00550973	0.963363	0.0790235	0.50936	-0.0676437	0.572361	-0.0274566	0.818913
CNV_CRKL	-0.0395026	0.741813	-0.0471544	0.694072	-0.0773161	0.518581	-0.104682	0.381509	0.0138231	0.90825	-0.0268026	0.823156	0.0651708	0.586515	-0.00154978	0.989691
tissue_protein_Q10472_GALT1	-0.0648593	0.657939	-0.0470044	0.748427	-0.132901	0.362644	-0.105855	0.46913	0.0584429	0.689981	-0.00543888	0.970414	0.120526	0.409418	0.0918104	0.530391
tissue_protein_Q53FZ2_ACSM3	-0.0020804	0.988681	-0.0469686	0.748612	-0.110297	0.450577	-0.16951	0.244266	-0.0349094	0.81178	0.028464	0.846063	0.0506819	0.729465	0.0451723	0.75793
rna_expr_MOB1A	-0.0822356	0.543094	-0.046923	0.728889	-0.0804302	0.552013	-0.0460115	0.73396	0.173037	0.198026	0.192955	0.150417	0.146588	0.276556	0.13106	0.331169
rna_expr_MARCH7	-0.0539256	0.690335	-0.046923	0.728889	0.0460283	0.733866	0.0290599	0.830093	0.129899	0.335508	0.190669	0.155404	0.0591245	0.662203	0.147349	0.274044
rna_expr_LCP1	0.0233046	0.863382	-0.046923	0.728889	0.0141121	0.91702	-0.0484331	0.720515	0.0482621	0.721461	0.163601	0.223981	0.0373681	0.782572	0.135149	0.316173
rna_expr_GCC2	-0.0495092	0.714567	-0.046923	0.728889	-0.0594064	0.66069	-0.0435898	0.747485	0.112007	0.406815	0.162011	0.228578	0.128208	0.341893	0.175837	0.190754
rna_expr_ENSA	-0.00767355	0.954823	-0.046923	0.728889	0.0442241	0.743934	0.0242166	0.85809	0.0796809	0.555735	0.142	0.292032	0.0487662	0.718672	0.11402	0.398381
rna_expr_UHMK1	-0.051318	0.704607	-0.046923	0.728889	-0.0333844	0.805271	0	1	0.111539	0.408788	0.129542	0.336848	0.0890487	0.510076	0.0681304	0.614568
rna_expr_ANXA1	0.00186372	0.989022	-0.046923	0.728889	0.0663262	0.623994	0.0242166	0.85809	-0.0231746	0.864136	0.11894	0.378199	-0.0933403	0.489816	0.0218488	0.871842
rna_expr_ABL2	-0.100226	0.458212	-0.046923	0.728889	0.150459	0.26393	0.135613	0.314499	0.101675	0.451703	0.0804422	0.551953	-0.112619	0.40424	-0.0660371	0.625509
rna_expr_EXOSC10	-0.0873468	0.518227	-0.046923	0.728889	-0.0272916	0.840292	0.0460115	0.73396	0.0791636	0.558312	0.0293541	0.828399	0.034789	0.797248	-0.0102048	0.939944
rna_expr_ZNF516	-0.0193709	0.886274	-0.046923	0.728889	0.110371	0.413745	0.0871796	0.519032	-0.0453531	0.737629	-0.0331973	0.806341	-0.159359	0.236388	-0.124192	0.357351
rna_expr_SPATS2L	-0.0410216	0.761911	-0.046923	0.728889	-0.0671344	0.619764	-0.077493	0.566672	0.0097671	0.942516	-0.0390615	0.772976	0.0468518	0.729285	-0.0187089	0.890136
rna_expr_PLEC	0.0368824	0.78533	-0.046923	0.728889	0.0855449	0.526928	0.0387465	0.774759	-0.105241	0.43591	-0.0416126	0.758584	-0.167189	0.213849	-0.124421	0.356459
rna_expr_AC080038.1	0.00492981	0.970967	-0.046923	0.728889	0.0821344	0.543592	0.0435898	0.747485	-0.0943804	0.48497	-0.105357	0.435404	-0.147152	0.274693	-0.164488	0.221446
tissue_protein_Q13753_LAMC2	-0.00509814	0.972266	-0.0466372	0.750329	0.0129346	0.929711	-0.0194209	0.894629	-0.00421787	0.977054	0.103487	0.479187	0.038368	0.793523	0.166017	0.254265
pathology_NF59_min	-0.0507325	0.674367	-0.0464912	0.70024	-0.0743174	0.537929	-0.0161048	0.893955	0.0219688	0.855702	0.0521391	0.665867	0.0474149	0.694575	-0.0159549	0.894937
pathology_NF51_0.01	-0.0185457	0.877998	-0.0464912	0.70024	0.0844025	0.484043	0.0821342	0.495908	-0.00702401	0.953641	0.0240261	0.842355	-0.138018	0.251041	-0.104272	0.38683
pathology_NF38_std	-0.0714164	0.553957	-0.0464912	0.70024	-0.0461715	0.702205	0.0354305	0.769266	0.0397697	0.741938	0.00471971	0.96884	0.0149304	0.901648	-0.0607635	0.614697
pathology_NF36_mean	-0.0420801	0.727514	-0.0464912	0.70024	-0.093622	0.437407	-0.0805238	0.504423	-0.00147894	0.990234	-0.00680596	0.955078	0.037878	0.753815	0.0271486	0.822182
plasma_protein_Q15833_STXB2	-0.0361629	0.801092	-0.0462534	0.747226	0.0654961	0.647937	0.0714185	0.618468	-0.0243078	0.86555	0.030629	0.831045	-0.0379417	0.791521	-0.0260468	0.85603
plasma_protein_O95445_APOM	0.0612054	0.669628	-0.0447745	0.755053	-0.0600793	0.675367	-0.0453425	0.752044	-0.0548615	0.702191	0.0883369	0.537618	0.0431993	0.763417	0.106646	0.456363
rna_expr_CTSC	0.0132804	0.921895	-0.0446886	0.741338	0.0371455	0.783836	-0.00242165	0.985736	0.136944	0.309728	0.212436	0.112627	0.128931	0.339152	0.215348	0.107668
rna_expr_C12orf4	0.0151885	0.910715	-0.0446886	0.741338	0.130202	0.334373	0.0726497	0.591232	0.0895297	0.507785	0.187157	0.163301	-0.00205422	0.9879	0.135574	0.314638
rna_expr_PTPN4	-0.0621796	0.645882	-0.0446886	0.741338	-0.0695872	0.607003	-0.0653847	0.628936	0.183077	0.172842	0.155517	0.248024	0.188845	0.15947	0.149835	0.265941
rna_expr_ALG11	-0.0797758	0.555263	-0.0446886	0.741338	-0.0550742	0.684083	-0.0339032	0.802305	0.117695	0.383247	0.148427	0.270509	0.115942	0.39042	0.233828	0.0800126
rna_expr_LATS1	-0.0418885	0.757032	-0.0446886	0.741338	0.0799866	0.554215	0.0823363	0.542598	0.0838104	0.535371	0.141867	0.292488	0.00908014	0.946553	0.107511	0.426023
rna_expr_VPS13A	-0.0486834	0.71913	-0.0446886	0.741338	0.0522744	0.699361	0.0920229	0.49599	0.130127	0.334656	0.141867	0.292488	0.0594277	0.660577	0.0530194	0.695283
rna_expr_ACBD3	-0.0872431	0.518726	-0.0446886	0.741338	-0.0915958	0.498001	-0.0363248	0.7885	0.143033	0.288498	0.103568	0.443283	0.188429	0.160409	0.176459	0.189166
rna_expr_SFT2D2	-0.0207937	0.877982	-0.0446886	0.741338	0.178607	0.183751	0.171938	0.200936	0.0646257	0.632932	0.10042	0.457336	-0.0999316	0.459539	-0.0331658	0.806522
rna_expr_MT-CO3	0.0563602	0.677107	-0.0446886	0.741338	0.0833826	0.537464	0.133191	0.323299	-0.00953521	0.943879	0.0924025	0.494207	-0.0694734	0.607592	0.0207695	0.878123
rna_expr_SULF2	-0.0430435	0.750546	-0.0446886	0.741338	-0.0463302	0.732186	-0.0242166	0.85809	-0.0690894	0.609583	-0.0993269	0.462273	-0.0683111	0.613628	-0.114543	0.396205
tissue_protein_P12104_FABPI	-0.00458954	0.975032	-0.0443533	0.762189	0.0672563	0.646119	0.0440197	0.763926	-0.0598802	0.682754	-0.0701245	0.632088	-0.108391	0.458486	-0.0979004	0.503354
tissue_protein_P02538_K2C6A	0.0543998	0.710456	-0.0440706	0.763661	-0.05997	0.682304	-0.203875	0.159995	-0.105633	0.47007	-0.0175462	0.904751	0.0258737	0.859925	0.122273	0.402615
[truncated: 4,280 more rows]

## Sheet: MTPilot top multi-omic features
Feature	Frequency	Model	Study Label
Plasma_Protein_LAC7	1	1	label_deceased
Plasma_Protein_FLNB	1	1	label_deceased
Plasma_Protein_THRB	0.975	1	label_deceased
Plasma_Protein_APOM	0.975	1	label_deceased
Plasma_Protein_ATRN	0.95	1	label_deceased
Plasma_Protein_LAMA5	0.925	1	label_deceased
Plasma_Protein_CISY	0.925	1	label_deceased
Plasma_Protein_ASSY	0.9	1	label_deceased
Plasma_Protein_PFD6	0.875	1	label_deceased
Plasma_Protein_XPO1	0.875	1	label_deceased
Plasma_Protein_PLMN	0.85	1	label_deceased
Plasma_Protein_FA12	0.85	1	label_deceased
Plasma_Protein_ANT3	0.725	1	label_deceased
Plasma_Protein_AACT	0.65	1	label_deceased
Plasma_Protein_A2MG	0.525	1	label_deceased
Plasma_Protein_CFAD	0.475	1	label_deceased
Plasma_Protein_CERU	0.325	1	label_deceased
Plasma_Protein_APOL1	0.175	1	label_deceased
Plasma_Protein_CO3	0.175	1	label_deceased
Plasma_Protein_CO5	0.125	1	label_deceased
Plasma_Protein_IGJ	0.1	1	label_deceased
Plasma_Protein_KV101	0.1	1	label_deceased
Plasma_Protein_C1R	0.1	1	label_deceased
Plasma_Protein_KV203	0.075	1	label_deceased
Plasma_Protein_ALS	0.85	2	label_deceased
Plasma_Protein_FINC	0.725	2	label_deceased
Plasma_Protein_IGJ	0.625	2	label_deceased
Plasma_Protein_SPTB1	0.6	2	label_deceased
Plasma_Protein_PLST	0.575	2	label_deceased
Plasma_Protein_PZP	0.55	2	label_deceased
Plasma_Protein_VTDB	0.55	2	label_deceased
Plasma_Protein_FLNB	0.525	2	label_deceased
Plasma_Protein_GPX3	0.5	2	label_deceased
Plasma_Protein_HV320	0.45	2	label_deceased
Plasma_Protein_ICAL	0.425	2	label_deceased
Plasma_Protein_CO6	0.4	2	label_deceased
Plasma_Protein_FHR1	0.325	2	label_deceased
Plasma_Protein_UBP5	0.275	2	label_deceased
Plasma_Protein_UBP14	0.225	2	label_deceased
Clinical_secondary_diagnosis_onehot__r739.1	0.225	2	label_deceased
Plasma_Protein_FIBA	0.225	2	label_deceased
Plasma_Protein_C1QB	0.2	2	label_deceased
Clinical_secondary_diagnosis_onehot__i824z1	0.2	2	label_deceased
Clinical_secondary_diagnosis_onehot__b9620	0.2	2	label_deceased
Clinical_secondary_diagnosis_onehot__b9689.1	0.2	2	label_deceased
Clinical_secondary_diagnosis_onehot__e6601.1	0.2	2	label_deceased
Plasma_Protein_IGHD	0.2	2	label_deceased
Clinical_Lymphovascular_Invasion_ord	0.175	2	label_deceased
Clinical_secondary_diagnosis_onehot__z6841	0.175	2	label_deceased
Clinical_secondary_diagnosis_onehot__k8510	0.15	2	label_deceased
Plasma_Protein_GPC1	0.15	2	label_deceased
Plasma_Protein_MED30	0.15	2	label_deceased
Clinical_secondary_diagnosis_onehot__e785.1	0.125	2	label_deceased
Plasma_Protein_TMED2	0.125	2	label_deceased
Clinical_secondary_diagnosis_onehot__e785.2	0.125	2	label_deceased
Plasma_Protein_CAD13	0.125	2	label_deceased
Clinical_secondary_diagnosis_onehot__k5900.2	0.125	2	label_deceased
Clinical_secondary_diagnosis_onehot__z87442.1	0.125	2	label_deceased
RNA_Fusion_ARFIP1/FHDC1	0.125	2	label_deceased
RNA_Fusion_KMT2A/PRRC1	0.125	2	label_deceased
Plasma_Protein_KV203	0.1	2	label_deceased
Clinical_secondary_diagnosis_onehot__e871	0.1	2	label_deceased
Clinical_secondary_diagnosis_onehot__i480	0.1	2	label_deceased
RNA_Fusion_PLA2R1/RBMS1	0.1	2	label_deceased
Clinical_secondary_diagnosis_onehot__i471	0.1	2	label_deceased
RNA_Fusion_EZR/ROS1	0.1	2	label_deceased
Clinical_secondary_diagnosis_onehot__e669	0.1	2	label_deceased
Plasma_Protein_GRP78	0.1	2	label_deceased
RNA_Fusion_ETV6/ITPR2	0.1	2	label_deceased
RNA_Fusion_LSM14A/BRAF	0.1	2	label_deceased
Clinical_secondary_diagnosis_onehot__e1165.3	0.1	2	label_deceased
Plasma_Protein_PTRF	0.1	2	label_deceased
Plasma_Protein_PROZ	0.075	2	label_deceased
Clinical_secondary_diagnosis_onehot__k219.3	0.075	2	label_deceased
Clinical_secondary_diagnosis_onehot__i10.6	0.075	2	label_deceased
Clinical_secondary_diagnosis_onehot__e785.7	0.075	2	label_deceased
Plasma_Protein_CO4B	0.075	2	label_deceased
Clinical_secondary_diagnosis_onehot__e118	0.075	2	label_deceased
Clinical_secondary_diagnosis_onehot__j9811.2	0.075	2	label_deceased
Clinical_secondary_diagnosis_onehot__h409	0.075	2	label_deceased
Clinical_secondary_diagnosis_onehot__e1122.1	0.075	2	label_deceased
Clinical_secondary_diagnosis_onehot__b952.1	0.075	2	label_deceased
Plasma_Protein_TARSH	0.075	2	label_deceased
Plasma_Protein_SHBG	0.075	2	label_deceased
Plasma_Lipid_species_conc_CE(16:1)	1	3	label_deceased
Plasma_Lipid_species_conc_CE(17:0)	1	3	label_deceased
Plasma_Lipid_species_conc_CE(18:0)	1	3	label_deceased
Plasma_Lipid_species_conc_CE(18:1)	1	3	label_deceased
Plasma_Lipid_species_conc_CE(18:2)	1	3	label_deceased
Plasma_Lipid_species_conc_CE(18:3)	1	3	label_deceased
Plasma_Lipid_species_conc_CE(18:4)	1	3	label_deceased
Plasma_Lipid_species_conc_CE(20:3)	1	3	label_deceased
Plasma_Lipid_species_conc_CE(20:4)	1	3	label_deceased
Plasma_Lipid_species_conc_CE(20:5)	1	3	label_deceased
Plasma_Lipid_species_conc_CE(22:5)	1	3	label_deceased
Plasma_Lipid_species_conc_CE(22:6)	0.9	3	label_deceased
Plasma_Lipid_species_conc_CER(24:0)	0.55	3	label_deceased
Plasma_Lipid_species_conc_CE(16:0)	0.5	3	label_deceased
Plasma_Lipid_species_conc_DAG(16:0/16:0)	0.45	3	label_deceased
Plasma_Lipid_species_conc_DAG(16:0/18:0)	0.275	3	label_deceased
Plasma_Lipid_species_conc_CE(15:0)	0.225	3	label_deceased
Plasma_Lipid_species_conc_CE(14:1)	0.15	3	label_deceased
RNA_Expr_USP22	0.1	3	label_deceased
Pathology_NF5_0.95	0.1	3	label_deceased
Pathology_NF4_mean	0.075	3	label_deceased
Pathology_NF4_0.05	0.075	3	label_deceased
Plasma_Lipid_species_conc_PE(16:0/18:2)	0.075	3	label_deceased
Pathology_NF31_mean	0.075	3	label_deceased
Tissue_Protein_CO8A1	0.3333	4	label_deceased
Tissue_Protein_GIMA4	0.2821	4	label_deceased
RNA_Expr_YY1AP1	0.2821	4	label_deceased
RNA_Expr_ZNF704	0.2564	4	label_deceased
Tissue_Protein_MLP3A	0.2308	4	label_deceased
Tissue_Protein_SGTA	0.2051	4	label_deceased
Tissue_Protein_YIF1A	0.1538	4	label_deceased
Tissue_Protein_THSD4	0.1538	4	label_deceased
RNA_Expr_NFE2L2	0.1538	4	label_deceased
Tissue_Protein_AUHM	0.1282	4	label_deceased
Tissue_Protein_NCKPL	0.1282	4	label_deceased
Tissue_Protein_WASC5	0.1282	4	label_deceased
Tissue_Protein_CBG	0.1282	4	label_deceased
Tissue_Protein_CD82	0.1282	4	label_deceased
RNA_Fusion_SET/NUP214	0.1026	4	label_deceased
RNA_Fusion_DHH/RHEBL1	0.1026	4	label_deceased
Tissue_Protein_MYG	0.1026	4	label_deceased
SNV_AMER1	0.1026	4	label_deceased
SNV_MAF	0.1026	4	label_deceased
SNV_SF3B1	0.1026	4	label_deceased
Tissue_Protein_RBM25	0.1026	4	label_deceased
Tissue_Protein_LSP1	0.1026	4	label_deceased
Tissue_Protein_FGD4	0.1026	4	label_deceased
Tissue_Protein_COLA1	0.1026	4	label_deceased
SNV_PSMB6	0.1026	4	label_deceased
SNV_SYNDIG1	0.1026	4	label_deceased
SNV_MYL1	0.1026	4	label_deceased
SNV_MYC	0.1026	4	label_deceased
SNV_PRCC	0.1026	4	label_deceased
INDEL_DIS3L2	0.1026	4	label_deceased
RNA_Fusion_KMT2A/ARHGAP26	0.1026	4	label_deceased
RNA_Expr_ABHD2	0.1026	4	label_deceased
Tissue_Protein_PI4KA	0.1026	4	label_deceased
SNV_ROS1	0.1026	4	label_deceased
SNV_EIF5A	0.1026	4	label_deceased
SNV_IFNAR2	0.1026	4	label_deceased
Pathology_NF50_min	0.0769	4	label_deceased
RNA_Expr_ICAM1	0.0769	4	label_deceased
SNV_PCDH17	0.0769	4	label_deceased
SNV_MTRNR2L7-ZNF248	0.0769	4	label_deceased
RNA_Expr_SLC25A13	0.0769	4	label_deceased
INDEL_ZFHX3	0.0769	4	label_deceased
RNA_Expr_WDR1	0.0769	4	label_deceased
SNV_ERG	0.0769	4	label_deceased
SNV_TGFBR1	0.0769	4	label_deceased
RNA_Expr_NBPF26	0.0769	4	label_deceased
Tissue_Protein_KCRB	0.0769	4	label_deceased
RNA_Expr_ACSL3	0.0769	4	label_deceased
RNA_Expr_MACF1	0.0769	4	label_deceased
Tissue_Protein_LEG10	0.0769	4	label_deceased
Tissue_Protein_CSN4	0.0769	4	label_deceased
Tissue_Protein_K1C20	0.0769	4	label_deceased
SNV_CTCF	0.0769	4	label_deceased
SNV_PTPN13	0.0769	4	label_deceased
SNV_CBLC	0.0769	4	label_deceased
SNV_FUBP1	0.0769	4	label_deceased
SNV_KMT2A	0.0769	4	label_deceased
SNV_DIS3L2	0.0769	4	label_deceased
SNV_BAP1	0.0769	4	label_deceased
RNA_Expr_PSMD5	0.0769	4	label_deceased
Tissue_Protein_MOXD1	0.0769	4	label_deceased
SNV_HLA-DRB6	0.0769	4	label_deceased
RNA_Expr_CARMIL1	0.0513	4	label_deceased
RNA_Expr_APOL1	0.0513	4	label_deceased
Tissue_Protein_COAA1	0.0513	4	label_deceased
RNA_Expr_BCL2L1	0.0513	4	label_deceased
SNV_CBFB	0.0513	4	label_deceased
SNV_CYP2D6	0.0513	4	label_deceased
SNV_PIK3CB	0.0513	4	label_deceased
SNV_MAPK12	0.0513	4	label_deceased
INDEL_CHD4	0.0513	4	label_deceased
INDEL_TGFBR1	0.0513	4	label_deceased
SNV_LYN	0.0513	4	label_deceased
SNV_NGF	0.0513	4	label_deceased
SNV_PCBP1	0.0513	4	label_deceased
RNA_Fusion_ETV6/ITPR2	0.0513	4	label_deceased
RNA_Fusion_LSM14A/BRAF	0.0513	4	label_deceased
RNA_Fusion_ARFIP1/FHDC1	0.0513	4	label_deceased
RNA_Fusion_KMT2A/PRRC1	0.0513	4	label_deceased
SNV_SRGAP2B	0.0513	4	label_deceased
SNV_MPL	0.0513	4	label_deceased
SNV_MIR4733	0.0513	4	label_deceased
SNV_PIK3CD	0.0513	4	label_deceased
INDEL_PHLPP1	0.0513	4	label_deceased
INDEL_MIR4733	0.0513	4	label_deceased
RNA_Expr_ZC4H2	0.0513	4	label_deceased
RNA_Expr_TEAD1	0.0513	4	label_deceased
Tissue_Protein_RM13	0.0513	4	label_deceased
Tissue_Protein_ERAP2	0.0513	4	label_deceased
RNA_Expr_UBE2Z	0.0513	4	label_deceased
RNA_Expr_CPNE3	0.0513	4	label_deceased
Tissue_Protein_PRG3	0.0513	4	label_deceased
Tissue_Protein_PLAP	0.0513	4	label_deceased
INDEL_IRF1	0.0513	4	label_deceased
RNA_Fusion_SND1/BRAF	0.0513	4	label_deceased
RNA_Fusion_KMT2A/SORBS2	0.0513	4	label_deceased
RNA_Expr_GNE	0.0513	4	label_deceased
RNA_Expr_SLC39A10	0.0513	4	label_deceased
SNV_BAGE4	0.0513	4	label_deceased
Tissue_Protein_CLCA	0.0513	4	label_deceased
Tissue_Protein_NUCB1	0.0513	4	label_deceased
RNA_Expr_NIPAL2	0.0513	4	label_deceased
SNV_HSD3B2	0.0513	4	label_deceased
SNV_TPM1	0.0513	4	label_deceased
RNA_Expr_KANSL1L	0.0513	4	label_deceased
SNV_SMAD3	0.0513	4	label_deceased
SNV_LINC01219	0.0513	4	label_deceased
SNV_FANCM	0.0513	4	label_deceased
SNV_SLC26A3	0.0513	4	label_deceased
INDEL_RUSC1	0.0513	4	label_deceased
RNA_Expr_TPM4	0.0513	4	label_deceased
Tissue_Protein_BUD31	0.0513	4	label_deceased
Tissue_Protein_HMGN1	0.0513	4	label_deceased
RNA_Expr_USP22	0.0513	4	label_deceased
Tissue_Protein_HINT2	0.0513	4	label_deceased
Tissue_Protein_UBP15	0.0513	4	label_deceased
Tissue_Protein_PAK2	0.0513	4	label_deceased
Tissue_Protein_A16A1	0.0513	4	label_deceased
Pathology_NF36_min	0.0513	4	label_deceased
SNV_ARHGEF1	0.0513	4	label_deceased
Tissue_Protein_RHG17	0.0513	4	label_deceased
Tissue_Protein_COBA1	0.0513	4	label_deceased
SNV_FGF20	0.0513	4	label_deceased
SNV_OCIAD2-CWH43	0.0513	4	label_deceased
SNV_HLA-DOA.6	0.0513	4	label_deceased
SNV_PBRM1	0.0513	4	label_deceased
SNV_FANCA	0.0513	4	label_deceased
SNV_MET	0.0513	4	label_deceased
SNV_SPEN	0.0513	4	label_deceased
SNV_MIB1	0.0513	4	label_deceased
SNV_KLLN	0.0513	4	label_deceased
SNV_IDO1	0.0513	4	label_deceased
SNV_EPCAM	0.0513	4	label_deceased
INDEL_FGF20	0.0513	4	label_deceased
Tissue_Protein_C1QT5	0.0513	4	label_deceased
Tissue_Protein_RBM47	1	5	label_deceased
Tissue_Protein_SPD2B	1	5	label_deceased
Tissue_Protein_RB27B	0.974359	5	label_deceased
Tissue_Protein_AXA2L	0.948718	5	label_deceased
Tissue_Protein_MA2B1	0.871795	5	label_deceased
Tissue_Protein_NRP1	0.692308	5	label_deceased
Tissue_Protein_SPTC1	0.564103	5	label_deceased
Tissue_Protein_SPT5H	0.564103	5	label_deceased
Tissue_Protein_MCA3	0.512821	5	label_deceased
Tissue_Protein_HTRA2	0.487179	5	label_deceased
Tissue_Protein_BIN1	0.487179	5	label_deceased
Tissue_Protein_BCAT2	0.487179	5	label_deceased
Tissue_Protein_EMC8	0.461538	5	label_deceased
Tissue_Protein_SHOT1	0.461538	5	label_deceased
Tissue_Protein_ISLR	0.435897	5	label_deceased
Tissue_Protein_LEG9	0.435897	5	label_deceased
Tissue_Protein_SGTA	0.410256	5	label_deceased
Tissue_Protein_NDUA4	0.410256	5	label_deceased
Tissue_Protein_ARPC2	0.384615	5	label_deceased
Tissue_Protein_IMA3	0.358974	5	label_deceased
Tissue_Protein_AK1BA	0.333333	5	label_deceased
Tissue_Protein_ESYT2	0.333333	5	label_deceased
Tissue_Protein_HV338	0.282051	5	label_deceased
Tissue_Protein_NHRF1	0.230769	5	label_deceased
Tissue_Protein_PPM1G	0.205128	5	label_deceased
Tissue_Protein_SRPX2	0.153846	5	label_deceased
Tissue_Protein_PLOD2	0.153846	5	label_deceased
Tissue_Protein_STXB3	0.128205	5	label_deceased
SNV_ERG	0.102564	5	label_deceased
Tissue_Protein_CO8A1	0.102564	5	label_deceased
SNV_TGFBR1	0.102564	5	label_deceased
Tissue_Protein_PLIN1	0.0769231	5	label_deceased
Tissue_Protein_P4HA2	0.0769231	5	label_deceased
Tissue_Protein_CLIC1	0.0769231	5	label_deceased
Tissue_Protein_KDM1A	0.0512821	5	label_deceased
Tissue_Protein_LEG8	0.0512821	5	label_deceased
Tissue_Protein_ACATN	0.0512821	5	label_deceased
Tissue_Protein_CAN5	0.0512821	5	label_deceased
Tissue_Protein_VINEX	0.0512821	5	label_deceased
Tissue_Protein_KV127	0.0512821	5	label_deceased
Tissue_Protein_BACH	0.0512821	5	label_deceased
Tissue_Protein_GTPB1	0.0512821	5	label_deceased
Plasma_Protein_GPX3	0.975	6	label_deceased
Plasma_Protein_PZP	0.675	6	label_deceased
Plasma_Protein_FLNB	0.575	6	label_deceased
Plasma_Protein_UBP5	0.525	6	label_deceased
Plasma_Protein_GRB2	0.525	6	label_deceased
Plasma_Protein_NID2	0.5	6	label_deceased
Plasma_Protein_SPTB1	0.475	6	label_deceased
Plasma_Protein_C1QB	0.475	6	label_deceased
Plasma_Protein_CO6	0.45	6	label_deceased
Plasma_Protein_ALS	0.375	6	label_deceased
Plasma_Protein_VTDB	0.35	6	label_deceased
Plasma_Protein_MED30	0.325	6	label_deceased
SNV_KDM5C	0.3	6	label_deceased
SNV_TGFBR1	0.3	6	label_deceased
SNV_ERG	0.3	6	label_deceased
Plasma_Protein_UBP14	0.3	6	label_deceased
SNV_BCL10	0.3	6	label_deceased
SNV_JAZF1	0.3	6	label_deceased
RNA_Fusion_PLA2R1/RBMS1	0.3	6	label_deceased
RNA_Fusion_DHH/RHEBL1	0.25	6	label_deceased
RNA_Fusion_SET/NUP214	0.225	6	label_deceased
Plasma_Protein_FIBA	0.225	6	label_deceased
Plasma_Protein_PLST	0.2	6	label_deceased
Plasma_Protein_ICAL	0.2	6	label_deceased
Plasma_Protein_CLH1	0.175	6	label_deceased
Plasma_Protein_CLMN	0.175	6	label_deceased
Plasma_Protein_IGJ	0.175	6	label_deceased
Plasma_Lipid_fatty_acid_comp_PE(FA20:4)	0.175	6	label_deceased
Plasma_Protein_FHR1	0.175	6	label_deceased
SNV_MAPK12	0.15	6	label_deceased
RNA_Fusion_EZR/ROS1	0.15	6	label_deceased
Plasma_Protein_HV320	0.15	6	label_deceased
SNV_BMPR1A	0.125	6	label_deceased
SNV_LZTR1	0.125	6	label_deceased
SNV_BCORL1	0.125	6	label_deceased
Plasma_Protein_POMP	0.125	6	label_deceased
Plasma_Protein_LMNA	0.125	6	label_deceased
SNV_CBFB	0.1	6	label_deceased
SNV_CYP2D6	0.1	6	label_deceased
SNV_PIK3CB	0.1	6	label_deceased
Plasma_Lipid_species_conc_PE(16:0/18:2)	0.1	6	label_deceased
Plasma_Protein_HABP2	0.1	6	label_deceased
SNV_PTPRJ	0.1	6	label_deceased
SNV_KSR1	0.1	6	label_deceased
RNA_Fusion_KMT2A/ARHGAP26	0.1	6	label_deceased
SNV_FGF8	0.075	6	label_deceased
SNV_EPHB1	0.075	6	label_deceased
SNV_PINK1	0.075	6	label_deceased
SNV_SYNDIG1	0.075	6	label_deceased
SNV_MYL1	0.075	6	label_deceased
SNV_MYC	0.075	6	label_deceased
SNV_PRCC	0.075	6	label_deceased
Plasma_Protein_NID2	0.575	7	label_deceased
Plasma_Protein_ALS	0.575	7	label_deceased
Plasma_Protein_GPX3	0.5	7	label_deceased
CNV_PPP1R15A	0.45	7	label_deceased
CNV_WNK2	0.45	7	label_deceased
CNV_FANCC	0.45	7	label_deceased
CNV_SYK	0.45	7	label_deceased
CNV_CEP57	0.425	7	label_deceased
Plasma_Protein_PZP	0.425	7	label_deceased
Plasma_Protein_ICAL	0.425	7	label_deceased
Plasma_Protein_MED30	0.4	7	label_deceased
CNV_PTCH1	0.4	7	label_deceased
Plasma_Protein_VTDB	0.375	7	label_deceased
Plasma_Protein_GRB2	0.375	7	label_deceased
Plasma_Protein_CO6	0.35	7	label_deceased
Plasma_Protein_SPTB1	0.25	7	label_deceased
Plasma_Protein_PSMD1	0.25	7	label_deceased
Plasma_Protein_HV320	0.25	7	label_deceased
Plasma_Protein_GRP78	0.25	7	label_deceased
Plasma_Protein_FLNB	0.2	7	label_deceased
Plasma_Protein_FHR5	0.2	7	label_deceased
Plasma_Lipid_species_conc_PE(16:0/18:2)	0.2	7	label_deceased
CNV_MRE11	0.2	7	label_deceased
Plasma_Protein_PLST	0.175	7	label_deceased
Plasma_Protein_UBP14	0.175	7	label_deceased
Plasma_Protein_CLMN	0.175	7	label_deceased
RNA_Fusion_SET/NUP214	0.175	7	label_deceased
RNA_Fusion_DHH/RHEBL1	0.175	7	label_deceased
Plasma_Lipid_fatty_acid_comp_PE(FA20:4)	0.175	7	label_deceased
Plasma_Protein_CLH1	0.15	7	label_deceased
RNA_Fusion_KMT2A/ARHGAP26	0.15	7	label_deceased
Plasma_Protein_IGJ	0.125	7	label_deceased
Plasma_Protein_FIBA	0.125	7	label_deceased
Plasma_Protein_UBP5	0.125	7	label_deceased
Plasma_Protein_KV101	0.125	7	label_deceased
CNV_SMC3	0.125	7	label_deceased
CNV_SUFU	0.125	7	label_deceased
CNV_NT5C2	0.125	7	label_deceased
CNV_TBC1D12	0.125	7	label_deceased
CNV_HDAC4	0.1	7	label_deceased
CNV_HRAS	0.1	7	label_deceased
CNV_AGO1	0.1	7	label_deceased
CNV_CSF3R	0.1	7	label_deceased
CNV_HDAC1	0.1	7	label_deceased
Plasma_Lipid_species_comp_DCER(22:0)	0.1	7	label_deceased
Plasma_Lipid_fatty_acid_comp_DCER(FA22:0)	0.1	7	label_deceased
CNV_ETS1	0.1	7	label_deceased
Plasma_Protein_TARSH	0.1	7	label_deceased
CNV_CTRC	0.1	7	label_deceased
CNV_TNFRSF9	0.1	7	label_deceased
CNV_XRCC1	0.075	7	label_deceased
Plasma_Protein_CXCL7	0.075	7	label_deceased
Plasma_Protein_C1QB	0.075	7	label_deceased
CNV_VSIR	0.075	7	label_deceased
Plasma_Protein_ALDOA	0.075	7	label_deceased
Plasma_Protein_HSP74	0.075	7	label_deceased
CNV_MAD2L2	0.075	7	label_deceased
CNV_TNFRSF14	0.075	7	label_deceased
Plasma_Protein_HABP2	0.075	7	label_deceased
Plasma_Protein_HRG	0.075	7	label_deceased
Plasma_Protein_SPTB1	0.775	8	label_deceased
Plasma_Protein_FHR1	0.675	8	label_deceased
Plasma_Protein_VTDB	0.65	8	label_deceased
Plasma_Protein_FLNB	0.65	8	label_deceased
Plasma_Protein_ALS	0.625	8	label_deceased
CNV_PPP1R15A	0.575	8	label_deceased
Plasma_Protein_GPX3	0.475	8	label_deceased
Plasma_Protein_PZP	0.475	8	label_deceased
Plasma_Protein_UBP5	0.4	8	label_deceased
CNV_SMC3	0.35	8	label_deceased
CNV_SUFU	0.35	8	label_deceased
CNV_NT5C2	0.35	8	label_deceased
CNV_TBC1D12	0.35	8	label_deceased
Plasma_Protein_HV320	0.325	8	label_deceased
Plasma_Protein_PLST	0.25	8	label_deceased
Plasma_Protein_ICAL	0.225	8	label_deceased
CNV_VSIR	0.2	8	label_deceased
Clinical_secondary_diagnosis_onehot__k219.3	0.2	8	label_deceased
Clinical_secondary_diagnosis_onehot__i10.6	0.2	8	label_deceased
Clinical_secondary_diagnosis_onehot__e785.7	0.2	8	label_deceased
Clinical_secondary_diagnosis_onehot__g8918.1	0.175	8	label_deceased
Clinical_secondary_diagnosis_onehot__e119.3	0.175	8	label_deceased
Plasma_Protein_IGJ	0.175	8	label_deceased
SNV_TGFBR1	0.175	8	label_deceased
SNV_MAF	0.15	8	label_deceased
Clinical_secondary_diagnosis_onehot__e871	0.15	8	label_deceased
Clinical_secondary_diagnosis_onehot__i480	0.15	8	label_deceased
Plasma_Protein_CO6	0.15	8	label_deceased
Clinical_secondary_diagnosis_onehot__j9601	0.15	8	label_deceased
Clinical_secondary_diagnosis_onehot__e1165.3	0.15	8	label_deceased
SNV_PCDH17	0.125	8	label_deceased
SNV_MTRNR2L7-ZNF248	0.125	8	label_deceased
Clinical_secondary_diagnosis_onehot__k8510	0.125	8	label_deceased
Clinical_secondary_diagnosis_onehot__e876	0.125	8	label_deceased
CNV_CEP57	0.1	8	label_deceased
Clinical_secondary_diagnosis_onehot__h409	0.1	8	label_deceased
Clinical_secondary_diagnosis_onehot__k5900.2	0.1	8	label_deceased
Clinical_secondary_diagnosis_onehot__z87442.1	0.1	8	label_deceased
Clinical_Lymphovascular_Invasion_ord	0.1	8	label_deceased
SNV_AMER1	0.1	8	label_deceased
Clinical_secondary_diagnosis_onehot__k567.1	0.1	8	label_deceased
Clinical_secondary_diagnosis_onehot__e6601.1	0.1	8	label_deceased
Clinical_secondary_diagnosis_onehot__r739.1	0.1	8	label_deceased
Plasma_Protein_FIBA	0.1	8	label_deceased
CNV_TCF7L2	0.075	8	label_deceased
Clinical_secondary_diagnosis_onehot__j449	0.075	8	label_deceased
Clinical_secondary_diagnosis_onehot__e118	0.075	8	label_deceased
Clinical_secondary_diagnosis_onehot__j9811.2	0.075	8	label_deceased
RNA_Fusion_DHH/RHEBL1	0.075	8	label_deceased
Plasma_Protein_CO4B	0.075	8	label_deceased
Clinical_secondary_diagnosis_onehot__i824z1	0.075	8	label_deceased
Clinical_secondary_diagnosis_onehot__b9620	0.075	8	label_deceased
Clinical_secondary_diagnosis_onehot__b9689.1	0.075	8	label_deceased
SNV_ERG	0.075	8	label_deceased
Plasma_Protein_MUC19	0.075	8	label_deceased
Plasma_Protein_ALS	0.275	9	label_deceased
Clinical_secondary_diagnosis_onehot__i824z1	0.175	9	label_deceased
Clinical_secondary_diagnosis_onehot__b9620	0.175	9	label_deceased
Clinical_secondary_diagnosis_onehot__b9689.1	0.175	9	label_deceased
Clinical_secondary_diagnosis_onehot__e6601.1	0.175	9	label_deceased
Clinical_secondary_diagnosis_onehot__r739.1	0.175	9	label_deceased
Plasma_Protein_HV320	0.175	9	label_deceased
Plasma_Protein_GPX3	0.15	9	label_deceased
RNA_Fusion_ETV6/ITPR2	0.15	9	label_deceased
RNA_Fusion_LSM14A/BRAF	0.15	9	label_deceased
RNA_Fusion_ARFIP1/FHDC1	0.15	9	label_deceased
RNA_Fusion_KMT2A/PRRC1	0.15	9	label_deceased
INDEL_CHD4	0.15	9	label_deceased
INDEL_TGFBR1	0.15	9	label_deceased
Clinical_secondary_diagnosis_onehot__z6841	0.15	9	label_deceased
Clinical_secondary_diagnosis_onehot__e785.2	0.15	9	label_deceased
Clinical_Surgical_Margins_Summary_ord	0.125	9	label_deceased
Plasma_Protein_CO6	0.125	9	label_deceased
INDEL_TP53	0.125	9	label_deceased
CNV_PRSS1	0.125	9	label_deceased
Clinical_secondary_diagnosis_onehot__e119.3	0.125	9	label_deceased
Clinical_secondary_diagnosis_onehot__k219.3	0.125	9	label_deceased
Clinical_secondary_diagnosis_onehot__i10.6	0.125	9	label_deceased
Clinical_secondary_diagnosis_onehot__e785.7	0.125	9	label_deceased
Plasma_Protein_UBP14	0.125	9	label_deceased
Plasma_Protein_PLST	0.1	9	label_deceased
Plasma_Lipid_fatty_acid_comp_CE(FA20:5)	0.1	9	label_deceased
Clinical_secondary_diagnosis_onehot__e876	0.1	9	label_deceased
Clinical_secondary_diagnosis_onehot__g8918.1	0.1	9	label_deceased
Plasma_Lipid_species_conc_PE(16:0/18:2)	0.1	9	label_deceased
Clinical_secondary_diagnosis_onehot__e871	0.075	9	label_deceased
Clinical_secondary_diagnosis_onehot__i480	0.075	9	label_deceased
Clinical_secondary_diagnosis_onehot__j449	0.075	9	label_deceased
Clinical_secondary_diagnosis_onehot__e118	0.075	9	label_deceased
Clinical_secondary_diagnosis_onehot__j9811.2	0.075	9	label_deceased
Clinical_secondary_diagnosis_onehot__h409	0.075	9	label_deceased
Clinical_secondary_diagnosis_onehot__k5900.2	0.075	9	label_deceased
Clinical_secondary_diagnosis_onehot__z87442.1	0.075	9	label_deceased
Plasma_Lipid_species_conc_CE(20:5)	0.075	9	label_deceased
Plasma_Lipid_fatty_acid_conc_CE(FA20:5)	0.075	9	label_deceased
Plasma_Lipid_species_comp_CE(20:5)	0.075	9	label_deceased
Clinical_secondary_diagnosis_onehot__e870	0.075	9	label_deceased
Plasma_Protein_ASSY	0.075	9	label_deceased
RNA_Fusion_SET/NUP214	0.075	9	label_deceased
RNA_Fusion_DHH/RHEBL1	0.075	9	label_deceased
Clinical_secondary_diagnosis_onehot__k567.1	0.075	9	label_deceased
Plasma_Lipid_fatty_acid_comp_PE(FA20:4)	0.075	9	label_deceased
Plasma_Protein_FLNB	0.075	9	label_deceased
Plasma_Protein_VTDB	0.075	9	label_deceased
CNV_CRLF2	0.075	9	label_deceased
CNV_P2RY8	0.075	9	label_deceased
Clinical_secondary_diagnosis_onehot__e1142	0.075	9	label_deceased
Clinical_secondary_diagnosis_onehot__e669.1	0.075	9	label_deceased
Clinical_secondary_diagnosis_onehot__j449.1	0.075	9	label_deceased
Clinical_secondary_diagnosis_onehot__j45909	0.075	9	label_deceased
Plasma_Protein_LMNA	0.075	9	label_deceased
Clinical_secondary_diagnosis_onehot__k862	0.075	9	label_deceased
Clinical_secondary_diagnosis_onehot__k8500	0.075	9	label_deceased
Clinical_secondary_diagnosis_onehot__r82994	0.075	9	label_deceased
Clinical_secondary_diagnosis_onehot__g43809	0.075	9	label_deceased
Clinical_secondary_diagnosis_onehot__k660	0.075	9	label_deceased
Clinical_secondary_diagnosis_onehot__k5900.1	0.075	9	label_deceased
Clinical_secondary_diagnosis_onehot__k861.1	0.075	9	label_deceased
Clinical_secondary_diagnosis_onehot__m170	0.075	9	label_deceased
Clinical_secondary_diagnosis_onehot__m8580	0.075	9	label_deceased
Plasma_Lipid_fatty_acid_comp_PE(FA20:4)	0.8	10	label_deceased
Plasma_Lipid_species_conc_PC(18:2/20:3)	0.7	10	label_deceased
Plasma_Lipid_class_comp_PC	0.65	10	label_deceased
Plasma_Lipid_fatty_acid_conc_TAG(FA20:0)	0.575	10	label_deceased
Plasma_Lipid_species_conc_PE(16:0/18:2)	0.55	10	label_deceased
Plasma_Lipid_fatty_acid_comp_DAG(FA18:1)	0.375	10	label_deceased
Plasma_Lipid_fatty_acid_comp_LPE(FA20:4)	0.375	10	label_deceased
Plasma_Lipid_fatty_acid_conc_TAG(FA20:4)	0.375	10	label_deceased
Plasma_Lipid_fatty_acid_conc_SM(FA20:1)	0.35	10	label_deceased
Plasma_Lipid_fatty_acid_comp_TAG(FA20:4)	0.35	10	label_deceased
Plasma_Lipid_fatty_acid_comp_SM(FA14:0)	0.35	10	label_deceased
Plasma_Lipid_fatty_acid_conc_SM(FA24:1)	0.35	10	label_deceased
Plasma_Lipid_species_conc_DAG(18:1/18:2)	0.325	10	label_deceased
Plasma_Lipid_fatty_acid_comp_DAG(FA18:0)	0.325	10	label_deceased
Plasma_Lipid_fatty_acid_conc_TAG(FA20:1)	0.3	10	label_deceased
Plasma_Lipid_species_comp_PE(16:0/18:2)	0.3	10	label_deceased
Plasma_Lipid_species_comp_LPE(20:4)	0.3	10	label_deceased
Plasma_Lipid_fatty_acid_comp_DAG(FA20:0)	0.275	10	label_deceased
Plasma_Lipid_fatty_acid_conc_TAG(FA16:1)	0.275	10	label_deceased
Plasma_Lipid_fatty_acid_comp_TAG(FA14:1)	0.25	10	label_deceased
Plasma_Lipid_species_comp_DAG(16:0/18:0)	0.25	10	label_deceased
Plasma_Lipid_fatty_acid_comp_PE(FA18:0)	0.25	10	label_deceased
Plasma_Lipid_species_comp_DAG(16:0/18:1)	0.225	10	label_deceased
Plasma_Lipid_fatty_acid_comp_TAG(FA16:0)	0.225	10	label_deceased
Plasma_Lipid_fatty_acid_comp_SM(FA20:0)	0.2	10	label_deceased
Plasma_Lipid_species_conc_PC(18:0/20:2)	0.2	10	label_deceased
Plasma_Lipid_fatty_acid_conc_TAG(FA16:0)	0.2	10	label_deceased
Plasma_Lipid_fatty_acid_comp_TAG(FA16:1)	0.2	10	label_deceased
Plasma_Lipid_fatty_acid_comp_HCER(FA22:0)	0.2	10	label_deceased
Plasma_Lipid_species_comp_HCER(20:0)	0.175	10	label_deceased
Plasma_Lipid_fatty_acid_conc_PE(FA20:3)	0.175	10	label_deceased
Plasma_Lipid_fatty_acid_conc_TAG(FA14:1)	0.175	10	label_deceased
Plasma_Lipid_species_comp_HCER(22:0)	0.175	10	label_deceased
Plasma_Lipid_fatty_acid_comp_DAG(FA14:0)	0.15	10	label_deceased
Plasma_Lipid_fatty_acid_conc_DAG(FA18:2)	0.15	10	label_deceased
Plasma_Lipid_fatty_acid_comp_HCER(FA20:0)	0.15	10	label_deceased
Plasma_Lipid_fatty_acid_conc_TAG(FA17:0)	0.15	10	label_deceased
Plasma_Lipid_species_conc_PC(18:1/20:5)	0.125	10	label_deceased
Plasma_Lipid_species_conc_PC(18:0/20:5)	0.125	10	label_deceased
Plasma_Lipid_species_comp_DAG(18:1/20:5)	0.125	10	label_deceased
Plasma_Lipid_fatty_acid_comp_TAG(FA20:5)	0.125	10	label_deceased
Plasma_Lipid_fatty_acid_conc_PC(FA22:5)	0.125	10	label_deceased
Plasma_Lipid_species_comp_DAG(20:0/20:0)	0.125	10	label_deceased
Plasma_Lipid_species_conc_PE(16:0/18:1)	0.125	10	label_deceased
Plasma_Lipid_fatty_acid_conc_TAG(FA20:5)	0.125	10	label_deceased
Plasma_Lipid_species_conc_PC(14:0/20:4)	0.1	10	label_deceased
Plasma_Lipid_species_comp_DAG(18:1/18:2)	0.1	10	label_deceased
Plasma_Lipid_species_comp_HCER(16:0)	0.1	10	label_deceased
Plasma_Lipid_species_conc_PC(18:0/22:4)	0.1	10	label_deceased
Plasma_Lipid_species_comp_PE(16:0/18:1)	0.1	10	label_deceased
Plasma_Lipid_species_comp_LPC(18:0)	0.075	10	label_deceased
Plasma_Lipid_fatty_acid_comp_PE(FA18:1)	0.075	10	label_deceased
Plasma_Lipid_fatty_acid_comp_TAG(FA17:0)	0.075	10	label_deceased
Plasma_Lipid_fatty_acid_comp_HCER(FA16:0)	0.075	10	label_deceased
Plasma_Lipid_species_conc_PC(16:0/14:0)	0.075	10	label_deceased
Plasma_Lipid_fatty_acid_comp_LPC(FA18:0)	0.075	10	label_deceased
Plasma_Lipid_species_comp_LPE(18:0)	0.075	10	label_deceased
Plasma_Lipid_fatty_acid_comp_LPE(FA18:0)	0.075	10	label_deceased
Plasma_Protein_SPTB1	0.9	11	label_deceased
Plasma_Protein_FINC	0.85	11	label_deceased
Plasma_Protein_VTDB	0.8	11	label_deceased
Plasma_Protein_ICAL	0.8	11	label_deceased
Plasma_Protein_ALS	0.7	11	label_deceased
Plasma_Protein_PZP	0.7	11	label_deceased
Plasma_Protein_HV320	0.7	11	label_deceased
Plasma_Protein_IGJ	0.7	11	label_deceased
Plasma_Protein_GPX3	0.675	11	label_deceased
Plasma_Protein_CO4B	0.6	11	label_deceased
Plasma_Protein_FLNB	0.575	11	label_deceased
Plasma_Protein_MUC19	0.475	11	label_deceased
Plasma_Protein_PLST	0.425	11	label_deceased
Plasma_Protein_AACT	0.375	11	label_deceased
Plasma_Protein_UBP14	0.375	11	label_deceased
Plasma_Protein_C1QB	0.35	11	label_deceased
Plasma_Protein_FHR1	0.35	11	label_deceased
Plasma_Protein_CLH1	0.35	11	label_deceased
Plasma_Protein_FHR4	0.325	11	label_deceased
Plasma_Protein_LMNA	0.25	11	label_deceased
Plasma_Protein_HBAZ	0.225	11	label_deceased
Plasma_Protein_APOE	0.225	11	label_deceased
Plasma_Protein_SHBG	0.225	11	label_deceased
Plasma_Protein_IGHD	0.2	11	label_deceased
Plasma_Protein_SYVC	0.175	11	label_deceased
Plasma_Protein_PTRF	0.175	11	label_deceased
Plasma_Protein_FKBP5	0.175	11	label_deceased
Plasma_Protein_ATRN	0.15	11	label_deceased
Plasma_Protein_CO8B	0.15	11	label_deceased
Plasma_Protein_CO6	0.15	11	label_deceased
Plasma_Protein_CLUS	0.1	11	label_deceased
Plasma_Protein_HABP2	0.1	11	label_deceased
Plasma_Protein_KV101	0.1	11	label_deceased
Plasma_Protein_PYGL	0.1	11	label_deceased
Plasma_Protein_UBP5	0.1	11	label_deceased
Plasma_Protein_HV103	0.1	11	label_deceased
Plasma_Protein_MED30	0.075	11	label_deceased
Plasma_Protein_FIBA	0.075	11	label_deceased
Clinical_Weight	0.075	11	label_deceased
Plasma_Protein_TRFE	0.075	11	label_deceased
Plasma_Protein_LAMA5	1	12	label_deceased
Plasma_Protein_CD5L	1	12	label_deceased
Plasma_Protein_FLNB	1	12	label_deceased
Plasma_Protein_CISY	1	12	label_deceased
Plasma_Protein_ATRN	1	12	label_deceased
Plasma_Protein_APOM	1	12	label_deceased
Plasma_Protein_CERU	1	12	label_deceased
Plasma_Protein_THRB	1	12	label_deceased
Plasma_Protein_C1R	1	12	label_deceased
Plasma_Protein_PFD6	0.975	12	label_deceased
Plasma_Protein_HPT	0.975	12	label_deceased
Plasma_Protein_CFAD	0.85	12	label_deceased
Plasma_Protein_PLMN	0.675	12	label_deceased
Plasma_Protein_XPO1	0.65	12	label_deceased
Plasma_Protein_APOL1	0.4	12	label_deceased
Plasma_Protein_FA12	0.375	12	label_deceased
Plasma_Protein_CFAB	0.25	12	label_deceased
RNA_Expr_USP22	0.175	12	label_deceased
Plasma_Lipid_species_conc_PE(16:0/18:2)	0.1	12	label_deceased
Plasma_Protein_ICAL	0.075	12	label_deceased
Plasma_Protein_IGLL5	0.075	12	label_deceased
Plasma_Lipid_species_conc_PE(16:0/18:2)	0.7	13	label_deceased
RNA_Expr_SRSF4	0.675	13	label_deceased
RNA_Expr_YY1AP1	0.575	13	label_deceased
RNA_Expr_USP22	0.55	13	label_deceased
RNA_Expr_PSMD5	0.55	13	label_deceased
RNA_Expr_NFE2L2	0.475	13	label_deceased
RNA_Expr_RNA5SP389	0.425	13	label_deceased
RNA_Expr_BMS1	0.425	13	label_deceased
RNA_Expr_ACSL3	0.35	13	label_deceased
RNA_Expr_ABHD2	0.35	13	label_deceased
Plasma_Lipid_species_conc_DAG(18:1/18:2)	0.325	13	label_deceased
Plasma_Lipid_species_conc_PE(16:0/18:1)	0.3	13	label_deceased
RNA_Expr_UBE2Z	0.275	13	label_deceased
Plasma_Lipid_fatty_acid_comp_TAG(FA16:0)	0.25	13	label_deceased
Plasma_Lipid_fatty_acid_conc_TAG(FA20:0)	0.25	13	label_deceased
Plasma_Lipid_fatty_acid_comp_SM(FA20:0)	0.225	13	label_deceased
Plasma_Lipid_fatty_acid_conc_DAG(FA18:1)	0.225	13	label_deceased
RNA_Expr_AKAP13	0.225	13	label_deceased
Plasma_Lipid_fatty_acid_conc_TAG(FA20:4)	0.225	13	label_deceased
Plasma_Lipid_fatty_acid_comp_PE(FA20:4)	0.225	13	label_deceased
Plasma_Lipid_species_comp_PE(16:0/18:2)	0.2	13	label_deceased
Plasma_Lipid_species_conc_PC(18:2/20:3)	0.2	13	label_deceased
Plasma_Lipid_fatty_acid_comp_DAG(FA18:1)	0.2	13	label_deceased
Plasma_Lipid_fatty_acid_conc_DAG(FA18:2)	0.175	13	label_deceased
RNA_Expr_LRIG3	0.175	13	label_deceased
RNA_Expr_ZFAND5	0.175	13	label_deceased
RNA_Expr_ANKRD13A	0.175	13	label_deceased
Plasma_Lipid_fatty_acid_conc_TAG(FA16:0)	0.175	13	label_deceased
RNA_Expr_SLC25A13	0.15	13	label_deceased
RNA_Expr_KANSL1L	0.15	13	label_deceased
RNA_Expr_ZNF704	0.125	13	label_deceased
RNA_Expr_YBX1	0.125	13	label_deceased
RNA_Expr_USP40	0.125	13	label_deceased
Plasma_Lipid_fatty_acid_conc_TAG(FA16:1)	0.125	13	label_deceased
RNA_Expr_APOL2	0.1	13	label_deceased
RNA_Expr_NIPAL2	0.1	13	label_deceased
Plasma_Lipid_species_conc_DAG(18:1/18:1)	0.1	13	label_deceased
Plasma_Lipid_species_conc_PC(16:0/20:3)	0.1	13	label_deceased
Plasma_Lipid_fatty_acid_comp_TAG(FA14:1)	0.1	13	label_deceased
Plasma_Lipid_fatty_acid_comp_DAG(FA18:0)	0.1	13	label_deceased
RNA_Expr_PRKX	0.1	13	label_deceased
Plasma_Lipid_species_conc_DAG(16:0/18:2)	0.1	13	label_deceased
RNA_Expr_GNE	0.1	13	label_deceased
Plasma_Lipid_species_comp_DAG(20:0/20:0)	0.075	13	label_deceased
Plasma_Lipid_fatty_acid_conc_SM(FA20:0)	0.075	13	label_deceased
Plasma_Lipid_species_conc_DAG(16:0/18:1)	0.075	13	label_deceased
RNA_Expr_DDI2	0.075	13	label_deceased
RNA_Expr_AP2B1	0.075	13	label_deceased
RNA_Expr_PRRC2C	0.075	13	label_deceased
RNA_Expr_CDC42EP3	0.075	13	label_deceased
Plasma_Lipid_class_comp_PC	0.075	13	label_deceased
Plasma_Lipid_fatty_acid_conc_PE(FA20:3)	0.075	13	label_deceased
Plasma_Lipid_fatty_acid_comp_TAG(FA20:5)	0.075	13	label_deceased
RNA_Expr_NBPF26	0.075	13	label_deceased
Plasma_Lipid_species_comp_DAG(16:0/18:0)	0.075	13	label_deceased
RNA_Expr_ARHGEF3	0.075	13	label_deceased
Plasma_Lipid_fatty_acid_comp_TAG(FA17:0)	0.075	13	label_deceased
RNA_Expr_VAMP3	0.075	13	label_deceased
Plasma_Protein_GPX3	0.4872	14	label_deceased
Tissue_Protein_CD82	0.3077	14	label_deceased
Plasma_Protein_HV320	0.2564	14	label_deceased
Plasma_Protein_PZP	0.2308	14	label_deceased
Plasma_Protein_KV101	0.2051	14	label_deceased
Tissue_Protein_RBM25	0.2051	14	label_deceased
Tissue_Protein_MLP3A	0.2051	14	label_deceased
Plasma_Protein_VTDB	0.1795	14	label_deceased
RNA_Fusion_KMT2A/ARHGAP26	0.1795	14	label_deceased
Plasma_Protein_FIBA	0.1795	14	label_deceased
Plasma_Protein_ALS	0.1795	14	label_deceased
Plasma_Protein_CAD13	0.1538	14	label_deceased
Tissue_Protein_CDD	0.1538	14	label_deceased
Tissue_Protein_K1C20	0.1538	14	label_deceased
CNV_CEP57	0.1538	14	label_deceased
Tissue_Protein_WASC5	0.1282	14	label_deceased
Plasma_Protein_KV206	0.1282	14	label_deceased
Tissue_Protein_COAA1	0.1282	14	label_deceased
Plasma_Protein_UBP14	0.1282	14	label_deceased
Tissue_Protein_ATP5H	0.1282	14	label_deceased
Tissue_Protein_CO8A1	0.1282	14	label_deceased
CNV_PPP1R15A	0.1282	14	label_deceased
RNA_Fusion_SET/NUP214	0.1282	14	label_deceased
RNA_Fusion_DHH/RHEBL1	0.1282	14	label_deceased
Plasma_Protein_CO7	0.1282	14	label_deceased
CNV_MRE11	0.1282	14	label_deceased
Tissue_Protein_HINT2	0.1026	14	label_deceased
Plasma_Protein_COEA1	0.1026	14	label_deceased
Tissue_Protein_CBG	0.1026	14	label_deceased
Tissue_Protein_KCRB	0.1026	14	label_deceased
Plasma_Protein_IGJ	0.1026	14	label_deceased
Plasma_Protein_FLNB	0.1026	14	label_deceased
Tissue_Protein_C1QT5	0.1026	14	label_deceased
Tissue_Protein_RM13	0.1026	14	label_deceased
Plasma_Protein_NID2	0.1026	14	label_deceased
Tissue_Protein_YIF1A	0.1026	14	label_deceased
Plasma_Protein_LMNA	0.1026	14	label_deceased
Tissue_Protein_HMGN1	0.1026	14	label_deceased
CNV_HDAC4	0.1026	14	label_deceased
Tissue_Protein_UBP15	0.0769	14	label_deceased
Tissue_Protein_KI13B	0.0769	14	label_deceased
CNV_DIS3L2	0.0769	14	label_deceased
Plasma_Protein_STAT3	0.0769	14	label_deceased
Tissue_Protein_MUC1	0.0769	14	label_deceased
Tissue_Protein_PIPNB	0.0769	14	label_deceased
Tissue_Protein_NRP1	0.0769	14	label_deceased
Plasma_Protein_CO6	0.0769	14	label_deceased
Plasma_Protein_TARSH	0.0769	14	label_deceased
Tissue_Protein_THSD4	0.0769	14	label_deceased
Plasma_Protein_SHBG	0.0769	14	label_deceased
Tissue_Protein_SPTC1	0.0769	14	label_deceased
Tissue_Protein_NSF1C	0.0769	14	label_deceased
Tissue_Protein_STMN1	0.0769	14	label_deceased
Plasma_Protein_UBP5	0.0769	14	label_deceased
Tissue_Protein_COBA1	0.0769	14	label_deceased
Plasma_Protein_PSA5	0.0769	14	label_deceased
Tissue_Protein_AXA2L	0.0513	14	label_deceased
Tissue_Protein_MB12A	0.0513	14	label_deceased
Plasma_Protein_PSMD1	0.0513	14	label_deceased
Tissue_Protein_KV117	0.0513	14	label_deceased
Plasma_Protein_APMAP	0.0513	14	label_deceased
CNV_ETS1	0.0513	14	label_deceased
Tissue_Protein_ANK1	0.0513	14	label_deceased
Tissue_Protein_ABCF3	0.0513	14	label_deceased
Tissue_Protein_CRP	0.0513	14	label_deceased
Tissue_Protein_YIPF3	0.0513	14	label_deceased
Plasma_Protein_XPO1	0.0513	14	label_deceased
Tissue_Protein_SPTA1	0.0513	14	label_deceased
Tissue_Protein_HBG2	0.0513	14	label_deceased
CNV_SDHB	0.0513	14	label_deceased
CNV_PAX7	0.0513	14	label_deceased
CNV_PIK3CD	0.0513	14	label_deceased
CNV_MTHFR	0.0513	14	label_deceased
CNV_MAD2L2	0.0513	14	label_deceased
CNV_TNFRSF14	0.0513	14	label_deceased
CNV_CTRC	0.0513	14	label_deceased
CNV_TNFRSF9	0.0513	14	label_deceased
Tissue_Protein_RAB23	0.0513	14	label_deceased
Plasma_Protein_LDHB	0.0513	14	label_deceased
Plasma_Protein_GRP78	0.0513	14	label_deceased
Tissue_Protein_UBE3C	0.0513	14	label_deceased
Tissue_Protein_P4HA2	0.0513	14	label_deceased
CNV_PAK1	0.0513	14	label_deceased
CNV_EMSY	0.0513	14	label_deceased
CNV_RSF1	0.0513	14	label_deceased
Tissue_Protein_SFRP4	0.0513	14	label_deceased
Plasma_Protein_GELS	0.0513	14	label_deceased
Plasma_Protein_HV319	0.0513	14	label_deceased
Plasma_Protein_MED30	0.0513	14	label_deceased
Plasma_Protein_INF2	0.0513	14	label_deceased
Plasma_Protein_KLKB1	0.0513	14	label_deceased
Plasma_Protein_PLST	0.0513	14	label_deceased
Tissue_Protein_UBL5	0.0513	14	label_deceased
Tissue_Protein_MFAP5	0.0513	14	label_deceased
Plasma_Protein_RRBP1	0.0513	14	label_deceased
Tissue_Protein_SGTA	0.0513	14	label_deceased
Tissue_Protein_GLUC	0.0513	14	label_deceased
Tissue_Protein_PI4KA	0.0513	14	label_deceased
RNA_Fusion_ETV6/ITPR2	0.0513	14	label_deceased
RNA_Fusion_LSM14A/BRAF	0.0513	14	label_deceased
RNA_Fusion_ARFIP1/FHDC1	0.0513	14	label_deceased
RNA_Fusion_KMT2A/PRRC1	0.0513	14	label_deceased
Plasma_Protein_GPC1	0.0513	14	label_deceased
Plasma_Protein_SPTB1	0.0513	14	label_deceased
Tissue_Protein_DKK4	0.0513	14	label_deceased
RNA_Fusion_SND1/BRAF	0.0513	14	label_deceased
Tissue_Protein_PLAP	0.0513	14	label_deceased
Plasma_Protein_CNDP1	0.0513	14	label_deceased
CNV_KDM5D	0.0513	14	label_deceased
Tissue_Protein_GIMA4	0.0513	14	label_deceased
RNA_Fusion_EZR/ROS1	0.0513	14	label_deceased
CNV_POU2F2	0.0513	14	label_deceased
CNV_ARHGAP35	0.0513	14	label_deceased
CNV_ERCC2	0.0513	14	label_deceased
CNV_CD79A	0.0513	14	label_deceased
CNV_CIC	0.0513	14	label_deceased
CNV_XRCC1	0.0513	14	label_deceased
Tissue_Protein_RT28	0.0513	14	label_deceased
Plasma_Protein_GPX3	0.3846	15	label_deceased
Tissue_Protein_MLP3A	0.2821	15	label_deceased
CNV_CEP57	0.2051	15	label_deceased
Tissue_Protein_RBM25	0.1795	15	label_deceased
Tissue_Protein_NRP1	0.1795	15	label_deceased
CNV_MRE11	0.1795	15	label_deceased
Tissue_Protein_CO8A1	0.1538	15	label_deceased
Plasma_Protein_PZP	0.1538	15	label_deceased
Plasma_Protein_KV206	0.1538	15	label_deceased
Tissue_Protein_CD82	0.1538	15	label_deceased
Plasma_Protein_HV320	0.1538	15	label_deceased
Plasma_Protein_CAD13	0.1538	15	label_deceased
Tissue_Protein_SPTC1	0.1282	15	label_deceased
RNA_Fusion_KMT2A/ARHGAP26	0.1282	15	label_deceased
CNV_SUFU	0.1282	15	label_deceased
CNV_NT5C2	0.1282	15	label_deceased
CNV_TBC1D12	0.1282	15	label_deceased
Tissue_Protein_UBP15	0.1282	15	label_deceased
Tissue_Protein_CBG	0.1282	15	label_deceased
Tissue_Protein_SGTA	0.1282	15	label_deceased
CNV_CEBPA	0.1282	15	label_deceased
CNV_CD22	0.1282	15	label_deceased
CNV_KMT2B	0.1282	15	label_deceased
Tissue_Protein_ALDOA	0.1282	15	label_deceased
Plasma_Protein_SPTB1	0.1282	15	label_deceased
Tissue_Protein_FGD4	0.1026	15	label_deceased
Tissue_Protein_SFRP4	0.1026	15	label_deceased
Plasma_Protein_CNDP1	0.1026	15	label_deceased
Tissue_Protein_DKK4	0.1026	15	label_deceased
CNV_SMC3	0.1026	15	label_deceased
Plasma_Protein_GPC1	0.1026	15	label_deceased
Plasma_Protein_GRP78	0.1026	15	label_deceased
Plasma_Protein_PSMD1	0.1026	15	label_deceased
Tissue_Protein_PLAP	0.1026	15	label_deceased
CNV_PPM1D	0.1026	15	label_deceased
CNV_BRIP1	0.1026	15	label_deceased
Tissue_Protein_MYG	0.1026	15	label_deceased
Tissue_Protein_TPPC5	0.1026	15	label_deceased
Tissue_Protein_COBA1	0.0769	15	label_deceased
Tissue_Protein_CDD	0.0769	15	label_deceased
Plasma_Protein_KV101	0.0769	15	label_deceased
Plasma_Protein_GELS	0.0769	15	label_deceased
Plasma_Protein_F13B	0.0769	15	label_deceased
Tissue_Protein_HBS1L	0.0769	15	label_deceased
Plasma_Protein_LMNA	0.0769	15	label_deceased
CNV_PPP1R15A	0.0769	15	label_deceased
Plasma_Protein_FLNB	0.0769	15	label_deceased
Tissue_Protein_PI4KA	0.0769	15	label_deceased
CNV_HDAC4	0.0769	15	label_deceased
Plasma_Protein_COEA1	0.0769	15	label_deceased
Plasma_Protein_FIBA	0.0769	15	label_deceased
Plasma_Protein_ALS	0.0769	15	label_deceased
Tissue_Protein_NCKPL	0.0769	15	label_deceased
Tissue_Protein_KV117	0.0769	15	label_deceased
Tissue_Protein_VAMP3	0.0769	15	label_deceased
Tissue_Protein_PAK2	0.0769	15	label_deceased
Plasma_Protein_CO7	0.0769	15	label_deceased
Tissue_Protein_SPD2B	0.0769	15	label_deceased
Plasma_Protein_CO6	0.0769	15	label_deceased
Tissue_Protein_YIF1A	0.0769	15	label_deceased
RNA_Fusion_EZR/ROS1	0.0769	15	label_deceased
Tissue_Protein_AUHM	0.0769	15	label_deceased
Tissue_Protein_A16A1	0.0769	15	label_deceased
CNV_HRAS	0.0769	15	label_deceased
Plasma_Protein_FHR1	0.0769	15	label_deceased
Pathology_NF1_0.01	0.0513	15	label_deceased
Pathology_NF62_0.05	0.0513	15	label_deceased
Tissue_Protein_COG8	0.0513	15	label_deceased
Plasma_Protein_AACT	0.0513	15	label_deceased
Plasma_Protein_FKBP5	0.0513	15	label_deceased
Tissue_Protein_CSN4	0.0513	15	label_deceased
Tissue_Protein_PIN1	0.0513	15	label_deceased
Plasma_Protein_XPO1	0.0513	15	label_deceased
Plasma_Protein_IGJ	0.0513	15	label_deceased
Tissue_Protein_WASC5	0.0513	15	label_deceased
Pathology_NF3_min	0.0513	15	label_deceased
Pathology_NF6_min	0.0513	15	label_deceased
Pathology_NF62_std	0.0513	15	label_deceased
Pathology_NF62_0.99	0.0513	15	label_deceased
Pathology_NF62_75%	0.0513	15	label_deceased
Pathology_NF62_mean	0.0513	15	label_deceased
Tissue_Protein_DHCR7	0.0513	15	label_deceased
CNV_ARID5B	0.0513	15	label_deceased
CNV_KEL	0.0513	15	label_deceased
Plasma_Protein_INF2	0.0513	15	label_deceased
Tissue_Protein_NSF1C	0.0513	15	label_deceased
Tissue_Protein_ITAX	0.0513	15	label_deceased
Tissue_Protein_GIMA4	0.0513	15	label_deceased
Pathology_NF58_0.95	0.0513	15	label_deceased
Pathology_NF61_0.05	0.0513	15	label_deceased
Pathology_NF57_0.05	0.0513	15	label_deceased
Pathology_NF60_0.05	0.0513	15	label_deceased
RNA_Fusion_KMT2A/LPP	0.0513	15	label_deceased
RNA_Fusion_PCM1/JAK2	0.0513	15	label_deceased
Plasma_Protein_VTDB	0.0513	15	label_deceased
Tissue_Protein_SPTA1	0.0513	15	label_deceased
Plasma_Protein_TARSH	0.0513	15	label_deceased
Tissue_Protein_C1QT5	0.0513	15	label_deceased
Tissue_Protein_MB12A	0.0513	15	label_deceased
Tissue_Protein_SRSF2	0.0513	15	label_deceased
RNA_Fusion_PLA2R1/RBMS1	0.0513	15	label_deceased
Plasma_Protein_UBP14	0.0513	15	label_deceased
Tissue_Protein_RM13	0.0513	15	label_deceased
Tissue_Protein_ITPR3	0.0513	15	label_deceased
Plasma_Protein_FINC	0.0513	15	label_deceased
Plasma_Protein_SYVC	0.0513	15	label_deceased
Plasma_Protein_HBAZ	0.0513	15	label_deceased
CNV_DNMT3A	0.0513	15	label_deceased
CNV_FANCL	0.0513	15	label_deceased
CNV_FBXO11	0.0513	15	label_deceased
CNV_ALK	0.0513	15	label_deceased
CNV_MSH2	0.0513	15	label_deceased
CNV_CYP1B1	0.0513	15	label_deceased
CNV_MSH6	0.0513	15	label_deceased
CNV_EPCAM	0.0513	15	label_deceased
Tissue_Protein_THSD4	0.0513	15	label_deceased
CNV_CDKN1C	0.0513	15	label_deceased
CNV_PAK1	0.0513	15	label_deceased
CNV_EMSY	0.0513	15	label_deceased
CNV_RSF1	0.0513	15	label_deceased
CNV_ETS1	0.0513	15	label_deceased
CNV_FHIT	0.0513	15	label_deceased
Pathology_NF37_std	0.0513	15	label_deceased
RNA_Fusion_SET/NUP214	0.0513	15	label_deceased
RNA_Fusion_DHH/RHEBL1	0.0513	15	label_deceased
Plasma_Protein_SHBG	0.0513	15	label_deceased
Tissue_Protein_GLUC	0.0513	15	label_deceased
Tissue_Protein_MOXD1	0.0513	15	label_deceased
Tissue_Protein_LSP1	0.0513	15	label_deceased
Tissue_Protein_BCAM	0.0513	15	label_deceased
RNA_Fusion_SLC45A3/ELK4	0.0513	15	label_deceased

## Sheet: UMAP multi-omic feature weights
Biobank_Number	freebayes_SNV_HES4	freebayes_SNV_PPP1R3E	freebayes_SNV_UBA52	freebayes_SNV_FGF20	freebayes_SNV_RIT1	freebayes_SNV_IL6R	freebayes_SNV_SOX2	freebayes_SNV_SYNE1	freebayes_SNV_DOT1L	freebayes_SNV_RAD51D	freebayes_SNV_RHBDD3	freebayes_SNV_CRLF2	freebayes_SNV_BIRC8	freebayes_SNV_MYBBP1A	freebayes_SNV_MAPK11	freebayes_SNV_CCT7	freebayes_SNV_HOXA10-HOXA9	freebayes_SNV_CSDE1	freebayes_SNV_IDH2	freebayes_SNV_EPHA7	freebayes_SNV_GNA11	freebayes_SNV_PLCG2	freebayes_SNV_HOXB13	freebayes_SNV_SHC2	freebayes_SNV_KIT	freebayes_SNV_CASKIN1	freebayes_SNV_NTRK1	freebayes_SNV_BRCA1	freebayes_SNV_WHSC1	freebayes_SNV_TGFBR1	freebayes_SNV_ELF3	freebayes_SNV_CCBL2	freebayes_SNV_SMAD3	freebayes_SNV_STAG2	freebayes_SNV_MNX1	freebayes_SNV_TFEB	freebayes_SNV_QKI	freebayes_SNV_CXCR4	freebayes_SNV_CARD11	freebayes_SNV_SETBP1	freebayes_SNV_CXorf65	freebayes_SNV_MTRR	freebayes_SNV_	freebayes_SNV_KEL	freebayes_SNV_ATM	freebayes_SNV_VEGFA	freebayes_SNV_MIR6515	freebayes_SNV_ACTN4	freebayes_SNV_GNAS
GI-19-025	0	0	0	0	0	0	0	0	0	0	0	0	0	0	0	0	0	0	0	0	0	0	0	0	0	0	0	0	0	0	0	0	0	0	0	0	0	0	0	0	0	0	0	0	0	0	0	0	0
GI-19-165	0	0	0	0	0	0	0	0	0	0	0	0	1	0	0	0	0	0	0	0	0	0	0	0	0	0	0	0	0	0	0	0	0	0	0	0	0	0	0	0	0	0	0	0	0	0	0	0	0
GI-17-537	0	0	0	1	0	0	0	0	0	0	0	0	0	0	0	0	0	0	0	0	0	0	0	0	0	0	0	0	0	1	0	0	0	0	0	0	0	0	0	0	0	0	0	0	0	1	0	0	0
GI-19-002	0	0	0	0	0	0	0	0	0	0	0	0	0	0	0	0	0	0	0	0	0	0	0	0	0	0	0	0	0	0	0	0	0	0	0	0	0	0	0	0	0	0	0	0	0	0	0	0	0
GI-16-575	0	0	0	0	0	0	0	0	0	0	0	0	0	0	0	0	0	0	1	0	0	0	0	0	0	0	0	0	0	0	0	0	0	0	0	0	1	0	0	0	0	0	0	1	0	0	1	0	0
GI-14-974	0	0	0	0	0	0	0	0	0	0	0	0	0	0	0	0	0	0	0	0	0	0	0	0	0	0	0	0	0	0	0	0	0	0	0	0	0	0	0	0	1	0	0	0	1	0	0	0	1
GI-17-567	0	0	0	0	0	0	0	0	0	0	0	0	0	0	0	0	0	0	0	0	0	0	0	0	0	0	0	0	0	0	0	0	0	0	0	0	0	0	0	0	0	0	0	0	0	0	0	0	0
GI-16-336	0	0	0	0	0	0	0	0	0	1	0	0	0	0	0	0	0	0	0	0	0	0	0	0	1	0	0	0	1	0	0	0	0	0	0	0	0	1	0	0	0	0	0	0	0	0	0	0	0
GI-19-061	0	0	0	0	0	0	0	0	0	0	0	0	0	0	0	0	0	0	0	0	0	0	0	0	0	0	0	0	0	0	0	0	0	0	0	0	0	0	0	0	0	0	0	0	0	0	0	0	0
GI-17-513	0	0	0	0	0	0	0	0	0	0	0	0	0	0	0	0	0	0	0	0	0	0	0	0	0	0	0	0	0	0	0	0	0	0	0	0	0	0	0	0	0	0	0	0	0	0	0	0	0
GI-17-699	0	0	0	0	0	0	0	0	0	0	0	0	0	0	0	0	0	0	0	0	0	0	0	0	0	0	0	0	0	0	0	0	0	0	0	0	0	0	0	0	0	0	0	0	0	0	0	0	0
GI-13-930	0	0	0	0	0	0	0	0	0	0	0	0	0	0	0	0	0	0	0	0	0	0	0	0	0	0	0	0	0	0	0	0	0	0	0	0	0	0	0	0	0	0	0	0	0	0	0	0	0
GI-17-267	0	0	0	0	0	0	0	0	0	0	0	0	0	0	0	0	0	0	0	0	0	0	0	0	0	0	0	0	0	0	0	0	0	0	0	0	0	0	0	0	0	0	0	0	0	0	0	0	0
GI-19-001	0	0	0	0	0	0	0	0	0	0	0	0	0	0	0	0	0	0	0	0	0	0	0	0	0	0	0	0	0	0	0	0	0	0	0	0	0	0	0	0	0	0	0	0	0	0	0	0	0
GI-19-206	0	0	0	0	0	0	0	0	0	0	0	0	0	0	0	0	0	0	0	0	0	0	0	0	0	0	0	0	0	0	0	0	0	0	0	0	0	0	0	0	0	0	0	0	0	0	0	0	0
GI-16-650	0	0	0	0	0	0	0	0	0	0	0	0	0	0	0	0	0	0	0	0	0	0	0	0	0	0	0	0	0	0	0	0	0	0	0	0	0	0	0	0	0	0	0	0	0	0	0	0	0
GI-17-123	0	1	1	0	0	1	1	2	0	0	1	1	0	0	0	0	1	0	0	0	0	0	0	0	0	0	0	1	0	0	1	1	0	0	1	0	0	0	1	0	0	0	1	0	0	0	0	1	0
GI-14-297	0	0	0	0	1	0	0	0	0	0	0	0	0	0	0	0	0	1	0	0	0	0	0	0	0	0	0	0	0	0	0	0	0	0	0	0	0	0	0	0	0	0	0	0	0	0	0	0	0
GI-14-429	0	0	0	0	0	0	0	0	0	0	0	0	0	0	0	0	0	0	0	0	0	0	0	0	0	0	0	0	0	0	0	0	0	0	0	1	0	0	0	0	0	0	0	0	0	0	0	0	1
GI-16-024	0	0	0	0	0	0	0	0	0	0	0	0	0	0	0	0	0	0	0	0	0	0	0	0	0	0	0	0	0	0	0	0	0	0	0	0	0	0	0	0	0	0	0	0	0	0	0	0	0
GI-19-082	0	0	0	0	0	0	0	1	0	0	0	0	0	0	0	0	0	0	0	0	0	0	0	0	0	0	0	0	0	0	0	0	0	0	0	0	0	0	0	0	0	0	0	0	0	0	0	0	0
GI-17-445	0	0	0	0	0	0	0	0	0	0	0	0	0	0	0	0	0	0	0	0	0	0	0	0	0	0	0	0	0	0	0	0	0	0	0	0	0	0	0	0	0	0	0	0	0	0	0	0	0
GI-16-418	0	0	0	0	0	0	0	0	0	0	0	0	0	0	0	0	0	0	0	0	0	0	0	0	0	0	0	0	0	0	0	0	0	0	0	0	0	0	0	0	0	0	0	0	0	0	0	0	0
GI-17-816	0	0	0	0	0	0	1	0	0	0	0	0	0	0	0	0	0	0	0	0	0	0	0	0	0	0	0	0	0	0	0	0	0	0	0	0	0	0	0	0	0	0	0	0	0	0	0	0	0
GI-14-466	0	0	0	0	0	0	0	0	0	0	0	0	0	0	0	0	0	0	0	0	0	0	0	0	0	0	0	0	0	0	0	0	0	0	0	0	0	0	0	0	0	0	0	0	0	0	0	0	0
GI-18-438	0	0	0	0	0	0	0	0	0	0	0	0	0	0	0	0	0	0	0	0	0	0	0	0	0	0	0	0	0	0	0	0	0	0	0	0	0	0	0	0	0	0	0	0	0	0	0	0	0
GI-17-182	0	0	0	0	0	0	0	0	0	0	0	0	0	0	0	0	0	0	0	0	0	0	0	0	0	0	0	0	0	0	0	0	0	0	0	0	0	0	0	0	0	0	0	0	0	0	0	0	0
GI-14-575	0	0	0	0	0	0	0	0	0	0	0	0	0	0	0	0	0	0	0	0	0	0	0	0	0	0	0	0	0	0	0	0	0	0	0	0	0	0	0	0	0	0	0	0	0	0	0	0	0
GI-19-081	0	0	0	0	0	0	0	0	0	0	0	0	0	0	0	0	0	0	0	0	0	0	0	0	0	0	0	0	0	0	0	0	0	0	0	0	0	0	0	0	0	0	0	0	0	0	0	0	0
GI-14-343	0	0	0	0	0	0	0	0	0	0	0	0	0	0	0	0	0	0	0	0	1	0	0	0	0	0	0	0	0	0	0	0	0	0	0	0	0	0	0	0	0	0	0	0	0	0	0	0	0
GI-16-739	0	0	0	0	0	0	0	0	0	0	0	0	0	0	0	0	0	0	0	0	0	0	0	0	0	0	0	0	0	0	0	0	0	0	0	0	0	0	0	0	0	0	0	0	0	0	0	0	0
GI-18-661	0	0	0	0	0	0	0	0	0	0	0	0	0	0	0	0	0	0	0	0	0	0	0	0	0	0	0	0	0	0	0	0	0	0	0	0	0	0	0	0	0	0	0	0	0	0	0	0	0
GI-14-796
GI-14-389	0	0	0	0	0	0	0	0	0	0	0	0	0	0	0	0	0	0	0	0	0	0	0	0	0	0	0	0	0	0	0	0	0	0	0	0	0	0	0	0	0	0	0	0	0	0	0	0	0
GI-17-390	0	0	0	0	0	0	0	0	0	0	0	0	0	0	0	0	0	0	0	0	0	0	0	0	0	0	0	0	0	0	0	0	0	0	0	0	0	0	0	0	0	0	0	0	0	0	0	0	0
GI-16-102	0	0	0	0	0	0	0	0	0	0	0	0	0	0	0	0	0	0	0	0	0	0	0	0	0	0	0	0	0	0	0	0	0	0	0	0	0	0	0	0	0	0	0	0	0	0	0	0	0
GI-18-356	0	0	0	0	0	0	0	0	0	0	0	0	0	0	0	0	0	0	0	0	0	0	0	0	0	0	0	0	0	0	0	0	0	0	0	0	0	0	0	0	0	0	0	0	0	0	0	0	0
GI-14-071	0	0	0	0	0	0	0	1	0	0	0	0	0	0	0	0	0	0	0	0	0	0	0	0	0	0	0	0	0	0	0	0	1	1	0	0	0	0	0	0	0	1	0	1	0	0	0	0	0
GI-17-442	0	0	0	0	0	0	1	0	0	0	0	0	0	0	0	0	0	0	0	0	0	0	0	0	0	0	0	0	0	0	0	0	0	0	0	0	0	0	0	0	0	0	0	0	0	0	0	0	0
GI-14-594	0	0	0	0	0	0	0	1	0	0	0	0	0	0	0	0	0	0	0	0	0	0	0	0	0	0	0	0	0	0	0	0	0	1	0	0	0	0	0	0	0	0	0	0	0	0	0	0	0
GI-14-231	0	0	0	0	0	0	0	0	1	0	0	0	0	0	0	0	0	0	0	1	0	0	0	0	0	0	0	0	0	0	0	0	0	0	0	0	0	0	0	0	0	0	0	0	0	0	0	0	0
GI-18-234	0	0	0	0	0	0	0	0	0	0	0	0	0	0	0	0	0	0	0	0	0	0	0	0	0	0	0	0	0	0	0	0	0	0	0	0	0	0	0	0	0	0	0	0	0	0	0	0	0
GI-19-120	0	0	0	0	0	0	0	0	0	0	0	0	0	0	0	0	0	0	0	0	0	0	1	0	0	0	0	0	0	0	0	0	0	0	0	0	0	0	0	0	0	0	0	0	1	0	0	0	0
GI-14-450	0	0	0	0	0	1	0	0	0	0	0	0	0	0	0	0	0	0	0	0	0	0	0	0	0	0	0	0	0	0	0	0	0	0	0	0	0	0	0	0	0	0	0	0	0	0	0	0	0
GI-14-881	0	0	0	0	0	0	1	1	1	0	0	0	0	0	0	1	0	0	0	0	1	1	0	1	0	0	0	0	0	0	0	0	0	0	0	1	0	0	0	0	0	0	0	1	0	0	0	0	1
GI-14-600	0	0	0	0	0	0	0	0	0	0	0	0	0	0	0	0	0	0	0	0	0	0	0	0	0	0	0	0	0	0	0	0	0	0	0	0	0	0	0	0	0	0	0	0	0	1	0	0	0
GI-16-234	0	0	0	0	0	0	0	0	0	0	0	0	0	0	0	0	0	0	0	0	0	0	0	0	0	0	0	0	0	0	0	0	0	0	0	0	0	0	0	0	0	0	0	0	0	0	0	0	0
GI-16-238	0	0	0	0	0	0	0	1	0	0	0	0	0	0	0	0	0	0	0	0	0	0	0	0	0	0	0	0	0	0	0	0	0	0	0	0	0	0	0	0	0	0	0	0	0	0	0	0	0
GI-16-109	0	0	0	0	0	0	0	0	0	0	0	0	0	0	0	0	0	0	0	0	0	0	0	0	0	0	0	0	0	0	0	0	0	0	0	0	0	0	0	0	0	0	0	0	0	0	0	0	0
GI-16-545	0	0	0	0	0	0	0	0	0	0	0	0	0	0	0	0	0	0	0	0	0	0	0	0	0	0	1	0	0	1	0	0	0	0	0	0	0	0	0	0	0	0	0	0	0	0	0	0	0
GI-18-423	0	0	0	0	0	0	0	0	0	0	0	0	0	0	0	0	0	0	0	0	0	0	0	0	0	0	0	0	0	0	0	0	0	0	0	0	0	0	0	0	0	0	0	0	0	0	0	0	0
GI-16-035	0	0	0	0	0	0	0	0	0	0	0	0	0	0	0	0	0	0	0	0	0	0	0	0	0	0	0	1	0	0	0	0	0	0	0	0	0	0	0	0	0	0	0	0	0	0	0	0	0
GI-16-079	0	0	0	0	0	0	0	1	0	0	0	0	0	0	0	0	0	0	0	0	0	0	0	0	0	0	0	0	0	0	0	0	0	0	0	0	0	0	0	0	0	0	0	0	0	0	0	0	0
GI-16-590	0	0	0	0	0	0	0	0	0	0	0	0	0	0	0	0	0	0	0	0	0	0	0	0	0	0	0	0	0	0	0	0	0	0	0	0	0	0	0	0	0	0	0	0	0	0	0	0	0
GI-16-664	0	0	0	0	0	0	0	0	0	0	0	0	0	0	0	0	0	0	0	0	0	0	0	0	0	0	0	0	0	0	0	0	0	0	0	0	0	0	0	0	0	0	0	0	0	0	0	0	0
[truncated: 19 more rows]
[truncated: 5,000 more columns]

## Sheet: Informative Nodes
Node1	Type	rho_survival	rho_recurrence	survival_model_freq	recurrence_model_freq
[truncated: 84 more rows]

## Sheet: Multiomic_Edges
Node1	Node2
[truncated: 128 more rows]
