# Supplementary material for: The Molecular Twin artificial-intelligence platform integrates multi-omic data to predict outcomes for pancreatic adenocarcinoma patients
Source: Nat Cancer. 2024 Jan 22;5(2):299–314. doi: 10.1038/s43018-023-00697-7 (PMC10899109; doi:10.1038/s43018-023-00697-7)
Supplement: Supplementary file 7 — Parsimonious learning curve complete data and statistical source. [file 43018_2023_697_MOESM7_ESM.zip]

Archive with 2 entries (2 files):
- Source Data Fig 5.xlsx
- __MACOSX/._Source Data Fig 5.xlsx
