# Supplementary material for: The Molecular Twin artificial-intelligence platform integrates multi-omic data to predict outcomes for pancreatic adenocarcinoma patients
Source: Nat Cancer. 2024 Jan 22;5(2):299–314. doi: 10.1038/s43018-023-00697-7 (PMC10899109; doi:10.1038/s43018-023-00697-7)
Supplement: Supplementary file 7 — Parsimonious learning curve complete data and statistical source. [file 43018_2023_697_MOESM7_ESM.zip › Source Data Fig 5.xlsx]

## Sheet: Figure_5_parsimonious_learning_
Analyte	Scoring Metric	Iteration	Max Features	Score	Score StdDev	Clinical	SNV	CNV	INDEL	Fusion	RNA Expr	Plasma Protein	Tissue Protein	Plasma Lipid	Pathology	Feature Weights
Multiomic	balanced_accuracy	1	6357	0.692308	0.461538	0	0	0.009	0	0	0.507	0.007	0.031	0.404	0.043	{'plasma_protein_A0M8Q6_LAC7': 0.0, 'plasma_protein_B9A064_IGLL5': 0.0, 'plasma_protein_O14791_APOL1': 0.0, 'plasma_protein_O14980_XPO1': 0.0, 'plasma_protein_O15212_PFD6': 0.0, 'plasma_protein_O15230_LAMA5': 0.0, 'plasma_protein_O43866_CD5L': 0.0, 'plasma_protein_O75369_FLNB': 0.0, 'plasma_protein_O75390_CISY': 0.0, 'plasma_protein_O75882_ATRN': 0.0, 'plasma_protein_O95445_APOM': 0.0, 'plasma_pr…
5020_SART3': 0.0	'tissue_protein_Q15036_SNX17': 0.0	'tissue_protein_Q15041_AR6P1': 0.0	'tissue_protein_Q15043_S39AE': 0.0	'tissue_protein_Q15046_SYK': 0.0	'tissue_protein_Q15052_ARHG6': 0.0	'tissue_protein_Q15063_POSTN': 0.0	'tissue_protein_Q15067_ACOX1': 0.0	'tissue_protein_Q15080_NCF4': 0.0	'tissue_protein_Q15113_PCOC1': 0.0	'tissue_protein_Q15125_EBP': 0.0	'tissue_protein_Q15149_PLEC': 0.0	'tissue_protein_Q15172_2A5A': 0.0	'tissue_protein_Q15287_RNPS1': 0.0	'tissue_protein_Q15370_ELOB': 0.0	'tissue_protein_Q15386_UBE3C': 0.0	'tissue_protein_Q15424_SAFB1': 0.0	'tissue_protein_Q15436_SC23A': 0.0	'tissue_protein_Q15437_SC23B': 0.0	'tissue_protein_Q15477_SKIV2': 0.0	'tissue_protein_Q15582_BGH3': 0.0	'tissue_protein_Q15642_CIP4': 0.0	'tissue_protein_Q15738_NSDHL': 0.0	'tissue_protein_Q15746_MYLK': 0.0	'tissue_protein_Q15758_AAAT': 0.0	'tissue_protein_Q15836_VAMP3': 0.0	'tissue_protein_Q15843_NEDD8': 0.0	'tissue_protein_Q16134_ETFD': 0.0	'tissue_protein_Q16186_ADRM1': 0.0	'tissue_protein_Q16222_UAP1': 0.0	'tissue_protein_Q16270_IBP7': 0.0	'tissue_protein_Q16527_CSRP2': 0.0	'tissue_protein_Q16537_2A5E': 0.0	'tissue_protein_Q16610_ECM1': 0.0	'tissue_protein_Q16643_DREB': 0.0	'tissue_protein_Q16658_FSCN1': 0.0	'tissue_protein_Q16698_DECR': 0.0	'tissue_protein_Q16769_QPCT': 0.0	'tissue_protein_Q16775_GLO2': 0.0	'tissue_protein_Q16787_LAMA3': 0.0	'tissue_protein_Q16822_PCKGM': 0.0	'tissue_protein_Q16891_MIC60': 0.0	'tissue_protein_Q27J81_INF2': 0.0	'tissue_protein_Q2TAA5_ALG11': 0.0	'tissue_protein_Q2TAY7_SMU1': 0.0	'tissue_protein_Q2UY09_COSA1': 0.0	'tissue_protein_Q32P28_P3H1': 0.0	'tissue_protein_Q38SD2_LRRK1': 0.0	'tissue_protein_Q3LXA3_TKFC': 0.0	'tissue_protein_Q4G0N4_NAKD2': 0.0
Multiomic	balanced_accuracy	1	4888	0.794872	0.403795	0	0	0	0	0	0.525	0.003	0.009	0.448	0.014	{'plasma_protein_A0M8Q6_LAC7': 0.0, 'plasma_protein_B9A064_IGLL5': 0.0, 'plasma_protein_O14791_APOL1': 0.0, 'plasma_protein_O14980_XPO1': 0.0, 'plasma_protein_O15212_PFD6': 0.0, 'plasma_protein_O15230_LAMA5': 0.0, 'plasma_protein_O43866_CD5L': 0.0, 'plasma_protein_O75369_FLNB': 0.0, 'plasma_protein_O75390_CISY': 0.0, 'plasma_protein_O75882_ATRN': 0.0, 'plasma_protein_O95445_APOM': 0.0, 'plasma_pr…
sue_protein_Q15041_AR6P1': 0.0	'tissue_protein_Q15043_S39AE': 0.0	'tissue_protein_Q15046_SYK': 0.0	'tissue_protein_Q15052_ARHG6': 0.0	'tissue_protein_Q15063_POSTN': 0.0	'tissue_protein_Q15067_ACOX1': 0.0	'tissue_protein_Q15080_NCF4': 0.0	'tissue_protein_Q15113_PCOC1': 0.0	'tissue_protein_Q15125_EBP': 0.0	'tissue_protein_Q15149_PLEC': 0.0	'tissue_protein_Q15172_2A5A': 0.0	'tissue_protein_Q15287_RNPS1': 0.0	'tissue_protein_Q15370_ELOB': 0.0	'tissue_protein_Q15386_UBE3C': 0.0	'tissue_protein_Q15424_SAFB1': 0.0	'tissue_protein_Q15436_SC23A': 0.0	'tissue_protein_Q15437_SC23B': 0.0	'tissue_protein_Q15477_SKIV2': 0.0	'tissue_protein_Q15582_BGH3': 0.0	'tissue_protein_Q15642_CIP4': 0.0	'tissue_protein_Q15738_NSDHL': 0.0	'tissue_protein_Q15746_MYLK': 0.0	'tissue_protein_Q15758_AAAT': 0.0	'tissue_protein_Q15836_VAMP3': 0.0	'tissue_protein_Q15843_NEDD8': 0.0	'tissue_protein_Q16134_ETFD': 0.0	'tissue_protein_Q16186_ADRM1': 0.0	'tissue_protein_Q16222_UAP1': 0.0	'tissue_protein_Q16270_IBP7': 0.0	'tissue_protein_Q16527_CSRP2': 0.0	'tissue_protein_Q16537_2A5E': 0.0	'tissue_protein_Q16610_ECM1': 0.0	'tissue_protein_Q16643_DREB': 0.0	'tissue_protein_Q16658_FSCN1': 0.0	'tissue_protein_Q16698_DECR': 0.0	'tissue_protein_Q16769_QPCT': 0.0	'tissue_protein_Q16775_GLO2': 0.0	'tissue_protein_Q16787_LAMA3': 0.0	'tissue_protein_Q16822_PCKGM': 0.0	'tissue_protein_Q16891_MIC60': 0.0	'tissue_protein_Q27J81_INF2': 0.0	'tissue_protein_Q2TAA5_ALG11': 0.0	'tissue_protein_Q2TAY7_SMU1': 0.0	'tissue_protein_Q2UY09_COSA1': 0.0	'tissue_protein_Q32P28_P3H1': 0.0	'tissue_protein_Q38SD2_LRRK1': 0.0	'tissue_protein_Q3LXA3_TKFC': 0.0	'tissue_protein_Q4G0N4_NAKD2': 0.0	'tissue_protein_Q53EL6_PDCD4': 0.0	'tissue_protein_Q53FT3_HIKES': 0.0
Multiomic	balanced_accuracy	1	3759	0.820513	0.38376	0	0	0	0	0	0.48	0.009	0.025	0.465	0.02	{'plasma_protein_A0M8Q6_LAC7': 0.0, 'plasma_protein_B9A064_IGLL5': 0.0, 'plasma_protein_O14791_APOL1': 0.0, 'plasma_protein_O14980_XPO1': 0.0, 'plasma_protein_O15212_PFD6': 0.0, 'plasma_protein_O15230_LAMA5': 0.0, 'plasma_protein_O43866_CD5L': 0.0, 'plasma_protein_O75369_FLNB': 0.0, 'plasma_protein_O75390_CISY': 0.0, 'plasma_protein_O75882_ATRN': 0.0, 'plasma_protein_O95445_APOM': 0.0, 'plasma_pr…
0	'tissue_protein_Q15041_AR6P1': 0.0	'tissue_protein_Q15043_S39AE': 0.0	'tissue_protein_Q15046_SYK': 0.0	'tissue_protein_Q15052_ARHG6': 0.0	'tissue_protein_Q15063_POSTN': 0.0	'tissue_protein_Q15067_ACOX1': 0.0	'tissue_protein_Q15080_NCF4': 0.0	'tissue_protein_Q15113_PCOC1': 0.0	'tissue_protein_Q15125_EBP': 0.0	'tissue_protein_Q15149_PLEC': 0.0	'tissue_protein_Q15172_2A5A': 0.0	'tissue_protein_Q15287_RNPS1': 0.0	'tissue_protein_Q15370_ELOB': 0.0	'tissue_protein_Q15386_UBE3C': 0.0	'tissue_protein_Q15424_SAFB1': 0.0	'tissue_protein_Q15436_SC23A': 0.0	'tissue_protein_Q15437_SC23B': 0.0	'tissue_protein_Q15477_SKIV2': 0.0	'tissue_protein_Q15582_BGH3': 0.0	'tissue_protein_Q15642_CIP4': 0.0	'tissue_protein_Q15738_NSDHL': 0.0	'tissue_protein_Q15746_MYLK': 0.0	'tissue_protein_Q15758_AAAT': 0.0	'tissue_protein_Q15836_VAMP3': 0.0	'tissue_protein_Q15843_NEDD8': 0.0	'tissue_protein_Q16134_ETFD': 0.0	'tissue_protein_Q16186_ADRM1': 0.0	'tissue_protein_Q16222_UAP1': 0.0	'tissue_protein_Q16270_IBP7': 0.0	'tissue_protein_Q16527_CSRP2': 0.0	'tissue_protein_Q16537_2A5E': 0.0	'tissue_protein_Q16610_ECM1': 0.0	'tissue_protein_Q16643_DREB': 0.0	'tissue_protein_Q16658_FSCN1': 0.0	'tissue_protein_Q16698_DECR': 0.0	'tissue_protein_Q16769_QPCT': 0.0	'tissue_protein_Q16775_GLO2': 0.0	'tissue_protein_Q16787_LAMA3': 0.0	'tissue_protein_Q16822_PCKGM': 0.0	'tissue_protein_Q16891_MIC60': 0.0	'tissue_protein_Q27J81_INF2': 0.0	'tissue_protein_Q2TAA5_ALG11': 0	'tissue_protein_Q2TAY7_SMU1': 0.0	'tissue_protein_Q2UY09_COSA1': 0.0	'tissue_protein_Q32P28_P3H1': 0.0	'tissue_protein_Q38SD2_LRRK1': 0.0	'tissue_protein_Q3LXA3_TKFC': 0.0	'tissue_protein_Q4G0N4_NAKD2': 0.0	'tissue_protein_Q53EL6_PDCD4': 0.0
Multiomic	balanced_accuracy	1	2890	0.74359	0.436651	0	0	0.003	0	0	0.514	0	0.033	0.435	0.014	{'plasma_protein_A0M8Q6_LAC7': 0.0, 'plasma_protein_B9A064_IGLL5': 0.0, 'plasma_protein_O14791_APOL1': 0.0, 'plasma_protein_O14980_XPO1': 0.0, 'plasma_protein_O15212_PFD6': 0.0, 'plasma_protein_O15230_LAMA5': 0.0, 'plasma_protein_O43866_CD5L': 0, 'plasma_protein_O75369_FLNB': 0.0, 'plasma_protein_O75390_CISY': 0.0, 'plasma_protein_O75882_ATRN': 0.0, 'plasma_protein_O95445_APOM': 0.0, 'plasma_prot…
NCF4': 0.0	'tissue_protein_Q15113_PCOC1': 0.0	'tissue_protein_Q15125_EBP': 0.0	'tissue_protein_Q15149_PLEC': 0.0	'tissue_protein_Q15172_2A5A': 0.0	'tissue_protein_Q15287_RNPS1': 0.0	'tissue_protein_Q15370_ELOB': 0.0	'tissue_protein_Q15386_UBE3C': 0.0	'tissue_protein_Q15424_SAFB1': 0.0	'tissue_protein_Q15436_SC23A': 0.0	'tissue_protein_Q15437_SC23B': 0.0	'tissue_protein_Q15477_SKIV2': 0.0	'tissue_protein_Q15582_BGH3': 0.0	'tissue_protein_Q15642_CIP4': 0.0	'tissue_protein_Q15738_NSDHL': 0	'tissue_protein_Q15746_MYLK': 0	'tissue_protein_Q15758_AAAT': 0.0	'tissue_protein_Q15836_VAMP3': 0.0	'tissue_protein_Q15843_NEDD8': 0.0	'tissue_protein_Q16134_ETFD': 0.0	'tissue_protein_Q16186_ADRM1': 0.0	'tissue_protein_Q16222_UAP1': 0.0	'tissue_protein_Q16270_IBP7': 0.0	'tissue_protein_Q16527_CSRP2': 0.0	'tissue_protein_Q16537_2A5E': 0.0	'tissue_protein_Q16610_ECM1': 0.0	'tissue_protein_Q16643_DREB': 0.0	'tissue_protein_Q16658_FSCN1': 0	'tissue_protein_Q16698_DECR': 0.0	'tissue_protein_Q16769_QPCT': 0.0	'tissue_protein_Q16775_GLO2': 0.0	'tissue_protein_Q16787_LAMA3': 0	'tissue_protein_Q16822_PCKGM': 0	'tissue_protein_Q16891_MIC60': 0.0	'tissue_protein_Q27J81_INF2': 0.0	'tissue_protein_Q2TAA5_ALG11': 0	'tissue_protein_Q2TAY7_SMU1': 0.0	'tissue_protein_Q2UY09_COSA1': 0.0	'tissue_protein_Q32P28_P3H1': 0.0	'tissue_protein_Q38SD2_LRRK1': 0.0	'tissue_protein_Q3LXA3_TKFC': 0.0	'tissue_protein_Q4G0N4_NAKD2': 0.0	'tissue_protein_Q53EL6_PDCD4': 0	'tissue_protein_Q53FT3_HIKES': 0.0	'tissue_protein_Q53FZ2_ACSM3': 0.0	'tissue_protein_Q53GG5_PDLI3': 0.0	'tissue_protein_Q53GQ0_DHB12': 0.0	'tissue_protein_Q53H82_LACB2': 0.0	'tissue_protein_Q56VL3_OCAD2': 0.0	'tissue_protein_Q5J8M3_EMC4': 0.0
Multiomic	balanced_accuracy	1	2223	0.794872	0.403795	0	0	0	0	0	0.526	0	0.006	0.455	0.013	{'plasma_protein_A0M8Q6_LAC7': 0.0, 'plasma_protein_B9A064_IGLL5': 0, 'plasma_protein_O14791_APOL1': 0.0, 'plasma_protein_O14980_XPO1': 0.0, 'plasma_protein_O15212_PFD6': 0, 'plasma_protein_O15230_LAMA5': 0.0, 'plasma_protein_O43866_CD5L': 0, 'plasma_protein_O75369_FLNB': 0.0, 'plasma_protein_O75390_CISY': 0, 'plasma_protein_O75882_ATRN': 0.0, 'plasma_protein_O95445_APOM': 0.0, 'plasma_protein_P0…
0	'tissue_protein_Q15386_UBE3C': 0.0	'tissue_protein_Q15424_SAFB1': 0	'tissue_protein_Q15436_SC23A': 0.0	'tissue_protein_Q15437_SC23B': 0	'tissue_protein_Q15477_SKIV2': 0.0	'tissue_protein_Q15582_BGH3': 0.0	'tissue_protein_Q15642_CIP4': 0.0	'tissue_protein_Q15738_NSDHL': 0	'tissue_protein_Q15746_MYLK': 0	'tissue_protein_Q15758_AAAT': 0.0	'tissue_protein_Q15836_VAMP3': 0.0	'tissue_protein_Q15843_NEDD8': 0	'tissue_protein_Q16134_ETFD': 0.0	'tissue_protein_Q16186_ADRM1': 0.0	'tissue_protein_Q16222_UAP1': 0.0	'tissue_protein_Q16270_IBP7': 0	'tissue_protein_Q16527_CSRP2': 0.0	'tissue_protein_Q16537_2A5E': 0.0	'tissue_protein_Q16610_ECM1': 0.0	'tissue_protein_Q16643_DREB': 0.0	'tissue_protein_Q16658_FSCN1': 0	'tissue_protein_Q16698_DECR': 0.0	'tissue_protein_Q16769_QPCT': 0.0	'tissue_protein_Q16775_GLO2': 0	'tissue_protein_Q16787_LAMA3': 0	'tissue_protein_Q16822_PCKGM': 0	'tissue_protein_Q16891_MIC60': 0.0	'tissue_protein_Q27J81_INF2': 0.0	'tissue_protein_Q2TAA5_ALG11': 0	'tissue_protein_Q2TAY7_SMU1': 0	'tissue_protein_Q2UY09_COSA1': 0.0	'tissue_protein_Q32P28_P3H1': 0.0	'tissue_protein_Q38SD2_LRRK1': 0	'tissue_protein_Q3LXA3_TKFC': 0.0	'tissue_protein_Q4G0N4_NAKD2': 0.0	'tissue_protein_Q53EL6_PDCD4': 0	'tissue_protein_Q53FT3_HIKES': 0.0	'tissue_protein_Q53FZ2_ACSM3': 0.0	'tissue_protein_Q53GG5_PDLI3': 0.0	'tissue_protein_Q53GQ0_DHB12': 0.0	'tissue_protein_Q53H82_LACB2': 0.0	'tissue_protein_Q56VL3_OCAD2': 0.0	'tissue_protein_Q5J8M3_EMC4': 0.0	'tissue_protein_Q5JSL3_DOC11': 0	'tissue_protein_Q5JVF3_PCID2': 0.0	'tissue_protein_Q5SRE7_PHYD1': 0.0	'tissue_protein_Q5T440_CAF17': 0.0	'tissue_protein_Q5T5P2_SKT': 0.0	'tissue_protein_Q5VWZ2_LYPL1': 0.0
Multiomic	balanced_accuracy	1	1709	0.717949	0.449998	0	0	0	0	0	0.546	0	0.016	0.414	0.024	{'plasma_protein_A0M8Q6_LAC7': 0.0, 'plasma_protein_B9A064_IGLL5': 0, 'plasma_protein_O14791_APOL1': 0.0, 'plasma_protein_O14980_XPO1': 0.0, 'plasma_protein_O15212_PFD6': 0, 'plasma_protein_O15230_LAMA5': 0.0, 'plasma_protein_O43866_CD5L': 0, 'plasma_protein_O75369_FLNB': 0.0, 'plasma_protein_O75390_CISY': 0, 'plasma_protein_O75882_ATRN': 0.0, 'plasma_protein_O95445_APOM': 0.0, 'plasma_protein_P0…
7_SKIV2': 0.0	'tissue_protein_Q15582_BGH3': 0.0	'tissue_protein_Q15642_CIP4': 0.0	'tissue_protein_Q15738_NSDHL': 0	'tissue_protein_Q15746_MYLK': 0	'tissue_protein_Q15758_AAAT': 0.0	'tissue_protein_Q15836_VAMP3': 0.0	'tissue_protein_Q15843_NEDD8': 0	'tissue_protein_Q16134_ETFD': 0.0	'tissue_protein_Q16186_ADRM1': 0	'tissue_protein_Q16222_UAP1': 0	'tissue_protein_Q16270_IBP7': 0	'tissue_protein_Q16527_CSRP2': 0.0	'tissue_protein_Q16537_2A5E': 0.0	'tissue_protein_Q16610_ECM1': 0.0	'tissue_protein_Q16643_DREB': 0.0	'tissue_protein_Q16658_FSCN1': 0	'tissue_protein_Q16698_DECR': 0.0	'tissue_protein_Q16769_QPCT': 0.0	'tissue_protein_Q16775_GLO2': 0	'tissue_protein_Q16787_LAMA3': 0	'tissue_protein_Q16822_PCKGM': 0	'tissue_protein_Q16891_MIC60': 0	'tissue_protein_Q27J81_INF2': 0.0	'tissue_protein_Q2TAA5_ALG11': 0	'tissue_protein_Q2TAY7_SMU1': 0	'tissue_protein_Q2UY09_COSA1': 0.0	'tissue_protein_Q32P28_P3H1': 0.0	'tissue_protein_Q38SD2_LRRK1': 0	'tissue_protein_Q3LXA3_TKFC': 0	'tissue_protein_Q4G0N4_NAKD2': 0.0	'tissue_protein_Q53EL6_PDCD4': 0	'tissue_protein_Q53FT3_HIKES': 0.0	'tissue_protein_Q53FZ2_ACSM3': 0.0	'tissue_protein_Q53GG5_PDLI3': 0.0	'tissue_protein_Q53GQ0_DHB12': 0.0	'tissue_protein_Q53H82_LACB2': 0	'tissue_protein_Q56VL3_OCAD2': 0.0	'tissue_protein_Q5J8M3_EMC4': 0.0	'tissue_protein_Q5JSL3_DOC11': 0	'tissue_protein_Q5JVF3_PCID2': 0.0	'tissue_protein_Q5SRE7_PHYD1': 0.0	'tissue_protein_Q5T440_CAF17': 0.0	'tissue_protein_Q5T5P2_SKT': 0.0	'tissue_protein_Q5VWZ2_LYPL1': 0.0	'tissue_protein_Q5VZ46_K1614': 0.0	'tissue_protein_Q5VZF2_MBNL2': 0	'tissue_protein_Q5W0U4_BSPRY': 0.0	'tissue_protein_Q5XKE5_K2C79': 0.0	'tissue_protein_Q5XKP0_MIC13': 0.0
Multiomic	balanced_accuracy	1	1314	0.769231	0.421325	0	0	0	0	0	0.544	0.003	0.012	0.421	0.02	{'plasma_protein_A0M8Q6_LAC7': 0.0, 'plasma_protein_B9A064_IGLL5': 0, 'plasma_protein_O14791_APOL1': 0.0, 'plasma_protein_O14980_XPO1': 0.0, 'plasma_protein_O15212_PFD6': 0, 'plasma_protein_O15230_LAMA5': 0.0, 'plasma_protein_O43866_CD5L': 0, 'plasma_protein_O75369_FLNB': 0.0, 'plasma_protein_O75390_CISY': 0, 'plasma_protein_O75882_ATRN': 0.0, 'plasma_protein_O95445_APOM': 0.0, 'plasma_protein_P0…
836_VAMP3': 0.0	'tissue_protein_Q15843_NEDD8': 0	'tissue_protein_Q16134_ETFD': 0.0	'tissue_protein_Q16186_ADRM1': 0	'tissue_protein_Q16222_UAP1': 0	'tissue_protein_Q16270_IBP7': 0	'tissue_protein_Q16527_CSRP2': 0.0	'tissue_protein_Q16537_2A5E': 0.0	'tissue_protein_Q16610_ECM1': 0.0	'tissue_protein_Q16643_DREB': 0.0	'tissue_protein_Q16658_FSCN1': 0	'tissue_protein_Q16698_DECR': 0	'tissue_protein_Q16769_QPCT': 0.0	'tissue_protein_Q16775_GLO2': 0	'tissue_protein_Q16787_LAMA3': 0	'tissue_protein_Q16822_PCKGM': 0	'tissue_protein_Q16891_MIC60': 0	'tissue_protein_Q27J81_INF2': 0.0	'tissue_protein_Q2TAA5_ALG11': 0	'tissue_protein_Q2TAY7_SMU1': 0	'tissue_protein_Q2UY09_COSA1': 0.0	'tissue_protein_Q32P28_P3H1': 0.0	'tissue_protein_Q38SD2_LRRK1': 0	'tissue_protein_Q3LXA3_TKFC': 0	'tissue_protein_Q4G0N4_NAKD2': 0.0	'tissue_protein_Q53EL6_PDCD4': 0	'tissue_protein_Q53FT3_HIKES': 0.0	'tissue_protein_Q53FZ2_ACSM3': 0.0	'tissue_protein_Q53GG5_PDLI3': 0.0	'tissue_protein_Q53GQ0_DHB12': 0.0	'tissue_protein_Q53H82_LACB2': 0	'tissue_protein_Q56VL3_OCAD2': 0.0	'tissue_protein_Q5J8M3_EMC4': 0.0	'tissue_protein_Q5JSL3_DOC11': 0	'tissue_protein_Q5JVF3_PCID2': 0	'tissue_protein_Q5SRE7_PHYD1': 0	'tissue_protein_Q5T440_CAF17': 0.0	'tissue_protein_Q5T5P2_SKT': 0.0	'tissue_protein_Q5VWZ2_LYPL1': 0.0	'tissue_protein_Q5VZ46_K1614': 0.0	'tissue_protein_Q5VZF2_MBNL2': 0	'tissue_protein_Q5W0U4_BSPRY': 0.0	'tissue_protein_Q5XKE5_K2C79': 0.0	'tissue_protein_Q5XKP0_MIC13': 0.0	'tissue_protein_Q5ZPR3_CD276': 0	'tissue_protein_Q68CZ2_TENS3': 0	'tissue_protein_Q68EM7_RHG17': 0.0	'tissue_protein_Q6FHJ7_SFRP4': 0.0	'tissue_protein_Q6GMV2_SMYD5': 0.0	'tissue_protein_Q6GPI1_CTRB2': 0
Multiomic	balanced_accuracy	1	1011	0.794872	0.403795	0	0	0	0	0	0.49	0	0.027	0.474	0.009	{'plasma_protein_A0M8Q6_LAC7': 0.0, 'plasma_protein_B9A064_IGLL5': 0, 'plasma_protein_O14791_APOL1': 0.0, 'plasma_protein_O14980_XPO1': 0.0, 'plasma_protein_O15212_PFD6': 0, 'plasma_protein_O15230_LAMA5': 0.0, 'plasma_protein_O43866_CD5L': 0, 'plasma_protein_O75369_FLNB': 0.0, 'plasma_protein_O75390_CISY': 0, 'plasma_protein_O75882_ATRN': 0.0, 'plasma_protein_O95445_APOM': 0.0, 'plasma_protein_P0…
_protein_Q16270_IBP7': 0	'tissue_protein_Q16527_CSRP2': 0.0	'tissue_protein_Q16537_2A5E': 0	'tissue_protein_Q16610_ECM1': 0	'tissue_protein_Q16643_DREB': 0	'tissue_protein_Q16658_FSCN1': 0	'tissue_protein_Q16698_DECR': 0	'tissue_protein_Q16769_QPCT': 0.0	'tissue_protein_Q16775_GLO2': 0	'tissue_protein_Q16787_LAMA3': 0	'tissue_protein_Q16822_PCKGM': 0	'tissue_protein_Q16891_MIC60': 0	'tissue_protein_Q27J81_INF2': 0.0	'tissue_protein_Q2TAA5_ALG11': 0	'tissue_protein_Q2TAY7_SMU1': 0	'tissue_protein_Q2UY09_COSA1': 0.0	'tissue_protein_Q32P28_P3H1': 0.0	'tissue_protein_Q38SD2_LRRK1': 0	'tissue_protein_Q3LXA3_TKFC': 0	'tissue_protein_Q4G0N4_NAKD2': 0.0	'tissue_protein_Q53EL6_PDCD4': 0	'tissue_protein_Q53FT3_HIKES': 0.0	'tissue_protein_Q53FZ2_ACSM3': 0	'tissue_protein_Q53GG5_PDLI3': 0.0	'tissue_protein_Q53GQ0_DHB12': 0.0	'tissue_protein_Q53H82_LACB2': 0	'tissue_protein_Q56VL3_OCAD2': 0	'tissue_protein_Q5J8M3_EMC4': 0	'tissue_protein_Q5JSL3_DOC11': 0	'tissue_protein_Q5JVF3_PCID2': 0	'tissue_protein_Q5SRE7_PHYD1': 0	'tissue_protein_Q5T440_CAF17': 0.0	'tissue_protein_Q5T5P2_SKT': 0.0	'tissue_protein_Q5VWZ2_LYPL1': 0	'tissue_protein_Q5VZ46_K1614': 0.0	'tissue_protein_Q5VZF2_MBNL2': 0	'tissue_protein_Q5W0U4_BSPRY': 0.0	'tissue_protein_Q5XKE5_K2C79': 0	'tissue_protein_Q5XKP0_MIC13': 0.0	'tissue_protein_Q5ZPR3_CD276': 0	'tissue_protein_Q68CZ2_TENS3': 0	'tissue_protein_Q68EM7_RHG17': 0.0	'tissue_protein_Q6FHJ7_SFRP4': 0.0	'tissue_protein_Q6GMV2_SMYD5': 0.0	'tissue_protein_Q6GPI1_CTRB2': 0	'tissue_protein_Q6JBY9_CPZIP': 0	'tissue_protein_Q6NUK1_SCMC1': 0	'tissue_protein_Q6NUM9_RETST': 0	'tissue_protein_Q6P179_ERAP2': 0.0	'tissue_protein_Q6P1A2_MBOA5': 0
Multiomic	balanced_accuracy	1	777	0.820513	0.38376	0	0	0	0	0	0.523	0.006	0.016	0.456	0	{'plasma_protein_A0M8Q6_LAC7': 0.0, 'plasma_protein_B9A064_IGLL5': 0, 'plasma_protein_O14791_APOL1': 0.0, 'plasma_protein_O14980_XPO1': 0.0, 'plasma_protein_O15212_PFD6': 0, 'plasma_protein_O15230_LAMA5': 0.0, 'plasma_protein_O43866_CD5L': 0, 'plasma_protein_O75369_FLNB': 0.0, 'plasma_protein_O75390_CISY': 0, 'plasma_protein_O75882_ATRN': 0.0, 'plasma_protein_O95445_APOM': 0, 'plasma_protein_P004…
tein_Q16643_DREB': 0	'tissue_protein_Q16658_FSCN1': 0	'tissue_protein_Q16698_DECR': 0	'tissue_protein_Q16769_QPCT': 0	'tissue_protein_Q16775_GLO2': 0	'tissue_protein_Q16787_LAMA3': 0	'tissue_protein_Q16822_PCKGM': 0	'tissue_protein_Q16891_MIC60': 0	'tissue_protein_Q27J81_INF2': 0	'tissue_protein_Q2TAA5_ALG11': 0	'tissue_protein_Q2TAY7_SMU1': 0	'tissue_protein_Q2UY09_COSA1': 0.0	'tissue_protein_Q32P28_P3H1': 0.0	'tissue_protein_Q38SD2_LRRK1': 0	'tissue_protein_Q3LXA3_TKFC': 0	'tissue_protein_Q4G0N4_NAKD2': 0.0	'tissue_protein_Q53EL6_PDCD4': 0	'tissue_protein_Q53FT3_HIKES': 0	'tissue_protein_Q53FZ2_ACSM3': 0	'tissue_protein_Q53GG5_PDLI3': 0.0	'tissue_protein_Q53GQ0_DHB12': 0	'tissue_protein_Q53H82_LACB2': 0	'tissue_protein_Q56VL3_OCAD2': 0	'tissue_protein_Q5J8M3_EMC4': 0	'tissue_protein_Q5JSL3_DOC11': 0	'tissue_protein_Q5JVF3_PCID2': 0	'tissue_protein_Q5SRE7_PHYD1': 0	'tissue_protein_Q5T440_CAF17': 0.0	'tissue_protein_Q5T5P2_SKT': 0.0	'tissue_protein_Q5VWZ2_LYPL1': 0	'tissue_protein_Q5VZ46_K1614': 0.0	'tissue_protein_Q5VZF2_MBNL2': 0	'tissue_protein_Q5W0U4_BSPRY': 0.0	'tissue_protein_Q5XKE5_K2C79': 0	'tissue_protein_Q5XKP0_MIC13': 0.0	'tissue_protein_Q5ZPR3_CD276': 0	'tissue_protein_Q68CZ2_TENS3': 0	'tissue_protein_Q68EM7_RHG17': 0.0	'tissue_protein_Q6FHJ7_SFRP4': 0.0	'tissue_protein_Q6GMV2_SMYD5': 0.0	'tissue_protein_Q6GPI1_CTRB2': 0	'tissue_protein_Q6JBY9_CPZIP': 0	'tissue_protein_Q6NUK1_SCMC1': 0	'tissue_protein_Q6NUM9_RETST': 0	'tissue_protein_Q6P179_ERAP2': 0.0	'tissue_protein_Q6P1A2_MBOA5': 0	'tissue_protein_Q6P2E9_EDC4': 0	'tissue_protein_Q6P4A8_PLBL1': 0	'tissue_protein_Q6P4E1_GOLM2': 0	'tissue_protein_Q6P5R6_RL22L': 0.0
Multiomic	balanced_accuracy	1	598	0.794872	0.403795	0	0	0	0	0	0.521	0	0.021	0.458	0	{'plasma_protein_A0M8Q6_LAC7': 0.0, 'plasma_protein_B9A064_IGLL5': 0, 'plasma_protein_O14791_APOL1': 0.0, 'plasma_protein_O14980_XPO1': 0, 'plasma_protein_O15212_PFD6': 0, 'plasma_protein_O15230_LAMA5': 0.0, 'plasma_protein_O43866_CD5L': 0, 'plasma_protein_O75369_FLNB': 0.0, 'plasma_protein_O75390_CISY': 0, 'plasma_protein_O75882_ATRN': 0.0, 'plasma_protein_O95445_APOM': 0, 'plasma_protein_P00450…
6769_QPCT': 0	'tissue_protein_Q16775_GLO2': 0	'tissue_protein_Q16787_LAMA3': 0	'tissue_protein_Q16822_PCKGM': 0	'tissue_protein_Q16891_MIC60': 0	'tissue_protein_Q27J81_INF2': 0	'tissue_protein_Q2TAA5_ALG11': 0	'tissue_protein_Q2TAY7_SMU1': 0	'tissue_protein_Q2UY09_COSA1': 0.0	'tissue_protein_Q32P28_P3H1': 0	'tissue_protein_Q38SD2_LRRK1': 0	'tissue_protein_Q3LXA3_TKFC': 0	'tissue_protein_Q4G0N4_NAKD2': 0	'tissue_protein_Q53EL6_PDCD4': 0	'tissue_protein_Q53FT3_HIKES': 0	'tissue_protein_Q53FZ2_ACSM3': 0	'tissue_protein_Q53GG5_PDLI3': 0.0	'tissue_protein_Q53GQ0_DHB12': 0	'tissue_protein_Q53H82_LACB2': 0	'tissue_protein_Q56VL3_OCAD2': 0	'tissue_protein_Q5J8M3_EMC4': 0	'tissue_protein_Q5JSL3_DOC11': 0	'tissue_protein_Q5JVF3_PCID2': 0	'tissue_protein_Q5SRE7_PHYD1': 0	'tissue_protein_Q5T440_CAF17': 0.0	'tissue_protein_Q5T5P2_SKT': 0.0	'tissue_protein_Q5VWZ2_LYPL1': 0	'tissue_protein_Q5VZ46_K1614': 0.0	'tissue_protein_Q5VZF2_MBNL2': 0	'tissue_protein_Q5W0U4_BSPRY': 0.0	'tissue_protein_Q5XKE5_K2C79': 0	'tissue_protein_Q5XKP0_MIC13': 0.0	'tissue_protein_Q5ZPR3_CD276': 0	'tissue_protein_Q68CZ2_TENS3': 0	'tissue_protein_Q68EM7_RHG17': 0.0	'tissue_protein_Q6FHJ7_SFRP4': 0.0	'tissue_protein_Q6GMV2_SMYD5': 0.0	'tissue_protein_Q6GPI1_CTRB2': 0	'tissue_protein_Q6JBY9_CPZIP': 0	'tissue_protein_Q6NUK1_SCMC1': 0	'tissue_protein_Q6NUM9_RETST': 0	'tissue_protein_Q6P179_ERAP2': 0.0	'tissue_protein_Q6P1A2_MBOA5': 0	'tissue_protein_Q6P2E9_EDC4': 0	'tissue_protein_Q6P4A8_PLBL1': 0	'tissue_protein_Q6P4E1_GOLM2': 0	'tissue_protein_Q6P5R6_RL22L': 0.0	'tissue_protein_Q6PGP7_TTC37': 0	'tissue_protein_Q6PI78_TMM65': 0	'tissue_protein_Q6PKG0_LARP1': 0
Multiomic	balanced_accuracy	1	459	0.794872	0.403795	0	0	0	0	0	0.534	0.006	0.019	0.433	0.008	{'plasma_protein_A0M8Q6_LAC7': 0.0, 'plasma_protein_B9A064_IGLL5': 0, 'plasma_protein_O14791_APOL1': 0, 'plasma_protein_O14980_XPO1': 0, 'plasma_protein_O15212_PFD6': 0, 'plasma_protein_O15230_LAMA5': 0.0, 'plasma_protein_O43866_CD5L': 0, 'plasma_protein_O75369_FLNB': 0.0, 'plasma_protein_O75390_CISY': 0, 'plasma_protein_O75882_ATRN': 0.0, 'plasma_protein_O95445_APOM': 0, 'plasma_protein_P00450_C…
Q16822_PCKGM': 0	'tissue_protein_Q16891_MIC60': 0	'tissue_protein_Q27J81_INF2': 0	'tissue_protein_Q2TAA5_ALG11': 0	'tissue_protein_Q2TAY7_SMU1': 0	'tissue_protein_Q2UY09_COSA1': 0.0	'tissue_protein_Q32P28_P3H1': 0	'tissue_protein_Q38SD2_LRRK1': 0	'tissue_protein_Q3LXA3_TKFC': 0	'tissue_protein_Q4G0N4_NAKD2': 0	'tissue_protein_Q53EL6_PDCD4': 0	'tissue_protein_Q53FT3_HIKES': 0	'tissue_protein_Q53FZ2_ACSM3': 0	'tissue_protein_Q53GG5_PDLI3': 0	'tissue_protein_Q53GQ0_DHB12': 0	'tissue_protein_Q53H82_LACB2': 0	'tissue_protein_Q56VL3_OCAD2': 0	'tissue_protein_Q5J8M3_EMC4': 0	'tissue_protein_Q5JSL3_DOC11': 0	'tissue_protein_Q5JVF3_PCID2': 0	'tissue_protein_Q5SRE7_PHYD1': 0	'tissue_protein_Q5T440_CAF17': 0.0	'tissue_protein_Q5T5P2_SKT': 0.0	'tissue_protein_Q5VWZ2_LYPL1': 0	'tissue_protein_Q5VZ46_K1614': 0.0	'tissue_protein_Q5VZF2_MBNL2': 0	'tissue_protein_Q5W0U4_BSPRY': 0.0	'tissue_protein_Q5XKE5_K2C79': 0	'tissue_protein_Q5XKP0_MIC13': 0	'tissue_protein_Q5ZPR3_CD276': 0	'tissue_protein_Q68CZ2_TENS3': 0	'tissue_protein_Q68EM7_RHG17': 0.0	'tissue_protein_Q6FHJ7_SFRP4': 0.0	'tissue_protein_Q6GMV2_SMYD5': 0.0	'tissue_protein_Q6GPI1_CTRB2': 0	'tissue_protein_Q6JBY9_CPZIP': 0	'tissue_protein_Q6NUK1_SCMC1': 0	'tissue_protein_Q6NUM9_RETST': 0	'tissue_protein_Q6P179_ERAP2': 0.0	'tissue_protein_Q6P1A2_MBOA5': 0	'tissue_protein_Q6P2E9_EDC4': 0	'tissue_protein_Q6P4A8_PLBL1': 0	'tissue_protein_Q6P4E1_GOLM2': 0	'tissue_protein_Q6P5R6_RL22L': 0	'tissue_protein_Q6PGP7_TTC37': 0	'tissue_protein_Q6PI78_TMM65': 0	'tissue_protein_Q6PKG0_LARP1': 0	'tissue_protein_Q6UVY6_MOXD1': 0.0	'tissue_protein_Q6UW15_REG3G': 0.0	'tissue_protein_Q6UWP7_LCLT1': 0
Multiomic	balanced_accuracy	1	353	0.769231	0.421325	0	0	0.006	0	0	0.407	0.016	0.051	0.521	0	{'plasma_protein_A0M8Q6_LAC7': 0.0, 'plasma_protein_B9A064_IGLL5': 0, 'plasma_protein_O14791_APOL1': 0, 'plasma_protein_O14980_XPO1': 0, 'plasma_protein_O15212_PFD6': 0, 'plasma_protein_O15230_LAMA5': 0.0, 'plasma_protein_O43866_CD5L': 0, 'plasma_protein_O75369_FLNB': 0.0, 'plasma_protein_O75390_CISY': 0, 'plasma_protein_O75882_ATRN': 0.0, 'plasma_protein_O95445_APOM': 0, 'plasma_protein_P00450_C…
in_Q16787_LAMA3': 0	'tissue_protein_Q16822_PCKGM': 0	'tissue_protein_Q16891_MIC60': 0	'tissue_protein_Q27J81_INF2': 0	'tissue_protein_Q2TAA5_ALG11': 0	'tissue_protein_Q2TAY7_SMU1': 0	'tissue_protein_Q2UY09_COSA1': 0.0	'tissue_protein_Q32P28_P3H1': 0	'tissue_protein_Q38SD2_LRRK1': 0	'tissue_protein_Q3LXA3_TKFC': 0	'tissue_protein_Q4G0N4_NAKD2': 0	'tissue_protein_Q53EL6_PDCD4': 0	'tissue_protein_Q53FT3_HIKES': 0	'tissue_protein_Q53FZ2_ACSM3': 0	'tissue_protein_Q53GG5_PDLI3': 0	'tissue_protein_Q53GQ0_DHB12': 0	'tissue_protein_Q53H82_LACB2': 0	'tissue_protein_Q56VL3_OCAD2': 0	'tissue_protein_Q5J8M3_EMC4': 0	'tissue_protein_Q5JSL3_DOC11': 0	'tissue_protein_Q5JVF3_PCID2': 0	'tissue_protein_Q5SRE7_PHYD1': 0	'tissue_protein_Q5T440_CAF17': 0	'tissue_protein_Q5T5P2_SKT': 0	'tissue_protein_Q5VWZ2_LYPL1': 0	'tissue_protein_Q5VZ46_K1614': 0.0	'tissue_protein_Q5VZF2_MBNL2': 0	'tissue_protein_Q5W0U4_BSPRY': 0.0	'tissue_protein_Q5XKE5_K2C79': 0	'tissue_protein_Q5XKP0_MIC13': 0	'tissue_protein_Q5ZPR3_CD276': 0	'tissue_protein_Q68CZ2_TENS3': 0	'tissue_protein_Q68EM7_RHG17': 0.0	'tissue_protein_Q6FHJ7_SFRP4': 0.0	'tissue_protein_Q6GMV2_SMYD5': 0.0	'tissue_protein_Q6GPI1_CTRB2': 0	'tissue_protein_Q6JBY9_CPZIP': 0	'tissue_protein_Q6NUK1_SCMC1': 0	'tissue_protein_Q6NUM9_RETST': 0	'tissue_protein_Q6P179_ERAP2': 0.0	'tissue_protein_Q6P1A2_MBOA5': 0	'tissue_protein_Q6P2E9_EDC4': 0	'tissue_protein_Q6P4A8_PLBL1': 0	'tissue_protein_Q6P4E1_GOLM2': 0	'tissue_protein_Q6P5R6_RL22L': 0	'tissue_protein_Q6PGP7_TTC37': 0	'tissue_protein_Q6PI78_TMM65': 0	'tissue_protein_Q6PKG0_LARP1': 0	'tissue_protein_Q6UVY6_MOXD1': 0.0	'tissue_protein_Q6UW15_REG3G': 0.0
Multiomic	balanced_accuracy	1	272	0.666667	0.471405	0	0	0.013	0	0	0.302	0.031	0.107	0.545	0.003	{'plasma_protein_A0M8Q6_LAC7': 0.0, 'plasma_protein_B9A064_IGLL5': 0, 'plasma_protein_O14791_APOL1': 0, 'plasma_protein_O14980_XPO1': 0, 'plasma_protein_O15212_PFD6': 0, 'plasma_protein_O15230_LAMA5': 0.0, 'plasma_protein_O43866_CD5L': 0, 'plasma_protein_O75369_FLNB': 0.0, 'plasma_protein_O75390_CISY': 0, 'plasma_protein_O75882_ATRN': 0.0, 'plasma_protein_O95445_APOM': 0, 'plasma_protein_P00450_C…
: 0	'tissue_protein_Q16891_MIC60': 0	'tissue_protein_Q27J81_INF2': 0	'tissue_protein_Q2TAA5_ALG11': 0	'tissue_protein_Q2TAY7_SMU1': 0	'tissue_protein_Q2UY09_COSA1': 0.0	'tissue_protein_Q32P28_P3H1': 0	'tissue_protein_Q38SD2_LRRK1': 0	'tissue_protein_Q3LXA3_TKFC': 0	'tissue_protein_Q4G0N4_NAKD2': 0	'tissue_protein_Q53EL6_PDCD4': 0	'tissue_protein_Q53FT3_HIKES': 0	'tissue_protein_Q53FZ2_ACSM3': 0	'tissue_protein_Q53GG5_PDLI3': 0	'tissue_protein_Q53GQ0_DHB12': 0	'tissue_protein_Q53H82_LACB2': 0	'tissue_protein_Q56VL3_OCAD2': 0	'tissue_protein_Q5J8M3_EMC4': 0	'tissue_protein_Q5JSL3_DOC11': 0	'tissue_protein_Q5JVF3_PCID2': 0	'tissue_protein_Q5SRE7_PHYD1': 0	'tissue_protein_Q5T440_CAF17': 0	'tissue_protein_Q5T5P2_SKT': 0	'tissue_protein_Q5VWZ2_LYPL1': 0	'tissue_protein_Q5VZ46_K1614': 0.0	'tissue_protein_Q5VZF2_MBNL2': 0	'tissue_protein_Q5W0U4_BSPRY': 0	'tissue_protein_Q5XKE5_K2C79': 0	'tissue_protein_Q5XKP0_MIC13': 0	'tissue_protein_Q5ZPR3_CD276': 0	'tissue_protein_Q68CZ2_TENS3': 0	'tissue_protein_Q68EM7_RHG17': 0.0	'tissue_protein_Q6FHJ7_SFRP4': 0.0	'tissue_protein_Q6GMV2_SMYD5': 0.0	'tissue_protein_Q6GPI1_CTRB2': 0	'tissue_protein_Q6JBY9_CPZIP': 0	'tissue_protein_Q6NUK1_SCMC1': 0	'tissue_protein_Q6NUM9_RETST': 0	'tissue_protein_Q6P179_ERAP2': 0.0	'tissue_protein_Q6P1A2_MBOA5': 0	'tissue_protein_Q6P2E9_EDC4': 0	'tissue_protein_Q6P4A8_PLBL1': 0	'tissue_protein_Q6P4E1_GOLM2': 0	'tissue_protein_Q6P5R6_RL22L': 0	'tissue_protein_Q6PGP7_TTC37': 0	'tissue_protein_Q6PI78_TMM65': 0	'tissue_protein_Q6PKG0_LARP1': 0	'tissue_protein_Q6UVY6_MOXD1': 0.0	'tissue_protein_Q6UW15_REG3G': 0	'tissue_protein_Q6UWP7_LCLT1': 0
Multiomic	balanced_accuracy	1	209	0.74359	0.436651	0	0	0.009	0	0	0.173	0.02	0.205	0.578	0.015	{'plasma_protein_A0M8Q6_LAC7': 0.0, 'plasma_protein_B9A064_IGLL5': 0, 'plasma_protein_O14791_APOL1': 0, 'plasma_protein_O14980_XPO1': 0, 'plasma_protein_O15212_PFD6': 0, 'plasma_protein_O15230_LAMA5': 0.0, 'plasma_protein_O43866_CD5L': 0, 'plasma_protein_O75369_FLNB': 0.0, 'plasma_protein_O75390_CISY': 0, 'plasma_protein_O75882_ATRN': 0.0, 'plasma_protein_O95445_APOM': 0, 'plasma_protein_P00450_C…
MIC60': 0	'tissue_protein_Q27J81_INF2': 0	'tissue_protein_Q2TAA5_ALG11': 0	'tissue_protein_Q2TAY7_SMU1': 0	'tissue_protein_Q2UY09_COSA1': 0.0	'tissue_protein_Q32P28_P3H1': 0	'tissue_protein_Q38SD2_LRRK1': 0	'tissue_protein_Q3LXA3_TKFC': 0	'tissue_protein_Q4G0N4_NAKD2': 0	'tissue_protein_Q53EL6_PDCD4': 0	'tissue_protein_Q53FT3_HIKES': 0	'tissue_protein_Q53FZ2_ACSM3': 0	'tissue_protein_Q53GG5_PDLI3': 0	'tissue_protein_Q53GQ0_DHB12': 0	'tissue_protein_Q53H82_LACB2': 0	'tissue_protein_Q56VL3_OCAD2': 0	'tissue_protein_Q5J8M3_EMC4': 0	'tissue_protein_Q5JSL3_DOC11': 0	'tissue_protein_Q5JVF3_PCID2': 0	'tissue_protein_Q5SRE7_PHYD1': 0	'tissue_protein_Q5T440_CAF17': 0	'tissue_protein_Q5T5P2_SKT': 0	'tissue_protein_Q5VWZ2_LYPL1': 0	'tissue_protein_Q5VZ46_K1614': 0.0	'tissue_protein_Q5VZF2_MBNL2': 0	'tissue_protein_Q5W0U4_BSPRY': 0	'tissue_protein_Q5XKE5_K2C79': 0	'tissue_protein_Q5XKP0_MIC13': 0	'tissue_protein_Q5ZPR3_CD276': 0	'tissue_protein_Q68CZ2_TENS3': 0	'tissue_protein_Q68EM7_RHG17': 0.0	'tissue_protein_Q6FHJ7_SFRP4': 0.0	'tissue_protein_Q6GMV2_SMYD5': 0	'tissue_protein_Q6GPI1_CTRB2': 0	'tissue_protein_Q6JBY9_CPZIP': 0	'tissue_protein_Q6NUK1_SCMC1': 0	'tissue_protein_Q6NUM9_RETST': 0	'tissue_protein_Q6P179_ERAP2': 0.0	'tissue_protein_Q6P1A2_MBOA5': 0	'tissue_protein_Q6P2E9_EDC4': 0	'tissue_protein_Q6P4A8_PLBL1': 0	'tissue_protein_Q6P4E1_GOLM2': 0	'tissue_protein_Q6P5R6_RL22L': 0	'tissue_protein_Q6PGP7_TTC37': 0	'tissue_protein_Q6PI78_TMM65': 0	'tissue_protein_Q6PKG0_LARP1': 0	'tissue_protein_Q6UVY6_MOXD1': 0.0	'tissue_protein_Q6UW15_REG3G': 0	'tissue_protein_Q6UWP7_LCLT1': 0	'tissue_protein_Q6UX06_OLFM4': 0
Multiomic	balanced_accuracy	1	161	0.589744	0.49188	0	0	0.012	0	0	0.145	0.054	0.168	0.598	0.023	{'plasma_protein_A0M8Q6_LAC7': 0.0, 'plasma_protein_B9A064_IGLL5': 0, 'plasma_protein_O14791_APOL1': 0, 'plasma_protein_O14980_XPO1': 0, 'plasma_protein_O15212_PFD6': 0, 'plasma_protein_O15230_LAMA5': 0.0, 'plasma_protein_O43866_CD5L': 0, 'plasma_protein_O75369_FLNB': 0.0, 'plasma_protein_O75390_CISY': 0, 'plasma_protein_O75882_ATRN': 0, 'plasma_protein_O95445_APOM': 0, 'plasma_protein_P00450_CER…
0	'tissue_protein_Q16787_LAMA3': 0	'tissue_protein_Q16822_PCKGM': 0	'tissue_protein_Q16891_MIC60': 0	'tissue_protein_Q27J81_INF2': 0	'tissue_protein_Q2TAA5_ALG11': 0	'tissue_protein_Q2TAY7_SMU1': 0	'tissue_protein_Q2UY09_COSA1': 0	'tissue_protein_Q32P28_P3H1': 0	'tissue_protein_Q38SD2_LRRK1': 0	'tissue_protein_Q3LXA3_TKFC': 0	'tissue_protein_Q4G0N4_NAKD2': 0	'tissue_protein_Q53EL6_PDCD4': 0	'tissue_protein_Q53FT3_HIKES': 0	'tissue_protein_Q53FZ2_ACSM3': 0	'tissue_protein_Q53GG5_PDLI3': 0	'tissue_protein_Q53GQ0_DHB12': 0	'tissue_protein_Q53H82_LACB2': 0	'tissue_protein_Q56VL3_OCAD2': 0	'tissue_protein_Q5J8M3_EMC4': 0	'tissue_protein_Q5JSL3_DOC11': 0	'tissue_protein_Q5JVF3_PCID2': 0	'tissue_protein_Q5SRE7_PHYD1': 0	'tissue_protein_Q5T440_CAF17': 0	'tissue_protein_Q5T5P2_SKT': 0	'tissue_protein_Q5VWZ2_LYPL1': 0	'tissue_protein_Q5VZ46_K1614': 0.0	'tissue_protein_Q5VZF2_MBNL2': 0	'tissue_protein_Q5W0U4_BSPRY': 0	'tissue_protein_Q5XKE5_K2C79': 0	'tissue_protein_Q5XKP0_MIC13': 0	'tissue_protein_Q5ZPR3_CD276': 0	'tissue_protein_Q68CZ2_TENS3': 0	'tissue_protein_Q68EM7_RHG17': 0.0	'tissue_protein_Q6FHJ7_SFRP4': 0.0	'tissue_protein_Q6GMV2_SMYD5': 0	'tissue_protein_Q6GPI1_CTRB2': 0	'tissue_protein_Q6JBY9_CPZIP': 0	'tissue_protein_Q6NUK1_SCMC1': 0	'tissue_protein_Q6NUM9_RETST': 0	'tissue_protein_Q6P179_ERAP2': 0.0	'tissue_protein_Q6P1A2_MBOA5': 0	'tissue_protein_Q6P2E9_EDC4': 0	'tissue_protein_Q6P4A8_PLBL1': 0	'tissue_protein_Q6P4E1_GOLM2': 0	'tissue_protein_Q6P5R6_RL22L': 0	'tissue_protein_Q6PGP7_TTC37': 0	'tissue_protein_Q6PI78_TMM65': 0	'tissue_protein_Q6PKG0_LARP1': 0	'tissue_protein_Q6UVY6_MOXD1': 0.0
Multiomic	balanced_accuracy	1	124	0.692308	0.461538	0.006	0	0.006	0	0	0.129	0.035	0.204	0.601	0.018	{'plasma_protein_A0M8Q6_LAC7': 0.0, 'plasma_protein_B9A064_IGLL5': 0, 'plasma_protein_O14791_APOL1': 0, 'plasma_protein_O14980_XPO1': 0, 'plasma_protein_O15212_PFD6': 0, 'plasma_protein_O15230_LAMA5': 0, 'plasma_protein_O43866_CD5L': 0, 'plasma_protein_O75369_FLNB': 0.0, 'plasma_protein_O75390_CISY': 0, 'plasma_protein_O75882_ATRN': 0, 'plasma_protein_O95445_APOM': 0, 'plasma_protein_P00450_CERU'…
7_SMU1': 0	'tissue_protein_Q2UY09_COSA1': 0	'tissue_protein_Q32P28_P3H1': 0	'tissue_protein_Q38SD2_LRRK1': 0	'tissue_protein_Q3LXA3_TKFC': 0	'tissue_protein_Q4G0N4_NAKD2': 0	'tissue_protein_Q53EL6_PDCD4': 0	'tissue_protein_Q53FT3_HIKES': 0	'tissue_protein_Q53FZ2_ACSM3': 0	'tissue_protein_Q53GG5_PDLI3': 0	'tissue_protein_Q53GQ0_DHB12': 0	'tissue_protein_Q53H82_LACB2': 0	'tissue_protein_Q56VL3_OCAD2': 0	'tissue_protein_Q5J8M3_EMC4': 0	'tissue_protein_Q5JSL3_DOC11': 0	'tissue_protein_Q5JVF3_PCID2': 0	'tissue_protein_Q5SRE7_PHYD1': 0	'tissue_protein_Q5T440_CAF17': 0	'tissue_protein_Q5T5P2_SKT': 0	'tissue_protein_Q5VWZ2_LYPL1': 0	'tissue_protein_Q5VZ46_K1614': 0.0	'tissue_protein_Q5VZF2_MBNL2': 0	'tissue_protein_Q5W0U4_BSPRY': 0	'tissue_protein_Q5XKE5_K2C79': 0	'tissue_protein_Q5XKP0_MIC13': 0	'tissue_protein_Q5ZPR3_CD276': 0	'tissue_protein_Q68CZ2_TENS3': 0	'tissue_protein_Q68EM7_RHG17': 0.0	'tissue_protein_Q6FHJ7_SFRP4': 0.0	'tissue_protein_Q6GMV2_SMYD5': 0	'tissue_protein_Q6GPI1_CTRB2': 0	'tissue_protein_Q6JBY9_CPZIP': 0	'tissue_protein_Q6NUK1_SCMC1': 0	'tissue_protein_Q6NUM9_RETST': 0	'tissue_protein_Q6P179_ERAP2': 0.0	'tissue_protein_Q6P1A2_MBOA5': 0	'tissue_protein_Q6P2E9_EDC4': 0	'tissue_protein_Q6P4A8_PLBL1': 0	'tissue_protein_Q6P4E1_GOLM2': 0	'tissue_protein_Q6P5R6_RL22L': 0	'tissue_protein_Q6PGP7_TTC37': 0	'tissue_protein_Q6PI78_TMM65': 0	'tissue_protein_Q6PKG0_LARP1': 0	'tissue_protein_Q6UVY6_MOXD1': 0.0	'tissue_protein_Q6UW15_REG3G': 0	'tissue_protein_Q6UWP7_LCLT1': 0	'tissue_protein_Q6UX06_OLFM4': 0	'tissue_protein_Q6UX71_PXDC2': 0	'tissue_protein_Q6UXG2_ELAP1': 0	'tissue_protein_Q6UXH1_CREL2': 0
Multiomic	balanced_accuracy	1	95	0.615385	0.486504	0	0	0.01	0	0	0.16	0.063	0.22	0.541	0.006	{'plasma_protein_A0M8Q6_LAC7': 0.0, 'plasma_protein_B9A064_IGLL5': 0, 'plasma_protein_O14791_APOL1': 0, 'plasma_protein_O14980_XPO1': 0, 'plasma_protein_O15212_PFD6': 0, 'plasma_protein_O15230_LAMA5': 0, 'plasma_protein_O43866_CD5L': 0, 'plasma_protein_O75369_FLNB': 0.0, 'plasma_protein_O75390_CISY': 0, 'plasma_protein_O75882_ATRN': 0, 'plasma_protein_O95445_APOM': 0, 'plasma_protein_P00450_CERU'…
tein_Q2TAY7_SMU1': 0	'tissue_protein_Q2UY09_COSA1': 0	'tissue_protein_Q32P28_P3H1': 0	'tissue_protein_Q38SD2_LRRK1': 0	'tissue_protein_Q3LXA3_TKFC': 0	'tissue_protein_Q4G0N4_NAKD2': 0	'tissue_protein_Q53EL6_PDCD4': 0	'tissue_protein_Q53FT3_HIKES': 0	'tissue_protein_Q53FZ2_ACSM3': 0	'tissue_protein_Q53GG5_PDLI3': 0	'tissue_protein_Q53GQ0_DHB12': 0	'tissue_protein_Q53H82_LACB2': 0	'tissue_protein_Q56VL3_OCAD2': 0	'tissue_protein_Q5J8M3_EMC4': 0	'tissue_protein_Q5JSL3_DOC11': 0	'tissue_protein_Q5JVF3_PCID2': 0	'tissue_protein_Q5SRE7_PHYD1': 0	'tissue_protein_Q5T440_CAF17': 0	'tissue_protein_Q5T5P2_SKT': 0	'tissue_protein_Q5VWZ2_LYPL1': 0	'tissue_protein_Q5VZ46_K1614': 0.0	'tissue_protein_Q5VZF2_MBNL2': 0	'tissue_protein_Q5W0U4_BSPRY': 0	'tissue_protein_Q5XKE5_K2C79': 0	'tissue_protein_Q5XKP0_MIC13': 0	'tissue_protein_Q5ZPR3_CD276': 0	'tissue_protein_Q68CZ2_TENS3': 0	'tissue_protein_Q68EM7_RHG17': 0.0	'tissue_protein_Q6FHJ7_SFRP4': 0.12320738246664169	'tissue_protein_Q6GMV2_SMYD5': 0	'tissue_protein_Q6GPI1_CTRB2': 0	'tissue_protein_Q6JBY9_CPZIP': 0	'tissue_protein_Q6NUK1_SCMC1': 0	'tissue_protein_Q6NUM9_RETST': 0	'tissue_protein_Q6P179_ERAP2': 0.0	'tissue_protein_Q6P1A2_MBOA5': 0	'tissue_protein_Q6P2E9_EDC4': 0	'tissue_protein_Q6P4A8_PLBL1': 0	'tissue_protein_Q6P4E1_GOLM2': 0	'tissue_protein_Q6P5R6_RL22L': 0	'tissue_protein_Q6PGP7_TTC37': 0	'tissue_protein_Q6PI78_TMM65': 0	'tissue_protein_Q6PKG0_LARP1': 0	'tissue_protein_Q6UVY6_MOXD1': 0.0	'tissue_protein_Q6UW15_REG3G': 0	'tissue_protein_Q6UWP7_LCLT1': 0	'tissue_protein_Q6UX06_OLFM4': 0	'tissue_protein_Q6UX71_PXDC2': 0	'tissue_protein_Q6UXG2_ELAP1': 0	'tissue_protein_Q6UXH1_CREL2': 0
Multiomic	balanced_accuracy	1	73	0.666667	0.471405	0	0	0.019	0	0	0.139	0.096	0.197	0.536	0.012	{'plasma_protein_A0M8Q6_LAC7': 0, 'plasma_protein_B9A064_IGLL5': 0, 'plasma_protein_O14791_APOL1': 0, 'plasma_protein_O14980_XPO1': 0, 'plasma_protein_O15212_PFD6': 0, 'plasma_protein_O15230_LAMA5': 0, 'plasma_protein_O43866_CD5L': 0, 'plasma_protein_O75369_FLNB': 0.0, 'plasma_protein_O75390_CISY': 0, 'plasma_protein_O75882_ATRN': 0, 'plasma_protein_O95445_APOM': 0, 'plasma_protein_P00450_CERU': …
: 0	'tissue_protein_Q2TAA5_ALG11': 0	'tissue_protein_Q2TAY7_SMU1': 0	'tissue_protein_Q2UY09_COSA1': 0	'tissue_protein_Q32P28_P3H1': 0	'tissue_protein_Q38SD2_LRRK1': 0	'tissue_protein_Q3LXA3_TKFC': 0	'tissue_protein_Q4G0N4_NAKD2': 0	'tissue_protein_Q53EL6_PDCD4': 0	'tissue_protein_Q53FT3_HIKES': 0	'tissue_protein_Q53FZ2_ACSM3': 0	'tissue_protein_Q53GG5_PDLI3': 0	'tissue_protein_Q53GQ0_DHB12': 0	'tissue_protein_Q53H82_LACB2': 0	'tissue_protein_Q56VL3_OCAD2': 0	'tissue_protein_Q5J8M3_EMC4': 0	'tissue_protein_Q5JSL3_DOC11': 0	'tissue_protein_Q5JVF3_PCID2': 0	'tissue_protein_Q5SRE7_PHYD1': 0	'tissue_protein_Q5T440_CAF17': 0	'tissue_protein_Q5T5P2_SKT': 0	'tissue_protein_Q5VWZ2_LYPL1': 0	'tissue_protein_Q5VZ46_K1614': 0.0	'tissue_protein_Q5VZF2_MBNL2': 0	'tissue_protein_Q5W0U4_BSPRY': 0	'tissue_protein_Q5XKE5_K2C79': 0	'tissue_protein_Q5XKP0_MIC13': 0	'tissue_protein_Q5ZPR3_CD276': 0	'tissue_protein_Q68CZ2_TENS3': 0	'tissue_protein_Q68EM7_RHG17': 0.21714285714285714	'tissue_protein_Q6FHJ7_SFRP4': 0.0	'tissue_protein_Q6GMV2_SMYD5': 0	'tissue_protein_Q6GPI1_CTRB2': 0	'tissue_protein_Q6JBY9_CPZIP': 0	'tissue_protein_Q6NUK1_SCMC1': 0	'tissue_protein_Q6NUM9_RETST': 0	'tissue_protein_Q6P179_ERAP2': 0.0	'tissue_protein_Q6P1A2_MBOA5': 0	'tissue_protein_Q6P2E9_EDC4': 0	'tissue_protein_Q6P4A8_PLBL1': 0	'tissue_protein_Q6P4E1_GOLM2': 0	'tissue_protein_Q6P5R6_RL22L': 0	'tissue_protein_Q6PGP7_TTC37': 0	'tissue_protein_Q6PI78_TMM65': 0	'tissue_protein_Q6PKG0_LARP1': 0	'tissue_protein_Q6UVY6_MOXD1': 0.0	'tissue_protein_Q6UW15_REG3G': 0	'tissue_protein_Q6UWP7_LCLT1': 0	'tissue_protein_Q6UX06_OLFM4': 0	'tissue_protein_Q6UX71_PXDC2': 0
Multiomic	balanced_accuracy	1	56	0.666667	0.471405	0	0	0.01	0	0	0.168	0.128	0.172	0.499	0.024	{'plasma_protein_A0M8Q6_LAC7': 0, 'plasma_protein_B9A064_IGLL5': 0, 'plasma_protein_O14791_APOL1': 0, 'plasma_protein_O14980_XPO1': 0, 'plasma_protein_O15212_PFD6': 0, 'plasma_protein_O15230_LAMA5': 0, 'plasma_protein_O43866_CD5L': 0, 'plasma_protein_O75369_FLNB': 0.0, 'plasma_protein_O75390_CISY': 0, 'plasma_protein_O75882_ATRN': 0, 'plasma_protein_O95445_APOM': 0, 'plasma_protein_P00450_CERU': …
ein_Q2UY09_COSA1': 0	'tissue_protein_Q32P28_P3H1': 0	'tissue_protein_Q38SD2_LRRK1': 0	'tissue_protein_Q3LXA3_TKFC': 0	'tissue_protein_Q4G0N4_NAKD2': 0	'tissue_protein_Q53EL6_PDCD4': 0	'tissue_protein_Q53FT3_HIKES': 0	'tissue_protein_Q53FZ2_ACSM3': 0	'tissue_protein_Q53GG5_PDLI3': 0	'tissue_protein_Q53GQ0_DHB12': 0	'tissue_protein_Q53H82_LACB2': 0	'tissue_protein_Q56VL3_OCAD2': 0	'tissue_protein_Q5J8M3_EMC4': 0	'tissue_protein_Q5JSL3_DOC11': 0	'tissue_protein_Q5JVF3_PCID2': 0	'tissue_protein_Q5SRE7_PHYD1': 0	'tissue_protein_Q5T440_CAF17': 0	'tissue_protein_Q5T5P2_SKT': 0	'tissue_protein_Q5VWZ2_LYPL1': 0	'tissue_protein_Q5VZ46_K1614': 0.0	'tissue_protein_Q5VZF2_MBNL2': 0	'tissue_protein_Q5W0U4_BSPRY': 0	'tissue_protein_Q5XKE5_K2C79': 0	'tissue_protein_Q5XKP0_MIC13': 0	'tissue_protein_Q5ZPR3_CD276': 0	'tissue_protein_Q68CZ2_TENS3': 0	'tissue_protein_Q68EM7_RHG17': 0.0	'tissue_protein_Q6FHJ7_SFRP4': 0.0	'tissue_protein_Q6GMV2_SMYD5': 0	'tissue_protein_Q6GPI1_CTRB2': 0	'tissue_protein_Q6JBY9_CPZIP': 0	'tissue_protein_Q6NUK1_SCMC1': 0	'tissue_protein_Q6NUM9_RETST': 0	'tissue_protein_Q6P179_ERAP2': 0.0	'tissue_protein_Q6P1A2_MBOA5': 0	'tissue_protein_Q6P2E9_EDC4': 0	'tissue_protein_Q6P4A8_PLBL1': 0	'tissue_protein_Q6P4E1_GOLM2': 0	'tissue_protein_Q6P5R6_RL22L': 0	'tissue_protein_Q6PGP7_TTC37': 0	'tissue_protein_Q6PI78_TMM65': 0	'tissue_protein_Q6PKG0_LARP1': 0	'tissue_protein_Q6UVY6_MOXD1': 0.0	'tissue_protein_Q6UW15_REG3G': 0	'tissue_protein_Q6UWP7_LCLT1': 0	'tissue_protein_Q6UX06_OLFM4': 0	'tissue_protein_Q6UX71_PXDC2': 0	'tissue_protein_Q6UXG2_ELAP1': 0	'tissue_protein_Q6UXH1_CREL2': 0	'tissue_protein_Q6UXI9_NPNT': 0
Multiomic	balanced_accuracy	1	43	0.615385	0.486504	0.003	0	0.01	0	0	0.21	0.17	0.167	0.423	0.018	{'plasma_protein_A0M8Q6_LAC7': 0, 'plasma_protein_B9A064_IGLL5': 0, 'plasma_protein_O14791_APOL1': 0, 'plasma_protein_O14980_XPO1': 0, 'plasma_protein_O15212_PFD6': 0, 'plasma_protein_O15230_LAMA5': 0, 'plasma_protein_O43866_CD5L': 0, 'plasma_protein_O75369_FLNB': 0.0, 'plasma_protein_O75390_CISY': 0, 'plasma_protein_O75882_ATRN': 0, 'plasma_protein_O95445_APOM': 0, 'plasma_protein_P00450_CERU': …
_protein_Q38SD2_LRRK1': 0	'tissue_protein_Q3LXA3_TKFC': 0	'tissue_protein_Q4G0N4_NAKD2': 0	'tissue_protein_Q53EL6_PDCD4': 0	'tissue_protein_Q53FT3_HIKES': 0	'tissue_protein_Q53FZ2_ACSM3': 0	'tissue_protein_Q53GG5_PDLI3': 0	'tissue_protein_Q53GQ0_DHB12': 0	'tissue_protein_Q53H82_LACB2': 0	'tissue_protein_Q56VL3_OCAD2': 0	'tissue_protein_Q5J8M3_EMC4': 0	'tissue_protein_Q5JSL3_DOC11': 0	'tissue_protein_Q5JVF3_PCID2': 0	'tissue_protein_Q5SRE7_PHYD1': 0	'tissue_protein_Q5T440_CAF17': 0	'tissue_protein_Q5T5P2_SKT': 0	'tissue_protein_Q5VWZ2_LYPL1': 0	'tissue_protein_Q5VZ46_K1614': 0.0	'tissue_protein_Q5VZF2_MBNL2': 0	'tissue_protein_Q5W0U4_BSPRY': 0	'tissue_protein_Q5XKE5_K2C79': 0	'tissue_protein_Q5XKP0_MIC13': 0	'tissue_protein_Q5ZPR3_CD276': 0	'tissue_protein_Q68CZ2_TENS3': 0	'tissue_protein_Q68EM7_RHG17': 0.21714285714285714	'tissue_protein_Q6FHJ7_SFRP4': 0.0	'tissue_protein_Q6GMV2_SMYD5': 0	'tissue_protein_Q6GPI1_CTRB2': 0	'tissue_protein_Q6JBY9_CPZIP': 0	'tissue_protein_Q6NUK1_SCMC1': 0	'tissue_protein_Q6NUM9_RETST': 0	'tissue_protein_Q6P179_ERAP2': 0	'tissue_protein_Q6P1A2_MBOA5': 0	'tissue_protein_Q6P2E9_EDC4': 0	'tissue_protein_Q6P4A8_PLBL1': 0	'tissue_protein_Q6P4E1_GOLM2': 0	'tissue_protein_Q6P5R6_RL22L': 0	'tissue_protein_Q6PGP7_TTC37': 0	'tissue_protein_Q6PI78_TMM65': 0	'tissue_protein_Q6PKG0_LARP1': 0	'tissue_protein_Q6UVY6_MOXD1': 0.0	'tissue_protein_Q6UW15_REG3G': 0	'tissue_protein_Q6UWP7_LCLT1': 0	'tissue_protein_Q6UX06_OLFM4': 0	'tissue_protein_Q6UX71_PXDC2': 0	'tissue_protein_Q6UXG2_ELAP1': 0	'tissue_protein_Q6UXH1_CREL2': 0	'tissue_protein_Q6UXI9_NPNT': 0	'tissue_protein_Q6UXV4_MIC27': 0	'tissue_protein_Q6VY07_PACS1': 0
Multiomic	balanced_accuracy	1	33	0.641026	0.4797	0.003	0	0.002	0	0	0.324	0.162	0.137	0.363	0.008	{'plasma_protein_A0M8Q6_LAC7': 0, 'plasma_protein_B9A064_IGLL5': 0, 'plasma_protein_O14791_APOL1': 0, 'plasma_protein_O14980_XPO1': 0, 'plasma_protein_O15212_PFD6': 0, 'plasma_protein_O15230_LAMA5': 0, 'plasma_protein_O43866_CD5L': 0, 'plasma_protein_O75369_FLNB': 0.0, 'plasma_protein_O75390_CISY': 0, 'plasma_protein_O75882_ATRN': 0, 'plasma_protein_O95445_APOM': 0, 'plasma_protein_P00450_CERU': …
OSA1': 0	'tissue_protein_Q32P28_P3H1': 0	'tissue_protein_Q38SD2_LRRK1': 0	'tissue_protein_Q3LXA3_TKFC': 0	'tissue_protein_Q4G0N4_NAKD2': 0	'tissue_protein_Q53EL6_PDCD4': 0	'tissue_protein_Q53FT3_HIKES': 0	'tissue_protein_Q53FZ2_ACSM3': 0	'tissue_protein_Q53GG5_PDLI3': 0	'tissue_protein_Q53GQ0_DHB12': 0	'tissue_protein_Q53H82_LACB2': 0	'tissue_protein_Q56VL3_OCAD2': 0	'tissue_protein_Q5J8M3_EMC4': 0	'tissue_protein_Q5JSL3_DOC11': 0	'tissue_protein_Q5JVF3_PCID2': 0	'tissue_protein_Q5SRE7_PHYD1': 0	'tissue_protein_Q5T440_CAF17': 0	'tissue_protein_Q5T5P2_SKT': 0	'tissue_protein_Q5VWZ2_LYPL1': 0	'tissue_protein_Q5VZ46_K1614': 0.0	'tissue_protein_Q5VZF2_MBNL2': 0	'tissue_protein_Q5W0U4_BSPRY': 0	'tissue_protein_Q5XKE5_K2C79': 0	'tissue_protein_Q5XKP0_MIC13': 0	'tissue_protein_Q5ZPR3_CD276': 0	'tissue_protein_Q68CZ2_TENS3': 0	'tissue_protein_Q68EM7_RHG17': 0.21714285714285717	'tissue_protein_Q6FHJ7_SFRP4': 0.0	'tissue_protein_Q6GMV2_SMYD5': 0	'tissue_protein_Q6GPI1_CTRB2': 0	'tissue_protein_Q6JBY9_CPZIP': 0	'tissue_protein_Q6NUK1_SCMC1': 0	'tissue_protein_Q6NUM9_RETST': 0	'tissue_protein_Q6P179_ERAP2': 0	'tissue_protein_Q6P1A2_MBOA5': 0	'tissue_protein_Q6P2E9_EDC4': 0	'tissue_protein_Q6P4A8_PLBL1': 0	'tissue_protein_Q6P4E1_GOLM2': 0	'tissue_protein_Q6P5R6_RL22L': 0	'tissue_protein_Q6PGP7_TTC37': 0	'tissue_protein_Q6PI78_TMM65': 0	'tissue_protein_Q6PKG0_LARP1': 0	'tissue_protein_Q6UVY6_MOXD1': 0.0	'tissue_protein_Q6UW15_REG3G': 0	'tissue_protein_Q6UWP7_LCLT1': 0	'tissue_protein_Q6UX06_OLFM4': 0	'tissue_protein_Q6UX71_PXDC2': 0	'tissue_protein_Q6UXG2_ELAP1': 0	'tissue_protein_Q6UXH1_CREL2': 0	'tissue_protein_Q6UXI9_NPNT': 0
Multiomic	balanced_accuracy	1	26	0.641026	0.4797	0.002	0	0.006	0	0	0.333	0.169	0.139	0.338	0.012	{'plasma_protein_A0M8Q6_LAC7': 0, 'plasma_protein_B9A064_IGLL5': 0, 'plasma_protein_O14791_APOL1': 0, 'plasma_protein_O14980_XPO1': 0, 'plasma_protein_O15212_PFD6': 0, 'plasma_protein_O15230_LAMA5': 0, 'plasma_protein_O43866_CD5L': 0, 'plasma_protein_O75369_FLNB': 0.0, 'plasma_protein_O75390_CISY': 0, 'plasma_protein_O75882_ATRN': 0, 'plasma_protein_O95445_APOM': 0, 'plasma_protein_P00450_CERU': …
SD2_LRRK1': 0	'tissue_protein_Q3LXA3_TKFC': 0	'tissue_protein_Q4G0N4_NAKD2': 0	'tissue_protein_Q53EL6_PDCD4': 0	'tissue_protein_Q53FT3_HIKES': 0	'tissue_protein_Q53FZ2_ACSM3': 0	'tissue_protein_Q53GG5_PDLI3': 0	'tissue_protein_Q53GQ0_DHB12': 0	'tissue_protein_Q53H82_LACB2': 0	'tissue_protein_Q56VL3_OCAD2': 0	'tissue_protein_Q5J8M3_EMC4': 0	'tissue_protein_Q5JSL3_DOC11': 0	'tissue_protein_Q5JVF3_PCID2': 0	'tissue_protein_Q5SRE7_PHYD1': 0	'tissue_protein_Q5T440_CAF17': 0	'tissue_protein_Q5T5P2_SKT': 0	'tissue_protein_Q5VWZ2_LYPL1': 0	'tissue_protein_Q5VZ46_K1614': 0	'tissue_protein_Q5VZF2_MBNL2': 0	'tissue_protein_Q5W0U4_BSPRY': 0	'tissue_protein_Q5XKE5_K2C79': 0	'tissue_protein_Q5XKP0_MIC13': 0	'tissue_protein_Q5ZPR3_CD276': 0	'tissue_protein_Q68CZ2_TENS3': 0	'tissue_protein_Q68EM7_RHG17': 0.21714285714285714	'tissue_protein_Q6FHJ7_SFRP4': 0	'tissue_protein_Q6GMV2_SMYD5': 0	'tissue_protein_Q6GPI1_CTRB2': 0	'tissue_protein_Q6JBY9_CPZIP': 0	'tissue_protein_Q6NUK1_SCMC1': 0	'tissue_protein_Q6NUM9_RETST': 0	'tissue_protein_Q6P179_ERAP2': 0	'tissue_protein_Q6P1A2_MBOA5': 0	'tissue_protein_Q6P2E9_EDC4': 0	'tissue_protein_Q6P4A8_PLBL1': 0	'tissue_protein_Q6P4E1_GOLM2': 0	'tissue_protein_Q6P5R6_RL22L': 0	'tissue_protein_Q6PGP7_TTC37': 0	'tissue_protein_Q6PI78_TMM65': 0	'tissue_protein_Q6PKG0_LARP1': 0	'tissue_protein_Q6UVY6_MOXD1': 0.0	'tissue_protein_Q6UW15_REG3G': 0	'tissue_protein_Q6UWP7_LCLT1': 0	'tissue_protein_Q6UX06_OLFM4': 0	'tissue_protein_Q6UX71_PXDC2': 0	'tissue_protein_Q6UXG2_ELAP1': 0	'tissue_protein_Q6UXH1_CREL2': 0	'tissue_protein_Q6UXI9_NPNT': 0	'tissue_protein_Q6UXV4_MIC27': 0	'tissue_protein_Q6VY07_PACS1': 0
Multiomic	balanced_accuracy	1	20	0.666667	0.471405	0.005	0.012	0.002	0	0	0.36	0.167	0.172	0.265	0.017	{'plasma_protein_A0M8Q6_LAC7': 0, 'plasma_protein_B9A064_IGLL5': 0, 'plasma_protein_O14791_APOL1': 0, 'plasma_protein_O14980_XPO1': 0, 'plasma_protein_O15212_PFD6': 0, 'plasma_protein_O15230_LAMA5': 0, 'plasma_protein_O43866_CD5L': 0, 'plasma_protein_O75369_FLNB': 0.0, 'plasma_protein_O75390_CISY': 0, 'plasma_protein_O75882_ATRN': 0, 'plasma_protein_O95445_APOM': 0, 'plasma_protein_P00450_CERU': …
_protein_Q4G0N4_NAKD2': 0	'tissue_protein_Q53EL6_PDCD4': 0	'tissue_protein_Q53FT3_HIKES': 0	'tissue_protein_Q53FZ2_ACSM3': 0	'tissue_protein_Q53GG5_PDLI3': 0	'tissue_protein_Q53GQ0_DHB12': 0	'tissue_protein_Q53H82_LACB2': 0	'tissue_protein_Q56VL3_OCAD2': 0	'tissue_protein_Q5J8M3_EMC4': 0	'tissue_protein_Q5JSL3_DOC11': 0	'tissue_protein_Q5JVF3_PCID2': 0	'tissue_protein_Q5SRE7_PHYD1': 0	'tissue_protein_Q5T440_CAF17': 0	'tissue_protein_Q5T5P2_SKT': 0	'tissue_protein_Q5VWZ2_LYPL1': 0	'tissue_protein_Q5VZ46_K1614': 0	'tissue_protein_Q5VZF2_MBNL2': 0	'tissue_protein_Q5W0U4_BSPRY': 0	'tissue_protein_Q5XKE5_K2C79': 0	'tissue_protein_Q5XKP0_MIC13': 0	'tissue_protein_Q5ZPR3_CD276': 0	'tissue_protein_Q68CZ2_TENS3': 0	'tissue_protein_Q68EM7_RHG17': 0.21714285714285717	'tissue_protein_Q6FHJ7_SFRP4': 0	'tissue_protein_Q6GMV2_SMYD5': 0	'tissue_protein_Q6GPI1_CTRB2': 0	'tissue_protein_Q6JBY9_CPZIP': 0	'tissue_protein_Q6NUK1_SCMC1': 0	'tissue_protein_Q6NUM9_RETST': 0	'tissue_protein_Q6P179_ERAP2': 0	'tissue_protein_Q6P1A2_MBOA5': 0	'tissue_protein_Q6P2E9_EDC4': 0	'tissue_protein_Q6P4A8_PLBL1': 0	'tissue_protein_Q6P4E1_GOLM2': 0	'tissue_protein_Q6P5R6_RL22L': 0	'tissue_protein_Q6PGP7_TTC37': 0	'tissue_protein_Q6PI78_TMM65': 0	'tissue_protein_Q6PKG0_LARP1': 0	'tissue_protein_Q6UVY6_MOXD1': 0.0	'tissue_protein_Q6UW15_REG3G': 0	'tissue_protein_Q6UWP7_LCLT1': 0	'tissue_protein_Q6UX06_OLFM4': 0	'tissue_protein_Q6UX71_PXDC2': 0	'tissue_protein_Q6UXG2_ELAP1': 0	'tissue_protein_Q6UXH1_CREL2': 0	'tissue_protein_Q6UXI9_NPNT': 0	'tissue_protein_Q6UXV4_MIC27': 0	'tissue_protein_Q6VY07_PACS1': 0	'tissue_protein_Q6XQN6_PNCB': 0	'tissue_protein_Q6Y7W6_GGYF2': 0
Multiomic	balanced_accuracy	1	15	0.615385	0.486504	0	0.006	0.015	0	0	0.366	0.158	0.188	0.253	0.014	{'plasma_protein_A0M8Q6_LAC7': 0, 'plasma_protein_B9A064_IGLL5': 0, 'plasma_protein_O14791_APOL1': 0, 'plasma_protein_O14980_XPO1': 0, 'plasma_protein_O15212_PFD6': 0, 'plasma_protein_O15230_LAMA5': 0, 'plasma_protein_O43866_CD5L': 0, 'plasma_protein_O75369_FLNB': 0.0, 'plasma_protein_O75390_CISY': 0, 'plasma_protein_O75882_ATRN': 0, 'plasma_protein_O95445_APOM': 0, 'plasma_protein_P00450_CERU': …
ein_Q3LXA3_TKFC': 0	'tissue_protein_Q4G0N4_NAKD2': 0	'tissue_protein_Q53EL6_PDCD4': 0	'tissue_protein_Q53FT3_HIKES': 0	'tissue_protein_Q53FZ2_ACSM3': 0	'tissue_protein_Q53GG5_PDLI3': 0	'tissue_protein_Q53GQ0_DHB12': 0	'tissue_protein_Q53H82_LACB2': 0	'tissue_protein_Q56VL3_OCAD2': 0	'tissue_protein_Q5J8M3_EMC4': 0	'tissue_protein_Q5JSL3_DOC11': 0	'tissue_protein_Q5JVF3_PCID2': 0	'tissue_protein_Q5SRE7_PHYD1': 0	'tissue_protein_Q5T440_CAF17': 0	'tissue_protein_Q5T5P2_SKT': 0	'tissue_protein_Q5VWZ2_LYPL1': 0	'tissue_protein_Q5VZ46_K1614': 0	'tissue_protein_Q5VZF2_MBNL2': 0	'tissue_protein_Q5W0U4_BSPRY': 0	'tissue_protein_Q5XKE5_K2C79': 0	'tissue_protein_Q5XKP0_MIC13': 0	'tissue_protein_Q5ZPR3_CD276': 0	'tissue_protein_Q68CZ2_TENS3': 0	'tissue_protein_Q68EM7_RHG17': 0	'tissue_protein_Q6FHJ7_SFRP4': 0	'tissue_protein_Q6GMV2_SMYD5': 0	'tissue_protein_Q6GPI1_CTRB2': 0	'tissue_protein_Q6JBY9_CPZIP': 0	'tissue_protein_Q6NUK1_SCMC1': 0	'tissue_protein_Q6NUM9_RETST': 0	'tissue_protein_Q6P179_ERAP2': 0	'tissue_protein_Q6P1A2_MBOA5': 0	'tissue_protein_Q6P2E9_EDC4': 0	'tissue_protein_Q6P4A8_PLBL1': 0	'tissue_protein_Q6P4E1_GOLM2': 0	'tissue_protein_Q6P5R6_RL22L': 0	'tissue_protein_Q6PGP7_TTC37': 0	'tissue_protein_Q6PI78_TMM65': 0	'tissue_protein_Q6PKG0_LARP1': 0	'tissue_protein_Q6UVY6_MOXD1': 0.0	'tissue_protein_Q6UW15_REG3G': 0	'tissue_protein_Q6UWP7_LCLT1': 0	'tissue_protein_Q6UX06_OLFM4': 0	'tissue_protein_Q6UX71_PXDC2': 0	'tissue_protein_Q6UXG2_ELAP1': 0	'tissue_protein_Q6UXH1_CREL2': 0	'tissue_protein_Q6UXI9_NPNT': 0	'tissue_protein_Q6UXV4_MIC27': 0	'tissue_protein_Q6VY07_PACS1': 0	'tissue_protein_Q6XQN6_PNCB': 0
Multiomic	balanced_accuracy	1	12	0.666667	0.471405	0	0.012	0.009	0	0	0.354	0.172	0.199	0.251	0.003	{'plasma_protein_A0M8Q6_LAC7': 0, 'plasma_protein_B9A064_IGLL5': 0, 'plasma_protein_O14791_APOL1': 0, 'plasma_protein_O14980_XPO1': 0, 'plasma_protein_O15212_PFD6': 0, 'plasma_protein_O15230_LAMA5': 0, 'plasma_protein_O43866_CD5L': 0, 'plasma_protein_O75369_FLNB': 0.0, 'plasma_protein_O75390_CISY': 0, 'plasma_protein_O75882_ATRN': 0, 'plasma_protein_O95445_APOM': 0, 'plasma_protein_P00450_CERU': …
n_Q3LXA3_TKFC': 0	'tissue_protein_Q4G0N4_NAKD2': 0	'tissue_protein_Q53EL6_PDCD4': 0	'tissue_protein_Q53FT3_HIKES': 0	'tissue_protein_Q53FZ2_ACSM3': 0	'tissue_protein_Q53GG5_PDLI3': 0	'tissue_protein_Q53GQ0_DHB12': 0	'tissue_protein_Q53H82_LACB2': 0	'tissue_protein_Q56VL3_OCAD2': 0	'tissue_protein_Q5J8M3_EMC4': 0	'tissue_protein_Q5JSL3_DOC11': 0	'tissue_protein_Q5JVF3_PCID2': 0	'tissue_protein_Q5SRE7_PHYD1': 0	'tissue_protein_Q5T440_CAF17': 0	'tissue_protein_Q5T5P2_SKT': 0	'tissue_protein_Q5VWZ2_LYPL1': 0	'tissue_protein_Q5VZ46_K1614': 0	'tissue_protein_Q5VZF2_MBNL2': 0	'tissue_protein_Q5W0U4_BSPRY': 0	'tissue_protein_Q5XKE5_K2C79': 0	'tissue_protein_Q5XKP0_MIC13': 0	'tissue_protein_Q5ZPR3_CD276': 0	'tissue_protein_Q68CZ2_TENS3': 0	'tissue_protein_Q68EM7_RHG17': 0	'tissue_protein_Q6FHJ7_SFRP4': 0	'tissue_protein_Q6GMV2_SMYD5': 0	'tissue_protein_Q6GPI1_CTRB2': 0	'tissue_protein_Q6JBY9_CPZIP': 0	'tissue_protein_Q6NUK1_SCMC1': 0	'tissue_protein_Q6NUM9_RETST': 0	'tissue_protein_Q6P179_ERAP2': 0	'tissue_protein_Q6P1A2_MBOA5': 0	'tissue_protein_Q6P2E9_EDC4': 0	'tissue_protein_Q6P4A8_PLBL1': 0	'tissue_protein_Q6P4E1_GOLM2': 0	'tissue_protein_Q6P5R6_RL22L': 0	'tissue_protein_Q6PGP7_TTC37': 0	'tissue_protein_Q6PI78_TMM65': 0	'tissue_protein_Q6PKG0_LARP1': 0	'tissue_protein_Q6UVY6_MOXD1': 0.0	'tissue_protein_Q6UW15_REG3G': 0	'tissue_protein_Q6UWP7_LCLT1': 0	'tissue_protein_Q6UX06_OLFM4': 0	'tissue_protein_Q6UX71_PXDC2': 0	'tissue_protein_Q6UXG2_ELAP1': 0	'tissue_protein_Q6UXH1_CREL2': 0	'tissue_protein_Q6UXI9_NPNT': 0	'tissue_protein_Q6UXV4_MIC27': 0	'tissue_protein_Q6VY07_PACS1': 0	'tissue_protein_Q6XQN6_PNCB': 0
Multiomic	balanced_accuracy	2	6357	0.692308	0.461538	0	0	0	0	0	0.533	0.006	0.016	0.411	0.035	{'plasma_protein_A0M8Q6_LAC7': 0.0, 'plasma_protein_B9A064_IGLL5': 0.0, 'plasma_protein_O14791_APOL1': 0.0, 'plasma_protein_O14980_XPO1': 0.0, 'plasma_protein_O15212_PFD6': 0.0, 'plasma_protein_O15230_LAMA5': 0.0, 'plasma_protein_O43866_CD5L': 0.0, 'plasma_protein_O75369_FLNB': 0.0, 'plasma_protein_O75390_CISY': 0.0, 'plasma_protein_O75882_ATRN': 0.0, 'plasma_protein_O95445_APOM': 0.0, 'plasma_pr…
tein_Q15036_SNX17': 0.0	'tissue_protein_Q15041_AR6P1': 0.0	'tissue_protein_Q15043_S39AE': 0.0	'tissue_protein_Q15046_SYK': 0.0	'tissue_protein_Q15052_ARHG6': 0.0	'tissue_protein_Q15063_POSTN': 0.0	'tissue_protein_Q15067_ACOX1': 0.0	'tissue_protein_Q15080_NCF4': 0.0	'tissue_protein_Q15113_PCOC1': 0.0	'tissue_protein_Q15125_EBP': 0.0	'tissue_protein_Q15149_PLEC': 0.0	'tissue_protein_Q15172_2A5A': 0.0	'tissue_protein_Q15287_RNPS1': 0.0	'tissue_protein_Q15370_ELOB': 0.0	'tissue_protein_Q15386_UBE3C': 0.0	'tissue_protein_Q15424_SAFB1': 0.0	'tissue_protein_Q15436_SC23A': 0.0	'tissue_protein_Q15437_SC23B': 0.0	'tissue_protein_Q15477_SKIV2': 0.0	'tissue_protein_Q15582_BGH3': 0.0	'tissue_protein_Q15642_CIP4': 0.0	'tissue_protein_Q15738_NSDHL': 0.0	'tissue_protein_Q15746_MYLK': 0.0	'tissue_protein_Q15758_AAAT': 0.0	'tissue_protein_Q15836_VAMP3': 0.0	'tissue_protein_Q15843_NEDD8': 0.0	'tissue_protein_Q16134_ETFD': 0.0	'tissue_protein_Q16186_ADRM1': 0.0	'tissue_protein_Q16222_UAP1': 0.0	'tissue_protein_Q16270_IBP7': 0.0	'tissue_protein_Q16527_CSRP2': 0.0	'tissue_protein_Q16537_2A5E': 0.0	'tissue_protein_Q16610_ECM1': 0.0	'tissue_protein_Q16643_DREB': 0.0	'tissue_protein_Q16658_FSCN1': 0.0	'tissue_protein_Q16698_DECR': 0.0	'tissue_protein_Q16769_QPCT': 0.0	'tissue_protein_Q16775_GLO2': 0.0	'tissue_protein_Q16787_LAMA3': 0.0	'tissue_protein_Q16822_PCKGM': 0.0	'tissue_protein_Q16891_MIC60': 0.0	'tissue_protein_Q27J81_INF2': 0.0	'tissue_protein_Q2TAA5_ALG11': 0.0	'tissue_protein_Q2TAY7_SMU1': 0.0	'tissue_protein_Q2UY09_COSA1': 0.0	'tissue_protein_Q32P28_P3H1': 0.0	'tissue_protein_Q38SD2_LRRK1': 0.0	'tissue_protein_Q3LXA3_TKFC': 0.0	'tissue_protein_Q4G0N4_NAKD2': 0.0	'tissue_protein_Q53EL6_PDCD4': 0.0
Multiomic	balanced_accuracy	2	4888	0.769231	0.421325	0	0	0	0	0	0.523	0	0.016	0.44	0.021	{'plasma_protein_A0M8Q6_LAC7': 0.0, 'plasma_protein_B9A064_IGLL5': 0.0, 'plasma_protein_O14791_APOL1': 0.0, 'plasma_protein_O14980_XPO1': 0.0, 'plasma_protein_O15212_PFD6': 0.0, 'plasma_protein_O15230_LAMA5': 0.0, 'plasma_protein_O43866_CD5L': 0.0, 'plasma_protein_O75369_FLNB': 0.0, 'plasma_protein_O75390_CISY': 0.0, 'plasma_protein_O75882_ATRN': 0.0, 'plasma_protein_O95445_APOM': 0.0, 'plasma_pr…
7': 0.0	'tissue_protein_Q15041_AR6P1': 0.0	'tissue_protein_Q15043_S39AE': 0.0	'tissue_protein_Q15046_SYK': 0.0	'tissue_protein_Q15052_ARHG6': 0.0	'tissue_protein_Q15063_POSTN': 0.0	'tissue_protein_Q15067_ACOX1': 0.0	'tissue_protein_Q15080_NCF4': 0.0	'tissue_protein_Q15113_PCOC1': 0.0	'tissue_protein_Q15125_EBP': 0.0	'tissue_protein_Q15149_PLEC': 0.0	'tissue_protein_Q15172_2A5A': 0.0	'tissue_protein_Q15287_RNPS1': 0.0	'tissue_protein_Q15370_ELOB': 0.0	'tissue_protein_Q15386_UBE3C': 0.0	'tissue_protein_Q15424_SAFB1': 0.0	'tissue_protein_Q15436_SC23A': 0.0	'tissue_protein_Q15437_SC23B': 0.0	'tissue_protein_Q15477_SKIV2': 0.0	'tissue_protein_Q15582_BGH3': 0.0	'tissue_protein_Q15642_CIP4': 0.0	'tissue_protein_Q15738_NSDHL': 0.0	'tissue_protein_Q15746_MYLK': 0.0	'tissue_protein_Q15758_AAAT': 0.0	'tissue_protein_Q15836_VAMP3': 0.0	'tissue_protein_Q15843_NEDD8': 0.0	'tissue_protein_Q16134_ETFD': 0.0	'tissue_protein_Q16186_ADRM1': 0.0	'tissue_protein_Q16222_UAP1': 0.0	'tissue_protein_Q16270_IBP7': 0.0	'tissue_protein_Q16527_CSRP2': 0.0	'tissue_protein_Q16537_2A5E': 0.0	'tissue_protein_Q16610_ECM1': 0.0	'tissue_protein_Q16643_DREB': 0.0	'tissue_protein_Q16658_FSCN1': 0.0	'tissue_protein_Q16698_DECR': 0.0	'tissue_protein_Q16769_QPCT': 0.0	'tissue_protein_Q16775_GLO2': 0.0	'tissue_protein_Q16787_LAMA3': 0.0	'tissue_protein_Q16822_PCKGM': 0.0	'tissue_protein_Q16891_MIC60': 0.0	'tissue_protein_Q27J81_INF2': 0.0	'tissue_protein_Q2TAA5_ALG11': 0.0	'tissue_protein_Q2TAY7_SMU1': 0.0	'tissue_protein_Q2UY09_COSA1': 0.0	'tissue_protein_Q32P28_P3H1': 0.0	'tissue_protein_Q38SD2_LRRK1': 0.0	'tissue_protein_Q3LXA3_TKFC': 0.0	'tissue_protein_Q4G0N4_NAKD2': 0.0	'tissue_protein_Q53EL6_PDCD4': 0.0
Multiomic	balanced_accuracy	2	3759	0.871795	0.334318	0	0	0	0	0	0.506	0	0.012	0.468	0.014	{'plasma_protein_A0M8Q6_LAC7': 0.0, 'plasma_protein_B9A064_IGLL5': 0.0, 'plasma_protein_O14791_APOL1': 0.0, 'plasma_protein_O14980_XPO1': 0.0, 'plasma_protein_O15212_PFD6': 0.0, 'plasma_protein_O15230_LAMA5': 0.0, 'plasma_protein_O43866_CD5L': 0.0, 'plasma_protein_O75369_FLNB': 0.0, 'plasma_protein_O75390_CISY': 0.0, 'plasma_protein_O75882_ATRN': 0.0, 'plasma_protein_O95445_APOM': 0.0, 'plasma_pr…
ssue_protein_Q15043_S39AE': 0.0	'tissue_protein_Q15046_SYK': 0.0	'tissue_protein_Q15052_ARHG6': 0.0	'tissue_protein_Q15063_POSTN': 0.0	'tissue_protein_Q15067_ACOX1': 0.0	'tissue_protein_Q15080_NCF4': 0.0	'tissue_protein_Q15113_PCOC1': 0.0	'tissue_protein_Q15125_EBP': 0.0	'tissue_protein_Q15149_PLEC': 0.0	'tissue_protein_Q15172_2A5A': 0.0	'tissue_protein_Q15287_RNPS1': 0.0	'tissue_protein_Q15370_ELOB': 0.0	'tissue_protein_Q15386_UBE3C': 0.0	'tissue_protein_Q15424_SAFB1': 0.0	'tissue_protein_Q15436_SC23A': 0.0	'tissue_protein_Q15437_SC23B': 0.0	'tissue_protein_Q15477_SKIV2': 0.0	'tissue_protein_Q15582_BGH3': 0.0	'tissue_protein_Q15642_CIP4': 0.0	'tissue_protein_Q15738_NSDHL': 0.0	'tissue_protein_Q15746_MYLK': 0.0	'tissue_protein_Q15758_AAAT': 0.0	'tissue_protein_Q15836_VAMP3': 0.0	'tissue_protein_Q15843_NEDD8': 0.0	'tissue_protein_Q16134_ETFD': 0.0	'tissue_protein_Q16186_ADRM1': 0.0	'tissue_protein_Q16222_UAP1': 0.0	'tissue_protein_Q16270_IBP7': 0.0	'tissue_protein_Q16527_CSRP2': 0.0	'tissue_protein_Q16537_2A5E': 0.0	'tissue_protein_Q16610_ECM1': 0.0	'tissue_protein_Q16643_DREB': 0.0	'tissue_protein_Q16658_FSCN1': 0.0	'tissue_protein_Q16698_DECR': 0.0	'tissue_protein_Q16769_QPCT': 0.0	'tissue_protein_Q16775_GLO2': 0.0	'tissue_protein_Q16787_LAMA3': 0.0	'tissue_protein_Q16822_PCKGM': 0.0	'tissue_protein_Q16891_MIC60': 0.0	'tissue_protein_Q27J81_INF2': 0.0	'tissue_protein_Q2TAA5_ALG11': 0	'tissue_protein_Q2TAY7_SMU1': 0.0	'tissue_protein_Q2UY09_COSA1': 0.0	'tissue_protein_Q32P28_P3H1': 0.0	'tissue_protein_Q38SD2_LRRK1': 0.0	'tissue_protein_Q3LXA3_TKFC': 0.0	'tissue_protein_Q4G0N4_NAKD2': 0.0	'tissue_protein_Q53EL6_PDCD4': 0.0	'tissue_protein_Q53FT3_HIKES': 0.0	'tissue_protein_Q53FZ2_ACSM3': 0.0
Multiomic	balanced_accuracy	2	2890	0.846154	0.360801	0	0	0	0	0	0.516	0	0.006	0.477	0	{'plasma_protein_A0M8Q6_LAC7': 0.0, 'plasma_protein_B9A064_IGLL5': 0.0, 'plasma_protein_O14791_APOL1': 0.0, 'plasma_protein_O14980_XPO1': 0.0, 'plasma_protein_O15212_PFD6': 0.0, 'plasma_protein_O15230_LAMA5': 0.0, 'plasma_protein_O43866_CD5L': 0, 'plasma_protein_O75369_FLNB': 0.0, 'plasma_protein_O75390_CISY': 0.0, 'plasma_protein_O75882_ATRN': 0.0, 'plasma_protein_O95445_APOM': 0.0, 'plasma_prot…
0	'tissue_protein_Q15125_EBP': 0.0	'tissue_protein_Q15149_PLEC': 0.0	'tissue_protein_Q15172_2A5A': 0.0	'tissue_protein_Q15287_RNPS1': 0.0	'tissue_protein_Q15370_ELOB': 0.0	'tissue_protein_Q15386_UBE3C': 0.0	'tissue_protein_Q15424_SAFB1': 0.0	'tissue_protein_Q15436_SC23A': 0.0	'tissue_protein_Q15437_SC23B': 0.0	'tissue_protein_Q15477_SKIV2': 0.0	'tissue_protein_Q15582_BGH3': 0.0	'tissue_protein_Q15642_CIP4': 0.0	'tissue_protein_Q15738_NSDHL': 0	'tissue_protein_Q15746_MYLK': 0	'tissue_protein_Q15758_AAAT': 0.0	'tissue_protein_Q15836_VAMP3': 0.0	'tissue_protein_Q15843_NEDD8': 0.0	'tissue_protein_Q16134_ETFD': 0.0	'tissue_protein_Q16186_ADRM1': 0.0	'tissue_protein_Q16222_UAP1': 0.0	'tissue_protein_Q16270_IBP7': 0.0	'tissue_protein_Q16527_CSRP2': 0.0	'tissue_protein_Q16537_2A5E': 0.0	'tissue_protein_Q16610_ECM1': 0.0	'tissue_protein_Q16643_DREB': 0.0	'tissue_protein_Q16658_FSCN1': 0	'tissue_protein_Q16698_DECR': 0.0	'tissue_protein_Q16769_QPCT': 0.0	'tissue_protein_Q16775_GLO2': 0.0	'tissue_protein_Q16787_LAMA3': 0	'tissue_protein_Q16822_PCKGM': 0	'tissue_protein_Q16891_MIC60': 0.0	'tissue_protein_Q27J81_INF2': 0.0	'tissue_protein_Q2TAA5_ALG11': 0	'tissue_protein_Q2TAY7_SMU1': 0.0	'tissue_protein_Q2UY09_COSA1': 0.0	'tissue_protein_Q32P28_P3H1': 0.0	'tissue_protein_Q38SD2_LRRK1': 0.0	'tissue_protein_Q3LXA3_TKFC': 0.0	'tissue_protein_Q4G0N4_NAKD2': 0.0	'tissue_protein_Q53EL6_PDCD4': 0	'tissue_protein_Q53FT3_HIKES': 0.0	'tissue_protein_Q53FZ2_ACSM3': 0.0	'tissue_protein_Q53GG5_PDLI3': 0.0	'tissue_protein_Q53GQ0_DHB12': 0.0	'tissue_protein_Q53H82_LACB2': 0.0	'tissue_protein_Q56VL3_OCAD2': 0.0	'tissue_protein_Q5J8M3_EMC4': 0.0	'tissue_protein_Q5JSL3_DOC11': 0.0
Multiomic	balanced_accuracy	2	2223	0.769231	0.421325	0	0	0	0	0	0.499	0	0.033	0.442	0.026	{'plasma_protein_A0M8Q6_LAC7': 0.0, 'plasma_protein_B9A064_IGLL5': 0, 'plasma_protein_O14791_APOL1': 0.0, 'plasma_protein_O14980_XPO1': 0.0, 'plasma_protein_O15212_PFD6': 0, 'plasma_protein_O15230_LAMA5': 0.0, 'plasma_protein_O43866_CD5L': 0, 'plasma_protein_O75369_FLNB': 0.0, 'plasma_protein_O75390_CISY': 0, 'plasma_protein_O75882_ATRN': 0.0, 'plasma_protein_O95445_APOM': 0.0, 'plasma_protein_P0…
ssue_protein_Q15370_ELOB': 0.0	'tissue_protein_Q15386_UBE3C': 0.0	'tissue_protein_Q15424_SAFB1': 0	'tissue_protein_Q15436_SC23A': 0.0	'tissue_protein_Q15437_SC23B': 0	'tissue_protein_Q15477_SKIV2': 0.0	'tissue_protein_Q15582_BGH3': 0.0	'tissue_protein_Q15642_CIP4': 0.0	'tissue_protein_Q15738_NSDHL': 0	'tissue_protein_Q15746_MYLK': 0	'tissue_protein_Q15758_AAAT': 0.0	'tissue_protein_Q15836_VAMP3': 0.0	'tissue_protein_Q15843_NEDD8': 0	'tissue_protein_Q16134_ETFD': 0.0	'tissue_protein_Q16186_ADRM1': 0.0	'tissue_protein_Q16222_UAP1': 0.0	'tissue_protein_Q16270_IBP7': 0	'tissue_protein_Q16527_CSRP2': 0.0	'tissue_protein_Q16537_2A5E': 0.0	'tissue_protein_Q16610_ECM1': 0.0	'tissue_protein_Q16643_DREB': 0.0	'tissue_protein_Q16658_FSCN1': 0	'tissue_protein_Q16698_DECR': 0.0	'tissue_protein_Q16769_QPCT': 0.0	'tissue_protein_Q16775_GLO2': 0	'tissue_protein_Q16787_LAMA3': 0	'tissue_protein_Q16822_PCKGM': 0	'tissue_protein_Q16891_MIC60': 0.0	'tissue_protein_Q27J81_INF2': 0.0	'tissue_protein_Q2TAA5_ALG11': 0	'tissue_protein_Q2TAY7_SMU1': 0	'tissue_protein_Q2UY09_COSA1': 0.0	'tissue_protein_Q32P28_P3H1': 0.0	'tissue_protein_Q38SD2_LRRK1': 0	'tissue_protein_Q3LXA3_TKFC': 0.0	'tissue_protein_Q4G0N4_NAKD2': 0.0	'tissue_protein_Q53EL6_PDCD4': 0	'tissue_protein_Q53FT3_HIKES': 0.0	'tissue_protein_Q53FZ2_ACSM3': 0.0	'tissue_protein_Q53GG5_PDLI3': 0.0	'tissue_protein_Q53GQ0_DHB12': 0.0	'tissue_protein_Q53H82_LACB2': 0.0	'tissue_protein_Q56VL3_OCAD2': 0.0	'tissue_protein_Q5J8M3_EMC4': 0.0	'tissue_protein_Q5JSL3_DOC11': 0	'tissue_protein_Q5JVF3_PCID2': 0.0	'tissue_protein_Q5SRE7_PHYD1': 0.0	'tissue_protein_Q5T440_CAF17': 0.0	'tissue_protein_Q5T5P2_SKT': 0.0	'tissue_protein_Q5VWZ2_LYPL1': 0.0
Multiomic	balanced_accuracy	2	1709	0.717949	0.449998	0	0	0	0	0	0.509	0	0.019	0.429	0.043	{'plasma_protein_A0M8Q6_LAC7': 0.0, 'plasma_protein_B9A064_IGLL5': 0, 'plasma_protein_O14791_APOL1': 0.0, 'plasma_protein_O14980_XPO1': 0.0, 'plasma_protein_O15212_PFD6': 0, 'plasma_protein_O15230_LAMA5': 0.0, 'plasma_protein_O43866_CD5L': 0, 'plasma_protein_O75369_FLNB': 0.0, 'plasma_protein_O75390_CISY': 0, 'plasma_protein_O75882_ATRN': 0.0, 'plasma_protein_O95445_APOM': 0.0, 'plasma_protein_P0…
ue_protein_Q15477_SKIV2': 0.0	'tissue_protein_Q15582_BGH3': 0.0	'tissue_protein_Q15642_CIP4': 0.0	'tissue_protein_Q15738_NSDHL': 0	'tissue_protein_Q15746_MYLK': 0	'tissue_protein_Q15758_AAAT': 0.0	'tissue_protein_Q15836_VAMP3': 0.0	'tissue_protein_Q15843_NEDD8': 0	'tissue_protein_Q16134_ETFD': 0.0	'tissue_protein_Q16186_ADRM1': 0	'tissue_protein_Q16222_UAP1': 0	'tissue_protein_Q16270_IBP7': 0	'tissue_protein_Q16527_CSRP2': 0.0	'tissue_protein_Q16537_2A5E': 0.0	'tissue_protein_Q16610_ECM1': 0.0	'tissue_protein_Q16643_DREB': 0.0	'tissue_protein_Q16658_FSCN1': 0	'tissue_protein_Q16698_DECR': 0.0	'tissue_protein_Q16769_QPCT': 0.0	'tissue_protein_Q16775_GLO2': 0	'tissue_protein_Q16787_LAMA3': 0	'tissue_protein_Q16822_PCKGM': 0	'tissue_protein_Q16891_MIC60': 0	'tissue_protein_Q27J81_INF2': 0.0	'tissue_protein_Q2TAA5_ALG11': 0	'tissue_protein_Q2TAY7_SMU1': 0	'tissue_protein_Q2UY09_COSA1': 0.0	'tissue_protein_Q32P28_P3H1': 0.0	'tissue_protein_Q38SD2_LRRK1': 0	'tissue_protein_Q3LXA3_TKFC': 0	'tissue_protein_Q4G0N4_NAKD2': 0.0	'tissue_protein_Q53EL6_PDCD4': 0	'tissue_protein_Q53FT3_HIKES': 0.0	'tissue_protein_Q53FZ2_ACSM3': 0.0	'tissue_protein_Q53GG5_PDLI3': 0.0	'tissue_protein_Q53GQ0_DHB12': 0.0	'tissue_protein_Q53H82_LACB2': 0	'tissue_protein_Q56VL3_OCAD2': 0.0	'tissue_protein_Q5J8M3_EMC4': 0.0	'tissue_protein_Q5JSL3_DOC11': 0	'tissue_protein_Q5JVF3_PCID2': 0.0	'tissue_protein_Q5SRE7_PHYD1': 0.0	'tissue_protein_Q5T440_CAF17': 0.0	'tissue_protein_Q5T5P2_SKT': 0.0	'tissue_protein_Q5VWZ2_LYPL1': 0.0	'tissue_protein_Q5VZ46_K1614': 0.0	'tissue_protein_Q5VZF2_MBNL2': 0	'tissue_protein_Q5W0U4_BSPRY': 0.0	'tissue_protein_Q5XKE5_K2C79': 0.0	'tissue_protein_Q5XKP0_MIC13': 0.0
Multiomic	balanced_accuracy	2	1314	0.820513	0.38376	0	0	0	0	0	0.528	0.006	0.003	0.449	0.014	{'plasma_protein_A0M8Q6_LAC7': 0.0, 'plasma_protein_B9A064_IGLL5': 0, 'plasma_protein_O14791_APOL1': 0.0, 'plasma_protein_O14980_XPO1': 0.0, 'plasma_protein_O15212_PFD6': 0, 'plasma_protein_O15230_LAMA5': 0.0, 'plasma_protein_O43866_CD5L': 0, 'plasma_protein_O75369_FLNB': 0.0, 'plasma_protein_O75390_CISY': 0, 'plasma_protein_O75882_ATRN': 0.0, 'plasma_protein_O95445_APOM': 0.0, 'plasma_protein_P0…
5836_VAMP3': 0.0	'tissue_protein_Q15843_NEDD8': 0	'tissue_protein_Q16134_ETFD': 0.0	'tissue_protein_Q16186_ADRM1': 0	'tissue_protein_Q16222_UAP1': 0	'tissue_protein_Q16270_IBP7': 0	'tissue_protein_Q16527_CSRP2': 0.0	'tissue_protein_Q16537_2A5E': 0.0	'tissue_protein_Q16610_ECM1': 0.0	'tissue_protein_Q16643_DREB': 0.0	'tissue_protein_Q16658_FSCN1': 0	'tissue_protein_Q16698_DECR': 0	'tissue_protein_Q16769_QPCT': 0.0	'tissue_protein_Q16775_GLO2': 0	'tissue_protein_Q16787_LAMA3': 0	'tissue_protein_Q16822_PCKGM': 0	'tissue_protein_Q16891_MIC60': 0	'tissue_protein_Q27J81_INF2': 0.0	'tissue_protein_Q2TAA5_ALG11': 0	'tissue_protein_Q2TAY7_SMU1': 0	'tissue_protein_Q2UY09_COSA1': 0.0	'tissue_protein_Q32P28_P3H1': 0.0	'tissue_protein_Q38SD2_LRRK1': 0	'tissue_protein_Q3LXA3_TKFC': 0	'tissue_protein_Q4G0N4_NAKD2': 0.0	'tissue_protein_Q53EL6_PDCD4': 0	'tissue_protein_Q53FT3_HIKES': 0.0	'tissue_protein_Q53FZ2_ACSM3': 0.0	'tissue_protein_Q53GG5_PDLI3': 0.0	'tissue_protein_Q53GQ0_DHB12': 0.0	'tissue_protein_Q53H82_LACB2': 0	'tissue_protein_Q56VL3_OCAD2': 0.0	'tissue_protein_Q5J8M3_EMC4': 0.0	'tissue_protein_Q5JSL3_DOC11': 0	'tissue_protein_Q5JVF3_PCID2': 0	'tissue_protein_Q5SRE7_PHYD1': 0	'tissue_protein_Q5T440_CAF17': 0.0	'tissue_protein_Q5T5P2_SKT': 0.0	'tissue_protein_Q5VWZ2_LYPL1': 0.0	'tissue_protein_Q5VZ46_K1614': 0.0	'tissue_protein_Q5VZF2_MBNL2': 0	'tissue_protein_Q5W0U4_BSPRY': 0.0	'tissue_protein_Q5XKE5_K2C79': 0.0	'tissue_protein_Q5XKP0_MIC13': 0.0	'tissue_protein_Q5ZPR3_CD276': 0	'tissue_protein_Q68CZ2_TENS3': 0	'tissue_protein_Q68EM7_RHG17': 0.0	'tissue_protein_Q6FHJ7_SFRP4': 0.0	'tissue_protein_Q6GMV2_SMYD5': 0.0	'tissue_protein_Q6GPI1_CTRB2': 0
Multiomic	balanced_accuracy	2	1011	0.794872	0.403795	0	0	0.003	0	0	0.508	0	0.021	0.439	0.028	{'plasma_protein_A0M8Q6_LAC7': 0.0, 'plasma_protein_B9A064_IGLL5': 0, 'plasma_protein_O14791_APOL1': 0.0, 'plasma_protein_O14980_XPO1': 0.0, 'plasma_protein_O15212_PFD6': 0, 'plasma_protein_O15230_LAMA5': 0.0, 'plasma_protein_O43866_CD5L': 0, 'plasma_protein_O75369_FLNB': 0.0, 'plasma_protein_O75390_CISY': 0, 'plasma_protein_O75882_ATRN': 0.0, 'plasma_protein_O95445_APOM': 0.0, 'plasma_protein_P0…
AP1': 0	'tissue_protein_Q16270_IBP7': 0	'tissue_protein_Q16527_CSRP2': 0.0	'tissue_protein_Q16537_2A5E': 0	'tissue_protein_Q16610_ECM1': 0	'tissue_protein_Q16643_DREB': 0	'tissue_protein_Q16658_FSCN1': 0	'tissue_protein_Q16698_DECR': 0	'tissue_protein_Q16769_QPCT': 0.0	'tissue_protein_Q16775_GLO2': 0	'tissue_protein_Q16787_LAMA3': 0	'tissue_protein_Q16822_PCKGM': 0	'tissue_protein_Q16891_MIC60': 0	'tissue_protein_Q27J81_INF2': 0.0	'tissue_protein_Q2TAA5_ALG11': 0	'tissue_protein_Q2TAY7_SMU1': 0	'tissue_protein_Q2UY09_COSA1': 0.0	'tissue_protein_Q32P28_P3H1': 0.0	'tissue_protein_Q38SD2_LRRK1': 0	'tissue_protein_Q3LXA3_TKFC': 0	'tissue_protein_Q4G0N4_NAKD2': 0.0	'tissue_protein_Q53EL6_PDCD4': 0	'tissue_protein_Q53FT3_HIKES': 0.0	'tissue_protein_Q53FZ2_ACSM3': 0	'tissue_protein_Q53GG5_PDLI3': 0.0	'tissue_protein_Q53GQ0_DHB12': 0.0	'tissue_protein_Q53H82_LACB2': 0	'tissue_protein_Q56VL3_OCAD2': 0	'tissue_protein_Q5J8M3_EMC4': 0	'tissue_protein_Q5JSL3_DOC11': 0	'tissue_protein_Q5JVF3_PCID2': 0	'tissue_protein_Q5SRE7_PHYD1': 0	'tissue_protein_Q5T440_CAF17': 0.0	'tissue_protein_Q5T5P2_SKT': 0.0	'tissue_protein_Q5VWZ2_LYPL1': 0	'tissue_protein_Q5VZ46_K1614': 0.0	'tissue_protein_Q5VZF2_MBNL2': 0	'tissue_protein_Q5W0U4_BSPRY': 0.0	'tissue_protein_Q5XKE5_K2C79': 0	'tissue_protein_Q5XKP0_MIC13': 0.0	'tissue_protein_Q5ZPR3_CD276': 0	'tissue_protein_Q68CZ2_TENS3': 0	'tissue_protein_Q68EM7_RHG17': 0.0	'tissue_protein_Q6FHJ7_SFRP4': 0.0	'tissue_protein_Q6GMV2_SMYD5': 0.0	'tissue_protein_Q6GPI1_CTRB2': 0	'tissue_protein_Q6JBY9_CPZIP': 0	'tissue_protein_Q6NUK1_SCMC1': 0	'tissue_protein_Q6NUM9_RETST': 0	'tissue_protein_Q6P179_ERAP2': 0.0
Multiomic	balanced_accuracy	2	777	0.794872	0.403795	0	0	0	0	0	0.507	0	0.03	0.449	0.014	{'plasma_protein_A0M8Q6_LAC7': 0.0, 'plasma_protein_B9A064_IGLL5': 0, 'plasma_protein_O14791_APOL1': 0.0, 'plasma_protein_O14980_XPO1': 0.0, 'plasma_protein_O15212_PFD6': 0, 'plasma_protein_O15230_LAMA5': 0.0, 'plasma_protein_O43866_CD5L': 0, 'plasma_protein_O75369_FLNB': 0.0, 'plasma_protein_O75390_CISY': 0, 'plasma_protein_O75882_ATRN': 0.0, 'plasma_protein_O95445_APOM': 0, 'plasma_protein_P004…
0	'tissue_protein_Q16610_ECM1': 0	'tissue_protein_Q16643_DREB': 0	'tissue_protein_Q16658_FSCN1': 0	'tissue_protein_Q16698_DECR': 0	'tissue_protein_Q16769_QPCT': 0	'tissue_protein_Q16775_GLO2': 0	'tissue_protein_Q16787_LAMA3': 0	'tissue_protein_Q16822_PCKGM': 0	'tissue_protein_Q16891_MIC60': 0	'tissue_protein_Q27J81_INF2': 0	'tissue_protein_Q2TAA5_ALG11': 0	'tissue_protein_Q2TAY7_SMU1': 0	'tissue_protein_Q2UY09_COSA1': 0.0	'tissue_protein_Q32P28_P3H1': 0.0	'tissue_protein_Q38SD2_LRRK1': 0	'tissue_protein_Q3LXA3_TKFC': 0	'tissue_protein_Q4G0N4_NAKD2': 0.0	'tissue_protein_Q53EL6_PDCD4': 0	'tissue_protein_Q53FT3_HIKES': 0	'tissue_protein_Q53FZ2_ACSM3': 0	'tissue_protein_Q53GG5_PDLI3': 0.0	'tissue_protein_Q53GQ0_DHB12': 0	'tissue_protein_Q53H82_LACB2': 0	'tissue_protein_Q56VL3_OCAD2': 0	'tissue_protein_Q5J8M3_EMC4': 0	'tissue_protein_Q5JSL3_DOC11': 0	'tissue_protein_Q5JVF3_PCID2': 0	'tissue_protein_Q5SRE7_PHYD1': 0	'tissue_protein_Q5T440_CAF17': 0.0	'tissue_protein_Q5T5P2_SKT': 0.0	'tissue_protein_Q5VWZ2_LYPL1': 0	'tissue_protein_Q5VZ46_K1614': 0.0	'tissue_protein_Q5VZF2_MBNL2': 0	'tissue_protein_Q5W0U4_BSPRY': 0.0	'tissue_protein_Q5XKE5_K2C79': 0	'tissue_protein_Q5XKP0_MIC13': 0.0	'tissue_protein_Q5ZPR3_CD276': 0	'tissue_protein_Q68CZ2_TENS3': 0	'tissue_protein_Q68EM7_RHG17': 0.0	'tissue_protein_Q6FHJ7_SFRP4': 0.0	'tissue_protein_Q6GMV2_SMYD5': 0.0	'tissue_protein_Q6GPI1_CTRB2': 0	'tissue_protein_Q6JBY9_CPZIP': 0	'tissue_protein_Q6NUK1_SCMC1': 0	'tissue_protein_Q6NUM9_RETST': 0	'tissue_protein_Q6P179_ERAP2': 0.0	'tissue_protein_Q6P1A2_MBOA5': 0	'tissue_protein_Q6P2E9_EDC4': 0	'tissue_protein_Q6P4A8_PLBL1': 0
Multiomic	balanced_accuracy	2	598	0.820513	0.38376	0	0	0	0	0	0.502	0	0.037	0.461	0	{'plasma_protein_A0M8Q6_LAC7': 0.0, 'plasma_protein_B9A064_IGLL5': 0, 'plasma_protein_O14791_APOL1': 0.0, 'plasma_protein_O14980_XPO1': 0, 'plasma_protein_O15212_PFD6': 0, 'plasma_protein_O15230_LAMA5': 0.0, 'plasma_protein_O43866_CD5L': 0, 'plasma_protein_O75369_FLNB': 0.0, 'plasma_protein_O75390_CISY': 0, 'plasma_protein_O75882_ATRN': 0.0, 'plasma_protein_O95445_APOM': 0, 'plasma_protein_P00450…
8_DECR': 0	'tissue_protein_Q16769_QPCT': 0	'tissue_protein_Q16775_GLO2': 0	'tissue_protein_Q16787_LAMA3': 0	'tissue_protein_Q16822_PCKGM': 0	'tissue_protein_Q16891_MIC60': 0	'tissue_protein_Q27J81_INF2': 0	'tissue_protein_Q2TAA5_ALG11': 0	'tissue_protein_Q2TAY7_SMU1': 0	'tissue_protein_Q2UY09_COSA1': 0.0	'tissue_protein_Q32P28_P3H1': 0	'tissue_protein_Q38SD2_LRRK1': 0	'tissue_protein_Q3LXA3_TKFC': 0	'tissue_protein_Q4G0N4_NAKD2': 0	'tissue_protein_Q53EL6_PDCD4': 0	'tissue_protein_Q53FT3_HIKES': 0	'tissue_protein_Q53FZ2_ACSM3': 0	'tissue_protein_Q53GG5_PDLI3': 0.0	'tissue_protein_Q53GQ0_DHB12': 0	'tissue_protein_Q53H82_LACB2': 0	'tissue_protein_Q56VL3_OCAD2': 0	'tissue_protein_Q5J8M3_EMC4': 0	'tissue_protein_Q5JSL3_DOC11': 0	'tissue_protein_Q5JVF3_PCID2': 0	'tissue_protein_Q5SRE7_PHYD1': 0	'tissue_protein_Q5T440_CAF17': 0.0	'tissue_protein_Q5T5P2_SKT': 0.0	'tissue_protein_Q5VWZ2_LYPL1': 0	'tissue_protein_Q5VZ46_K1614': 0.0	'tissue_protein_Q5VZF2_MBNL2': 0	'tissue_protein_Q5W0U4_BSPRY': 0.0	'tissue_protein_Q5XKE5_K2C79': 0	'tissue_protein_Q5XKP0_MIC13': 0.0	'tissue_protein_Q5ZPR3_CD276': 0	'tissue_protein_Q68CZ2_TENS3': 0	'tissue_protein_Q68EM7_RHG17': 0.0	'tissue_protein_Q6FHJ7_SFRP4': 0.0	'tissue_protein_Q6GMV2_SMYD5': 0.0	'tissue_protein_Q6GPI1_CTRB2': 0	'tissue_protein_Q6JBY9_CPZIP': 0	'tissue_protein_Q6NUK1_SCMC1': 0	'tissue_protein_Q6NUM9_RETST': 0	'tissue_protein_Q6P179_ERAP2': 0.0	'tissue_protein_Q6P1A2_MBOA5': 0	'tissue_protein_Q6P2E9_EDC4': 0	'tissue_protein_Q6P4A8_PLBL1': 0	'tissue_protein_Q6P4E1_GOLM2': 0	'tissue_protein_Q6P5R6_RL22L': 0.0	'tissue_protein_Q6PGP7_TTC37': 0	'tissue_protein_Q6PI78_TMM65': 0
Multiomic	balanced_accuracy	2	459	0.794872	0.403795	0	0	0	0	0	0.506	0	0.03	0.446	0.018	{'plasma_protein_A0M8Q6_LAC7': 0.0, 'plasma_protein_B9A064_IGLL5': 0, 'plasma_protein_O14791_APOL1': 0, 'plasma_protein_O14980_XPO1': 0, 'plasma_protein_O15212_PFD6': 0, 'plasma_protein_O15230_LAMA5': 0.0, 'plasma_protein_O43866_CD5L': 0, 'plasma_protein_O75369_FLNB': 0.0, 'plasma_protein_O75390_CISY': 0, 'plasma_protein_O75882_ATRN': 0.0, 'plasma_protein_O95445_APOM': 0, 'plasma_protein_P00450_C…
0	'tissue_protein_Q16891_MIC60': 0	'tissue_protein_Q27J81_INF2': 0	'tissue_protein_Q2TAA5_ALG11': 0	'tissue_protein_Q2TAY7_SMU1': 0	'tissue_protein_Q2UY09_COSA1': 0.0	'tissue_protein_Q32P28_P3H1': 0	'tissue_protein_Q38SD2_LRRK1': 0	'tissue_protein_Q3LXA3_TKFC': 0	'tissue_protein_Q4G0N4_NAKD2': 0	'tissue_protein_Q53EL6_PDCD4': 0	'tissue_protein_Q53FT3_HIKES': 0	'tissue_protein_Q53FZ2_ACSM3': 0	'tissue_protein_Q53GG5_PDLI3': 0	'tissue_protein_Q53GQ0_DHB12': 0	'tissue_protein_Q53H82_LACB2': 0	'tissue_protein_Q56VL3_OCAD2': 0	'tissue_protein_Q5J8M3_EMC4': 0	'tissue_protein_Q5JSL3_DOC11': 0	'tissue_protein_Q5JVF3_PCID2': 0	'tissue_protein_Q5SRE7_PHYD1': 0	'tissue_protein_Q5T440_CAF17': 0.0	'tissue_protein_Q5T5P2_SKT': 0.0	'tissue_protein_Q5VWZ2_LYPL1': 0	'tissue_protein_Q5VZ46_K1614': 0.0	'tissue_protein_Q5VZF2_MBNL2': 0	'tissue_protein_Q5W0U4_BSPRY': 0.0	'tissue_protein_Q5XKE5_K2C79': 0	'tissue_protein_Q5XKP0_MIC13': 0	'tissue_protein_Q5ZPR3_CD276': 0	'tissue_protein_Q68CZ2_TENS3': 0	'tissue_protein_Q68EM7_RHG17': 0.0	'tissue_protein_Q6FHJ7_SFRP4': 0.0	'tissue_protein_Q6GMV2_SMYD5': 0.0	'tissue_protein_Q6GPI1_CTRB2': 0	'tissue_protein_Q6JBY9_CPZIP': 0	'tissue_protein_Q6NUK1_SCMC1': 0	'tissue_protein_Q6NUM9_RETST': 0	'tissue_protein_Q6P179_ERAP2': 0.0	'tissue_protein_Q6P1A2_MBOA5': 0	'tissue_protein_Q6P2E9_EDC4': 0	'tissue_protein_Q6P4A8_PLBL1': 0	'tissue_protein_Q6P4E1_GOLM2': 0	'tissue_protein_Q6P5R6_RL22L': 0	'tissue_protein_Q6PGP7_TTC37': 0	'tissue_protein_Q6PI78_TMM65': 0	'tissue_protein_Q6PKG0_LARP1': 0	'tissue_protein_Q6UVY6_MOXD1': 0.0	'tissue_protein_Q6UW15_REG3G': 0.0	'tissue_protein_Q6UWP7_LCLT1': 0
Multiomic	balanced_accuracy	2	353	0.820513	0.38376	0.003	0	0.006	0	0	0.358	0.007	0.104	0.504	0.017	{'plasma_protein_A0M8Q6_LAC7': 0.0, 'plasma_protein_B9A064_IGLL5': 0, 'plasma_protein_O14791_APOL1': 0, 'plasma_protein_O14980_XPO1': 0, 'plasma_protein_O15212_PFD6': 0, 'plasma_protein_O15230_LAMA5': 0.0, 'plasma_protein_O43866_CD5L': 0, 'plasma_protein_O75369_FLNB': 0.0, 'plasma_protein_O75390_CISY': 0, 'plasma_protein_O75882_ATRN': 0.0, 'plasma_protein_O95445_APOM': 0, 'plasma_protein_P00450_C…
in_Q16822_PCKGM': 0	'tissue_protein_Q16891_MIC60': 0	'tissue_protein_Q27J81_INF2': 0	'tissue_protein_Q2TAA5_ALG11': 0	'tissue_protein_Q2TAY7_SMU1': 0	'tissue_protein_Q2UY09_COSA1': 0.0	'tissue_protein_Q32P28_P3H1': 0	'tissue_protein_Q38SD2_LRRK1': 0	'tissue_protein_Q3LXA3_TKFC': 0	'tissue_protein_Q4G0N4_NAKD2': 0	'tissue_protein_Q53EL6_PDCD4': 0	'tissue_protein_Q53FT3_HIKES': 0	'tissue_protein_Q53FZ2_ACSM3': 0	'tissue_protein_Q53GG5_PDLI3': 0	'tissue_protein_Q53GQ0_DHB12': 0	'tissue_protein_Q53H82_LACB2': 0	'tissue_protein_Q56VL3_OCAD2': 0	'tissue_protein_Q5J8M3_EMC4': 0	'tissue_protein_Q5JSL3_DOC11': 0	'tissue_protein_Q5JVF3_PCID2': 0	'tissue_protein_Q5SRE7_PHYD1': 0	'tissue_protein_Q5T440_CAF17': 0	'tissue_protein_Q5T5P2_SKT': 0	'tissue_protein_Q5VWZ2_LYPL1': 0	'tissue_protein_Q5VZ46_K1614': 0.0	'tissue_protein_Q5VZF2_MBNL2': 0	'tissue_protein_Q5W0U4_BSPRY': 0.0	'tissue_protein_Q5XKE5_K2C79': 0	'tissue_protein_Q5XKP0_MIC13': 0	'tissue_protein_Q5ZPR3_CD276': 0	'tissue_protein_Q68CZ2_TENS3': 0	'tissue_protein_Q68EM7_RHG17': 0.0	'tissue_protein_Q6FHJ7_SFRP4': 0.0	'tissue_protein_Q6GMV2_SMYD5': 0.0	'tissue_protein_Q6GPI1_CTRB2': 0	'tissue_protein_Q6JBY9_CPZIP': 0	'tissue_protein_Q6NUK1_SCMC1': 0	'tissue_protein_Q6NUM9_RETST': 0	'tissue_protein_Q6P179_ERAP2': 0.0	'tissue_protein_Q6P1A2_MBOA5': 0	'tissue_protein_Q6P2E9_EDC4': 0	'tissue_protein_Q6P4A8_PLBL1': 0	'tissue_protein_Q6P4E1_GOLM2': 0	'tissue_protein_Q6P5R6_RL22L': 0	'tissue_protein_Q6PGP7_TTC37': 0	'tissue_protein_Q6PI78_TMM65': 0	'tissue_protein_Q6PKG0_LARP1': 0	'tissue_protein_Q6UVY6_MOXD1': 0.0	'tissue_protein_Q6UW15_REG3G': 0.0	'tissue_protein_Q6UWP7_LCLT1': 0
Multiomic	balanced_accuracy	2	272	0.717949	0.449998	0.003	0	0.003	0	0	0.293	0.028	0.096	0.565	0.012	{'plasma_protein_A0M8Q6_LAC7': 0.0, 'plasma_protein_B9A064_IGLL5': 0, 'plasma_protein_O14791_APOL1': 0, 'plasma_protein_O14980_XPO1': 0, 'plasma_protein_O15212_PFD6': 0, 'plasma_protein_O15230_LAMA5': 0.0, 'plasma_protein_O43866_CD5L': 0, 'plasma_protein_O75369_FLNB': 0.0, 'plasma_protein_O75390_CISY': 0, 'plasma_protein_O75882_ATRN': 0.0, 'plasma_protein_O95445_APOM': 0, 'plasma_protein_P00450_C…
': 0	'tissue_protein_Q16891_MIC60': 0	'tissue_protein_Q27J81_INF2': 0	'tissue_protein_Q2TAA5_ALG11': 0	'tissue_protein_Q2TAY7_SMU1': 0	'tissue_protein_Q2UY09_COSA1': 0.0	'tissue_protein_Q32P28_P3H1': 0	'tissue_protein_Q38SD2_LRRK1': 0	'tissue_protein_Q3LXA3_TKFC': 0	'tissue_protein_Q4G0N4_NAKD2': 0	'tissue_protein_Q53EL6_PDCD4': 0	'tissue_protein_Q53FT3_HIKES': 0	'tissue_protein_Q53FZ2_ACSM3': 0	'tissue_protein_Q53GG5_PDLI3': 0	'tissue_protein_Q53GQ0_DHB12': 0	'tissue_protein_Q53H82_LACB2': 0	'tissue_protein_Q56VL3_OCAD2': 0	'tissue_protein_Q5J8M3_EMC4': 0	'tissue_protein_Q5JSL3_DOC11': 0	'tissue_protein_Q5JVF3_PCID2': 0	'tissue_protein_Q5SRE7_PHYD1': 0	'tissue_protein_Q5T440_CAF17': 0	'tissue_protein_Q5T5P2_SKT': 0	'tissue_protein_Q5VWZ2_LYPL1': 0	'tissue_protein_Q5VZ46_K1614': 0.0	'tissue_protein_Q5VZF2_MBNL2': 0	'tissue_protein_Q5W0U4_BSPRY': 0	'tissue_protein_Q5XKE5_K2C79': 0	'tissue_protein_Q5XKP0_MIC13': 0	'tissue_protein_Q5ZPR3_CD276': 0	'tissue_protein_Q68CZ2_TENS3': 0	'tissue_protein_Q68EM7_RHG17': 0.0	'tissue_protein_Q6FHJ7_SFRP4': 0.0	'tissue_protein_Q6GMV2_SMYD5': 0.0	'tissue_protein_Q6GPI1_CTRB2': 0	'tissue_protein_Q6JBY9_CPZIP': 0	'tissue_protein_Q6NUK1_SCMC1': 0	'tissue_protein_Q6NUM9_RETST': 0	'tissue_protein_Q6P179_ERAP2': 0.0	'tissue_protein_Q6P1A2_MBOA5': 0	'tissue_protein_Q6P2E9_EDC4': 0	'tissue_protein_Q6P4A8_PLBL1': 0	'tissue_protein_Q6P4E1_GOLM2': 0	'tissue_protein_Q6P5R6_RL22L': 0	'tissue_protein_Q6PGP7_TTC37': 0	'tissue_protein_Q6PI78_TMM65': 0	'tissue_protein_Q6PKG0_LARP1': 0	'tissue_protein_Q6UVY6_MOXD1': 0.0	'tissue_protein_Q6UW15_REG3G': 0	'tissue_protein_Q6UWP7_LCLT1': 0
Multiomic	balanced_accuracy	2	209	0.615385	0.486504	0	0.003	0.006	0	0	0.165	0.03	0.168	0.607	0.021	{'plasma_protein_A0M8Q6_LAC7': 0.0, 'plasma_protein_B9A064_IGLL5': 0, 'plasma_protein_O14791_APOL1': 0, 'plasma_protein_O14980_XPO1': 0, 'plasma_protein_O15212_PFD6': 0, 'plasma_protein_O15230_LAMA5': 0.0, 'plasma_protein_O43866_CD5L': 0, 'plasma_protein_O75369_FLNB': 0.0, 'plasma_protein_O75390_CISY': 0, 'plasma_protein_O75882_ATRN': 0.0, 'plasma_protein_O95445_APOM': 0, 'plasma_protein_P00450_C…
3': 0	'tissue_protein_Q16822_PCKGM': 0	'tissue_protein_Q16891_MIC60': 0	'tissue_protein_Q27J81_INF2': 0	'tissue_protein_Q2TAA5_ALG11': 0	'tissue_protein_Q2TAY7_SMU1': 0	'tissue_protein_Q2UY09_COSA1': 0.0	'tissue_protein_Q32P28_P3H1': 0	'tissue_protein_Q38SD2_LRRK1': 0	'tissue_protein_Q3LXA3_TKFC': 0	'tissue_protein_Q4G0N4_NAKD2': 0	'tissue_protein_Q53EL6_PDCD4': 0	'tissue_protein_Q53FT3_HIKES': 0	'tissue_protein_Q53FZ2_ACSM3': 0	'tissue_protein_Q53GG5_PDLI3': 0	'tissue_protein_Q53GQ0_DHB12': 0	'tissue_protein_Q53H82_LACB2': 0	'tissue_protein_Q56VL3_OCAD2': 0	'tissue_protein_Q5J8M3_EMC4': 0	'tissue_protein_Q5JSL3_DOC11': 0	'tissue_protein_Q5JVF3_PCID2': 0	'tissue_protein_Q5SRE7_PHYD1': 0	'tissue_protein_Q5T440_CAF17': 0	'tissue_protein_Q5T5P2_SKT': 0	'tissue_protein_Q5VWZ2_LYPL1': 0	'tissue_protein_Q5VZ46_K1614': 0.0	'tissue_protein_Q5VZF2_MBNL2': 0	'tissue_protein_Q5W0U4_BSPRY': 0	'tissue_protein_Q5XKE5_K2C79': 0	'tissue_protein_Q5XKP0_MIC13': 0	'tissue_protein_Q5ZPR3_CD276': 0	'tissue_protein_Q68CZ2_TENS3': 0	'tissue_protein_Q68EM7_RHG17': 0.0	'tissue_protein_Q6FHJ7_SFRP4': 0.0	'tissue_protein_Q6GMV2_SMYD5': 0	'tissue_protein_Q6GPI1_CTRB2': 0	'tissue_protein_Q6JBY9_CPZIP': 0	'tissue_protein_Q6NUK1_SCMC1': 0	'tissue_protein_Q6NUM9_RETST': 0	'tissue_protein_Q6P179_ERAP2': 0.0	'tissue_protein_Q6P1A2_MBOA5': 0	'tissue_protein_Q6P2E9_EDC4': 0	'tissue_protein_Q6P4A8_PLBL1': 0	'tissue_protein_Q6P4E1_GOLM2': 0	'tissue_protein_Q6P5R6_RL22L': 0	'tissue_protein_Q6PGP7_TTC37': 0	'tissue_protein_Q6PI78_TMM65': 0	'tissue_protein_Q6PKG0_LARP1': 0	'tissue_protein_Q6UVY6_MOXD1': 0.0	'tissue_protein_Q6UW15_REG3G': 0
Multiomic	balanced_accuracy	2	161	0.692308	0.461538	0	0	0.015	0	0	0.142	0.059	0.186	0.595	0.003	{'plasma_protein_A0M8Q6_LAC7': 0.0, 'plasma_protein_B9A064_IGLL5': 0, 'plasma_protein_O14791_APOL1': 0, 'plasma_protein_O14980_XPO1': 0, 'plasma_protein_O15212_PFD6': 0, 'plasma_protein_O15230_LAMA5': 0.0, 'plasma_protein_O43866_CD5L': 0, 'plasma_protein_O75369_FLNB': 0.0, 'plasma_protein_O75390_CISY': 0, 'plasma_protein_O75882_ATRN': 0, 'plasma_protein_O95445_APOM': 0, 'plasma_protein_P00450_CER…
in_Q16787_LAMA3': 0	'tissue_protein_Q16822_PCKGM': 0	'tissue_protein_Q16891_MIC60': 0	'tissue_protein_Q27J81_INF2': 0	'tissue_protein_Q2TAA5_ALG11': 0	'tissue_protein_Q2TAY7_SMU1': 0	'tissue_protein_Q2UY09_COSA1': 0	'tissue_protein_Q32P28_P3H1': 0	'tissue_protein_Q38SD2_LRRK1': 0	'tissue_protein_Q3LXA3_TKFC': 0	'tissue_protein_Q4G0N4_NAKD2': 0	'tissue_protein_Q53EL6_PDCD4': 0	'tissue_protein_Q53FT3_HIKES': 0	'tissue_protein_Q53FZ2_ACSM3': 0	'tissue_protein_Q53GG5_PDLI3': 0	'tissue_protein_Q53GQ0_DHB12': 0	'tissue_protein_Q53H82_LACB2': 0	'tissue_protein_Q56VL3_OCAD2': 0	'tissue_protein_Q5J8M3_EMC4': 0	'tissue_protein_Q5JSL3_DOC11': 0	'tissue_protein_Q5JVF3_PCID2': 0	'tissue_protein_Q5SRE7_PHYD1': 0	'tissue_protein_Q5T440_CAF17': 0	'tissue_protein_Q5T5P2_SKT': 0	'tissue_protein_Q5VWZ2_LYPL1': 0	'tissue_protein_Q5VZ46_K1614': 0.0	'tissue_protein_Q5VZF2_MBNL2': 0	'tissue_protein_Q5W0U4_BSPRY': 0	'tissue_protein_Q5XKE5_K2C79': 0	'tissue_protein_Q5XKP0_MIC13': 0	'tissue_protein_Q5ZPR3_CD276': 0	'tissue_protein_Q68CZ2_TENS3': 0	'tissue_protein_Q68EM7_RHG17': 0.0	'tissue_protein_Q6FHJ7_SFRP4': 0.0	'tissue_protein_Q6GMV2_SMYD5': 0	'tissue_protein_Q6GPI1_CTRB2': 0	'tissue_protein_Q6JBY9_CPZIP': 0	'tissue_protein_Q6NUK1_SCMC1': 0	'tissue_protein_Q6NUM9_RETST': 0	'tissue_protein_Q6P179_ERAP2': 0.0	'tissue_protein_Q6P1A2_MBOA5': 0	'tissue_protein_Q6P2E9_EDC4': 0	'tissue_protein_Q6P4A8_PLBL1': 0	'tissue_protein_Q6P4E1_GOLM2': 0	'tissue_protein_Q6P5R6_RL22L': 0	'tissue_protein_Q6PGP7_TTC37': 0	'tissue_protein_Q6PI78_TMM65': 0	'tissue_protein_Q6PKG0_LARP1': 0	'tissue_protein_Q6UVY6_MOXD1': 0.0	'tissue_protein_Q6UW15_REG3G': 0
Multiomic	balanced_accuracy	2	124	0.641026	0.4797	0	0	0.015	0	0	0.152	0.031	0.223	0.576	0.003	{'plasma_protein_A0M8Q6_LAC7': 0.0, 'plasma_protein_B9A064_IGLL5': 0, 'plasma_protein_O14791_APOL1': 0, 'plasma_protein_O14980_XPO1': 0, 'plasma_protein_O15212_PFD6': 0, 'plasma_protein_O15230_LAMA5': 0, 'plasma_protein_O43866_CD5L': 0, 'plasma_protein_O75369_FLNB': 0.0, 'plasma_protein_O75390_CISY': 0, 'plasma_protein_O75882_ATRN': 0, 'plasma_protein_O95445_APOM': 0, 'plasma_protein_P00450_CERU'…
sue_protein_Q2TAY7_SMU1': 0	'tissue_protein_Q2UY09_COSA1': 0	'tissue_protein_Q32P28_P3H1': 0	'tissue_protein_Q38SD2_LRRK1': 0	'tissue_protein_Q3LXA3_TKFC': 0	'tissue_protein_Q4G0N4_NAKD2': 0	'tissue_protein_Q53EL6_PDCD4': 0	'tissue_protein_Q53FT3_HIKES': 0	'tissue_protein_Q53FZ2_ACSM3': 0	'tissue_protein_Q53GG5_PDLI3': 0	'tissue_protein_Q53GQ0_DHB12': 0	'tissue_protein_Q53H82_LACB2': 0	'tissue_protein_Q56VL3_OCAD2': 0	'tissue_protein_Q5J8M3_EMC4': 0	'tissue_protein_Q5JSL3_DOC11': 0	'tissue_protein_Q5JVF3_PCID2': 0	'tissue_protein_Q5SRE7_PHYD1': 0	'tissue_protein_Q5T440_CAF17': 0	'tissue_protein_Q5T5P2_SKT': 0	'tissue_protein_Q5VWZ2_LYPL1': 0	'tissue_protein_Q5VZ46_K1614': 0.0	'tissue_protein_Q5VZF2_MBNL2': 0	'tissue_protein_Q5W0U4_BSPRY': 0	'tissue_protein_Q5XKE5_K2C79': 0	'tissue_protein_Q5XKP0_MIC13': 0	'tissue_protein_Q5ZPR3_CD276': 0	'tissue_protein_Q68CZ2_TENS3': 0	'tissue_protein_Q68EM7_RHG17': 0.0	'tissue_protein_Q6FHJ7_SFRP4': 0.0	'tissue_protein_Q6GMV2_SMYD5': 0	'tissue_protein_Q6GPI1_CTRB2': 0	'tissue_protein_Q6JBY9_CPZIP': 0	'tissue_protein_Q6NUK1_SCMC1': 0	'tissue_protein_Q6NUM9_RETST': 0	'tissue_protein_Q6P179_ERAP2': 0.0	'tissue_protein_Q6P1A2_MBOA5': 0	'tissue_protein_Q6P2E9_EDC4': 0	'tissue_protein_Q6P4A8_PLBL1': 0	'tissue_protein_Q6P4E1_GOLM2': 0	'tissue_protein_Q6P5R6_RL22L': 0	'tissue_protein_Q6PGP7_TTC37': 0	'tissue_protein_Q6PI78_TMM65': 0	'tissue_protein_Q6PKG0_LARP1': 0	'tissue_protein_Q6UVY6_MOXD1': 0.0	'tissue_protein_Q6UW15_REG3G': 0	'tissue_protein_Q6UWP7_LCLT1': 0	'tissue_protein_Q6UX06_OLFM4': 0	'tissue_protein_Q6UX71_PXDC2': 0	'tissue_protein_Q6UXG2_ELAP1': 0	'tissue_protein_Q6UXH1_CREL2': 0
Multiomic	balanced_accuracy	2	95	0.666667	0.471405	0	0	0.019	0	0	0.163	0.039	0.247	0.525	0.006	{'plasma_protein_A0M8Q6_LAC7': 0.0, 'plasma_protein_B9A064_IGLL5': 0, 'plasma_protein_O14791_APOL1': 0, 'plasma_protein_O14980_XPO1': 0, 'plasma_protein_O15212_PFD6': 0, 'plasma_protein_O15230_LAMA5': 0, 'plasma_protein_O43866_CD5L': 0, 'plasma_protein_O75369_FLNB': 0.0, 'plasma_protein_O75390_CISY': 0, 'plasma_protein_O75882_ATRN': 0, 'plasma_protein_O95445_APOM': 0, 'plasma_protein_P00450_CERU'…
_SMU1': 0	'tissue_protein_Q2UY09_COSA1': 0	'tissue_protein_Q32P28_P3H1': 0	'tissue_protein_Q38SD2_LRRK1': 0	'tissue_protein_Q3LXA3_TKFC': 0	'tissue_protein_Q4G0N4_NAKD2': 0	'tissue_protein_Q53EL6_PDCD4': 0	'tissue_protein_Q53FT3_HIKES': 0	'tissue_protein_Q53FZ2_ACSM3': 0	'tissue_protein_Q53GG5_PDLI3': 0	'tissue_protein_Q53GQ0_DHB12': 0	'tissue_protein_Q53H82_LACB2': 0	'tissue_protein_Q56VL3_OCAD2': 0	'tissue_protein_Q5J8M3_EMC4': 0	'tissue_protein_Q5JSL3_DOC11': 0	'tissue_protein_Q5JVF3_PCID2': 0	'tissue_protein_Q5SRE7_PHYD1': 0	'tissue_protein_Q5T440_CAF17': 0	'tissue_protein_Q5T5P2_SKT': 0	'tissue_protein_Q5VWZ2_LYPL1': 0	'tissue_protein_Q5VZ46_K1614': 0.0	'tissue_protein_Q5VZF2_MBNL2': 0	'tissue_protein_Q5W0U4_BSPRY': 0	'tissue_protein_Q5XKE5_K2C79': 0	'tissue_protein_Q5XKP0_MIC13': 0	'tissue_protein_Q5ZPR3_CD276': 0	'tissue_protein_Q68CZ2_TENS3': 0	'tissue_protein_Q68EM7_RHG17': 0.0	'tissue_protein_Q6FHJ7_SFRP4': 0.0	'tissue_protein_Q6GMV2_SMYD5': 0	'tissue_protein_Q6GPI1_CTRB2': 0	'tissue_protein_Q6JBY9_CPZIP': 0	'tissue_protein_Q6NUK1_SCMC1': 0	'tissue_protein_Q6NUM9_RETST': 0	'tissue_protein_Q6P179_ERAP2': 0.0	'tissue_protein_Q6P1A2_MBOA5': 0	'tissue_protein_Q6P2E9_EDC4': 0	'tissue_protein_Q6P4A8_PLBL1': 0	'tissue_protein_Q6P4E1_GOLM2': 0	'tissue_protein_Q6P5R6_RL22L': 0	'tissue_protein_Q6PGP7_TTC37': 0	'tissue_protein_Q6PI78_TMM65': 0	'tissue_protein_Q6PKG0_LARP1': 0	'tissue_protein_Q6UVY6_MOXD1': 0.0	'tissue_protein_Q6UW15_REG3G': 0	'tissue_protein_Q6UWP7_LCLT1': 0	'tissue_protein_Q6UX06_OLFM4': 0	'tissue_protein_Q6UX71_PXDC2': 0	'tissue_protein_Q6UXG2_ELAP1': 0	'tissue_protein_Q6UXH1_CREL2': 0
Multiomic	balanced_accuracy	2	73	0.717949	0.449998	0	0	0.019	0	0	0.149	0.073	0.229	0.517	0.012	{'plasma_protein_A0M8Q6_LAC7': 0, 'plasma_protein_B9A064_IGLL5': 0, 'plasma_protein_O14791_APOL1': 0, 'plasma_protein_O14980_XPO1': 0, 'plasma_protein_O15212_PFD6': 0, 'plasma_protein_O15230_LAMA5': 0, 'plasma_protein_O43866_CD5L': 0, 'plasma_protein_O75369_FLNB': 0.0, 'plasma_protein_O75390_CISY': 0, 'plasma_protein_O75882_ATRN': 0, 'plasma_protein_O95445_APOM': 0, 'plasma_protein_P00450_CERU': …
0': 0	'tissue_protein_Q27J81_INF2': 0	'tissue_protein_Q2TAA5_ALG11': 0	'tissue_protein_Q2TAY7_SMU1': 0	'tissue_protein_Q2UY09_COSA1': 0	'tissue_protein_Q32P28_P3H1': 0	'tissue_protein_Q38SD2_LRRK1': 0	'tissue_protein_Q3LXA3_TKFC': 0	'tissue_protein_Q4G0N4_NAKD2': 0	'tissue_protein_Q53EL6_PDCD4': 0	'tissue_protein_Q53FT3_HIKES': 0	'tissue_protein_Q53FZ2_ACSM3': 0	'tissue_protein_Q53GG5_PDLI3': 0	'tissue_protein_Q53GQ0_DHB12': 0	'tissue_protein_Q53H82_LACB2': 0	'tissue_protein_Q56VL3_OCAD2': 0	'tissue_protein_Q5J8M3_EMC4': 0	'tissue_protein_Q5JSL3_DOC11': 0	'tissue_protein_Q5JVF3_PCID2': 0	'tissue_protein_Q5SRE7_PHYD1': 0	'tissue_protein_Q5T440_CAF17': 0	'tissue_protein_Q5T5P2_SKT': 0	'tissue_protein_Q5VWZ2_LYPL1': 0	'tissue_protein_Q5VZ46_K1614': 0.0	'tissue_protein_Q5VZF2_MBNL2': 0	'tissue_protein_Q5W0U4_BSPRY': 0	'tissue_protein_Q5XKE5_K2C79': 0	'tissue_protein_Q5XKP0_MIC13': 0	'tissue_protein_Q5ZPR3_CD276': 0	'tissue_protein_Q68CZ2_TENS3': 0	'tissue_protein_Q68EM7_RHG17': 0.0	'tissue_protein_Q6FHJ7_SFRP4': 0.0	'tissue_protein_Q6GMV2_SMYD5': 0	'tissue_protein_Q6GPI1_CTRB2': 0	'tissue_protein_Q6JBY9_CPZIP': 0	'tissue_protein_Q6NUK1_SCMC1': 0	'tissue_protein_Q6NUM9_RETST': 0	'tissue_protein_Q6P179_ERAP2': 0.0	'tissue_protein_Q6P1A2_MBOA5': 0	'tissue_protein_Q6P2E9_EDC4': 0	'tissue_protein_Q6P4A8_PLBL1': 0	'tissue_protein_Q6P4E1_GOLM2': 0	'tissue_protein_Q6P5R6_RL22L': 0	'tissue_protein_Q6PGP7_TTC37': 0	'tissue_protein_Q6PI78_TMM65': 0	'tissue_protein_Q6PKG0_LARP1': 0	'tissue_protein_Q6UVY6_MOXD1': 0.0	'tissue_protein_Q6UW15_REG3G': 0	'tissue_protein_Q6UWP7_LCLT1': 0	'tissue_protein_Q6UX06_OLFM4': 0
Multiomic	balanced_accuracy	2	56	0.564103	0.495874	0	0	0.003	0	0	0.192	0.127	0.195	0.474	0.009	{'plasma_protein_A0M8Q6_LAC7': 0, 'plasma_protein_B9A064_IGLL5': 0, 'plasma_protein_O14791_APOL1': 0, 'plasma_protein_O14980_XPO1': 0, 'plasma_protein_O15212_PFD6': 0, 'plasma_protein_O15230_LAMA5': 0, 'plasma_protein_O43866_CD5L': 0, 'plasma_protein_O75369_FLNB': 0.0, 'plasma_protein_O75390_CISY': 0, 'plasma_protein_O75882_ATRN': 0, 'plasma_protein_O95445_APOM': 0, 'plasma_protein_P00450_CERU': …
n_Q27J81_INF2': 0	'tissue_protein_Q2TAA5_ALG11': 0	'tissue_protein_Q2TAY7_SMU1': 0	'tissue_protein_Q2UY09_COSA1': 0	'tissue_protein_Q32P28_P3H1': 0	'tissue_protein_Q38SD2_LRRK1': 0	'tissue_protein_Q3LXA3_TKFC': 0	'tissue_protein_Q4G0N4_NAKD2': 0	'tissue_protein_Q53EL6_PDCD4': 0	'tissue_protein_Q53FT3_HIKES': 0	'tissue_protein_Q53FZ2_ACSM3': 0	'tissue_protein_Q53GG5_PDLI3': 0	'tissue_protein_Q53GQ0_DHB12': 0	'tissue_protein_Q53H82_LACB2': 0	'tissue_protein_Q56VL3_OCAD2': 0	'tissue_protein_Q5J8M3_EMC4': 0	'tissue_protein_Q5JSL3_DOC11': 0	'tissue_protein_Q5JVF3_PCID2': 0	'tissue_protein_Q5SRE7_PHYD1': 0	'tissue_protein_Q5T440_CAF17': 0	'tissue_protein_Q5T5P2_SKT': 0	'tissue_protein_Q5VWZ2_LYPL1': 0	'tissue_protein_Q5VZ46_K1614': 0.0	'tissue_protein_Q5VZF2_MBNL2': 0	'tissue_protein_Q5W0U4_BSPRY': 0	'tissue_protein_Q5XKE5_K2C79': 0	'tissue_protein_Q5XKP0_MIC13': 0	'tissue_protein_Q5ZPR3_CD276': 0	'tissue_protein_Q68CZ2_TENS3': 0	'tissue_protein_Q68EM7_RHG17': 0.0	'tissue_protein_Q6FHJ7_SFRP4': 0.12320738246664169	'tissue_protein_Q6GMV2_SMYD5': 0	'tissue_protein_Q6GPI1_CTRB2': 0	'tissue_protein_Q6JBY9_CPZIP': 0	'tissue_protein_Q6NUK1_SCMC1': 0	'tissue_protein_Q6NUM9_RETST': 0	'tissue_protein_Q6P179_ERAP2': 0.0	'tissue_protein_Q6P1A2_MBOA5': 0	'tissue_protein_Q6P2E9_EDC4': 0	'tissue_protein_Q6P4A8_PLBL1': 0	'tissue_protein_Q6P4E1_GOLM2': 0	'tissue_protein_Q6P5R6_RL22L': 0	'tissue_protein_Q6PGP7_TTC37': 0	'tissue_protein_Q6PI78_TMM65': 0	'tissue_protein_Q6PKG0_LARP1': 0	'tissue_protein_Q6UVY6_MOXD1': 0.0	'tissue_protein_Q6UW15_REG3G': 0	'tissue_protein_Q6UWP7_LCLT1': 0	'tissue_protein_Q6UX06_OLFM4': 0	'tissue_protein_Q6UX71_PXDC2': 0
Multiomic	balanced_accuracy	2	43	0.666667	0.471405	0	0	0.006	0	0	0.233	0.179	0.125	0.435	0.021	{'plasma_protein_A0M8Q6_LAC7': 0, 'plasma_protein_B9A064_IGLL5': 0, 'plasma_protein_O14791_APOL1': 0, 'plasma_protein_O14980_XPO1': 0, 'plasma_protein_O15212_PFD6': 0, 'plasma_protein_O15230_LAMA5': 0, 'plasma_protein_O43866_CD5L': 0, 'plasma_protein_O75369_FLNB': 0.0, 'plasma_protein_O75390_CISY': 0, 'plasma_protein_O75882_ATRN': 0, 'plasma_protein_O95445_APOM': 0, 'plasma_protein_P00450_CERU': …
G11': 0	'tissue_protein_Q2TAY7_SMU1': 0	'tissue_protein_Q2UY09_COSA1': 0	'tissue_protein_Q32P28_P3H1': 0	'tissue_protein_Q38SD2_LRRK1': 0	'tissue_protein_Q3LXA3_TKFC': 0	'tissue_protein_Q4G0N4_NAKD2': 0	'tissue_protein_Q53EL6_PDCD4': 0	'tissue_protein_Q53FT3_HIKES': 0	'tissue_protein_Q53FZ2_ACSM3': 0	'tissue_protein_Q53GG5_PDLI3': 0	'tissue_protein_Q53GQ0_DHB12': 0	'tissue_protein_Q53H82_LACB2': 0	'tissue_protein_Q56VL3_OCAD2': 0	'tissue_protein_Q5J8M3_EMC4': 0	'tissue_protein_Q5JSL3_DOC11': 0	'tissue_protein_Q5JVF3_PCID2': 0	'tissue_protein_Q5SRE7_PHYD1': 0	'tissue_protein_Q5T440_CAF17': 0	'tissue_protein_Q5T5P2_SKT': 0	'tissue_protein_Q5VWZ2_LYPL1': 0	'tissue_protein_Q5VZ46_K1614': 0.0	'tissue_protein_Q5VZF2_MBNL2': 0	'tissue_protein_Q5W0U4_BSPRY': 0	'tissue_protein_Q5XKE5_K2C79': 0	'tissue_protein_Q5XKP0_MIC13': 0	'tissue_protein_Q5ZPR3_CD276': 0	'tissue_protein_Q68CZ2_TENS3': 0	'tissue_protein_Q68EM7_RHG17': 0.0	'tissue_protein_Q6FHJ7_SFRP4': 0.0	'tissue_protein_Q6GMV2_SMYD5': 0	'tissue_protein_Q6GPI1_CTRB2': 0	'tissue_protein_Q6JBY9_CPZIP': 0	'tissue_protein_Q6NUK1_SCMC1': 0	'tissue_protein_Q6NUM9_RETST': 0	'tissue_protein_Q6P179_ERAP2': 0	'tissue_protein_Q6P1A2_MBOA5': 0	'tissue_protein_Q6P2E9_EDC4': 0	'tissue_protein_Q6P4A8_PLBL1': 0	'tissue_protein_Q6P4E1_GOLM2': 0	'tissue_protein_Q6P5R6_RL22L': 0	'tissue_protein_Q6PGP7_TTC37': 0	'tissue_protein_Q6PI78_TMM65': 0	'tissue_protein_Q6PKG0_LARP1': 0	'tissue_protein_Q6UVY6_MOXD1': 0.0	'tissue_protein_Q6UW15_REG3G': 0	'tissue_protein_Q6UWP7_LCLT1': 0	'tissue_protein_Q6UX06_OLFM4': 0	'tissue_protein_Q6UX71_PXDC2': 0	'tissue_protein_Q6UXG2_ELAP1': 0
Multiomic	balanced_accuracy	2	33	0.589744	0.49188	0	0	0.003	0	0	0.267	0.164	0.179	0.366	0.02	{'plasma_protein_A0M8Q6_LAC7': 0, 'plasma_protein_B9A064_IGLL5': 0, 'plasma_protein_O14791_APOL1': 0, 'plasma_protein_O14980_XPO1': 0, 'plasma_protein_O15212_PFD6': 0, 'plasma_protein_O15230_LAMA5': 0, 'plasma_protein_O43866_CD5L': 0, 'plasma_protein_O75369_FLNB': 0.0, 'plasma_protein_O75390_CISY': 0, 'plasma_protein_O75882_ATRN': 0, 'plasma_protein_O95445_APOM': 0, 'plasma_protein_P00450_CERU': …
': 0	'tissue_protein_Q2UY09_COSA1': 0	'tissue_protein_Q32P28_P3H1': 0	'tissue_protein_Q38SD2_LRRK1': 0	'tissue_protein_Q3LXA3_TKFC': 0	'tissue_protein_Q4G0N4_NAKD2': 0	'tissue_protein_Q53EL6_PDCD4': 0	'tissue_protein_Q53FT3_HIKES': 0	'tissue_protein_Q53FZ2_ACSM3': 0	'tissue_protein_Q53GG5_PDLI3': 0	'tissue_protein_Q53GQ0_DHB12': 0	'tissue_protein_Q53H82_LACB2': 0	'tissue_protein_Q56VL3_OCAD2': 0	'tissue_protein_Q5J8M3_EMC4': 0	'tissue_protein_Q5JSL3_DOC11': 0	'tissue_protein_Q5JVF3_PCID2': 0	'tissue_protein_Q5SRE7_PHYD1': 0	'tissue_protein_Q5T440_CAF17': 0	'tissue_protein_Q5T5P2_SKT': 0	'tissue_protein_Q5VWZ2_LYPL1': 0	'tissue_protein_Q5VZ46_K1614': 0.0	'tissue_protein_Q5VZF2_MBNL2': 0	'tissue_protein_Q5W0U4_BSPRY': 0	'tissue_protein_Q5XKE5_K2C79': 0	'tissue_protein_Q5XKP0_MIC13': 0	'tissue_protein_Q5ZPR3_CD276': 0	'tissue_protein_Q68CZ2_TENS3': 0	'tissue_protein_Q68EM7_RHG17': 0.21714285714285714	'tissue_protein_Q6FHJ7_SFRP4': 0.12320738246664169	'tissue_protein_Q6GMV2_SMYD5': 0	'tissue_protein_Q6GPI1_CTRB2': 0	'tissue_protein_Q6JBY9_CPZIP': 0	'tissue_protein_Q6NUK1_SCMC1': 0	'tissue_protein_Q6NUM9_RETST': 0	'tissue_protein_Q6P179_ERAP2': 0	'tissue_protein_Q6P1A2_MBOA5': 0	'tissue_protein_Q6P2E9_EDC4': 0	'tissue_protein_Q6P4A8_PLBL1': 0	'tissue_protein_Q6P4E1_GOLM2': 0	'tissue_protein_Q6P5R6_RL22L': 0	'tissue_protein_Q6PGP7_TTC37': 0	'tissue_protein_Q6PI78_TMM65': 0	'tissue_protein_Q6PKG0_LARP1': 0	'tissue_protein_Q6UVY6_MOXD1': 0.0	'tissue_protein_Q6UW15_REG3G': 0	'tissue_protein_Q6UWP7_LCLT1': 0	'tissue_protein_Q6UX06_OLFM4': 0	'tissue_protein_Q6UX71_PXDC2': 0	'tissue_protein_Q6UXG2_ELAP1': 0	'tissue_protein_Q6UXH1_CREL2': 0
Multiomic	balanced_accuracy	2	26	0.615385	0.486504	0	0.006	0.003	0	0	0.31	0.153	0.17	0.341	0.017	{'plasma_protein_A0M8Q6_LAC7': 0, 'plasma_protein_B9A064_IGLL5': 0, 'plasma_protein_O14791_APOL1': 0, 'plasma_protein_O14980_XPO1': 0, 'plasma_protein_O15212_PFD6': 0, 'plasma_protein_O15230_LAMA5': 0, 'plasma_protein_O43866_CD5L': 0, 'plasma_protein_O75369_FLNB': 0.0, 'plasma_protein_O75390_CISY': 0, 'plasma_protein_O75882_ATRN': 0, 'plasma_protein_O95445_APOM': 0, 'plasma_protein_P00450_CERU': …
sue_protein_Q38SD2_LRRK1': 0	'tissue_protein_Q3LXA3_TKFC': 0	'tissue_protein_Q4G0N4_NAKD2': 0	'tissue_protein_Q53EL6_PDCD4': 0	'tissue_protein_Q53FT3_HIKES': 0	'tissue_protein_Q53FZ2_ACSM3': 0	'tissue_protein_Q53GG5_PDLI3': 0	'tissue_protein_Q53GQ0_DHB12': 0	'tissue_protein_Q53H82_LACB2': 0	'tissue_protein_Q56VL3_OCAD2': 0	'tissue_protein_Q5J8M3_EMC4': 0	'tissue_protein_Q5JSL3_DOC11': 0	'tissue_protein_Q5JVF3_PCID2': 0	'tissue_protein_Q5SRE7_PHYD1': 0	'tissue_protein_Q5T440_CAF17': 0	'tissue_protein_Q5T5P2_SKT': 0	'tissue_protein_Q5VWZ2_LYPL1': 0	'tissue_protein_Q5VZ46_K1614': 0	'tissue_protein_Q5VZF2_MBNL2': 0	'tissue_protein_Q5W0U4_BSPRY': 0	'tissue_protein_Q5XKE5_K2C79': 0	'tissue_protein_Q5XKP0_MIC13': 0	'tissue_protein_Q5ZPR3_CD276': 0	'tissue_protein_Q68CZ2_TENS3': 0	'tissue_protein_Q68EM7_RHG17': 0.21714285714285717	'tissue_protein_Q6FHJ7_SFRP4': 0	'tissue_protein_Q6GMV2_SMYD5': 0	'tissue_protein_Q6GPI1_CTRB2': 0	'tissue_protein_Q6JBY9_CPZIP': 0	'tissue_protein_Q6NUK1_SCMC1': 0	'tissue_protein_Q6NUM9_RETST': 0	'tissue_protein_Q6P179_ERAP2': 0	'tissue_protein_Q6P1A2_MBOA5': 0	'tissue_protein_Q6P2E9_EDC4': 0	'tissue_protein_Q6P4A8_PLBL1': 0	'tissue_protein_Q6P4E1_GOLM2': 0	'tissue_protein_Q6P5R6_RL22L': 0	'tissue_protein_Q6PGP7_TTC37': 0	'tissue_protein_Q6PI78_TMM65': 0	'tissue_protein_Q6PKG0_LARP1': 0	'tissue_protein_Q6UVY6_MOXD1': 0.0	'tissue_protein_Q6UW15_REG3G': 0	'tissue_protein_Q6UWP7_LCLT1': 0	'tissue_protein_Q6UX06_OLFM4': 0	'tissue_protein_Q6UX71_PXDC2': 0	'tissue_protein_Q6UXG2_ELAP1': 0	'tissue_protein_Q6UXH1_CREL2': 0	'tissue_protein_Q6UXI9_NPNT': 0	'tissue_protein_Q6UXV4_MIC27': 0	'tissue_protein_Q6VY07_PACS1': 0
Multiomic	balanced_accuracy	2	20	0.564103	0.495874	0.008	0.012	0.013	0	0	0.37	0.172	0.148	0.265	0.012	{'plasma_protein_A0M8Q6_LAC7': 0, 'plasma_protein_B9A064_IGLL5': 0, 'plasma_protein_O14791_APOL1': 0, 'plasma_protein_O14980_XPO1': 0, 'plasma_protein_O15212_PFD6': 0, 'plasma_protein_O15230_LAMA5': 0, 'plasma_protein_O43866_CD5L': 0, 'plasma_protein_O75369_FLNB': 0.0, 'plasma_protein_O75390_CISY': 0, 'plasma_protein_O75882_ATRN': 0, 'plasma_protein_O95445_APOM': 0, 'plasma_protein_P00450_CERU': …
1': 0	'tissue_protein_Q3LXA3_TKFC': 0	'tissue_protein_Q4G0N4_NAKD2': 0	'tissue_protein_Q53EL6_PDCD4': 0	'tissue_protein_Q53FT3_HIKES': 0	'tissue_protein_Q53FZ2_ACSM3': 0	'tissue_protein_Q53GG5_PDLI3': 0	'tissue_protein_Q53GQ0_DHB12': 0	'tissue_protein_Q53H82_LACB2': 0	'tissue_protein_Q56VL3_OCAD2': 0	'tissue_protein_Q5J8M3_EMC4': 0	'tissue_protein_Q5JSL3_DOC11': 0	'tissue_protein_Q5JVF3_PCID2': 0	'tissue_protein_Q5SRE7_PHYD1': 0	'tissue_protein_Q5T440_CAF17': 0	'tissue_protein_Q5T5P2_SKT': 0	'tissue_protein_Q5VWZ2_LYPL1': 0	'tissue_protein_Q5VZ46_K1614': 0	'tissue_protein_Q5VZF2_MBNL2': 0	'tissue_protein_Q5W0U4_BSPRY': 0	'tissue_protein_Q5XKE5_K2C79': 0	'tissue_protein_Q5XKP0_MIC13': 0	'tissue_protein_Q5ZPR3_CD276': 0	'tissue_protein_Q68CZ2_TENS3': 0	'tissue_protein_Q68EM7_RHG17': 0.0	'tissue_protein_Q6FHJ7_SFRP4': 0	'tissue_protein_Q6GMV2_SMYD5': 0	'tissue_protein_Q6GPI1_CTRB2': 0	'tissue_protein_Q6JBY9_CPZIP': 0	'tissue_protein_Q6NUK1_SCMC1': 0	'tissue_protein_Q6NUM9_RETST': 0	'tissue_protein_Q6P179_ERAP2': 0	'tissue_protein_Q6P1A2_MBOA5': 0	'tissue_protein_Q6P2E9_EDC4': 0	'tissue_protein_Q6P4A8_PLBL1': 0	'tissue_protein_Q6P4E1_GOLM2': 0	'tissue_protein_Q6P5R6_RL22L': 0	'tissue_protein_Q6PGP7_TTC37': 0	'tissue_protein_Q6PI78_TMM65': 0	'tissue_protein_Q6PKG0_LARP1': 0	'tissue_protein_Q6UVY6_MOXD1': 0.0	'tissue_protein_Q6UW15_REG3G': 0	'tissue_protein_Q6UWP7_LCLT1': 0	'tissue_protein_Q6UX06_OLFM4': 0	'tissue_protein_Q6UX71_PXDC2': 0	'tissue_protein_Q6UXG2_ELAP1': 0	'tissue_protein_Q6UXH1_CREL2': 0	'tissue_protein_Q6UXI9_NPNT': 0	'tissue_protein_Q6UXV4_MIC27': 0	'tissue_protein_Q6VY07_PACS1': 0
Multiomic	balanced_accuracy	2	15	0.641026	0.4797	0.002	0.018	0.012	0	0	0.387	0.168	0.15	0.255	0.008	{'plasma_protein_A0M8Q6_LAC7': 0, 'plasma_protein_B9A064_IGLL5': 0, 'plasma_protein_O14791_APOL1': 0, 'plasma_protein_O14980_XPO1': 0, 'plasma_protein_O15212_PFD6': 0, 'plasma_protein_O15230_LAMA5': 0, 'plasma_protein_O43866_CD5L': 0, 'plasma_protein_O75369_FLNB': 0.0, 'plasma_protein_O75390_CISY': 0, 'plasma_protein_O75882_ATRN': 0, 'plasma_protein_O95445_APOM': 0, 'plasma_protein_P00450_CERU': …
0	'tissue_protein_Q3LXA3_TKFC': 0	'tissue_protein_Q4G0N4_NAKD2': 0	'tissue_protein_Q53EL6_PDCD4': 0	'tissue_protein_Q53FT3_HIKES': 0	'tissue_protein_Q53FZ2_ACSM3': 0	'tissue_protein_Q53GG5_PDLI3': 0	'tissue_protein_Q53GQ0_DHB12': 0	'tissue_protein_Q53H82_LACB2': 0	'tissue_protein_Q56VL3_OCAD2': 0	'tissue_protein_Q5J8M3_EMC4': 0	'tissue_protein_Q5JSL3_DOC11': 0	'tissue_protein_Q5JVF3_PCID2': 0	'tissue_protein_Q5SRE7_PHYD1': 0	'tissue_protein_Q5T440_CAF17': 0	'tissue_protein_Q5T5P2_SKT': 0	'tissue_protein_Q5VWZ2_LYPL1': 0	'tissue_protein_Q5VZ46_K1614': 0	'tissue_protein_Q5VZF2_MBNL2': 0	'tissue_protein_Q5W0U4_BSPRY': 0	'tissue_protein_Q5XKE5_K2C79': 0	'tissue_protein_Q5XKP0_MIC13': 0	'tissue_protein_Q5ZPR3_CD276': 0	'tissue_protein_Q68CZ2_TENS3': 0	'tissue_protein_Q68EM7_RHG17': 0	'tissue_protein_Q6FHJ7_SFRP4': 0	'tissue_protein_Q6GMV2_SMYD5': 0	'tissue_protein_Q6GPI1_CTRB2': 0	'tissue_protein_Q6JBY9_CPZIP': 0	'tissue_protein_Q6NUK1_SCMC1': 0	'tissue_protein_Q6NUM9_RETST': 0	'tissue_protein_Q6P179_ERAP2': 0	'tissue_protein_Q6P1A2_MBOA5': 0	'tissue_protein_Q6P2E9_EDC4': 0	'tissue_protein_Q6P4A8_PLBL1': 0	'tissue_protein_Q6P4E1_GOLM2': 0	'tissue_protein_Q6P5R6_RL22L': 0	'tissue_protein_Q6PGP7_TTC37': 0	'tissue_protein_Q6PI78_TMM65': 0	'tissue_protein_Q6PKG0_LARP1': 0	'tissue_protein_Q6UVY6_MOXD1': 0.0	'tissue_protein_Q6UW15_REG3G': 0	'tissue_protein_Q6UWP7_LCLT1': 0	'tissue_protein_Q6UX06_OLFM4': 0	'tissue_protein_Q6UX71_PXDC2': 0	'tissue_protein_Q6UXG2_ELAP1': 0	'tissue_protein_Q6UXH1_CREL2': 0	'tissue_protein_Q6UXI9_NPNT': 0	'tissue_protein_Q6UXV4_MIC27': 0	'tissue_protein_Q6VY07_PACS1': 0
Multiomic	balanced_accuracy	2	12	0.641026	0.4797	0	0.006	0.009	0	0	0.375	0.16	0.192	0.256	0.003	{'plasma_protein_A0M8Q6_LAC7': 0, 'plasma_protein_B9A064_IGLL5': 0, 'plasma_protein_O14791_APOL1': 0, 'plasma_protein_O14980_XPO1': 0, 'plasma_protein_O15212_PFD6': 0, 'plasma_protein_O15230_LAMA5': 0, 'plasma_protein_O43866_CD5L': 0, 'plasma_protein_O75369_FLNB': 0.0, 'plasma_protein_O75390_CISY': 0, 'plasma_protein_O75882_ATRN': 0, 'plasma_protein_O95445_APOM': 0, 'plasma_protein_P00450_CERU': …
protein_Q4G0N4_NAKD2': 0	'tissue_protein_Q53EL6_PDCD4': 0	'tissue_protein_Q53FT3_HIKES': 0	'tissue_protein_Q53FZ2_ACSM3': 0	'tissue_protein_Q53GG5_PDLI3': 0	'tissue_protein_Q53GQ0_DHB12': 0	'tissue_protein_Q53H82_LACB2': 0	'tissue_protein_Q56VL3_OCAD2': 0	'tissue_protein_Q5J8M3_EMC4': 0	'tissue_protein_Q5JSL3_DOC11': 0	'tissue_protein_Q5JVF3_PCID2': 0	'tissue_protein_Q5SRE7_PHYD1': 0	'tissue_protein_Q5T440_CAF17': 0	'tissue_protein_Q5T5P2_SKT': 0	'tissue_protein_Q5VWZ2_LYPL1': 0	'tissue_protein_Q5VZ46_K1614': 0	'tissue_protein_Q5VZF2_MBNL2': 0	'tissue_protein_Q5W0U4_BSPRY': 0	'tissue_protein_Q5XKE5_K2C79': 0	'tissue_protein_Q5XKP0_MIC13': 0	'tissue_protein_Q5ZPR3_CD276': 0	'tissue_protein_Q68CZ2_TENS3': 0	'tissue_protein_Q68EM7_RHG17': 0	'tissue_protein_Q6FHJ7_SFRP4': 0	'tissue_protein_Q6GMV2_SMYD5': 0	'tissue_protein_Q6GPI1_CTRB2': 0	'tissue_protein_Q6JBY9_CPZIP': 0	'tissue_protein_Q6NUK1_SCMC1': 0	'tissue_protein_Q6NUM9_RETST': 0	'tissue_protein_Q6P179_ERAP2': 0	'tissue_protein_Q6P1A2_MBOA5': 0	'tissue_protein_Q6P2E9_EDC4': 0	'tissue_protein_Q6P4A8_PLBL1': 0	'tissue_protein_Q6P4E1_GOLM2': 0	'tissue_protein_Q6P5R6_RL22L': 0	'tissue_protein_Q6PGP7_TTC37': 0	'tissue_protein_Q6PI78_TMM65': 0	'tissue_protein_Q6PKG0_LARP1': 0	'tissue_protein_Q6UVY6_MOXD1': 0.0	'tissue_protein_Q6UW15_REG3G': 0	'tissue_protein_Q6UWP7_LCLT1': 0	'tissue_protein_Q6UX06_OLFM4': 0	'tissue_protein_Q6UX71_PXDC2': 0	'tissue_protein_Q6UXG2_ELAP1': 0	'tissue_protein_Q6UXH1_CREL2': 0	'tissue_protein_Q6UXI9_NPNT': 0	'tissue_protein_Q6UXV4_MIC27': 0	'tissue_protein_Q6VY07_PACS1': 0	'tissue_protein_Q6XQN6_PNCB': 0	'tissue_protein_Q6Y7W6_GGYF2': 0
Multiomic	balanced_accuracy	3	6357	0.74359	0.436651	0	0	0	0	0	0.504	0	0.025	0.447	0.024	{'plasma_protein_A0M8Q6_LAC7': 0.0, 'plasma_protein_B9A064_IGLL5': 0.0, 'plasma_protein_O14791_APOL1': 0.0, 'plasma_protein_O14980_XPO1': 0.0, 'plasma_protein_O15212_PFD6': 0.0, 'plasma_protein_O15230_LAMA5': 0.0, 'plasma_protein_O43866_CD5L': 0.0, 'plasma_protein_O75369_FLNB': 0.0, 'plasma_protein_O75390_CISY': 0.0, 'plasma_protein_O75882_ATRN': 0.0, 'plasma_protein_O95445_APOM': 0.0, 'plasma_pr…
7': 0.0	'tissue_protein_Q15041_AR6P1': 0.0	'tissue_protein_Q15043_S39AE': 0.0	'tissue_protein_Q15046_SYK': 0.0	'tissue_protein_Q15052_ARHG6': 0.0	'tissue_protein_Q15063_POSTN': 0.0	'tissue_protein_Q15067_ACOX1': 0.0	'tissue_protein_Q15080_NCF4': 0.0	'tissue_protein_Q15113_PCOC1': 0.0	'tissue_protein_Q15125_EBP': 0.0	'tissue_protein_Q15149_PLEC': 0.0	'tissue_protein_Q15172_2A5A': 0.0	'tissue_protein_Q15287_RNPS1': 0.0	'tissue_protein_Q15370_ELOB': 0.0	'tissue_protein_Q15386_UBE3C': 0.0	'tissue_protein_Q15424_SAFB1': 0.0	'tissue_protein_Q15436_SC23A': 0.0	'tissue_protein_Q15437_SC23B': 0.0	'tissue_protein_Q15477_SKIV2': 0.0	'tissue_protein_Q15582_BGH3': 0.0	'tissue_protein_Q15642_CIP4': 0.0	'tissue_protein_Q15738_NSDHL': 0.0	'tissue_protein_Q15746_MYLK': 0.0	'tissue_protein_Q15758_AAAT': 0.0	'tissue_protein_Q15836_VAMP3': 0.0	'tissue_protein_Q15843_NEDD8': 0.0	'tissue_protein_Q16134_ETFD': 0.0	'tissue_protein_Q16186_ADRM1': 0.0	'tissue_protein_Q16222_UAP1': 0.0	'tissue_protein_Q16270_IBP7': 0.0	'tissue_protein_Q16527_CSRP2': 0.0	'tissue_protein_Q16537_2A5E': 0.0	'tissue_protein_Q16610_ECM1': 0.0	'tissue_protein_Q16643_DREB': 0.0	'tissue_protein_Q16658_FSCN1': 0.0	'tissue_protein_Q16698_DECR': 0.0	'tissue_protein_Q16769_QPCT': 0.0	'tissue_protein_Q16775_GLO2': 0.0	'tissue_protein_Q16787_LAMA3': 0.0	'tissue_protein_Q16822_PCKGM': 0.0	'tissue_protein_Q16891_MIC60': 0.0	'tissue_protein_Q27J81_INF2': 0.0	'tissue_protein_Q2TAA5_ALG11': 0.0	'tissue_protein_Q2TAY7_SMU1': 0.0	'tissue_protein_Q2UY09_COSA1': 0.0	'tissue_protein_Q32P28_P3H1': 0.0	'tissue_protein_Q38SD2_LRRK1': 0.0	'tissue_protein_Q3LXA3_TKFC': 0.0	'tissue_protein_Q4G0N4_NAKD2': 0.0	'tissue_protein_Q53EL6_PDCD4': 0.0
Multiomic	balanced_accuracy	3	4888	0.74359	0.436651	0	0	0	0	0	0.516	0.003	0.025	0.423	0.032	{'plasma_protein_A0M8Q6_LAC7': 0.0, 'plasma_protein_B9A064_IGLL5': 0.0, 'plasma_protein_O14791_APOL1': 0.0, 'plasma_protein_O14980_XPO1': 0.0, 'plasma_protein_O15212_PFD6': 0.0, 'plasma_protein_O15230_LAMA5': 0.0, 'plasma_protein_O43866_CD5L': 0.0, 'plasma_protein_O75369_FLNB': 0.0, 'plasma_protein_O75390_CISY': 0.0, 'plasma_protein_O75882_ATRN': 0.0, 'plasma_protein_O95445_APOM': 0.0, 'plasma_pr…
tein_Q15036_SNX17': 0.0	'tissue_protein_Q15041_AR6P1': 0.0	'tissue_protein_Q15043_S39AE': 0.0	'tissue_protein_Q15046_SYK': 0.0	'tissue_protein_Q15052_ARHG6': 0.0	'tissue_protein_Q15063_POSTN': 0.0	'tissue_protein_Q15067_ACOX1': 0.0	'tissue_protein_Q15080_NCF4': 0.0	'tissue_protein_Q15113_PCOC1': 0.0	'tissue_protein_Q15125_EBP': 0.0	'tissue_protein_Q15149_PLEC': 0.0	'tissue_protein_Q15172_2A5A': 0.0	'tissue_protein_Q15287_RNPS1': 0.0	'tissue_protein_Q15370_ELOB': 0.0	'tissue_protein_Q15386_UBE3C': 0.0	'tissue_protein_Q15424_SAFB1': 0.0	'tissue_protein_Q15436_SC23A': 0.0	'tissue_protein_Q15437_SC23B': 0.0	'tissue_protein_Q15477_SKIV2': 0.0	'tissue_protein_Q15582_BGH3': 0.0	'tissue_protein_Q15642_CIP4': 0.0	'tissue_protein_Q15738_NSDHL': 0.0	'tissue_protein_Q15746_MYLK': 0.0	'tissue_protein_Q15758_AAAT': 0.0	'tissue_protein_Q15836_VAMP3': 0.0	'tissue_protein_Q15843_NEDD8': 0.0	'tissue_protein_Q16134_ETFD': 0.0	'tissue_protein_Q16186_ADRM1': 0.0	'tissue_protein_Q16222_UAP1': 0.0	'tissue_protein_Q16270_IBP7': 0.0	'tissue_protein_Q16527_CSRP2': 0.0	'tissue_protein_Q16537_2A5E': 0.0	'tissue_protein_Q16610_ECM1': 0.0	'tissue_protein_Q16643_DREB': 0.0	'tissue_protein_Q16658_FSCN1': 0.0	'tissue_protein_Q16698_DECR': 0.0	'tissue_protein_Q16769_QPCT': 0.0	'tissue_protein_Q16775_GLO2': 0.0	'tissue_protein_Q16787_LAMA3': 0.0	'tissue_protein_Q16822_PCKGM': 0.0	'tissue_protein_Q16891_MIC60': 0.0	'tissue_protein_Q27J81_INF2': 0.0	'tissue_protein_Q2TAA5_ALG11': 0.0	'tissue_protein_Q2TAY7_SMU1': 0.0	'tissue_protein_Q2UY09_COSA1': 0.0	'tissue_protein_Q32P28_P3H1': 0.0	'tissue_protein_Q38SD2_LRRK1': 0.0	'tissue_protein_Q3LXA3_TKFC': 0.0	'tissue_protein_Q4G0N4_NAKD2': 0.0	'tissue_protein_Q53EL6_PDCD4': 0.0
Multiomic	balanced_accuracy	3	3759	0.74359	0.436651	0	0	0	0	0	0.508	0	0.025	0.426	0.041	{'plasma_protein_A0M8Q6_LAC7': 0.0, 'plasma_protein_B9A064_IGLL5': 0.0, 'plasma_protein_O14791_APOL1': 0.0, 'plasma_protein_O14980_XPO1': 0.0, 'plasma_protein_O15212_PFD6': 0.0, 'plasma_protein_O15230_LAMA5': 0.0, 'plasma_protein_O43866_CD5L': 0.0, 'plasma_protein_O75369_FLNB': 0.0, 'plasma_protein_O75390_CISY': 0.0, 'plasma_protein_O75882_ATRN': 0.0, 'plasma_protein_O95445_APOM': 0.0, 'plasma_pr…
AR6P1': 0.0	'tissue_protein_Q15043_S39AE': 0.0	'tissue_protein_Q15046_SYK': 0.0	'tissue_protein_Q15052_ARHG6': 0.0	'tissue_protein_Q15063_POSTN': 0.0	'tissue_protein_Q15067_ACOX1': 0.0	'tissue_protein_Q15080_NCF4': 0.0	'tissue_protein_Q15113_PCOC1': 0.0	'tissue_protein_Q15125_EBP': 0.0	'tissue_protein_Q15149_PLEC': 0.0	'tissue_protein_Q15172_2A5A': 0.0	'tissue_protein_Q15287_RNPS1': 0.0	'tissue_protein_Q15370_ELOB': 0.0	'tissue_protein_Q15386_UBE3C': 0.0	'tissue_protein_Q15424_SAFB1': 0.0	'tissue_protein_Q15436_SC23A': 0.0	'tissue_protein_Q15437_SC23B': 0.0	'tissue_protein_Q15477_SKIV2': 0.0	'tissue_protein_Q15582_BGH3': 0.0	'tissue_protein_Q15642_CIP4': 0.0	'tissue_protein_Q15738_NSDHL': 0.0	'tissue_protein_Q15746_MYLK': 0.0	'tissue_protein_Q15758_AAAT': 0.0	'tissue_protein_Q15836_VAMP3': 0.0	'tissue_protein_Q15843_NEDD8': 0.0	'tissue_protein_Q16134_ETFD': 0.0	'tissue_protein_Q16186_ADRM1': 0.0	'tissue_protein_Q16222_UAP1': 0.0	'tissue_protein_Q16270_IBP7': 0.0	'tissue_protein_Q16527_CSRP2': 0.0	'tissue_protein_Q16537_2A5E': 0.0	'tissue_protein_Q16610_ECM1': 0.0	'tissue_protein_Q16643_DREB': 0.0	'tissue_protein_Q16658_FSCN1': 0.0	'tissue_protein_Q16698_DECR': 0.0	'tissue_protein_Q16769_QPCT': 0.0	'tissue_protein_Q16775_GLO2': 0.0	'tissue_protein_Q16787_LAMA3': 0.0	'tissue_protein_Q16822_PCKGM': 0.0	'tissue_protein_Q16891_MIC60': 0.0	'tissue_protein_Q27J81_INF2': 0.0	'tissue_protein_Q2TAA5_ALG11': 0	'tissue_protein_Q2TAY7_SMU1': 0.0	'tissue_protein_Q2UY09_COSA1': 0.0	'tissue_protein_Q32P28_P3H1': 0.0	'tissue_protein_Q38SD2_LRRK1': 0.0	'tissue_protein_Q3LXA3_TKFC': 0.0	'tissue_protein_Q4G0N4_NAKD2': 0.0	'tissue_protein_Q53EL6_PDCD4': 0.0	'tissue_protein_Q53FT3_HIKES': 0.0
Multiomic	balanced_accuracy	3	2890	0.74359	0.436651	0	0	0	0	0	0.494	0.006	0.034	0.434	0.032	{'plasma_protein_A0M8Q6_LAC7': 0.0, 'plasma_protein_B9A064_IGLL5': 0.0, 'plasma_protein_O14791_APOL1': 0.0, 'plasma_protein_O14980_XPO1': 0.0, 'plasma_protein_O15212_PFD6': 0.0, 'plasma_protein_O15230_LAMA5': 0.0, 'plasma_protein_O43866_CD5L': 0, 'plasma_protein_O75369_FLNB': 0.0, 'plasma_protein_O75390_CISY': 0.0, 'plasma_protein_O75882_ATRN': 0.0, 'plasma_protein_O95445_APOM': 0.0, 'plasma_prot…
0_NCF4': 0.0	'tissue_protein_Q15113_PCOC1': 0.0	'tissue_protein_Q15125_EBP': 0.0	'tissue_protein_Q15149_PLEC': 0.0	'tissue_protein_Q15172_2A5A': 0.0	'tissue_protein_Q15287_RNPS1': 0.0	'tissue_protein_Q15370_ELOB': 0.0	'tissue_protein_Q15386_UBE3C': 0.0	'tissue_protein_Q15424_SAFB1': 0.0	'tissue_protein_Q15436_SC23A': 0.0	'tissue_protein_Q15437_SC23B': 0.0	'tissue_protein_Q15477_SKIV2': 0.0	'tissue_protein_Q15582_BGH3': 0.0	'tissue_protein_Q15642_CIP4': 0.0	'tissue_protein_Q15738_NSDHL': 0	'tissue_protein_Q15746_MYLK': 0	'tissue_protein_Q15758_AAAT': 0.0	'tissue_protein_Q15836_VAMP3': 0.0	'tissue_protein_Q15843_NEDD8': 0.0	'tissue_protein_Q16134_ETFD': 0.0	'tissue_protein_Q16186_ADRM1': 0.0	'tissue_protein_Q16222_UAP1': 0.0	'tissue_protein_Q16270_IBP7': 0.0	'tissue_protein_Q16527_CSRP2': 0.0	'tissue_protein_Q16537_2A5E': 0.0	'tissue_protein_Q16610_ECM1': 0.0	'tissue_protein_Q16643_DREB': 0.0	'tissue_protein_Q16658_FSCN1': 0	'tissue_protein_Q16698_DECR': 0.0	'tissue_protein_Q16769_QPCT': 0.0	'tissue_protein_Q16775_GLO2': 0.0	'tissue_protein_Q16787_LAMA3': 0	'tissue_protein_Q16822_PCKGM': 0	'tissue_protein_Q16891_MIC60': 0.0	'tissue_protein_Q27J81_INF2': 0.0	'tissue_protein_Q2TAA5_ALG11': 0	'tissue_protein_Q2TAY7_SMU1': 0.0	'tissue_protein_Q2UY09_COSA1': 0.0	'tissue_protein_Q32P28_P3H1': 0.0	'tissue_protein_Q38SD2_LRRK1': 0.0	'tissue_protein_Q3LXA3_TKFC': 0.0	'tissue_protein_Q4G0N4_NAKD2': 0.0	'tissue_protein_Q53EL6_PDCD4': 0	'tissue_protein_Q53FT3_HIKES': 0.0	'tissue_protein_Q53FZ2_ACSM3': 0.0	'tissue_protein_Q53GG5_PDLI3': 0.0	'tissue_protein_Q53GQ0_DHB12': 0.0	'tissue_protein_Q53H82_LACB2': 0.0	'tissue_protein_Q56VL3_OCAD2': 0.0	'tissue_protein_Q5J8M3_EMC4': 0.0
Multiomic	balanced_accuracy	3	2223	0.769231	0.421325	0	0	0	0	0	0.502	0.009	0.034	0.441	0.014	{'plasma_protein_A0M8Q6_LAC7': 0.0, 'plasma_protein_B9A064_IGLL5': 0, 'plasma_protein_O14791_APOL1': 0.0, 'plasma_protein_O14980_XPO1': 0.0, 'plasma_protein_O15212_PFD6': 0, 'plasma_protein_O15230_LAMA5': 0.0, 'plasma_protein_O43866_CD5L': 0, 'plasma_protein_O75369_FLNB': 0.0, 'plasma_protein_O75390_CISY': 0, 'plasma_protein_O75882_ATRN': 0.0, 'plasma_protein_O95445_APOM': 0.0, 'plasma_protein_P0…
A': 0.0	'tissue_protein_Q15287_RNPS1': 0.0	'tissue_protein_Q15370_ELOB': 0.0	'tissue_protein_Q15386_UBE3C': 0.0	'tissue_protein_Q15424_SAFB1': 0	'tissue_protein_Q15436_SC23A': 0.0	'tissue_protein_Q15437_SC23B': 0	'tissue_protein_Q15477_SKIV2': 0.0	'tissue_protein_Q15582_BGH3': 0.0	'tissue_protein_Q15642_CIP4': 0.0	'tissue_protein_Q15738_NSDHL': 0	'tissue_protein_Q15746_MYLK': 0	'tissue_protein_Q15758_AAAT': 0.0	'tissue_protein_Q15836_VAMP3': 0.0	'tissue_protein_Q15843_NEDD8': 0	'tissue_protein_Q16134_ETFD': 0.0	'tissue_protein_Q16186_ADRM1': 0.0	'tissue_protein_Q16222_UAP1': 0.0	'tissue_protein_Q16270_IBP7': 0	'tissue_protein_Q16527_CSRP2': 0.0	'tissue_protein_Q16537_2A5E': 0.0	'tissue_protein_Q16610_ECM1': 0.0	'tissue_protein_Q16643_DREB': 0.0	'tissue_protein_Q16658_FSCN1': 0	'tissue_protein_Q16698_DECR': 0.0	'tissue_protein_Q16769_QPCT': 0.0	'tissue_protein_Q16775_GLO2': 0	'tissue_protein_Q16787_LAMA3': 0	'tissue_protein_Q16822_PCKGM': 0	'tissue_protein_Q16891_MIC60': 0.0	'tissue_protein_Q27J81_INF2': 0.0	'tissue_protein_Q2TAA5_ALG11': 0	'tissue_protein_Q2TAY7_SMU1': 0	'tissue_protein_Q2UY09_COSA1': 0.0	'tissue_protein_Q32P28_P3H1': 0.0	'tissue_protein_Q38SD2_LRRK1': 0	'tissue_protein_Q3LXA3_TKFC': 0.0	'tissue_protein_Q4G0N4_NAKD2': 0.0	'tissue_protein_Q53EL6_PDCD4': 0	'tissue_protein_Q53FT3_HIKES': 0.0	'tissue_protein_Q53FZ2_ACSM3': 0.0	'tissue_protein_Q53GG5_PDLI3': 0.0	'tissue_protein_Q53GQ0_DHB12': 0.0	'tissue_protein_Q53H82_LACB2': 0.0	'tissue_protein_Q56VL3_OCAD2': 0.0	'tissue_protein_Q5J8M3_EMC4': 0.0	'tissue_protein_Q5JSL3_DOC11': 0	'tissue_protein_Q5JVF3_PCID2': 0.0	'tissue_protein_Q5SRE7_PHYD1': 0.0	'tissue_protein_Q5T440_CAF17': 0.0
Multiomic	balanced_accuracy	3	1709	0.74359	0.436651	0	0	0.009	0	0	0.519	0	0.024	0.42	0.028	{'plasma_protein_A0M8Q6_LAC7': 0.0, 'plasma_protein_B9A064_IGLL5': 0, 'plasma_protein_O14791_APOL1': 0.0, 'plasma_protein_O14980_XPO1': 0.0, 'plasma_protein_O15212_PFD6': 0, 'plasma_protein_O15230_LAMA5': 0.0, 'plasma_protein_O43866_CD5L': 0, 'plasma_protein_O75369_FLNB': 0.0, 'plasma_protein_O75390_CISY': 0, 'plasma_protein_O75882_ATRN': 0.0, 'plasma_protein_O95445_APOM': 0.0, 'plasma_protein_P0…
e_protein_Q15437_SC23B': 0	'tissue_protein_Q15477_SKIV2': 0.0	'tissue_protein_Q15582_BGH3': 0.0	'tissue_protein_Q15642_CIP4': 0.0	'tissue_protein_Q15738_NSDHL': 0	'tissue_protein_Q15746_MYLK': 0	'tissue_protein_Q15758_AAAT': 0.0	'tissue_protein_Q15836_VAMP3': 0.0	'tissue_protein_Q15843_NEDD8': 0	'tissue_protein_Q16134_ETFD': 0.0	'tissue_protein_Q16186_ADRM1': 0	'tissue_protein_Q16222_UAP1': 0	'tissue_protein_Q16270_IBP7': 0	'tissue_protein_Q16527_CSRP2': 0.0	'tissue_protein_Q16537_2A5E': 0.0	'tissue_protein_Q16610_ECM1': 0.0	'tissue_protein_Q16643_DREB': 0.0	'tissue_protein_Q16658_FSCN1': 0	'tissue_protein_Q16698_DECR': 0.0	'tissue_protein_Q16769_QPCT': 0.0	'tissue_protein_Q16775_GLO2': 0	'tissue_protein_Q16787_LAMA3': 0	'tissue_protein_Q16822_PCKGM': 0	'tissue_protein_Q16891_MIC60': 0	'tissue_protein_Q27J81_INF2': 0.0	'tissue_protein_Q2TAA5_ALG11': 0	'tissue_protein_Q2TAY7_SMU1': 0	'tissue_protein_Q2UY09_COSA1': 0.0	'tissue_protein_Q32P28_P3H1': 0.0	'tissue_protein_Q38SD2_LRRK1': 0	'tissue_protein_Q3LXA3_TKFC': 0	'tissue_protein_Q4G0N4_NAKD2': 0.0	'tissue_protein_Q53EL6_PDCD4': 0	'tissue_protein_Q53FT3_HIKES': 0.0	'tissue_protein_Q53FZ2_ACSM3': 0.0	'tissue_protein_Q53GG5_PDLI3': 0.0	'tissue_protein_Q53GQ0_DHB12': 0.0	'tissue_protein_Q53H82_LACB2': 0	'tissue_protein_Q56VL3_OCAD2': 0.0	'tissue_protein_Q5J8M3_EMC4': 0.0	'tissue_protein_Q5JSL3_DOC11': 0	'tissue_protein_Q5JVF3_PCID2': 0.0	'tissue_protein_Q5SRE7_PHYD1': 0.0	'tissue_protein_Q5T440_CAF17': 0.0	'tissue_protein_Q5T5P2_SKT': 0.0	'tissue_protein_Q5VWZ2_LYPL1': 0.0	'tissue_protein_Q5VZ46_K1614': 0.0	'tissue_protein_Q5VZF2_MBNL2': 0	'tissue_protein_Q5W0U4_BSPRY': 0.0	'tissue_protein_Q5XKE5_K2C79': 0.0
Multiomic	balanced_accuracy	3	1314	0.794872	0.403795	0	0	0	0	0	0.497	0	0.015	0.473	0.015	{'plasma_protein_A0M8Q6_LAC7': 0.0, 'plasma_protein_B9A064_IGLL5': 0, 'plasma_protein_O14791_APOL1': 0.0, 'plasma_protein_O14980_XPO1': 0.0, 'plasma_protein_O15212_PFD6': 0, 'plasma_protein_O15230_LAMA5': 0.0, 'plasma_protein_O43866_CD5L': 0, 'plasma_protein_O75369_FLNB': 0.0, 'plasma_protein_O75390_CISY': 0, 'plasma_protein_O75882_ATRN': 0.0, 'plasma_protein_O95445_APOM': 0.0, 'plasma_protein_P0…
36_VAMP3': 0.0	'tissue_protein_Q15843_NEDD8': 0	'tissue_protein_Q16134_ETFD': 0.0	'tissue_protein_Q16186_ADRM1': 0	'tissue_protein_Q16222_UAP1': 0	'tissue_protein_Q16270_IBP7': 0	'tissue_protein_Q16527_CSRP2': 0.0	'tissue_protein_Q16537_2A5E': 0.0	'tissue_protein_Q16610_ECM1': 0.0	'tissue_protein_Q16643_DREB': 0.0	'tissue_protein_Q16658_FSCN1': 0	'tissue_protein_Q16698_DECR': 0	'tissue_protein_Q16769_QPCT': 0.0	'tissue_protein_Q16775_GLO2': 0	'tissue_protein_Q16787_LAMA3': 0	'tissue_protein_Q16822_PCKGM': 0	'tissue_protein_Q16891_MIC60': 0	'tissue_protein_Q27J81_INF2': 0.0	'tissue_protein_Q2TAA5_ALG11': 0	'tissue_protein_Q2TAY7_SMU1': 0	'tissue_protein_Q2UY09_COSA1': 0.0	'tissue_protein_Q32P28_P3H1': 0.0	'tissue_protein_Q38SD2_LRRK1': 0	'tissue_protein_Q3LXA3_TKFC': 0	'tissue_protein_Q4G0N4_NAKD2': 0.0	'tissue_protein_Q53EL6_PDCD4': 0	'tissue_protein_Q53FT3_HIKES': 0.0	'tissue_protein_Q53FZ2_ACSM3': 0.0	'tissue_protein_Q53GG5_PDLI3': 0.0	'tissue_protein_Q53GQ0_DHB12': 0.0	'tissue_protein_Q53H82_LACB2': 0	'tissue_protein_Q56VL3_OCAD2': 0.0	'tissue_protein_Q5J8M3_EMC4': 0.0	'tissue_protein_Q5JSL3_DOC11': 0	'tissue_protein_Q5JVF3_PCID2': 0	'tissue_protein_Q5SRE7_PHYD1': 0	'tissue_protein_Q5T440_CAF17': 0.0	'tissue_protein_Q5T5P2_SKT': 0.0	'tissue_protein_Q5VWZ2_LYPL1': 0.0	'tissue_protein_Q5VZ46_K1614': 0.0	'tissue_protein_Q5VZF2_MBNL2': 0	'tissue_protein_Q5W0U4_BSPRY': 0.0	'tissue_protein_Q5XKE5_K2C79': 0.0	'tissue_protein_Q5XKP0_MIC13': 0.0	'tissue_protein_Q5ZPR3_CD276': 0	'tissue_protein_Q68CZ2_TENS3': 0	'tissue_protein_Q68EM7_RHG17': 0.0	'tissue_protein_Q6FHJ7_SFRP4': 0.0	'tissue_protein_Q6GMV2_SMYD5': 0.0	'tissue_protein_Q6GPI1_CTRB2': 0
Multiomic	balanced_accuracy	3	1011	0.871795	0.334318	0	0	0.003	0	0	0.481	0	0.021	0.48	0.014	{'plasma_protein_A0M8Q6_LAC7': 0.0, 'plasma_protein_B9A064_IGLL5': 0, 'plasma_protein_O14791_APOL1': 0.0, 'plasma_protein_O14980_XPO1': 0.0, 'plasma_protein_O15212_PFD6': 0, 'plasma_protein_O15230_LAMA5': 0.0, 'plasma_protein_O43866_CD5L': 0, 'plasma_protein_O75369_FLNB': 0.0, 'plasma_protein_O75390_CISY': 0, 'plasma_protein_O75882_ATRN': 0.0, 'plasma_protein_O95445_APOM': 0.0, 'plasma_protein_P0…
AP1': 0	'tissue_protein_Q16270_IBP7': 0	'tissue_protein_Q16527_CSRP2': 0.0	'tissue_protein_Q16537_2A5E': 0	'tissue_protein_Q16610_ECM1': 0	'tissue_protein_Q16643_DREB': 0	'tissue_protein_Q16658_FSCN1': 0	'tissue_protein_Q16698_DECR': 0	'tissue_protein_Q16769_QPCT': 0.0	'tissue_protein_Q16775_GLO2': 0	'tissue_protein_Q16787_LAMA3': 0	'tissue_protein_Q16822_PCKGM': 0	'tissue_protein_Q16891_MIC60': 0	'tissue_protein_Q27J81_INF2': 0.0	'tissue_protein_Q2TAA5_ALG11': 0	'tissue_protein_Q2TAY7_SMU1': 0	'tissue_protein_Q2UY09_COSA1': 0.0	'tissue_protein_Q32P28_P3H1': 0.0	'tissue_protein_Q38SD2_LRRK1': 0	'tissue_protein_Q3LXA3_TKFC': 0	'tissue_protein_Q4G0N4_NAKD2': 0.0	'tissue_protein_Q53EL6_PDCD4': 0	'tissue_protein_Q53FT3_HIKES': 0.0	'tissue_protein_Q53FZ2_ACSM3': 0	'tissue_protein_Q53GG5_PDLI3': 0.0	'tissue_protein_Q53GQ0_DHB12': 0.0	'tissue_protein_Q53H82_LACB2': 0	'tissue_protein_Q56VL3_OCAD2': 0	'tissue_protein_Q5J8M3_EMC4': 0	'tissue_protein_Q5JSL3_DOC11': 0	'tissue_protein_Q5JVF3_PCID2': 0	'tissue_protein_Q5SRE7_PHYD1': 0	'tissue_protein_Q5T440_CAF17': 0.0	'tissue_protein_Q5T5P2_SKT': 0.0	'tissue_protein_Q5VWZ2_LYPL1': 0	'tissue_protein_Q5VZ46_K1614': 0.0	'tissue_protein_Q5VZF2_MBNL2': 0	'tissue_protein_Q5W0U4_BSPRY': 0.0	'tissue_protein_Q5XKE5_K2C79': 0	'tissue_protein_Q5XKP0_MIC13': 0.0	'tissue_protein_Q5ZPR3_CD276': 0	'tissue_protein_Q68CZ2_TENS3': 0	'tissue_protein_Q68EM7_RHG17': 0.0	'tissue_protein_Q6FHJ7_SFRP4': 0.0	'tissue_protein_Q6GMV2_SMYD5': 0.0	'tissue_protein_Q6GPI1_CTRB2': 0	'tissue_protein_Q6JBY9_CPZIP': 0	'tissue_protein_Q6NUK1_SCMC1': 0	'tissue_protein_Q6NUM9_RETST': 0	'tissue_protein_Q6P179_ERAP2': 0.0
Multiomic	balanced_accuracy	3	777	0.74359	0.436651	0	0	0	0	0	0.517	0.003	0.024	0.442	0.014	{'plasma_protein_A0M8Q6_LAC7': 0.0, 'plasma_protein_B9A064_IGLL5': 0, 'plasma_protein_O14791_APOL1': 0.0, 'plasma_protein_O14980_XPO1': 0.0, 'plasma_protein_O15212_PFD6': 0, 'plasma_protein_O15230_LAMA5': 0.0, 'plasma_protein_O43866_CD5L': 0, 'plasma_protein_O75369_FLNB': 0.0, 'plasma_protein_O75390_CISY': 0, 'plasma_protein_O75882_ATRN': 0.0, 'plasma_protein_O95445_APOM': 0, 'plasma_protein_P004…
ein_Q16610_ECM1': 0	'tissue_protein_Q16643_DREB': 0	'tissue_protein_Q16658_FSCN1': 0	'tissue_protein_Q16698_DECR': 0	'tissue_protein_Q16769_QPCT': 0	'tissue_protein_Q16775_GLO2': 0	'tissue_protein_Q16787_LAMA3': 0	'tissue_protein_Q16822_PCKGM': 0	'tissue_protein_Q16891_MIC60': 0	'tissue_protein_Q27J81_INF2': 0	'tissue_protein_Q2TAA5_ALG11': 0	'tissue_protein_Q2TAY7_SMU1': 0	'tissue_protein_Q2UY09_COSA1': 0.0	'tissue_protein_Q32P28_P3H1': 0.0	'tissue_protein_Q38SD2_LRRK1': 0	'tissue_protein_Q3LXA3_TKFC': 0	'tissue_protein_Q4G0N4_NAKD2': 0.0	'tissue_protein_Q53EL6_PDCD4': 0	'tissue_protein_Q53FT3_HIKES': 0	'tissue_protein_Q53FZ2_ACSM3': 0	'tissue_protein_Q53GG5_PDLI3': 0.0	'tissue_protein_Q53GQ0_DHB12': 0	'tissue_protein_Q53H82_LACB2': 0	'tissue_protein_Q56VL3_OCAD2': 0	'tissue_protein_Q5J8M3_EMC4': 0	'tissue_protein_Q5JSL3_DOC11': 0	'tissue_protein_Q5JVF3_PCID2': 0	'tissue_protein_Q5SRE7_PHYD1': 0	'tissue_protein_Q5T440_CAF17': 0.0	'tissue_protein_Q5T5P2_SKT': 0.0	'tissue_protein_Q5VWZ2_LYPL1': 0	'tissue_protein_Q5VZ46_K1614': 0.0	'tissue_protein_Q5VZF2_MBNL2': 0	'tissue_protein_Q5W0U4_BSPRY': 0.0	'tissue_protein_Q5XKE5_K2C79': 0	'tissue_protein_Q5XKP0_MIC13': 0.0	'tissue_protein_Q5ZPR3_CD276': 0	'tissue_protein_Q68CZ2_TENS3': 0	'tissue_protein_Q68EM7_RHG17': 0.0	'tissue_protein_Q6FHJ7_SFRP4': 0.0	'tissue_protein_Q6GMV2_SMYD5': 0.0	'tissue_protein_Q6GPI1_CTRB2': 0	'tissue_protein_Q6JBY9_CPZIP': 0	'tissue_protein_Q6NUK1_SCMC1': 0	'tissue_protein_Q6NUM9_RETST': 0	'tissue_protein_Q6P179_ERAP2': 0.0	'tissue_protein_Q6P1A2_MBOA5': 0	'tissue_protein_Q6P2E9_EDC4': 0	'tissue_protein_Q6P4A8_PLBL1': 0	'tissue_protein_Q6P4E1_GOLM2': 0
Multiomic	balanced_accuracy	3	598	0.769231	0.421325	0	0	0	0	0	0.531	0.006	0.021	0.428	0.014	{'plasma_protein_A0M8Q6_LAC7': 0.0, 'plasma_protein_B9A064_IGLL5': 0, 'plasma_protein_O14791_APOL1': 0.0, 'plasma_protein_O14980_XPO1': 0, 'plasma_protein_O15212_PFD6': 0, 'plasma_protein_O15230_LAMA5': 0.0, 'plasma_protein_O43866_CD5L': 0, 'plasma_protein_O75369_FLNB': 0.0, 'plasma_protein_O75390_CISY': 0, 'plasma_protein_O75882_ATRN': 0.0, 'plasma_protein_O95445_APOM': 0, 'plasma_protein_P00450…
6769_QPCT': 0	'tissue_protein_Q16775_GLO2': 0	'tissue_protein_Q16787_LAMA3': 0	'tissue_protein_Q16822_PCKGM': 0	'tissue_protein_Q16891_MIC60': 0	'tissue_protein_Q27J81_INF2': 0	'tissue_protein_Q2TAA5_ALG11': 0	'tissue_protein_Q2TAY7_SMU1': 0	'tissue_protein_Q2UY09_COSA1': 0.0	'tissue_protein_Q32P28_P3H1': 0	'tissue_protein_Q38SD2_LRRK1': 0	'tissue_protein_Q3LXA3_TKFC': 0	'tissue_protein_Q4G0N4_NAKD2': 0	'tissue_protein_Q53EL6_PDCD4': 0	'tissue_protein_Q53FT3_HIKES': 0	'tissue_protein_Q53FZ2_ACSM3': 0	'tissue_protein_Q53GG5_PDLI3': 0.0	'tissue_protein_Q53GQ0_DHB12': 0	'tissue_protein_Q53H82_LACB2': 0	'tissue_protein_Q56VL3_OCAD2': 0	'tissue_protein_Q5J8M3_EMC4': 0	'tissue_protein_Q5JSL3_DOC11': 0	'tissue_protein_Q5JVF3_PCID2': 0	'tissue_protein_Q5SRE7_PHYD1': 0	'tissue_protein_Q5T440_CAF17': 0.0	'tissue_protein_Q5T5P2_SKT': 0.0	'tissue_protein_Q5VWZ2_LYPL1': 0	'tissue_protein_Q5VZ46_K1614': 0.0	'tissue_protein_Q5VZF2_MBNL2': 0	'tissue_protein_Q5W0U4_BSPRY': 0.0	'tissue_protein_Q5XKE5_K2C79': 0	'tissue_protein_Q5XKP0_MIC13': 0.0	'tissue_protein_Q5ZPR3_CD276': 0	'tissue_protein_Q68CZ2_TENS3': 0	'tissue_protein_Q68EM7_RHG17': 0.0	'tissue_protein_Q6FHJ7_SFRP4': 0.0	'tissue_protein_Q6GMV2_SMYD5': 0.0	'tissue_protein_Q6GPI1_CTRB2': 0	'tissue_protein_Q6JBY9_CPZIP': 0	'tissue_protein_Q6NUK1_SCMC1': 0	'tissue_protein_Q6NUM9_RETST': 0	'tissue_protein_Q6P179_ERAP2': 0.0	'tissue_protein_Q6P1A2_MBOA5': 0	'tissue_protein_Q6P2E9_EDC4': 0	'tissue_protein_Q6P4A8_PLBL1': 0	'tissue_protein_Q6P4E1_GOLM2': 0	'tissue_protein_Q6P5R6_RL22L': 0.0	'tissue_protein_Q6PGP7_TTC37': 0	'tissue_protein_Q6PI78_TMM65': 0	'tissue_protein_Q6PKG0_LARP1': 0
Multiomic	balanced_accuracy	3	459	0.871795	0.334318	0	0	0	0	0	0.472	0	0.036	0.486	0.006	{'plasma_protein_A0M8Q6_LAC7': 0.0, 'plasma_protein_B9A064_IGLL5': 0, 'plasma_protein_O14791_APOL1': 0, 'plasma_protein_O14980_XPO1': 0, 'plasma_protein_O15212_PFD6': 0, 'plasma_protein_O15230_LAMA5': 0.0, 'plasma_protein_O43866_CD5L': 0, 'plasma_protein_O75369_FLNB': 0.0, 'plasma_protein_O75390_CISY': 0, 'plasma_protein_O75882_ATRN': 0.0, 'plasma_protein_O95445_APOM': 0, 'plasma_protein_P00450_C…
'tissue_protein_Q16822_PCKGM': 0	'tissue_protein_Q16891_MIC60': 0	'tissue_protein_Q27J81_INF2': 0	'tissue_protein_Q2TAA5_ALG11': 0	'tissue_protein_Q2TAY7_SMU1': 0	'tissue_protein_Q2UY09_COSA1': 0.0	'tissue_protein_Q32P28_P3H1': 0	'tissue_protein_Q38SD2_LRRK1': 0	'tissue_protein_Q3LXA3_TKFC': 0	'tissue_protein_Q4G0N4_NAKD2': 0	'tissue_protein_Q53EL6_PDCD4': 0	'tissue_protein_Q53FT3_HIKES': 0	'tissue_protein_Q53FZ2_ACSM3': 0	'tissue_protein_Q53GG5_PDLI3': 0	'tissue_protein_Q53GQ0_DHB12': 0	'tissue_protein_Q53H82_LACB2': 0	'tissue_protein_Q56VL3_OCAD2': 0	'tissue_protein_Q5J8M3_EMC4': 0	'tissue_protein_Q5JSL3_DOC11': 0	'tissue_protein_Q5JVF3_PCID2': 0	'tissue_protein_Q5SRE7_PHYD1': 0	'tissue_protein_Q5T440_CAF17': 0.0	'tissue_protein_Q5T5P2_SKT': 0.0	'tissue_protein_Q5VWZ2_LYPL1': 0	'tissue_protein_Q5VZ46_K1614': 0.0	'tissue_protein_Q5VZF2_MBNL2': 0	'tissue_protein_Q5W0U4_BSPRY': 0.0	'tissue_protein_Q5XKE5_K2C79': 0	'tissue_protein_Q5XKP0_MIC13': 0	'tissue_protein_Q5ZPR3_CD276': 0	'tissue_protein_Q68CZ2_TENS3': 0	'tissue_protein_Q68EM7_RHG17': 0.0	'tissue_protein_Q6FHJ7_SFRP4': 0.0	'tissue_protein_Q6GMV2_SMYD5': 0.0	'tissue_protein_Q6GPI1_CTRB2': 0	'tissue_protein_Q6JBY9_CPZIP': 0	'tissue_protein_Q6NUK1_SCMC1': 0	'tissue_protein_Q6NUM9_RETST': 0	'tissue_protein_Q6P179_ERAP2': 0.0	'tissue_protein_Q6P1A2_MBOA5': 0	'tissue_protein_Q6P2E9_EDC4': 0	'tissue_protein_Q6P4A8_PLBL1': 0	'tissue_protein_Q6P4E1_GOLM2': 0	'tissue_protein_Q6P5R6_RL22L': 0	'tissue_protein_Q6PGP7_TTC37': 0	'tissue_protein_Q6PI78_TMM65': 0	'tissue_protein_Q6PKG0_LARP1': 0	'tissue_protein_Q6UVY6_MOXD1': 0.0	'tissue_protein_Q6UW15_REG3G': 0.0	'tissue_protein_Q6UWP7_LCLT1': 0
Multiomic	balanced_accuracy	3	353	0.769231	0.421325	0.003	0	0.003	0	0	0.42	0.007	0.056	0.511	0	{'plasma_protein_A0M8Q6_LAC7': 0.0, 'plasma_protein_B9A064_IGLL5': 0, 'plasma_protein_O14791_APOL1': 0, 'plasma_protein_O14980_XPO1': 0, 'plasma_protein_O15212_PFD6': 0, 'plasma_protein_O15230_LAMA5': 0.0, 'plasma_protein_O43866_CD5L': 0, 'plasma_protein_O75369_FLNB': 0.0, 'plasma_protein_O75390_CISY': 0, 'plasma_protein_O75882_ATRN': 0.0, 'plasma_protein_O95445_APOM': 0, 'plasma_protein_P00450_C…
in_Q16787_LAMA3': 0	'tissue_protein_Q16822_PCKGM': 0	'tissue_protein_Q16891_MIC60': 0	'tissue_protein_Q27J81_INF2': 0	'tissue_protein_Q2TAA5_ALG11': 0	'tissue_protein_Q2TAY7_SMU1': 0	'tissue_protein_Q2UY09_COSA1': 0.0	'tissue_protein_Q32P28_P3H1': 0	'tissue_protein_Q38SD2_LRRK1': 0	'tissue_protein_Q3LXA3_TKFC': 0	'tissue_protein_Q4G0N4_NAKD2': 0	'tissue_protein_Q53EL6_PDCD4': 0	'tissue_protein_Q53FT3_HIKES': 0	'tissue_protein_Q53FZ2_ACSM3': 0	'tissue_protein_Q53GG5_PDLI3': 0	'tissue_protein_Q53GQ0_DHB12': 0	'tissue_protein_Q53H82_LACB2': 0	'tissue_protein_Q56VL3_OCAD2': 0	'tissue_protein_Q5J8M3_EMC4': 0	'tissue_protein_Q5JSL3_DOC11': 0	'tissue_protein_Q5JVF3_PCID2': 0	'tissue_protein_Q5SRE7_PHYD1': 0	'tissue_protein_Q5T440_CAF17': 0	'tissue_protein_Q5T5P2_SKT': 0	'tissue_protein_Q5VWZ2_LYPL1': 0	'tissue_protein_Q5VZ46_K1614': 0.0	'tissue_protein_Q5VZF2_MBNL2': 0	'tissue_protein_Q5W0U4_BSPRY': 0.0	'tissue_protein_Q5XKE5_K2C79': 0	'tissue_protein_Q5XKP0_MIC13': 0	'tissue_protein_Q5ZPR3_CD276': 0	'tissue_protein_Q68CZ2_TENS3': 0	'tissue_protein_Q68EM7_RHG17': 0.0	'tissue_protein_Q6FHJ7_SFRP4': 0.0	'tissue_protein_Q6GMV2_SMYD5': 0.0	'tissue_protein_Q6GPI1_CTRB2': 0	'tissue_protein_Q6JBY9_CPZIP': 0	'tissue_protein_Q6NUK1_SCMC1': 0	'tissue_protein_Q6NUM9_RETST': 0	'tissue_protein_Q6P179_ERAP2': 0.0	'tissue_protein_Q6P1A2_MBOA5': 0	'tissue_protein_Q6P2E9_EDC4': 0	'tissue_protein_Q6P4A8_PLBL1': 0	'tissue_protein_Q6P4E1_GOLM2': 0	'tissue_protein_Q6P5R6_RL22L': 0	'tissue_protein_Q6PGP7_TTC37': 0	'tissue_protein_Q6PI78_TMM65': 0	'tissue_protein_Q6PKG0_LARP1': 0	'tissue_protein_Q6UVY6_MOXD1': 0.0	'tissue_protein_Q6UW15_REG3G': 0.0
Multiomic	balanced_accuracy	3	272	0.615385	0.486504	0	0	0.015	0	0	0.301	0.027	0.132	0.51	0.014	{'plasma_protein_A0M8Q6_LAC7': 0.0, 'plasma_protein_B9A064_IGLL5': 0, 'plasma_protein_O14791_APOL1': 0, 'plasma_protein_O14980_XPO1': 0, 'plasma_protein_O15212_PFD6': 0, 'plasma_protein_O15230_LAMA5': 0.0, 'plasma_protein_O43866_CD5L': 0, 'plasma_protein_O75369_FLNB': 0.0, 'plasma_protein_O75390_CISY': 0, 'plasma_protein_O75882_ATRN': 0.0, 'plasma_protein_O95445_APOM': 0, 'plasma_protein_P00450_C…
Q16822_PCKGM': 0	'tissue_protein_Q16891_MIC60': 0	'tissue_protein_Q27J81_INF2': 0	'tissue_protein_Q2TAA5_ALG11': 0	'tissue_protein_Q2TAY7_SMU1': 0	'tissue_protein_Q2UY09_COSA1': 0.0	'tissue_protein_Q32P28_P3H1': 0	'tissue_protein_Q38SD2_LRRK1': 0	'tissue_protein_Q3LXA3_TKFC': 0	'tissue_protein_Q4G0N4_NAKD2': 0	'tissue_protein_Q53EL6_PDCD4': 0	'tissue_protein_Q53FT3_HIKES': 0	'tissue_protein_Q53FZ2_ACSM3': 0	'tissue_protein_Q53GG5_PDLI3': 0	'tissue_protein_Q53GQ0_DHB12': 0	'tissue_protein_Q53H82_LACB2': 0	'tissue_protein_Q56VL3_OCAD2': 0	'tissue_protein_Q5J8M3_EMC4': 0	'tissue_protein_Q5JSL3_DOC11': 0	'tissue_protein_Q5JVF3_PCID2': 0	'tissue_protein_Q5SRE7_PHYD1': 0	'tissue_protein_Q5T440_CAF17': 0	'tissue_protein_Q5T5P2_SKT': 0	'tissue_protein_Q5VWZ2_LYPL1': 0	'tissue_protein_Q5VZ46_K1614': 0.0	'tissue_protein_Q5VZF2_MBNL2': 0	'tissue_protein_Q5W0U4_BSPRY': 0	'tissue_protein_Q5XKE5_K2C79': 0	'tissue_protein_Q5XKP0_MIC13': 0	'tissue_protein_Q5ZPR3_CD276': 0	'tissue_protein_Q68CZ2_TENS3': 0	'tissue_protein_Q68EM7_RHG17': 0.0	'tissue_protein_Q6FHJ7_SFRP4': 0.0	'tissue_protein_Q6GMV2_SMYD5': 0.0	'tissue_protein_Q6GPI1_CTRB2': 0	'tissue_protein_Q6JBY9_CPZIP': 0	'tissue_protein_Q6NUK1_SCMC1': 0	'tissue_protein_Q6NUM9_RETST': 0	'tissue_protein_Q6P179_ERAP2': 0.0	'tissue_protein_Q6P1A2_MBOA5': 0	'tissue_protein_Q6P2E9_EDC4': 0	'tissue_protein_Q6P4A8_PLBL1': 0	'tissue_protein_Q6P4E1_GOLM2': 0	'tissue_protein_Q6P5R6_RL22L': 0	'tissue_protein_Q6PGP7_TTC37': 0	'tissue_protein_Q6PI78_TMM65': 0	'tissue_protein_Q6PKG0_LARP1': 0	'tissue_protein_Q6UVY6_MOXD1': 0.0	'tissue_protein_Q6UW15_REG3G': 0	'tissue_protein_Q6UWP7_LCLT1': 0
Multiomic	balanced_accuracy	3	209	0.666667	0.471405	0	0	0.006	0	0	0.165	0.033	0.177	0.604	0.014	{'plasma_protein_A0M8Q6_LAC7': 0.0, 'plasma_protein_B9A064_IGLL5': 0, 'plasma_protein_O14791_APOL1': 0, 'plasma_protein_O14980_XPO1': 0, 'plasma_protein_O15212_PFD6': 0, 'plasma_protein_O15230_LAMA5': 0.0, 'plasma_protein_O43866_CD5L': 0, 'plasma_protein_O75369_FLNB': 0.0, 'plasma_protein_O75390_CISY': 0, 'plasma_protein_O75882_ATRN': 0.0, 'plasma_protein_O95445_APOM': 0, 'plasma_protein_P00450_C…
: 0	'tissue_protein_Q16787_LAMA3': 0	'tissue_protein_Q16822_PCKGM': 0	'tissue_protein_Q16891_MIC60': 0	'tissue_protein_Q27J81_INF2': 0	'tissue_protein_Q2TAA5_ALG11': 0	'tissue_protein_Q2TAY7_SMU1': 0	'tissue_protein_Q2UY09_COSA1': 0.0	'tissue_protein_Q32P28_P3H1': 0	'tissue_protein_Q38SD2_LRRK1': 0	'tissue_protein_Q3LXA3_TKFC': 0	'tissue_protein_Q4G0N4_NAKD2': 0	'tissue_protein_Q53EL6_PDCD4': 0	'tissue_protein_Q53FT3_HIKES': 0	'tissue_protein_Q53FZ2_ACSM3': 0	'tissue_protein_Q53GG5_PDLI3': 0	'tissue_protein_Q53GQ0_DHB12': 0	'tissue_protein_Q53H82_LACB2': 0	'tissue_protein_Q56VL3_OCAD2': 0	'tissue_protein_Q5J8M3_EMC4': 0	'tissue_protein_Q5JSL3_DOC11': 0	'tissue_protein_Q5JVF3_PCID2': 0	'tissue_protein_Q5SRE7_PHYD1': 0	'tissue_protein_Q5T440_CAF17': 0	'tissue_protein_Q5T5P2_SKT': 0	'tissue_protein_Q5VWZ2_LYPL1': 0	'tissue_protein_Q5VZ46_K1614': 0.0	'tissue_protein_Q5VZF2_MBNL2': 0	'tissue_protein_Q5W0U4_BSPRY': 0	'tissue_protein_Q5XKE5_K2C79': 0	'tissue_protein_Q5XKP0_MIC13': 0	'tissue_protein_Q5ZPR3_CD276': 0	'tissue_protein_Q68CZ2_TENS3': 0	'tissue_protein_Q68EM7_RHG17': 0.0	'tissue_protein_Q6FHJ7_SFRP4': 0.0	'tissue_protein_Q6GMV2_SMYD5': 0	'tissue_protein_Q6GPI1_CTRB2': 0	'tissue_protein_Q6JBY9_CPZIP': 0	'tissue_protein_Q6NUK1_SCMC1': 0	'tissue_protein_Q6NUM9_RETST': 0	'tissue_protein_Q6P179_ERAP2': 0.0	'tissue_protein_Q6P1A2_MBOA5': 0	'tissue_protein_Q6P2E9_EDC4': 0	'tissue_protein_Q6P4A8_PLBL1': 0	'tissue_protein_Q6P4E1_GOLM2': 0	'tissue_protein_Q6P5R6_RL22L': 0	'tissue_protein_Q6PGP7_TTC37': 0	'tissue_protein_Q6PI78_TMM65': 0	'tissue_protein_Q6PKG0_LARP1': 0	'tissue_protein_Q6UVY6_MOXD1': 0.0
Multiomic	balanced_accuracy	3	161	0.692308	0.461538	0.003	0.003	0.009	0	0	0.14	0.029	0.164	0.636	0.016	{'plasma_protein_A0M8Q6_LAC7': 0.0, 'plasma_protein_B9A064_IGLL5': 0, 'plasma_protein_O14791_APOL1': 0, 'plasma_protein_O14980_XPO1': 0, 'plasma_protein_O15212_PFD6': 0, 'plasma_protein_O15230_LAMA5': 0.0, 'plasma_protein_O43866_CD5L': 0, 'plasma_protein_O75369_FLNB': 0.0, 'plasma_protein_O75390_CISY': 0, 'plasma_protein_O75882_ATRN': 0, 'plasma_protein_O95445_APOM': 0, 'plasma_protein_P00450_CER…
1_MIC60': 0	'tissue_protein_Q27J81_INF2': 0	'tissue_protein_Q2TAA5_ALG11': 0	'tissue_protein_Q2TAY7_SMU1': 0	'tissue_protein_Q2UY09_COSA1': 0	'tissue_protein_Q32P28_P3H1': 0	'tissue_protein_Q38SD2_LRRK1': 0	'tissue_protein_Q3LXA3_TKFC': 0	'tissue_protein_Q4G0N4_NAKD2': 0	'tissue_protein_Q53EL6_PDCD4': 0	'tissue_protein_Q53FT3_HIKES': 0	'tissue_protein_Q53FZ2_ACSM3': 0	'tissue_protein_Q53GG5_PDLI3': 0	'tissue_protein_Q53GQ0_DHB12': 0	'tissue_protein_Q53H82_LACB2': 0	'tissue_protein_Q56VL3_OCAD2': 0	'tissue_protein_Q5J8M3_EMC4': 0	'tissue_protein_Q5JSL3_DOC11': 0	'tissue_protein_Q5JVF3_PCID2': 0	'tissue_protein_Q5SRE7_PHYD1': 0	'tissue_protein_Q5T440_CAF17': 0	'tissue_protein_Q5T5P2_SKT': 0	'tissue_protein_Q5VWZ2_LYPL1': 0	'tissue_protein_Q5VZ46_K1614': 0.0	'tissue_protein_Q5VZF2_MBNL2': 0	'tissue_protein_Q5W0U4_BSPRY': 0	'tissue_protein_Q5XKE5_K2C79': 0	'tissue_protein_Q5XKP0_MIC13': 0	'tissue_protein_Q5ZPR3_CD276': 0	'tissue_protein_Q68CZ2_TENS3': 0	'tissue_protein_Q68EM7_RHG17': 0.0	'tissue_protein_Q6FHJ7_SFRP4': 0.0	'tissue_protein_Q6GMV2_SMYD5': 0	'tissue_protein_Q6GPI1_CTRB2': 0	'tissue_protein_Q6JBY9_CPZIP': 0	'tissue_protein_Q6NUK1_SCMC1': 0	'tissue_protein_Q6NUM9_RETST': 0	'tissue_protein_Q6P179_ERAP2': 0.0	'tissue_protein_Q6P1A2_MBOA5': 0	'tissue_protein_Q6P2E9_EDC4': 0	'tissue_protein_Q6P4A8_PLBL1': 0	'tissue_protein_Q6P4E1_GOLM2': 0	'tissue_protein_Q6P5R6_RL22L': 0	'tissue_protein_Q6PGP7_TTC37': 0	'tissue_protein_Q6PI78_TMM65': 0	'tissue_protein_Q6PKG0_LARP1': 0	'tissue_protein_Q6UVY6_MOXD1': 0.0	'tissue_protein_Q6UW15_REG3G': 0	'tissue_protein_Q6UWP7_LCLT1': 0	'tissue_protein_Q6UX06_OLFM4': 0
Multiomic	balanced_accuracy	3	124	0.564103	0.495874	0	0	0.013	0	0	0.153	0.047	0.22	0.561	0.007	{'plasma_protein_A0M8Q6_LAC7': 0.0, 'plasma_protein_B9A064_IGLL5': 0, 'plasma_protein_O14791_APOL1': 0, 'plasma_protein_O14980_XPO1': 0, 'plasma_protein_O15212_PFD6': 0, 'plasma_protein_O15230_LAMA5': 0, 'plasma_protein_O43866_CD5L': 0, 'plasma_protein_O75369_FLNB': 0.0, 'plasma_protein_O75390_CISY': 0, 'plasma_protein_O75882_ATRN': 0, 'plasma_protein_O95445_APOM': 0, 'plasma_protein_P00450_CERU'…
_ALG11': 0	'tissue_protein_Q2TAY7_SMU1': 0	'tissue_protein_Q2UY09_COSA1': 0	'tissue_protein_Q32P28_P3H1': 0	'tissue_protein_Q38SD2_LRRK1': 0	'tissue_protein_Q3LXA3_TKFC': 0	'tissue_protein_Q4G0N4_NAKD2': 0	'tissue_protein_Q53EL6_PDCD4': 0	'tissue_protein_Q53FT3_HIKES': 0	'tissue_protein_Q53FZ2_ACSM3': 0	'tissue_protein_Q53GG5_PDLI3': 0	'tissue_protein_Q53GQ0_DHB12': 0	'tissue_protein_Q53H82_LACB2': 0	'tissue_protein_Q56VL3_OCAD2': 0	'tissue_protein_Q5J8M3_EMC4': 0	'tissue_protein_Q5JSL3_DOC11': 0	'tissue_protein_Q5JVF3_PCID2': 0	'tissue_protein_Q5SRE7_PHYD1': 0	'tissue_protein_Q5T440_CAF17': 0	'tissue_protein_Q5T5P2_SKT': 0	'tissue_protein_Q5VWZ2_LYPL1': 0	'tissue_protein_Q5VZ46_K1614': 0.0	'tissue_protein_Q5VZF2_MBNL2': 0	'tissue_protein_Q5W0U4_BSPRY': 0	'tissue_protein_Q5XKE5_K2C79': 0	'tissue_protein_Q5XKP0_MIC13': 0	'tissue_protein_Q5ZPR3_CD276': 0	'tissue_protein_Q68CZ2_TENS3': 0	'tissue_protein_Q68EM7_RHG17': 0.21714285714285714	'tissue_protein_Q6FHJ7_SFRP4': 0.0	'tissue_protein_Q6GMV2_SMYD5': 0	'tissue_protein_Q6GPI1_CTRB2': 0	'tissue_protein_Q6JBY9_CPZIP': 0	'tissue_protein_Q6NUK1_SCMC1': 0	'tissue_protein_Q6NUM9_RETST': 0	'tissue_protein_Q6P179_ERAP2': 0.0	'tissue_protein_Q6P1A2_MBOA5': 0	'tissue_protein_Q6P2E9_EDC4': 0	'tissue_protein_Q6P4A8_PLBL1': 0	'tissue_protein_Q6P4E1_GOLM2': 0	'tissue_protein_Q6P5R6_RL22L': 0	'tissue_protein_Q6PGP7_TTC37': 0	'tissue_protein_Q6PI78_TMM65': 0	'tissue_protein_Q6PKG0_LARP1': 0	'tissue_protein_Q6UVY6_MOXD1': 0.0	'tissue_protein_Q6UW15_REG3G': 0	'tissue_protein_Q6UWP7_LCLT1': 0	'tissue_protein_Q6UX06_OLFM4': 0	'tissue_protein_Q6UX71_PXDC2': 0	'tissue_protein_Q6UXG2_ELAP1': 0
Multiomic	balanced_accuracy	3	95	0.666667	0.471405	0	0	0.009	0	0	0.133	0.092	0.213	0.517	0.036	{'plasma_protein_A0M8Q6_LAC7': 0.0, 'plasma_protein_B9A064_IGLL5': 0, 'plasma_protein_O14791_APOL1': 0, 'plasma_protein_O14980_XPO1': 0, 'plasma_protein_O15212_PFD6': 0, 'plasma_protein_O15230_LAMA5': 0, 'plasma_protein_O43866_CD5L': 0, 'plasma_protein_O75369_FLNB': 0.0, 'plasma_protein_O75390_CISY': 0, 'plasma_protein_O75882_ATRN': 0, 'plasma_protein_O95445_APOM': 0, 'plasma_protein_P00450_CERU'…
11': 0	'tissue_protein_Q2TAY7_SMU1': 0	'tissue_protein_Q2UY09_COSA1': 0	'tissue_protein_Q32P28_P3H1': 0	'tissue_protein_Q38SD2_LRRK1': 0	'tissue_protein_Q3LXA3_TKFC': 0	'tissue_protein_Q4G0N4_NAKD2': 0	'tissue_protein_Q53EL6_PDCD4': 0	'tissue_protein_Q53FT3_HIKES': 0	'tissue_protein_Q53FZ2_ACSM3': 0	'tissue_protein_Q53GG5_PDLI3': 0	'tissue_protein_Q53GQ0_DHB12': 0	'tissue_protein_Q53H82_LACB2': 0	'tissue_protein_Q56VL3_OCAD2': 0	'tissue_protein_Q5J8M3_EMC4': 0	'tissue_protein_Q5JSL3_DOC11': 0	'tissue_protein_Q5JVF3_PCID2': 0	'tissue_protein_Q5SRE7_PHYD1': 0	'tissue_protein_Q5T440_CAF17': 0	'tissue_protein_Q5T5P2_SKT': 0	'tissue_protein_Q5VWZ2_LYPL1': 0	'tissue_protein_Q5VZ46_K1614': 0.0	'tissue_protein_Q5VZF2_MBNL2': 0	'tissue_protein_Q5W0U4_BSPRY': 0	'tissue_protein_Q5XKE5_K2C79': 0	'tissue_protein_Q5XKP0_MIC13': 0	'tissue_protein_Q5ZPR3_CD276': 0	'tissue_protein_Q68CZ2_TENS3': 0	'tissue_protein_Q68EM7_RHG17': 0.0	'tissue_protein_Q6FHJ7_SFRP4': 0.0	'tissue_protein_Q6GMV2_SMYD5': 0	'tissue_protein_Q6GPI1_CTRB2': 0	'tissue_protein_Q6JBY9_CPZIP': 0	'tissue_protein_Q6NUK1_SCMC1': 0	'tissue_protein_Q6NUM9_RETST': 0	'tissue_protein_Q6P179_ERAP2': 0.0	'tissue_protein_Q6P1A2_MBOA5': 0	'tissue_protein_Q6P2E9_EDC4': 0	'tissue_protein_Q6P4A8_PLBL1': 0	'tissue_protein_Q6P4E1_GOLM2': 0	'tissue_protein_Q6P5R6_RL22L': 0	'tissue_protein_Q6PGP7_TTC37': 0	'tissue_protein_Q6PI78_TMM65': 0	'tissue_protein_Q6PKG0_LARP1': 0	'tissue_protein_Q6UVY6_MOXD1': 0.0	'tissue_protein_Q6UW15_REG3G': 0	'tissue_protein_Q6UWP7_LCLT1': 0	'tissue_protein_Q6UX06_OLFM4': 0	'tissue_protein_Q6UX71_PXDC2': 0	'tissue_protein_Q6UXG2_ELAP1': 0
Multiomic	balanced_accuracy	3	73	0.564103	0.495874	0	0	0.012	0	0	0.152	0.083	0.212	0.525	0.016	{'plasma_protein_A0M8Q6_LAC7': 0, 'plasma_protein_B9A064_IGLL5': 0, 'plasma_protein_O14791_APOL1': 0, 'plasma_protein_O14980_XPO1': 0, 'plasma_protein_O15212_PFD6': 0, 'plasma_protein_O15230_LAMA5': 0, 'plasma_protein_O43866_CD5L': 0, 'plasma_protein_O75369_FLNB': 0.0, 'plasma_protein_O75390_CISY': 0, 'plasma_protein_O75882_ATRN': 0, 'plasma_protein_O95445_APOM': 0, 'plasma_protein_P00450_CERU': …
_SMU1': 0	'tissue_protein_Q2UY09_COSA1': 0	'tissue_protein_Q32P28_P3H1': 0	'tissue_protein_Q38SD2_LRRK1': 0	'tissue_protein_Q3LXA3_TKFC': 0	'tissue_protein_Q4G0N4_NAKD2': 0	'tissue_protein_Q53EL6_PDCD4': 0	'tissue_protein_Q53FT3_HIKES': 0	'tissue_protein_Q53FZ2_ACSM3': 0	'tissue_protein_Q53GG5_PDLI3': 0	'tissue_protein_Q53GQ0_DHB12': 0	'tissue_protein_Q53H82_LACB2': 0	'tissue_protein_Q56VL3_OCAD2': 0	'tissue_protein_Q5J8M3_EMC4': 0	'tissue_protein_Q5JSL3_DOC11': 0	'tissue_protein_Q5JVF3_PCID2': 0	'tissue_protein_Q5SRE7_PHYD1': 0	'tissue_protein_Q5T440_CAF17': 0	'tissue_protein_Q5T5P2_SKT': 0	'tissue_protein_Q5VWZ2_LYPL1': 0	'tissue_protein_Q5VZ46_K1614': 0.0	'tissue_protein_Q5VZF2_MBNL2': 0	'tissue_protein_Q5W0U4_BSPRY': 0	'tissue_protein_Q5XKE5_K2C79': 0	'tissue_protein_Q5XKP0_MIC13': 0	'tissue_protein_Q5ZPR3_CD276': 0	'tissue_protein_Q68CZ2_TENS3': 0	'tissue_protein_Q68EM7_RHG17': 0.0	'tissue_protein_Q6FHJ7_SFRP4': 0.0	'tissue_protein_Q6GMV2_SMYD5': 0	'tissue_protein_Q6GPI1_CTRB2': 0	'tissue_protein_Q6JBY9_CPZIP': 0	'tissue_protein_Q6NUK1_SCMC1': 0	'tissue_protein_Q6NUM9_RETST': 0	'tissue_protein_Q6P179_ERAP2': 0.0	'tissue_protein_Q6P1A2_MBOA5': 0	'tissue_protein_Q6P2E9_EDC4': 0	'tissue_protein_Q6P4A8_PLBL1': 0	'tissue_protein_Q6P4E1_GOLM2': 0	'tissue_protein_Q6P5R6_RL22L': 0	'tissue_protein_Q6PGP7_TTC37': 0	'tissue_protein_Q6PI78_TMM65': 0	'tissue_protein_Q6PKG0_LARP1': 0	'tissue_protein_Q6UVY6_MOXD1': 0.0	'tissue_protein_Q6UW15_REG3G': 0	'tissue_protein_Q6UWP7_LCLT1': 0	'tissue_protein_Q6UX06_OLFM4': 0	'tissue_protein_Q6UX71_PXDC2': 0	'tissue_protein_Q6UXG2_ELAP1': 0	'tissue_protein_Q6UXH1_CREL2': 0
Multiomic	balanced_accuracy	3	56	0.512821	0.499836	0	0	0.007	0	0	0.19	0.113	0.206	0.468	0.016	{'plasma_protein_A0M8Q6_LAC7': 0, 'plasma_protein_B9A064_IGLL5': 0, 'plasma_protein_O14791_APOL1': 0, 'plasma_protein_O14980_XPO1': 0, 'plasma_protein_O15212_PFD6': 0, 'plasma_protein_O15230_LAMA5': 0, 'plasma_protein_O43866_CD5L': 0, 'plasma_protein_O75369_FLNB': 0.0, 'plasma_protein_O75390_CISY': 0, 'plasma_protein_O75882_ATRN': 0, 'plasma_protein_O95445_APOM': 0, 'plasma_protein_P00450_CERU': …
in_Q2TAA5_ALG11': 0	'tissue_protein_Q2TAY7_SMU1': 0	'tissue_protein_Q2UY09_COSA1': 0	'tissue_protein_Q32P28_P3H1': 0	'tissue_protein_Q38SD2_LRRK1': 0	'tissue_protein_Q3LXA3_TKFC': 0	'tissue_protein_Q4G0N4_NAKD2': 0	'tissue_protein_Q53EL6_PDCD4': 0	'tissue_protein_Q53FT3_HIKES': 0	'tissue_protein_Q53FZ2_ACSM3': 0	'tissue_protein_Q53GG5_PDLI3': 0	'tissue_protein_Q53GQ0_DHB12': 0	'tissue_protein_Q53H82_LACB2': 0	'tissue_protein_Q56VL3_OCAD2': 0	'tissue_protein_Q5J8M3_EMC4': 0	'tissue_protein_Q5JSL3_DOC11': 0	'tissue_protein_Q5JVF3_PCID2': 0	'tissue_protein_Q5SRE7_PHYD1': 0	'tissue_protein_Q5T440_CAF17': 0	'tissue_protein_Q5T5P2_SKT': 0	'tissue_protein_Q5VWZ2_LYPL1': 0	'tissue_protein_Q5VZ46_K1614': 0.0	'tissue_protein_Q5VZF2_MBNL2': 0	'tissue_protein_Q5W0U4_BSPRY': 0	'tissue_protein_Q5XKE5_K2C79': 0	'tissue_protein_Q5XKP0_MIC13': 0	'tissue_protein_Q5ZPR3_CD276': 0	'tissue_protein_Q68CZ2_TENS3': 0	'tissue_protein_Q68EM7_RHG17': 0.0	'tissue_protein_Q6FHJ7_SFRP4': 0.0	'tissue_protein_Q6GMV2_SMYD5': 0	'tissue_protein_Q6GPI1_CTRB2': 0	'tissue_protein_Q6JBY9_CPZIP': 0	'tissue_protein_Q6NUK1_SCMC1': 0	'tissue_protein_Q6NUM9_RETST': 0	'tissue_protein_Q6P179_ERAP2': 0.0	'tissue_protein_Q6P1A2_MBOA5': 0	'tissue_protein_Q6P2E9_EDC4': 0	'tissue_protein_Q6P4A8_PLBL1': 0	'tissue_protein_Q6P4E1_GOLM2': 0	'tissue_protein_Q6P5R6_RL22L': 0	'tissue_protein_Q6PGP7_TTC37': 0	'tissue_protein_Q6PI78_TMM65': 0	'tissue_protein_Q6PKG0_LARP1': 0	'tissue_protein_Q6UVY6_MOXD1': 0.0	'tissue_protein_Q6UW15_REG3G': 0	'tissue_protein_Q6UWP7_LCLT1': 0	'tissue_protein_Q6UX06_OLFM4': 0	'tissue_protein_Q6UX71_PXDC2': 0	'tissue_protein_Q6UXG2_ELAP1': 0
Multiomic	balanced_accuracy	3	43	0.564103	0.495874	0.005	0.006	0.003	0	0	0.242	0.16	0.162	0.406	0.015	{'plasma_protein_A0M8Q6_LAC7': 0, 'plasma_protein_B9A064_IGLL5': 0, 'plasma_protein_O14791_APOL1': 0, 'plasma_protein_O14980_XPO1': 0, 'plasma_protein_O15212_PFD6': 0, 'plasma_protein_O15230_LAMA5': 0, 'plasma_protein_O43866_CD5L': 0, 'plasma_protein_O75369_FLNB': 0.0, 'plasma_protein_O75390_CISY': 0, 'plasma_protein_O75882_ATRN': 0, 'plasma_protein_O95445_APOM': 0, 'plasma_protein_P00450_CERU': …
protein_Q2TAY7_SMU1': 0	'tissue_protein_Q2UY09_COSA1': 0	'tissue_protein_Q32P28_P3H1': 0	'tissue_protein_Q38SD2_LRRK1': 0	'tissue_protein_Q3LXA3_TKFC': 0	'tissue_protein_Q4G0N4_NAKD2': 0	'tissue_protein_Q53EL6_PDCD4': 0	'tissue_protein_Q53FT3_HIKES': 0	'tissue_protein_Q53FZ2_ACSM3': 0	'tissue_protein_Q53GG5_PDLI3': 0	'tissue_protein_Q53GQ0_DHB12': 0	'tissue_protein_Q53H82_LACB2': 0	'tissue_protein_Q56VL3_OCAD2': 0	'tissue_protein_Q5J8M3_EMC4': 0	'tissue_protein_Q5JSL3_DOC11': 0	'tissue_protein_Q5JVF3_PCID2': 0	'tissue_protein_Q5SRE7_PHYD1': 0	'tissue_protein_Q5T440_CAF17': 0	'tissue_protein_Q5T5P2_SKT': 0	'tissue_protein_Q5VWZ2_LYPL1': 0	'tissue_protein_Q5VZ46_K1614': 0.0	'tissue_protein_Q5VZF2_MBNL2': 0	'tissue_protein_Q5W0U4_BSPRY': 0	'tissue_protein_Q5XKE5_K2C79': 0	'tissue_protein_Q5XKP0_MIC13': 0	'tissue_protein_Q5ZPR3_CD276': 0	'tissue_protein_Q68CZ2_TENS3': 0	'tissue_protein_Q68EM7_RHG17': 0.21714285714285717	'tissue_protein_Q6FHJ7_SFRP4': 0.12320738246664169	'tissue_protein_Q6GMV2_SMYD5': 0	'tissue_protein_Q6GPI1_CTRB2': 0	'tissue_protein_Q6JBY9_CPZIP': 0	'tissue_protein_Q6NUK1_SCMC1': 0	'tissue_protein_Q6NUM9_RETST': 0	'tissue_protein_Q6P179_ERAP2': 0	'tissue_protein_Q6P1A2_MBOA5': 0	'tissue_protein_Q6P2E9_EDC4': 0	'tissue_protein_Q6P4A8_PLBL1': 0	'tissue_protein_Q6P4E1_GOLM2': 0	'tissue_protein_Q6P5R6_RL22L': 0	'tissue_protein_Q6PGP7_TTC37': 0	'tissue_protein_Q6PI78_TMM65': 0	'tissue_protein_Q6PKG0_LARP1': 0	'tissue_protein_Q6UVY6_MOXD1': 0.0	'tissue_protein_Q6UW15_REG3G': 0	'tissue_protein_Q6UWP7_LCLT1': 0	'tissue_protein_Q6UX06_OLFM4': 0	'tissue_protein_Q6UX71_PXDC2': 0	'tissue_protein_Q6UXG2_ELAP1': 0	'tissue_protein_Q6UXH1_CREL2': 0
Multiomic	balanced_accuracy	3	33	0.564103	0.495874	0.003	0.006	0.008	0	0	0.295	0.161	0.13	0.376	0.02	{'plasma_protein_A0M8Q6_LAC7': 0, 'plasma_protein_B9A064_IGLL5': 0, 'plasma_protein_O14791_APOL1': 0, 'plasma_protein_O14980_XPO1': 0, 'plasma_protein_O15212_PFD6': 0, 'plasma_protein_O15230_LAMA5': 0, 'plasma_protein_O43866_CD5L': 0, 'plasma_protein_O75369_FLNB': 0.0, 'plasma_protein_O75390_CISY': 0, 'plasma_protein_O75882_ATRN': 0, 'plasma_protein_O95445_APOM': 0, 'plasma_protein_P00450_CERU': …
protein_Q2UY09_COSA1': 0	'tissue_protein_Q32P28_P3H1': 0	'tissue_protein_Q38SD2_LRRK1': 0	'tissue_protein_Q3LXA3_TKFC': 0	'tissue_protein_Q4G0N4_NAKD2': 0	'tissue_protein_Q53EL6_PDCD4': 0	'tissue_protein_Q53FT3_HIKES': 0	'tissue_protein_Q53FZ2_ACSM3': 0	'tissue_protein_Q53GG5_PDLI3': 0	'tissue_protein_Q53GQ0_DHB12': 0	'tissue_protein_Q53H82_LACB2': 0	'tissue_protein_Q56VL3_OCAD2': 0	'tissue_protein_Q5J8M3_EMC4': 0	'tissue_protein_Q5JSL3_DOC11': 0	'tissue_protein_Q5JVF3_PCID2': 0	'tissue_protein_Q5SRE7_PHYD1': 0	'tissue_protein_Q5T440_CAF17': 0	'tissue_protein_Q5T5P2_SKT': 0	'tissue_protein_Q5VWZ2_LYPL1': 0	'tissue_protein_Q5VZ46_K1614': 0.0	'tissue_protein_Q5VZF2_MBNL2': 0	'tissue_protein_Q5W0U4_BSPRY': 0	'tissue_protein_Q5XKE5_K2C79': 0	'tissue_protein_Q5XKP0_MIC13': 0	'tissue_protein_Q5ZPR3_CD276': 0	'tissue_protein_Q68CZ2_TENS3': 0	'tissue_protein_Q68EM7_RHG17': 0.21714285714285714	'tissue_protein_Q6FHJ7_SFRP4': 0.12320738246664169	'tissue_protein_Q6GMV2_SMYD5': 0	'tissue_protein_Q6GPI1_CTRB2': 0	'tissue_protein_Q6JBY9_CPZIP': 0	'tissue_protein_Q6NUK1_SCMC1': 0	'tissue_protein_Q6NUM9_RETST': 0	'tissue_protein_Q6P179_ERAP2': 0	'tissue_protein_Q6P1A2_MBOA5': 0	'tissue_protein_Q6P2E9_EDC4': 0	'tissue_protein_Q6P4A8_PLBL1': 0	'tissue_protein_Q6P4E1_GOLM2': 0	'tissue_protein_Q6P5R6_RL22L': 0	'tissue_protein_Q6PGP7_TTC37': 0	'tissue_protein_Q6PI78_TMM65': 0	'tissue_protein_Q6PKG0_LARP1': 0	'tissue_protein_Q6UVY6_MOXD1': 0.0	'tissue_protein_Q6UW15_REG3G': 0	'tissue_protein_Q6UWP7_LCLT1': 0	'tissue_protein_Q6UX06_OLFM4': 0	'tissue_protein_Q6UX71_PXDC2': 0	'tissue_protein_Q6UXG2_ELAP1': 0	'tissue_protein_Q6UXH1_CREL2': 0	'tissue_protein_Q6UXI9_NPNT': 0
Multiomic	balanced_accuracy	3	26	0.589744	0.49188	0.003	0	0.009	0	0	0.346	0.149	0.143	0.341	0.009	{'plasma_protein_A0M8Q6_LAC7': 0, 'plasma_protein_B9A064_IGLL5': 0, 'plasma_protein_O14791_APOL1': 0, 'plasma_protein_O14980_XPO1': 0, 'plasma_protein_O15212_PFD6': 0, 'plasma_protein_O15230_LAMA5': 0, 'plasma_protein_O43866_CD5L': 0, 'plasma_protein_O75369_FLNB': 0.0, 'plasma_protein_O75390_CISY': 0, 'plasma_protein_O75882_ATRN': 0, 'plasma_protein_O95445_APOM': 0, 'plasma_protein_P00450_CERU': …
issue_protein_Q3LXA3_TKFC': 0	'tissue_protein_Q4G0N4_NAKD2': 0	'tissue_protein_Q53EL6_PDCD4': 0	'tissue_protein_Q53FT3_HIKES': 0	'tissue_protein_Q53FZ2_ACSM3': 0	'tissue_protein_Q53GG5_PDLI3': 0	'tissue_protein_Q53GQ0_DHB12': 0	'tissue_protein_Q53H82_LACB2': 0	'tissue_protein_Q56VL3_OCAD2': 0	'tissue_protein_Q5J8M3_EMC4': 0	'tissue_protein_Q5JSL3_DOC11': 0	'tissue_protein_Q5JVF3_PCID2': 0	'tissue_protein_Q5SRE7_PHYD1': 0	'tissue_protein_Q5T440_CAF17': 0	'tissue_protein_Q5T5P2_SKT': 0	'tissue_protein_Q5VWZ2_LYPL1': 0	'tissue_protein_Q5VZ46_K1614': 0	'tissue_protein_Q5VZF2_MBNL2': 0	'tissue_protein_Q5W0U4_BSPRY': 0	'tissue_protein_Q5XKE5_K2C79': 0	'tissue_protein_Q5XKP0_MIC13': 0	'tissue_protein_Q5ZPR3_CD276': 0	'tissue_protein_Q68CZ2_TENS3': 0	'tissue_protein_Q68EM7_RHG17': 0.21714285714285717	'tissue_protein_Q6FHJ7_SFRP4': 0	'tissue_protein_Q6GMV2_SMYD5': 0	'tissue_protein_Q6GPI1_CTRB2': 0	'tissue_protein_Q6JBY9_CPZIP': 0	'tissue_protein_Q6NUK1_SCMC1': 0	'tissue_protein_Q6NUM9_RETST': 0	'tissue_protein_Q6P179_ERAP2': 0	'tissue_protein_Q6P1A2_MBOA5': 0	'tissue_protein_Q6P2E9_EDC4': 0	'tissue_protein_Q6P4A8_PLBL1': 0	'tissue_protein_Q6P4E1_GOLM2': 0	'tissue_protein_Q6P5R6_RL22L': 0	'tissue_protein_Q6PGP7_TTC37': 0	'tissue_protein_Q6PI78_TMM65': 0	'tissue_protein_Q6PKG0_LARP1': 0	'tissue_protein_Q6UVY6_MOXD1': 0.0	'tissue_protein_Q6UW15_REG3G': 0	'tissue_protein_Q6UWP7_LCLT1': 0	'tissue_protein_Q6UX06_OLFM4': 0	'tissue_protein_Q6UX71_PXDC2': 0	'tissue_protein_Q6UXG2_ELAP1': 0	'tissue_protein_Q6UXH1_CREL2': 0	'tissue_protein_Q6UXI9_NPNT': 0	'tissue_protein_Q6UXV4_MIC27': 0	'tissue_protein_Q6VY07_PACS1': 0	'tissue_protein_Q6XQN6_PNCB': 0
Multiomic	balanced_accuracy	3	20	0.615385	0.486504	0.006	0.006	0	0	0	0.352	0.177	0.174	0.27	0.015	{'plasma_protein_A0M8Q6_LAC7': 0, 'plasma_protein_B9A064_IGLL5': 0, 'plasma_protein_O14791_APOL1': 0, 'plasma_protein_O14980_XPO1': 0, 'plasma_protein_O15212_PFD6': 0, 'plasma_protein_O15230_LAMA5': 0, 'plasma_protein_O43866_CD5L': 0, 'plasma_protein_O75369_FLNB': 0.0, 'plasma_protein_O75390_CISY': 0, 'plasma_protein_O75882_ATRN': 0, 'plasma_protein_O95445_APOM': 0, 'plasma_protein_P00450_CERU': …
H1': 0	'tissue_protein_Q38SD2_LRRK1': 0	'tissue_protein_Q3LXA3_TKFC': 0	'tissue_protein_Q4G0N4_NAKD2': 0	'tissue_protein_Q53EL6_PDCD4': 0	'tissue_protein_Q53FT3_HIKES': 0	'tissue_protein_Q53FZ2_ACSM3': 0	'tissue_protein_Q53GG5_PDLI3': 0	'tissue_protein_Q53GQ0_DHB12': 0	'tissue_protein_Q53H82_LACB2': 0	'tissue_protein_Q56VL3_OCAD2': 0	'tissue_protein_Q5J8M3_EMC4': 0	'tissue_protein_Q5JSL3_DOC11': 0	'tissue_protein_Q5JVF3_PCID2': 0	'tissue_protein_Q5SRE7_PHYD1': 0	'tissue_protein_Q5T440_CAF17': 0	'tissue_protein_Q5T5P2_SKT': 0	'tissue_protein_Q5VWZ2_LYPL1': 0	'tissue_protein_Q5VZ46_K1614': 0	'tissue_protein_Q5VZF2_MBNL2': 0	'tissue_protein_Q5W0U4_BSPRY': 0	'tissue_protein_Q5XKE5_K2C79': 0	'tissue_protein_Q5XKP0_MIC13': 0	'tissue_protein_Q5ZPR3_CD276': 0	'tissue_protein_Q68CZ2_TENS3': 0	'tissue_protein_Q68EM7_RHG17': 0.21714285714285714	'tissue_protein_Q6FHJ7_SFRP4': 0	'tissue_protein_Q6GMV2_SMYD5': 0	'tissue_protein_Q6GPI1_CTRB2': 0	'tissue_protein_Q6JBY9_CPZIP': 0	'tissue_protein_Q6NUK1_SCMC1': 0	'tissue_protein_Q6NUM9_RETST': 0	'tissue_protein_Q6P179_ERAP2': 0	'tissue_protein_Q6P1A2_MBOA5': 0	'tissue_protein_Q6P2E9_EDC4': 0	'tissue_protein_Q6P4A8_PLBL1': 0	'tissue_protein_Q6P4E1_GOLM2': 0	'tissue_protein_Q6P5R6_RL22L': 0	'tissue_protein_Q6PGP7_TTC37': 0	'tissue_protein_Q6PI78_TMM65': 0	'tissue_protein_Q6PKG0_LARP1': 0	'tissue_protein_Q6UVY6_MOXD1': 0.0	'tissue_protein_Q6UW15_REG3G': 0	'tissue_protein_Q6UWP7_LCLT1': 0	'tissue_protein_Q6UX06_OLFM4': 0	'tissue_protein_Q6UX71_PXDC2': 0	'tissue_protein_Q6UXG2_ELAP1': 0	'tissue_protein_Q6UXH1_CREL2': 0	'tissue_protein_Q6UXI9_NPNT': 0	'tissue_protein_Q6UXV4_MIC27': 0
Multiomic	balanced_accuracy	3	15	0.717949	0.449998	0	0.012	0.015	0	0	0.396	0.143	0.169	0.251	0.012	{'plasma_protein_A0M8Q6_LAC7': 0, 'plasma_protein_B9A064_IGLL5': 0, 'plasma_protein_O14791_APOL1': 0, 'plasma_protein_O14980_XPO1': 0, 'plasma_protein_O15212_PFD6': 0, 'plasma_protein_O15230_LAMA5': 0, 'plasma_protein_O43866_CD5L': 0, 'plasma_protein_O75369_FLNB': 0.0, 'plasma_protein_O75390_CISY': 0, 'plasma_protein_O75882_ATRN': 0, 'plasma_protein_O95445_APOM': 0, 'plasma_protein_P00450_CERU': …
protein_Q4G0N4_NAKD2': 0	'tissue_protein_Q53EL6_PDCD4': 0	'tissue_protein_Q53FT3_HIKES': 0	'tissue_protein_Q53FZ2_ACSM3': 0	'tissue_protein_Q53GG5_PDLI3': 0	'tissue_protein_Q53GQ0_DHB12': 0	'tissue_protein_Q53H82_LACB2': 0	'tissue_protein_Q56VL3_OCAD2': 0	'tissue_protein_Q5J8M3_EMC4': 0	'tissue_protein_Q5JSL3_DOC11': 0	'tissue_protein_Q5JVF3_PCID2': 0	'tissue_protein_Q5SRE7_PHYD1': 0	'tissue_protein_Q5T440_CAF17': 0	'tissue_protein_Q5T5P2_SKT': 0	'tissue_protein_Q5VWZ2_LYPL1': 0	'tissue_protein_Q5VZ46_K1614': 0	'tissue_protein_Q5VZF2_MBNL2': 0	'tissue_protein_Q5W0U4_BSPRY': 0	'tissue_protein_Q5XKE5_K2C79': 0	'tissue_protein_Q5XKP0_MIC13': 0	'tissue_protein_Q5ZPR3_CD276': 0	'tissue_protein_Q68CZ2_TENS3': 0	'tissue_protein_Q68EM7_RHG17': 0	'tissue_protein_Q6FHJ7_SFRP4': 0	'tissue_protein_Q6GMV2_SMYD5': 0	'tissue_protein_Q6GPI1_CTRB2': 0	'tissue_protein_Q6JBY9_CPZIP': 0	'tissue_protein_Q6NUK1_SCMC1': 0	'tissue_protein_Q6NUM9_RETST': 0	'tissue_protein_Q6P179_ERAP2': 0	'tissue_protein_Q6P1A2_MBOA5': 0	'tissue_protein_Q6P2E9_EDC4': 0	'tissue_protein_Q6P4A8_PLBL1': 0	'tissue_protein_Q6P4E1_GOLM2': 0	'tissue_protein_Q6P5R6_RL22L': 0	'tissue_protein_Q6PGP7_TTC37': 0	'tissue_protein_Q6PI78_TMM65': 0	'tissue_protein_Q6PKG0_LARP1': 0	'tissue_protein_Q6UVY6_MOXD1': 0.0	'tissue_protein_Q6UW15_REG3G': 0	'tissue_protein_Q6UWP7_LCLT1': 0	'tissue_protein_Q6UX06_OLFM4': 0	'tissue_protein_Q6UX71_PXDC2': 0	'tissue_protein_Q6UXG2_ELAP1': 0	'tissue_protein_Q6UXH1_CREL2': 0	'tissue_protein_Q6UXI9_NPNT': 0	'tissue_protein_Q6UXV4_MIC27': 0	'tissue_protein_Q6VY07_PACS1': 0	'tissue_protein_Q6XQN6_PNCB': 0	'tissue_protein_Q6Y7W6_GGYF2': 0
Multiomic	balanced_accuracy	3	12	0.615385	0.486504	0	0.012	0.009	0	0	0.376	0.169	0.175	0.253	0.006	{'plasma_protein_A0M8Q6_LAC7': 0, 'plasma_protein_B9A064_IGLL5': 0, 'plasma_protein_O14791_APOL1': 0, 'plasma_protein_O14980_XPO1': 0, 'plasma_protein_O15212_PFD6': 0, 'plasma_protein_O15230_LAMA5': 0, 'plasma_protein_O43866_CD5L': 0, 'plasma_protein_O75369_FLNB': 0.0, 'plasma_protein_O75390_CISY': 0, 'plasma_protein_O75882_ATRN': 0, 'plasma_protein_O95445_APOM': 0, 'plasma_protein_P00450_CERU': …
KD2': 0	'tissue_protein_Q53EL6_PDCD4': 0	'tissue_protein_Q53FT3_HIKES': 0	'tissue_protein_Q53FZ2_ACSM3': 0	'tissue_protein_Q53GG5_PDLI3': 0	'tissue_protein_Q53GQ0_DHB12': 0	'tissue_protein_Q53H82_LACB2': 0	'tissue_protein_Q56VL3_OCAD2': 0	'tissue_protein_Q5J8M3_EMC4': 0	'tissue_protein_Q5JSL3_DOC11': 0	'tissue_protein_Q5JVF3_PCID2': 0	'tissue_protein_Q5SRE7_PHYD1': 0	'tissue_protein_Q5T440_CAF17': 0	'tissue_protein_Q5T5P2_SKT': 0	'tissue_protein_Q5VWZ2_LYPL1': 0	'tissue_protein_Q5VZ46_K1614': 0	'tissue_protein_Q5VZF2_MBNL2': 0	'tissue_protein_Q5W0U4_BSPRY': 0	'tissue_protein_Q5XKE5_K2C79': 0	'tissue_protein_Q5XKP0_MIC13': 0	'tissue_protein_Q5ZPR3_CD276': 0	'tissue_protein_Q68CZ2_TENS3': 0	'tissue_protein_Q68EM7_RHG17': 0	'tissue_protein_Q6FHJ7_SFRP4': 0	'tissue_protein_Q6GMV2_SMYD5': 0	'tissue_protein_Q6GPI1_CTRB2': 0	'tissue_protein_Q6JBY9_CPZIP': 0	'tissue_protein_Q6NUK1_SCMC1': 0	'tissue_protein_Q6NUM9_RETST': 0	'tissue_protein_Q6P179_ERAP2': 0	'tissue_protein_Q6P1A2_MBOA5': 0	'tissue_protein_Q6P2E9_EDC4': 0	'tissue_protein_Q6P4A8_PLBL1': 0	'tissue_protein_Q6P4E1_GOLM2': 0	'tissue_protein_Q6P5R6_RL22L': 0	'tissue_protein_Q6PGP7_TTC37': 0	'tissue_protein_Q6PI78_TMM65': 0	'tissue_protein_Q6PKG0_LARP1': 0	'tissue_protein_Q6UVY6_MOXD1': 0.0	'tissue_protein_Q6UW15_REG3G': 0	'tissue_protein_Q6UWP7_LCLT1': 0	'tissue_protein_Q6UX06_OLFM4': 0	'tissue_protein_Q6UX71_PXDC2': 0	'tissue_protein_Q6UXG2_ELAP1': 0	'tissue_protein_Q6UXH1_CREL2': 0	'tissue_protein_Q6UXI9_NPNT': 0	'tissue_protein_Q6UXV4_MIC27': 0	'tissue_protein_Q6VY07_PACS1': 0	'tissue_protein_Q6XQN6_PNCB': 0	'tissue_protein_Q6Y7W6_GGYF2': 0
Multiomic	balanced_accuracy	4	6357	0.820513	0.38376	0	0	0.006	0	0	0.516	0	0.016	0.457	0.006	{'plasma_protein_A0M8Q6_LAC7': 0.0, 'plasma_protein_B9A064_IGLL5': 0.0, 'plasma_protein_O14791_APOL1': 0.0, 'plasma_protein_O14980_XPO1': 0.0, 'plasma_protein_O15212_PFD6': 0.0, 'plasma_protein_O15230_LAMA5': 0.0, 'plasma_protein_O43866_CD5L': 0.0, 'plasma_protein_O75369_FLNB': 0.0, 'plasma_protein_O75390_CISY': 0.0, 'plasma_protein_O75882_ATRN': 0.0, 'plasma_protein_O95445_APOM': 0.0, 'plasma_pr…
e_protein_Q15041_AR6P1': 0.0	'tissue_protein_Q15043_S39AE': 0.0	'tissue_protein_Q15046_SYK': 0.0	'tissue_protein_Q15052_ARHG6': 0.0	'tissue_protein_Q15063_POSTN': 0.0	'tissue_protein_Q15067_ACOX1': 0.0	'tissue_protein_Q15080_NCF4': 0.0	'tissue_protein_Q15113_PCOC1': 0.0	'tissue_protein_Q15125_EBP': 0.0	'tissue_protein_Q15149_PLEC': 0.0	'tissue_protein_Q15172_2A5A': 0.0	'tissue_protein_Q15287_RNPS1': 0.0	'tissue_protein_Q15370_ELOB': 0.0	'tissue_protein_Q15386_UBE3C': 0.0	'tissue_protein_Q15424_SAFB1': 0.0	'tissue_protein_Q15436_SC23A': 0.0	'tissue_protein_Q15437_SC23B': 0.0	'tissue_protein_Q15477_SKIV2': 0.0	'tissue_protein_Q15582_BGH3': 0.0	'tissue_protein_Q15642_CIP4': 0.0	'tissue_protein_Q15738_NSDHL': 0.0	'tissue_protein_Q15746_MYLK': 0.0	'tissue_protein_Q15758_AAAT': 0.0	'tissue_protein_Q15836_VAMP3': 0.0	'tissue_protein_Q15843_NEDD8': 0.0	'tissue_protein_Q16134_ETFD': 0.0	'tissue_protein_Q16186_ADRM1': 0.0	'tissue_protein_Q16222_UAP1': 0.0	'tissue_protein_Q16270_IBP7': 0.0	'tissue_protein_Q16527_CSRP2': 0.0	'tissue_protein_Q16537_2A5E': 0.0	'tissue_protein_Q16610_ECM1': 0.0	'tissue_protein_Q16643_DREB': 0.0	'tissue_protein_Q16658_FSCN1': 0.0	'tissue_protein_Q16698_DECR': 0.0	'tissue_protein_Q16769_QPCT': 0.0	'tissue_protein_Q16775_GLO2': 0.0	'tissue_protein_Q16787_LAMA3': 0.0	'tissue_protein_Q16822_PCKGM': 0.0	'tissue_protein_Q16891_MIC60': 0.0	'tissue_protein_Q27J81_INF2': 0.0	'tissue_protein_Q2TAA5_ALG11': 0.0	'tissue_protein_Q2TAY7_SMU1': 0.0	'tissue_protein_Q2UY09_COSA1': 0.0	'tissue_protein_Q32P28_P3H1': 0.0	'tissue_protein_Q38SD2_LRRK1': 0.0	'tissue_protein_Q3LXA3_TKFC': 0.0	'tissue_protein_Q4G0N4_NAKD2': 0.0	'tissue_protein_Q53EL6_PDCD4': 0.0	'tissue_protein_Q53FT3_HIKES': 0.0
Multiomic	balanced_accuracy	4	4888	0.794872	0.403795	0	0	0	0	0	0.483	0	0.031	0.477	0.009	{'plasma_protein_A0M8Q6_LAC7': 0.0, 'plasma_protein_B9A064_IGLL5': 0.0, 'plasma_protein_O14791_APOL1': 0.0, 'plasma_protein_O14980_XPO1': 0.0, 'plasma_protein_O15212_PFD6': 0.0, 'plasma_protein_O15230_LAMA5': 0.0, 'plasma_protein_O43866_CD5L': 0.0, 'plasma_protein_O75369_FLNB': 0.0, 'plasma_protein_O75390_CISY': 0.0, 'plasma_protein_O75882_ATRN': 0.0, 'plasma_protein_O95445_APOM': 0.0, 'plasma_pr…
0	'tissue_protein_Q15036_SNX17': 0.0	'tissue_protein_Q15041_AR6P1': 0.0	'tissue_protein_Q15043_S39AE': 0.0	'tissue_protein_Q15046_SYK': 0.0	'tissue_protein_Q15052_ARHG6': 0.0	'tissue_protein_Q15063_POSTN': 0.0	'tissue_protein_Q15067_ACOX1': 0.0	'tissue_protein_Q15080_NCF4': 0.0	'tissue_protein_Q15113_PCOC1': 0.0	'tissue_protein_Q15125_EBP': 0.0	'tissue_protein_Q15149_PLEC': 0.0	'tissue_protein_Q15172_2A5A': 0.0	'tissue_protein_Q15287_RNPS1': 0.0	'tissue_protein_Q15370_ELOB': 0.0	'tissue_protein_Q15386_UBE3C': 0.0	'tissue_protein_Q15424_SAFB1': 0.0	'tissue_protein_Q15436_SC23A': 0.0	'tissue_protein_Q15437_SC23B': 0.0	'tissue_protein_Q15477_SKIV2': 0.0	'tissue_protein_Q15582_BGH3': 0.0	'tissue_protein_Q15642_CIP4': 0.0	'tissue_protein_Q15738_NSDHL': 0.0	'tissue_protein_Q15746_MYLK': 0.0	'tissue_protein_Q15758_AAAT': 0.0	'tissue_protein_Q15836_VAMP3': 0.0	'tissue_protein_Q15843_NEDD8': 0.0	'tissue_protein_Q16134_ETFD': 0.0	'tissue_protein_Q16186_ADRM1': 0.0	'tissue_protein_Q16222_UAP1': 0.0	'tissue_protein_Q16270_IBP7': 0.0	'tissue_protein_Q16527_CSRP2': 0.0	'tissue_protein_Q16537_2A5E': 0.0	'tissue_protein_Q16610_ECM1': 0.0	'tissue_protein_Q16643_DREB': 0.0	'tissue_protein_Q16658_FSCN1': 0.0	'tissue_protein_Q16698_DECR': 0.0	'tissue_protein_Q16769_QPCT': 0.0	'tissue_protein_Q16775_GLO2': 0.0	'tissue_protein_Q16787_LAMA3': 0.0	'tissue_protein_Q16822_PCKGM': 0.0	'tissue_protein_Q16891_MIC60': 0.0	'tissue_protein_Q27J81_INF2': 0.0	'tissue_protein_Q2TAA5_ALG11': 0.0	'tissue_protein_Q2TAY7_SMU1': 0.0	'tissue_protein_Q2UY09_COSA1': 0.0	'tissue_protein_Q32P28_P3H1': 0.0	'tissue_protein_Q38SD2_LRRK1': 0.0	'tissue_protein_Q3LXA3_TKFC': 0.0	'tissue_protein_Q4G0N4_NAKD2': 0.0
Multiomic	balanced_accuracy	4	3759	0.794872	0.403795	0	0	0	0	0	0.532	0	0.025	0.432	0.011	{'plasma_protein_A0M8Q6_LAC7': 0.0, 'plasma_protein_B9A064_IGLL5': 0.0, 'plasma_protein_O14791_APOL1': 0.0, 'plasma_protein_O14980_XPO1': 0.0, 'plasma_protein_O15212_PFD6': 0.0, 'plasma_protein_O15230_LAMA5': 0.0, 'plasma_protein_O43866_CD5L': 0.0, 'plasma_protein_O75369_FLNB': 0.0, 'plasma_protein_O75390_CISY': 0.0, 'plasma_protein_O75882_ATRN': 0.0, 'plasma_protein_O95445_APOM': 0.0, 'plasma_pr…
R6P1': 0.0	'tissue_protein_Q15043_S39AE': 0.0	'tissue_protein_Q15046_SYK': 0.0	'tissue_protein_Q15052_ARHG6': 0.0	'tissue_protein_Q15063_POSTN': 0.0	'tissue_protein_Q15067_ACOX1': 0.0	'tissue_protein_Q15080_NCF4': 0.0	'tissue_protein_Q15113_PCOC1': 0.0	'tissue_protein_Q15125_EBP': 0.0	'tissue_protein_Q15149_PLEC': 0.0	'tissue_protein_Q15172_2A5A': 0.0	'tissue_protein_Q15287_RNPS1': 0.0	'tissue_protein_Q15370_ELOB': 0.0	'tissue_protein_Q15386_UBE3C': 0.0	'tissue_protein_Q15424_SAFB1': 0.0	'tissue_protein_Q15436_SC23A': 0.0	'tissue_protein_Q15437_SC23B': 0.0	'tissue_protein_Q15477_SKIV2': 0.0	'tissue_protein_Q15582_BGH3': 0.0	'tissue_protein_Q15642_CIP4': 0.0	'tissue_protein_Q15738_NSDHL': 0.0	'tissue_protein_Q15746_MYLK': 0.0	'tissue_protein_Q15758_AAAT': 0.0	'tissue_protein_Q15836_VAMP3': 0.0	'tissue_protein_Q15843_NEDD8': 0.0	'tissue_protein_Q16134_ETFD': 0.0	'tissue_protein_Q16186_ADRM1': 0.0	'tissue_protein_Q16222_UAP1': 0.0	'tissue_protein_Q16270_IBP7': 0.0	'tissue_protein_Q16527_CSRP2': 0.0	'tissue_protein_Q16537_2A5E': 0.0	'tissue_protein_Q16610_ECM1': 0.0	'tissue_protein_Q16643_DREB': 0.0	'tissue_protein_Q16658_FSCN1': 0.0	'tissue_protein_Q16698_DECR': 0.0	'tissue_protein_Q16769_QPCT': 0.0	'tissue_protein_Q16775_GLO2': 0.0	'tissue_protein_Q16787_LAMA3': 0.0	'tissue_protein_Q16822_PCKGM': 0.0	'tissue_protein_Q16891_MIC60': 0.0	'tissue_protein_Q27J81_INF2': 0.0	'tissue_protein_Q2TAA5_ALG11': 0	'tissue_protein_Q2TAY7_SMU1': 0.0	'tissue_protein_Q2UY09_COSA1': 0.0	'tissue_protein_Q32P28_P3H1': 0.0	'tissue_protein_Q38SD2_LRRK1': 0.0	'tissue_protein_Q3LXA3_TKFC': 0.0	'tissue_protein_Q4G0N4_NAKD2': 0.0	'tissue_protein_Q53EL6_PDCD4': 0.0	'tissue_protein_Q53FT3_HIKES': 0.0
Multiomic	balanced_accuracy	4	2890	0.74359	0.436651	0	0	0.003	0	0	0.492	0	0.021	0.449	0.035	{'plasma_protein_A0M8Q6_LAC7': 0.0, 'plasma_protein_B9A064_IGLL5': 0.0, 'plasma_protein_O14791_APOL1': 0.0, 'plasma_protein_O14980_XPO1': 0.0, 'plasma_protein_O15212_PFD6': 0.0, 'plasma_protein_O15230_LAMA5': 0.0, 'plasma_protein_O43866_CD5L': 0, 'plasma_protein_O75369_FLNB': 0.0, 'plasma_protein_O75390_CISY': 0.0, 'plasma_protein_O75882_ATRN': 0.0, 'plasma_protein_O95445_APOM': 0.0, 'plasma_prot…
Q15113_PCOC1': 0.0	'tissue_protein_Q15125_EBP': 0.0	'tissue_protein_Q15149_PLEC': 0.0	'tissue_protein_Q15172_2A5A': 0.0	'tissue_protein_Q15287_RNPS1': 0.0	'tissue_protein_Q15370_ELOB': 0.0	'tissue_protein_Q15386_UBE3C': 0.0	'tissue_protein_Q15424_SAFB1': 0.0	'tissue_protein_Q15436_SC23A': 0.0	'tissue_protein_Q15437_SC23B': 0.0	'tissue_protein_Q15477_SKIV2': 0.0	'tissue_protein_Q15582_BGH3': 0.0	'tissue_protein_Q15642_CIP4': 0.0	'tissue_protein_Q15738_NSDHL': 0	'tissue_protein_Q15746_MYLK': 0	'tissue_protein_Q15758_AAAT': 0.0	'tissue_protein_Q15836_VAMP3': 0.0	'tissue_protein_Q15843_NEDD8': 0.0	'tissue_protein_Q16134_ETFD': 0.0	'tissue_protein_Q16186_ADRM1': 0.0	'tissue_protein_Q16222_UAP1': 0.0	'tissue_protein_Q16270_IBP7': 0.0	'tissue_protein_Q16527_CSRP2': 0.0	'tissue_protein_Q16537_2A5E': 0.0	'tissue_protein_Q16610_ECM1': 0.0	'tissue_protein_Q16643_DREB': 0.0	'tissue_protein_Q16658_FSCN1': 0	'tissue_protein_Q16698_DECR': 0.0	'tissue_protein_Q16769_QPCT': 0.0	'tissue_protein_Q16775_GLO2': 0.0	'tissue_protein_Q16787_LAMA3': 0	'tissue_protein_Q16822_PCKGM': 0	'tissue_protein_Q16891_MIC60': 0.0	'tissue_protein_Q27J81_INF2': 0.0	'tissue_protein_Q2TAA5_ALG11': 0	'tissue_protein_Q2TAY7_SMU1': 0.0	'tissue_protein_Q2UY09_COSA1': 0.0	'tissue_protein_Q32P28_P3H1': 0.0	'tissue_protein_Q38SD2_LRRK1': 0.0	'tissue_protein_Q3LXA3_TKFC': 0.0	'tissue_protein_Q4G0N4_NAKD2': 0.0	'tissue_protein_Q53EL6_PDCD4': 0	'tissue_protein_Q53FT3_HIKES': 0.0	'tissue_protein_Q53FZ2_ACSM3': 0.0	'tissue_protein_Q53GG5_PDLI3': 0.0	'tissue_protein_Q53GQ0_DHB12': 0.0	'tissue_protein_Q53H82_LACB2': 0.0	'tissue_protein_Q56VL3_OCAD2': 0.0	'tissue_protein_Q5J8M3_EMC4': 0.0	'tissue_protein_Q5JSL3_DOC11': 0.0
Multiomic	balanced_accuracy	4	2223	0.794872	0.403795	0	0	0	0	0	0.518	0	0.021	0.447	0.014	{'plasma_protein_A0M8Q6_LAC7': 0.0, 'plasma_protein_B9A064_IGLL5': 0, 'plasma_protein_O14791_APOL1': 0.0, 'plasma_protein_O14980_XPO1': 0.0, 'plasma_protein_O15212_PFD6': 0, 'plasma_protein_O15230_LAMA5': 0.0, 'plasma_protein_O43866_CD5L': 0, 'plasma_protein_O75369_FLNB': 0.0, 'plasma_protein_O75390_CISY': 0, 'plasma_protein_O75882_ATRN': 0.0, 'plasma_protein_O95445_APOM': 0.0, 'plasma_protein_P0…
Q15370_ELOB': 0.0	'tissue_protein_Q15386_UBE3C': 0.0	'tissue_protein_Q15424_SAFB1': 0	'tissue_protein_Q15436_SC23A': 0.0	'tissue_protein_Q15437_SC23B': 0	'tissue_protein_Q15477_SKIV2': 0.0	'tissue_protein_Q15582_BGH3': 0.0	'tissue_protein_Q15642_CIP4': 0.0	'tissue_protein_Q15738_NSDHL': 0	'tissue_protein_Q15746_MYLK': 0	'tissue_protein_Q15758_AAAT': 0.0	'tissue_protein_Q15836_VAMP3': 0.0	'tissue_protein_Q15843_NEDD8': 0	'tissue_protein_Q16134_ETFD': 0.0	'tissue_protein_Q16186_ADRM1': 0.0	'tissue_protein_Q16222_UAP1': 0.0	'tissue_protein_Q16270_IBP7': 0	'tissue_protein_Q16527_CSRP2': 0.0	'tissue_protein_Q16537_2A5E': 0.0	'tissue_protein_Q16610_ECM1': 0.0	'tissue_protein_Q16643_DREB': 0.0	'tissue_protein_Q16658_FSCN1': 0	'tissue_protein_Q16698_DECR': 0.0	'tissue_protein_Q16769_QPCT': 0.0	'tissue_protein_Q16775_GLO2': 0	'tissue_protein_Q16787_LAMA3': 0	'tissue_protein_Q16822_PCKGM': 0	'tissue_protein_Q16891_MIC60': 0.0	'tissue_protein_Q27J81_INF2': 0.0	'tissue_protein_Q2TAA5_ALG11': 0	'tissue_protein_Q2TAY7_SMU1': 0	'tissue_protein_Q2UY09_COSA1': 0.0	'tissue_protein_Q32P28_P3H1': 0.0	'tissue_protein_Q38SD2_LRRK1': 0	'tissue_protein_Q3LXA3_TKFC': 0.0	'tissue_protein_Q4G0N4_NAKD2': 0.0	'tissue_protein_Q53EL6_PDCD4': 0	'tissue_protein_Q53FT3_HIKES': 0.0	'tissue_protein_Q53FZ2_ACSM3': 0.0	'tissue_protein_Q53GG5_PDLI3': 0.0	'tissue_protein_Q53GQ0_DHB12': 0.0	'tissue_protein_Q53H82_LACB2': 0.0	'tissue_protein_Q56VL3_OCAD2': 0.0	'tissue_protein_Q5J8M3_EMC4': 0.0	'tissue_protein_Q5JSL3_DOC11': 0	'tissue_protein_Q5JVF3_PCID2': 0.0	'tissue_protein_Q5SRE7_PHYD1': 0.0	'tissue_protein_Q5T440_CAF17': 0.0	'tissue_protein_Q5T5P2_SKT': 0.0	'tissue_protein_Q5VWZ2_LYPL1': 0.0
Multiomic	balanced_accuracy	4	1709	0.692308	0.461538	0	0	0.003	0	0	0.538	0	0.027	0.42	0.011	{'plasma_protein_A0M8Q6_LAC7': 0.0, 'plasma_protein_B9A064_IGLL5': 0, 'plasma_protein_O14791_APOL1': 0.0, 'plasma_protein_O14980_XPO1': 0.0, 'plasma_protein_O15212_PFD6': 0, 'plasma_protein_O15230_LAMA5': 0.0, 'plasma_protein_O43866_CD5L': 0, 'plasma_protein_O75369_FLNB': 0.0, 'plasma_protein_O75390_CISY': 0, 'plasma_protein_O75882_ATRN': 0.0, 'plasma_protein_O95445_APOM': 0.0, 'plasma_protein_P0…
ue_protein_Q15477_SKIV2': 0.21714285714285714	'tissue_protein_Q15582_BGH3': 0.0	'tissue_protein_Q15642_CIP4': 0.0	'tissue_protein_Q15738_NSDHL': 0	'tissue_protein_Q15746_MYLK': 0	'tissue_protein_Q15758_AAAT': 0.0	'tissue_protein_Q15836_VAMP3': 0.0	'tissue_protein_Q15843_NEDD8': 0	'tissue_protein_Q16134_ETFD': 0.0	'tissue_protein_Q16186_ADRM1': 0	'tissue_protein_Q16222_UAP1': 0	'tissue_protein_Q16270_IBP7': 0	'tissue_protein_Q16527_CSRP2': 0.0	'tissue_protein_Q16537_2A5E': 0.0	'tissue_protein_Q16610_ECM1': 0.0	'tissue_protein_Q16643_DREB': 0.0	'tissue_protein_Q16658_FSCN1': 0	'tissue_protein_Q16698_DECR': 0.0	'tissue_protein_Q16769_QPCT': 0.0	'tissue_protein_Q16775_GLO2': 0	'tissue_protein_Q16787_LAMA3': 0	'tissue_protein_Q16822_PCKGM': 0	'tissue_protein_Q16891_MIC60': 0	'tissue_protein_Q27J81_INF2': 0.0	'tissue_protein_Q2TAA5_ALG11': 0	'tissue_protein_Q2TAY7_SMU1': 0	'tissue_protein_Q2UY09_COSA1': 0.0	'tissue_protein_Q32P28_P3H1': 0.0	'tissue_protein_Q38SD2_LRRK1': 0	'tissue_protein_Q3LXA3_TKFC': 0	'tissue_protein_Q4G0N4_NAKD2': 0.0	'tissue_protein_Q53EL6_PDCD4': 0	'tissue_protein_Q53FT3_HIKES': 0.0	'tissue_protein_Q53FZ2_ACSM3': 0.0	'tissue_protein_Q53GG5_PDLI3': 0.0	'tissue_protein_Q53GQ0_DHB12': 0.0	'tissue_protein_Q53H82_LACB2': 0	'tissue_protein_Q56VL3_OCAD2': 0.0	'tissue_protein_Q5J8M3_EMC4': 0.0	'tissue_protein_Q5JSL3_DOC11': 0	'tissue_protein_Q5JVF3_PCID2': 0.0	'tissue_protein_Q5SRE7_PHYD1': 0.0	'tissue_protein_Q5T440_CAF17': 0.0	'tissue_protein_Q5T5P2_SKT': 0.0	'tissue_protein_Q5VWZ2_LYPL1': 0.0	'tissue_protein_Q5VZ46_K1614': 0.0	'tissue_protein_Q5VZF2_MBNL2': 0	'tissue_protein_Q5W0U4_BSPRY': 0.0	'tissue_protein_Q5XKE5_K2C79': 0.0	'tissue_protein_Q5XKP0_MIC13': 0.0
Multiomic	balanced_accuracy	4	1314	0.846154	0.360801	0	0	0	0	0	0.501	0	0.021	0.463	0.015	{'plasma_protein_A0M8Q6_LAC7': 0.0, 'plasma_protein_B9A064_IGLL5': 0, 'plasma_protein_O14791_APOL1': 0.0, 'plasma_protein_O14980_XPO1': 0.0, 'plasma_protein_O15212_PFD6': 0, 'plasma_protein_O15230_LAMA5': 0.0, 'plasma_protein_O43866_CD5L': 0, 'plasma_protein_O75369_FLNB': 0.0, 'plasma_protein_O75390_CISY': 0, 'plasma_protein_O75882_ATRN': 0.0, 'plasma_protein_O95445_APOM': 0.0, 'plasma_protein_P0…
ue_protein_Q15836_VAMP3': 0.0	'tissue_protein_Q15843_NEDD8': 0	'tissue_protein_Q16134_ETFD': 0.0	'tissue_protein_Q16186_ADRM1': 0	'tissue_protein_Q16222_UAP1': 0	'tissue_protein_Q16270_IBP7': 0	'tissue_protein_Q16527_CSRP2': 0.0	'tissue_protein_Q16537_2A5E': 0.0	'tissue_protein_Q16610_ECM1': 0.0	'tissue_protein_Q16643_DREB': 0.0	'tissue_protein_Q16658_FSCN1': 0	'tissue_protein_Q16698_DECR': 0	'tissue_protein_Q16769_QPCT': 0.0	'tissue_protein_Q16775_GLO2': 0	'tissue_protein_Q16787_LAMA3': 0	'tissue_protein_Q16822_PCKGM': 0	'tissue_protein_Q16891_MIC60': 0	'tissue_protein_Q27J81_INF2': 0.0	'tissue_protein_Q2TAA5_ALG11': 0	'tissue_protein_Q2TAY7_SMU1': 0	'tissue_protein_Q2UY09_COSA1': 0.0	'tissue_protein_Q32P28_P3H1': 0.0	'tissue_protein_Q38SD2_LRRK1': 0	'tissue_protein_Q3LXA3_TKFC': 0	'tissue_protein_Q4G0N4_NAKD2': 0.0	'tissue_protein_Q53EL6_PDCD4': 0	'tissue_protein_Q53FT3_HIKES': 0.0	'tissue_protein_Q53FZ2_ACSM3': 0.0	'tissue_protein_Q53GG5_PDLI3': 0.0	'tissue_protein_Q53GQ0_DHB12': 0.0	'tissue_protein_Q53H82_LACB2': 0	'tissue_protein_Q56VL3_OCAD2': 0.0	'tissue_protein_Q5J8M3_EMC4': 0.0	'tissue_protein_Q5JSL3_DOC11': 0	'tissue_protein_Q5JVF3_PCID2': 0	'tissue_protein_Q5SRE7_PHYD1': 0	'tissue_protein_Q5T440_CAF17': 0.0	'tissue_protein_Q5T5P2_SKT': 0.0	'tissue_protein_Q5VWZ2_LYPL1': 0.0	'tissue_protein_Q5VZ46_K1614': 0.0	'tissue_protein_Q5VZF2_MBNL2': 0	'tissue_protein_Q5W0U4_BSPRY': 0.0	'tissue_protein_Q5XKE5_K2C79': 0.0	'tissue_protein_Q5XKP0_MIC13': 0.0	'tissue_protein_Q5ZPR3_CD276': 0	'tissue_protein_Q68CZ2_TENS3': 0	'tissue_protein_Q68EM7_RHG17': 0.0	'tissue_protein_Q6FHJ7_SFRP4': 0.0	'tissue_protein_Q6GMV2_SMYD5': 0.0	'tissue_protein_Q6GPI1_CTRB2': 0
Multiomic	balanced_accuracy	4	1011	0.846154	0.360801	0	0	0	0	0	0.505	0	0.027	0.468	0	{'plasma_protein_A0M8Q6_LAC7': 0.0, 'plasma_protein_B9A064_IGLL5': 0, 'plasma_protein_O14791_APOL1': 0.0, 'plasma_protein_O14980_XPO1': 0.0, 'plasma_protein_O15212_PFD6': 0, 'plasma_protein_O15230_LAMA5': 0.0, 'plasma_protein_O43866_CD5L': 0, 'plasma_protein_O75369_FLNB': 0.0, 'plasma_protein_O75390_CISY': 0, 'plasma_protein_O75882_ATRN': 0.0, 'plasma_protein_O95445_APOM': 0.0, 'plasma_protein_P0…
AP1': 0	'tissue_protein_Q16270_IBP7': 0	'tissue_protein_Q16527_CSRP2': 0.0	'tissue_protein_Q16537_2A5E': 0	'tissue_protein_Q16610_ECM1': 0	'tissue_protein_Q16643_DREB': 0	'tissue_protein_Q16658_FSCN1': 0	'tissue_protein_Q16698_DECR': 0	'tissue_protein_Q16769_QPCT': 0.0	'tissue_protein_Q16775_GLO2': 0	'tissue_protein_Q16787_LAMA3': 0	'tissue_protein_Q16822_PCKGM': 0	'tissue_protein_Q16891_MIC60': 0	'tissue_protein_Q27J81_INF2': 0.0	'tissue_protein_Q2TAA5_ALG11': 0	'tissue_protein_Q2TAY7_SMU1': 0	'tissue_protein_Q2UY09_COSA1': 0.0	'tissue_protein_Q32P28_P3H1': 0.0	'tissue_protein_Q38SD2_LRRK1': 0	'tissue_protein_Q3LXA3_TKFC': 0	'tissue_protein_Q4G0N4_NAKD2': 0.0	'tissue_protein_Q53EL6_PDCD4': 0	'tissue_protein_Q53FT3_HIKES': 0.0	'tissue_protein_Q53FZ2_ACSM3': 0	'tissue_protein_Q53GG5_PDLI3': 0.0	'tissue_protein_Q53GQ0_DHB12': 0.0	'tissue_protein_Q53H82_LACB2': 0	'tissue_protein_Q56VL3_OCAD2': 0	'tissue_protein_Q5J8M3_EMC4': 0	'tissue_protein_Q5JSL3_DOC11': 0	'tissue_protein_Q5JVF3_PCID2': 0	'tissue_protein_Q5SRE7_PHYD1': 0	'tissue_protein_Q5T440_CAF17': 0.0	'tissue_protein_Q5T5P2_SKT': 0.0	'tissue_protein_Q5VWZ2_LYPL1': 0	'tissue_protein_Q5VZ46_K1614': 0.0	'tissue_protein_Q5VZF2_MBNL2': 0	'tissue_protein_Q5W0U4_BSPRY': 0.0	'tissue_protein_Q5XKE5_K2C79': 0	'tissue_protein_Q5XKP0_MIC13': 0.0	'tissue_protein_Q5ZPR3_CD276': 0	'tissue_protein_Q68CZ2_TENS3': 0	'tissue_protein_Q68EM7_RHG17': 0.0	'tissue_protein_Q6FHJ7_SFRP4': 0.0	'tissue_protein_Q6GMV2_SMYD5': 0.0	'tissue_protein_Q6GPI1_CTRB2': 0	'tissue_protein_Q6JBY9_CPZIP': 0	'tissue_protein_Q6NUK1_SCMC1': 0	'tissue_protein_Q6NUM9_RETST': 0	'tissue_protein_Q6P179_ERAP2': 0.0
Multiomic	balanced_accuracy	4	777	0.820513	0.38376	0	0	0.009	0	0	0.492	0.006	0.022	0.458	0.014	{'plasma_protein_A0M8Q6_LAC7': 0.0, 'plasma_protein_B9A064_IGLL5': 0, 'plasma_protein_O14791_APOL1': 0.0, 'plasma_protein_O14980_XPO1': 0.0, 'plasma_protein_O15212_PFD6': 0, 'plasma_protein_O15230_LAMA5': 0.0, 'plasma_protein_O43866_CD5L': 0, 'plasma_protein_O75369_FLNB': 0.0, 'plasma_protein_O75390_CISY': 0, 'plasma_protein_O75882_ATRN': 0.0, 'plasma_protein_O95445_APOM': 0, 'plasma_protein_P004…
ein_Q16610_ECM1': 0	'tissue_protein_Q16643_DREB': 0	'tissue_protein_Q16658_FSCN1': 0	'tissue_protein_Q16698_DECR': 0	'tissue_protein_Q16769_QPCT': 0	'tissue_protein_Q16775_GLO2': 0	'tissue_protein_Q16787_LAMA3': 0	'tissue_protein_Q16822_PCKGM': 0	'tissue_protein_Q16891_MIC60': 0	'tissue_protein_Q27J81_INF2': 0	'tissue_protein_Q2TAA5_ALG11': 0	'tissue_protein_Q2TAY7_SMU1': 0	'tissue_protein_Q2UY09_COSA1': 0.0	'tissue_protein_Q32P28_P3H1': 0.0	'tissue_protein_Q38SD2_LRRK1': 0	'tissue_protein_Q3LXA3_TKFC': 0	'tissue_protein_Q4G0N4_NAKD2': 0.0	'tissue_protein_Q53EL6_PDCD4': 0	'tissue_protein_Q53FT3_HIKES': 0	'tissue_protein_Q53FZ2_ACSM3': 0	'tissue_protein_Q53GG5_PDLI3': 0.0	'tissue_protein_Q53GQ0_DHB12': 0	'tissue_protein_Q53H82_LACB2': 0	'tissue_protein_Q56VL3_OCAD2': 0	'tissue_protein_Q5J8M3_EMC4': 0	'tissue_protein_Q5JSL3_DOC11': 0	'tissue_protein_Q5JVF3_PCID2': 0	'tissue_protein_Q5SRE7_PHYD1': 0	'tissue_protein_Q5T440_CAF17': 0.0	'tissue_protein_Q5T5P2_SKT': 0.0	'tissue_protein_Q5VWZ2_LYPL1': 0	'tissue_protein_Q5VZ46_K1614': 0.0	'tissue_protein_Q5VZF2_MBNL2': 0	'tissue_protein_Q5W0U4_BSPRY': 0.0	'tissue_protein_Q5XKE5_K2C79': 0	'tissue_protein_Q5XKP0_MIC13': 0.0	'tissue_protein_Q5ZPR3_CD276': 0	'tissue_protein_Q68CZ2_TENS3': 0	'tissue_protein_Q68EM7_RHG17': 0.0	'tissue_protein_Q6FHJ7_SFRP4': 0.0	'tissue_protein_Q6GMV2_SMYD5': 0.0	'tissue_protein_Q6GPI1_CTRB2': 0	'tissue_protein_Q6JBY9_CPZIP': 0	'tissue_protein_Q6NUK1_SCMC1': 0	'tissue_protein_Q6NUM9_RETST': 0	'tissue_protein_Q6P179_ERAP2': 0.0	'tissue_protein_Q6P1A2_MBOA5': 0	'tissue_protein_Q6P2E9_EDC4': 0	'tissue_protein_Q6P4A8_PLBL1': 0	'tissue_protein_Q6P4E1_GOLM2': 0
Multiomic	balanced_accuracy	4	598	0.794872	0.403795	0	0	0.003	0	0	0.532	0	0.027	0.423	0.014	{'plasma_protein_A0M8Q6_LAC7': 0.0, 'plasma_protein_B9A064_IGLL5': 0, 'plasma_protein_O14791_APOL1': 0.0, 'plasma_protein_O14980_XPO1': 0, 'plasma_protein_O15212_PFD6': 0, 'plasma_protein_O15230_LAMA5': 0.0, 'plasma_protein_O43866_CD5L': 0, 'plasma_protein_O75369_FLNB': 0.0, 'plasma_protein_O75390_CISY': 0, 'plasma_protein_O75882_ATRN': 0.0, 'plasma_protein_O95445_APOM': 0, 'plasma_protein_P00450…
6769_QPCT': 0	'tissue_protein_Q16775_GLO2': 0	'tissue_protein_Q16787_LAMA3': 0	'tissue_protein_Q16822_PCKGM': 0	'tissue_protein_Q16891_MIC60': 0	'tissue_protein_Q27J81_INF2': 0	'tissue_protein_Q2TAA5_ALG11': 0	'tissue_protein_Q2TAY7_SMU1': 0	'tissue_protein_Q2UY09_COSA1': 0.0	'tissue_protein_Q32P28_P3H1': 0	'tissue_protein_Q38SD2_LRRK1': 0	'tissue_protein_Q3LXA3_TKFC': 0	'tissue_protein_Q4G0N4_NAKD2': 0	'tissue_protein_Q53EL6_PDCD4': 0	'tissue_protein_Q53FT3_HIKES': 0	'tissue_protein_Q53FZ2_ACSM3': 0	'tissue_protein_Q53GG5_PDLI3': 0.0	'tissue_protein_Q53GQ0_DHB12': 0	'tissue_protein_Q53H82_LACB2': 0	'tissue_protein_Q56VL3_OCAD2': 0	'tissue_protein_Q5J8M3_EMC4': 0	'tissue_protein_Q5JSL3_DOC11': 0	'tissue_protein_Q5JVF3_PCID2': 0	'tissue_protein_Q5SRE7_PHYD1': 0	'tissue_protein_Q5T440_CAF17': 0.0	'tissue_protein_Q5T5P2_SKT': 0.0	'tissue_protein_Q5VWZ2_LYPL1': 0	'tissue_protein_Q5VZ46_K1614': 0.0	'tissue_protein_Q5VZF2_MBNL2': 0	'tissue_protein_Q5W0U4_BSPRY': 0.0	'tissue_protein_Q5XKE5_K2C79': 0	'tissue_protein_Q5XKP0_MIC13': 0.0	'tissue_protein_Q5ZPR3_CD276': 0	'tissue_protein_Q68CZ2_TENS3': 0	'tissue_protein_Q68EM7_RHG17': 0.0	'tissue_protein_Q6FHJ7_SFRP4': 0.0	'tissue_protein_Q6GMV2_SMYD5': 0.0	'tissue_protein_Q6GPI1_CTRB2': 0	'tissue_protein_Q6JBY9_CPZIP': 0	'tissue_protein_Q6NUK1_SCMC1': 0	'tissue_protein_Q6NUM9_RETST': 0	'tissue_protein_Q6P179_ERAP2': 0.0	'tissue_protein_Q6P1A2_MBOA5': 0	'tissue_protein_Q6P2E9_EDC4': 0	'tissue_protein_Q6P4A8_PLBL1': 0	'tissue_protein_Q6P4E1_GOLM2': 0	'tissue_protein_Q6P5R6_RL22L': 0.0	'tissue_protein_Q6PGP7_TTC37': 0	'tissue_protein_Q6PI78_TMM65': 0	'tissue_protein_Q6PKG0_LARP1': 0
Multiomic	balanced_accuracy	4	459	0.794872	0.403795	0	0	0.009	0	0	0.506	0.006	0.021	0.458	0	{'plasma_protein_A0M8Q6_LAC7': 0.0, 'plasma_protein_B9A064_IGLL5': 0, 'plasma_protein_O14791_APOL1': 0, 'plasma_protein_O14980_XPO1': 0, 'plasma_protein_O15212_PFD6': 0, 'plasma_protein_O15230_LAMA5': 0.0, 'plasma_protein_O43866_CD5L': 0, 'plasma_protein_O75369_FLNB': 0.0, 'plasma_protein_O75390_CISY': 0, 'plasma_protein_O75882_ATRN': 0.0, 'plasma_protein_O95445_APOM': 0, 'plasma_protein_P00450_C…
0	'tissue_protein_Q16891_MIC60': 0	'tissue_protein_Q27J81_INF2': 0	'tissue_protein_Q2TAA5_ALG11': 0	'tissue_protein_Q2TAY7_SMU1': 0	'tissue_protein_Q2UY09_COSA1': 0.0	'tissue_protein_Q32P28_P3H1': 0	'tissue_protein_Q38SD2_LRRK1': 0	'tissue_protein_Q3LXA3_TKFC': 0	'tissue_protein_Q4G0N4_NAKD2': 0	'tissue_protein_Q53EL6_PDCD4': 0	'tissue_protein_Q53FT3_HIKES': 0	'tissue_protein_Q53FZ2_ACSM3': 0	'tissue_protein_Q53GG5_PDLI3': 0	'tissue_protein_Q53GQ0_DHB12': 0	'tissue_protein_Q53H82_LACB2': 0	'tissue_protein_Q56VL3_OCAD2': 0	'tissue_protein_Q5J8M3_EMC4': 0	'tissue_protein_Q5JSL3_DOC11': 0	'tissue_protein_Q5JVF3_PCID2': 0	'tissue_protein_Q5SRE7_PHYD1': 0	'tissue_protein_Q5T440_CAF17': 0.0	'tissue_protein_Q5T5P2_SKT': 0.0	'tissue_protein_Q5VWZ2_LYPL1': 0	'tissue_protein_Q5VZ46_K1614': 0.0	'tissue_protein_Q5VZF2_MBNL2': 0	'tissue_protein_Q5W0U4_BSPRY': 0.0	'tissue_protein_Q5XKE5_K2C79': 0	'tissue_protein_Q5XKP0_MIC13': 0	'tissue_protein_Q5ZPR3_CD276': 0	'tissue_protein_Q68CZ2_TENS3': 0	'tissue_protein_Q68EM7_RHG17': 0.0	'tissue_protein_Q6FHJ7_SFRP4': 0.0	'tissue_protein_Q6GMV2_SMYD5': 0.0	'tissue_protein_Q6GPI1_CTRB2': 0	'tissue_protein_Q6JBY9_CPZIP': 0	'tissue_protein_Q6NUK1_SCMC1': 0	'tissue_protein_Q6NUM9_RETST': 0	'tissue_protein_Q6P179_ERAP2': 0.0	'tissue_protein_Q6P1A2_MBOA5': 0	'tissue_protein_Q6P2E9_EDC4': 0	'tissue_protein_Q6P4A8_PLBL1': 0	'tissue_protein_Q6P4E1_GOLM2': 0	'tissue_protein_Q6P5R6_RL22L': 0	'tissue_protein_Q6PGP7_TTC37': 0	'tissue_protein_Q6PI78_TMM65': 0	'tissue_protein_Q6PKG0_LARP1': 0	'tissue_protein_Q6UVY6_MOXD1': 0.0	'tissue_protein_Q6UW15_REG3G': 0.0	'tissue_protein_Q6UWP7_LCLT1': 0
Multiomic	balanced_accuracy	4	353	0.820513	0.38376	0	0	0.003	0	0	0.391	0.025	0.046	0.534	0	{'plasma_protein_A0M8Q6_LAC7': 0.0, 'plasma_protein_B9A064_IGLL5': 0, 'plasma_protein_O14791_APOL1': 0, 'plasma_protein_O14980_XPO1': 0, 'plasma_protein_O15212_PFD6': 0, 'plasma_protein_O15230_LAMA5': 0.0, 'plasma_protein_O43866_CD5L': 0, 'plasma_protein_O75369_FLNB': 0.0, 'plasma_protein_O75390_CISY': 0, 'plasma_protein_O75882_ATRN': 0.0, 'plasma_protein_O95445_APOM': 0, 'plasma_protein_P00450_C…
: 0	'tissue_protein_Q16822_PCKGM': 0	'tissue_protein_Q16891_MIC60': 0	'tissue_protein_Q27J81_INF2': 0	'tissue_protein_Q2TAA5_ALG11': 0	'tissue_protein_Q2TAY7_SMU1': 0	'tissue_protein_Q2UY09_COSA1': 0.0	'tissue_protein_Q32P28_P3H1': 0	'tissue_protein_Q38SD2_LRRK1': 0	'tissue_protein_Q3LXA3_TKFC': 0	'tissue_protein_Q4G0N4_NAKD2': 0	'tissue_protein_Q53EL6_PDCD4': 0	'tissue_protein_Q53FT3_HIKES': 0	'tissue_protein_Q53FZ2_ACSM3': 0	'tissue_protein_Q53GG5_PDLI3': 0	'tissue_protein_Q53GQ0_DHB12': 0	'tissue_protein_Q53H82_LACB2': 0	'tissue_protein_Q56VL3_OCAD2': 0	'tissue_protein_Q5J8M3_EMC4': 0	'tissue_protein_Q5JSL3_DOC11': 0	'tissue_protein_Q5JVF3_PCID2': 0	'tissue_protein_Q5SRE7_PHYD1': 0	'tissue_protein_Q5T440_CAF17': 0	'tissue_protein_Q5T5P2_SKT': 0	'tissue_protein_Q5VWZ2_LYPL1': 0	'tissue_protein_Q5VZ46_K1614': 0.0	'tissue_protein_Q5VZF2_MBNL2': 0	'tissue_protein_Q5W0U4_BSPRY': 0.0	'tissue_protein_Q5XKE5_K2C79': 0	'tissue_protein_Q5XKP0_MIC13': 0	'tissue_protein_Q5ZPR3_CD276': 0	'tissue_protein_Q68CZ2_TENS3': 0	'tissue_protein_Q68EM7_RHG17': 0.0	'tissue_protein_Q6FHJ7_SFRP4': 0.0	'tissue_protein_Q6GMV2_SMYD5': 0.0	'tissue_protein_Q6GPI1_CTRB2': 0	'tissue_protein_Q6JBY9_CPZIP': 0	'tissue_protein_Q6NUK1_SCMC1': 0	'tissue_protein_Q6NUM9_RETST': 0	'tissue_protein_Q6P179_ERAP2': 0.0	'tissue_protein_Q6P1A2_MBOA5': 0	'tissue_protein_Q6P2E9_EDC4': 0	'tissue_protein_Q6P4A8_PLBL1': 0	'tissue_protein_Q6P4E1_GOLM2': 0	'tissue_protein_Q6P5R6_RL22L': 0	'tissue_protein_Q6PGP7_TTC37': 0	'tissue_protein_Q6PI78_TMM65': 0	'tissue_protein_Q6PKG0_LARP1': 0	'tissue_protein_Q6UVY6_MOXD1': 0.0	'tissue_protein_Q6UW15_REG3G': 0.0
Multiomic	balanced_accuracy	4	272	0.74359	0.436651	0	0	0.009	0	0	0.284	0.029	0.084	0.571	0.023	{'plasma_protein_A0M8Q6_LAC7': 0.0, 'plasma_protein_B9A064_IGLL5': 0, 'plasma_protein_O14791_APOL1': 0, 'plasma_protein_O14980_XPO1': 0, 'plasma_protein_O15212_PFD6': 0, 'plasma_protein_O15230_LAMA5': 0.0, 'plasma_protein_O43866_CD5L': 0, 'plasma_protein_O75369_FLNB': 0.0, 'plasma_protein_O75390_CISY': 0, 'plasma_protein_O75882_ATRN': 0.0, 'plasma_protein_O95445_APOM': 0, 'plasma_protein_P00450_C…
': 0	'tissue_protein_Q16891_MIC60': 0	'tissue_protein_Q27J81_INF2': 0	'tissue_protein_Q2TAA5_ALG11': 0	'tissue_protein_Q2TAY7_SMU1': 0	'tissue_protein_Q2UY09_COSA1': 0.0	'tissue_protein_Q32P28_P3H1': 0	'tissue_protein_Q38SD2_LRRK1': 0	'tissue_protein_Q3LXA3_TKFC': 0	'tissue_protein_Q4G0N4_NAKD2': 0	'tissue_protein_Q53EL6_PDCD4': 0	'tissue_protein_Q53FT3_HIKES': 0	'tissue_protein_Q53FZ2_ACSM3': 0	'tissue_protein_Q53GG5_PDLI3': 0	'tissue_protein_Q53GQ0_DHB12': 0	'tissue_protein_Q53H82_LACB2': 0	'tissue_protein_Q56VL3_OCAD2': 0	'tissue_protein_Q5J8M3_EMC4': 0	'tissue_protein_Q5JSL3_DOC11': 0	'tissue_protein_Q5JVF3_PCID2': 0	'tissue_protein_Q5SRE7_PHYD1': 0	'tissue_protein_Q5T440_CAF17': 0	'tissue_protein_Q5T5P2_SKT': 0	'tissue_protein_Q5VWZ2_LYPL1': 0	'tissue_protein_Q5VZ46_K1614': 0.0	'tissue_protein_Q5VZF2_MBNL2': 0	'tissue_protein_Q5W0U4_BSPRY': 0	'tissue_protein_Q5XKE5_K2C79': 0	'tissue_protein_Q5XKP0_MIC13': 0	'tissue_protein_Q5ZPR3_CD276': 0	'tissue_protein_Q68CZ2_TENS3': 0	'tissue_protein_Q68EM7_RHG17': 0.0	'tissue_protein_Q6FHJ7_SFRP4': 0.0	'tissue_protein_Q6GMV2_SMYD5': 0.0	'tissue_protein_Q6GPI1_CTRB2': 0	'tissue_protein_Q6JBY9_CPZIP': 0	'tissue_protein_Q6NUK1_SCMC1': 0	'tissue_protein_Q6NUM9_RETST': 0	'tissue_protein_Q6P179_ERAP2': 0.0	'tissue_protein_Q6P1A2_MBOA5': 0	'tissue_protein_Q6P2E9_EDC4': 0	'tissue_protein_Q6P4A8_PLBL1': 0	'tissue_protein_Q6P4E1_GOLM2': 0	'tissue_protein_Q6P5R6_RL22L': 0	'tissue_protein_Q6PGP7_TTC37': 0	'tissue_protein_Q6PI78_TMM65': 0	'tissue_protein_Q6PKG0_LARP1': 0	'tissue_protein_Q6UVY6_MOXD1': 0.0	'tissue_protein_Q6UW15_REG3G': 0	'tissue_protein_Q6UWP7_LCLT1': 0
Multiomic	balanced_accuracy	4	209	0.641026	0.4797	0	0	0.009	0	0	0.169	0.03	0.151	0.614	0.027	{'plasma_protein_A0M8Q6_LAC7': 0.0, 'plasma_protein_B9A064_IGLL5': 0, 'plasma_protein_O14791_APOL1': 0, 'plasma_protein_O14980_XPO1': 0, 'plasma_protein_O15212_PFD6': 0, 'plasma_protein_O15230_LAMA5': 0.0, 'plasma_protein_O43866_CD5L': 0, 'plasma_protein_O75369_FLNB': 0.0, 'plasma_protein_O75390_CISY': 0, 'plasma_protein_O75882_ATRN': 0.0, 'plasma_protein_O95445_APOM': 0, 'plasma_protein_P00450_C…
0	'tissue_protein_Q16787_LAMA3': 0	'tissue_protein_Q16822_PCKGM': 0	'tissue_protein_Q16891_MIC60': 0	'tissue_protein_Q27J81_INF2': 0	'tissue_protein_Q2TAA5_ALG11': 0	'tissue_protein_Q2TAY7_SMU1': 0	'tissue_protein_Q2UY09_COSA1': 0.0	'tissue_protein_Q32P28_P3H1': 0	'tissue_protein_Q38SD2_LRRK1': 0	'tissue_protein_Q3LXA3_TKFC': 0	'tissue_protein_Q4G0N4_NAKD2': 0	'tissue_protein_Q53EL6_PDCD4': 0	'tissue_protein_Q53FT3_HIKES': 0	'tissue_protein_Q53FZ2_ACSM3': 0	'tissue_protein_Q53GG5_PDLI3': 0	'tissue_protein_Q53GQ0_DHB12': 0	'tissue_protein_Q53H82_LACB2': 0	'tissue_protein_Q56VL3_OCAD2': 0	'tissue_protein_Q5J8M3_EMC4': 0	'tissue_protein_Q5JSL3_DOC11': 0	'tissue_protein_Q5JVF3_PCID2': 0	'tissue_protein_Q5SRE7_PHYD1': 0	'tissue_protein_Q5T440_CAF17': 0	'tissue_protein_Q5T5P2_SKT': 0	'tissue_protein_Q5VWZ2_LYPL1': 0	'tissue_protein_Q5VZ46_K1614': 0.0	'tissue_protein_Q5VZF2_MBNL2': 0	'tissue_protein_Q5W0U4_BSPRY': 0	'tissue_protein_Q5XKE5_K2C79': 0	'tissue_protein_Q5XKP0_MIC13': 0	'tissue_protein_Q5ZPR3_CD276': 0	'tissue_protein_Q68CZ2_TENS3': 0	'tissue_protein_Q68EM7_RHG17': 0.0	'tissue_protein_Q6FHJ7_SFRP4': 0.0	'tissue_protein_Q6GMV2_SMYD5': 0	'tissue_protein_Q6GPI1_CTRB2': 0	'tissue_protein_Q6JBY9_CPZIP': 0	'tissue_protein_Q6NUK1_SCMC1': 0	'tissue_protein_Q6NUM9_RETST': 0	'tissue_protein_Q6P179_ERAP2': 0.0	'tissue_protein_Q6P1A2_MBOA5': 0	'tissue_protein_Q6P2E9_EDC4': 0	'tissue_protein_Q6P4A8_PLBL1': 0	'tissue_protein_Q6P4E1_GOLM2': 0	'tissue_protein_Q6P5R6_RL22L': 0	'tissue_protein_Q6PGP7_TTC37': 0	'tissue_protein_Q6PI78_TMM65': 0	'tissue_protein_Q6PKG0_LARP1': 0	'tissue_protein_Q6UVY6_MOXD1': 0.0
Multiomic	balanced_accuracy	4	161	0.615385	0.486504	0.006	0	0.007	0	0	0.165	0.041	0.168	0.608	0.006	{'plasma_protein_A0M8Q6_LAC7': 0.0, 'plasma_protein_B9A064_IGLL5': 0, 'plasma_protein_O14791_APOL1': 0, 'plasma_protein_O14980_XPO1': 0, 'plasma_protein_O15212_PFD6': 0, 'plasma_protein_O15230_LAMA5': 0.0, 'plasma_protein_O43866_CD5L': 0, 'plasma_protein_O75369_FLNB': 0.0, 'plasma_protein_O75390_CISY': 0, 'plasma_protein_O75882_ATRN': 0, 'plasma_protein_O95445_APOM': 0, 'plasma_protein_P00450_CER…
1_INF2': 0	'tissue_protein_Q2TAA5_ALG11': 0	'tissue_protein_Q2TAY7_SMU1': 0	'tissue_protein_Q2UY09_COSA1': 0	'tissue_protein_Q32P28_P3H1': 0	'tissue_protein_Q38SD2_LRRK1': 0	'tissue_protein_Q3LXA3_TKFC': 0	'tissue_protein_Q4G0N4_NAKD2': 0	'tissue_protein_Q53EL6_PDCD4': 0	'tissue_protein_Q53FT3_HIKES': 0	'tissue_protein_Q53FZ2_ACSM3': 0	'tissue_protein_Q53GG5_PDLI3': 0	'tissue_protein_Q53GQ0_DHB12': 0	'tissue_protein_Q53H82_LACB2': 0	'tissue_protein_Q56VL3_OCAD2': 0	'tissue_protein_Q5J8M3_EMC4': 0	'tissue_protein_Q5JSL3_DOC11': 0	'tissue_protein_Q5JVF3_PCID2': 0	'tissue_protein_Q5SRE7_PHYD1': 0	'tissue_protein_Q5T440_CAF17': 0	'tissue_protein_Q5T5P2_SKT': 0	'tissue_protein_Q5VWZ2_LYPL1': 0	'tissue_protein_Q5VZ46_K1614': 0.0	'tissue_protein_Q5VZF2_MBNL2': 0	'tissue_protein_Q5W0U4_BSPRY': 0	'tissue_protein_Q5XKE5_K2C79': 0	'tissue_protein_Q5XKP0_MIC13': 0	'tissue_protein_Q5ZPR3_CD276': 0	'tissue_protein_Q68CZ2_TENS3': 0	'tissue_protein_Q68EM7_RHG17': 0.0	'tissue_protein_Q6FHJ7_SFRP4': 0.0	'tissue_protein_Q6GMV2_SMYD5': 0	'tissue_protein_Q6GPI1_CTRB2': 0	'tissue_protein_Q6JBY9_CPZIP': 0	'tissue_protein_Q6NUK1_SCMC1': 0	'tissue_protein_Q6NUM9_RETST': 0	'tissue_protein_Q6P179_ERAP2': 0.0	'tissue_protein_Q6P1A2_MBOA5': 0	'tissue_protein_Q6P2E9_EDC4': 0	'tissue_protein_Q6P4A8_PLBL1': 0	'tissue_protein_Q6P4E1_GOLM2': 0	'tissue_protein_Q6P5R6_RL22L': 0	'tissue_protein_Q6PGP7_TTC37': 0	'tissue_protein_Q6PI78_TMM65': 0	'tissue_protein_Q6PKG0_LARP1': 0	'tissue_protein_Q6UVY6_MOXD1': 0.0	'tissue_protein_Q6UW15_REG3G': 0	'tissue_protein_Q6UWP7_LCLT1': 0	'tissue_protein_Q6UX06_OLFM4': 0	'tissue_protein_Q6UX71_PXDC2': 0
Multiomic	balanced_accuracy	4	124	0.641026	0.4797	0.003	0	0.012	0	0	0.141	0.04	0.232	0.551	0.021	{'plasma_protein_A0M8Q6_LAC7': 0.0, 'plasma_protein_B9A064_IGLL5': 0, 'plasma_protein_O14791_APOL1': 0, 'plasma_protein_O14980_XPO1': 0, 'plasma_protein_O15212_PFD6': 0, 'plasma_protein_O15230_LAMA5': 0, 'plasma_protein_O43866_CD5L': 0, 'plasma_protein_O75369_FLNB': 0.0, 'plasma_protein_O75390_CISY': 0, 'plasma_protein_O75882_ATRN': 0, 'plasma_protein_O95445_APOM': 0, 'plasma_protein_P00450_CERU'…
sue_protein_Q2TAY7_SMU1': 0	'tissue_protein_Q2UY09_COSA1': 0	'tissue_protein_Q32P28_P3H1': 0	'tissue_protein_Q38SD2_LRRK1': 0	'tissue_protein_Q3LXA3_TKFC': 0	'tissue_protein_Q4G0N4_NAKD2': 0	'tissue_protein_Q53EL6_PDCD4': 0	'tissue_protein_Q53FT3_HIKES': 0	'tissue_protein_Q53FZ2_ACSM3': 0	'tissue_protein_Q53GG5_PDLI3': 0	'tissue_protein_Q53GQ0_DHB12': 0	'tissue_protein_Q53H82_LACB2': 0	'tissue_protein_Q56VL3_OCAD2': 0	'tissue_protein_Q5J8M3_EMC4': 0	'tissue_protein_Q5JSL3_DOC11': 0	'tissue_protein_Q5JVF3_PCID2': 0	'tissue_protein_Q5SRE7_PHYD1': 0	'tissue_protein_Q5T440_CAF17': 0	'tissue_protein_Q5T5P2_SKT': 0	'tissue_protein_Q5VWZ2_LYPL1': 0	'tissue_protein_Q5VZ46_K1614': 0.0	'tissue_protein_Q5VZF2_MBNL2': 0	'tissue_protein_Q5W0U4_BSPRY': 0	'tissue_protein_Q5XKE5_K2C79': 0	'tissue_protein_Q5XKP0_MIC13': 0	'tissue_protein_Q5ZPR3_CD276': 0	'tissue_protein_Q68CZ2_TENS3': 0	'tissue_protein_Q68EM7_RHG17': 0.0	'tissue_protein_Q6FHJ7_SFRP4': 0.0	'tissue_protein_Q6GMV2_SMYD5': 0	'tissue_protein_Q6GPI1_CTRB2': 0	'tissue_protein_Q6JBY9_CPZIP': 0	'tissue_protein_Q6NUK1_SCMC1': 0	'tissue_protein_Q6NUM9_RETST': 0	'tissue_protein_Q6P179_ERAP2': 0.0	'tissue_protein_Q6P1A2_MBOA5': 0	'tissue_protein_Q6P2E9_EDC4': 0	'tissue_protein_Q6P4A8_PLBL1': 0	'tissue_protein_Q6P4E1_GOLM2': 0	'tissue_protein_Q6P5R6_RL22L': 0	'tissue_protein_Q6PGP7_TTC37': 0	'tissue_protein_Q6PI78_TMM65': 0	'tissue_protein_Q6PKG0_LARP1': 0	'tissue_protein_Q6UVY6_MOXD1': 0.0	'tissue_protein_Q6UW15_REG3G': 0	'tissue_protein_Q6UWP7_LCLT1': 0	'tissue_protein_Q6UX06_OLFM4': 0	'tissue_protein_Q6UX71_PXDC2': 0	'tissue_protein_Q6UXG2_ELAP1': 0	'tissue_protein_Q6UXH1_CREL2': 0
Multiomic	balanced_accuracy	4	95	0.692308	0.461538	0	0	0.019	0	0	0.144	0.057	0.211	0.551	0.018	{'plasma_protein_A0M8Q6_LAC7': 0.0, 'plasma_protein_B9A064_IGLL5': 0, 'plasma_protein_O14791_APOL1': 0, 'plasma_protein_O14980_XPO1': 0, 'plasma_protein_O15212_PFD6': 0, 'plasma_protein_O15230_LAMA5': 0, 'plasma_protein_O43866_CD5L': 0, 'plasma_protein_O75369_FLNB': 0.0, 'plasma_protein_O75390_CISY': 0, 'plasma_protein_O75882_ATRN': 0, 'plasma_protein_O95445_APOM': 0, 'plasma_protein_P00450_CERU'…
rotein_Q2TAY7_SMU1': 0	'tissue_protein_Q2UY09_COSA1': 0	'tissue_protein_Q32P28_P3H1': 0	'tissue_protein_Q38SD2_LRRK1': 0	'tissue_protein_Q3LXA3_TKFC': 0	'tissue_protein_Q4G0N4_NAKD2': 0	'tissue_protein_Q53EL6_PDCD4': 0	'tissue_protein_Q53FT3_HIKES': 0	'tissue_protein_Q53FZ2_ACSM3': 0	'tissue_protein_Q53GG5_PDLI3': 0	'tissue_protein_Q53GQ0_DHB12': 0	'tissue_protein_Q53H82_LACB2': 0	'tissue_protein_Q56VL3_OCAD2': 0	'tissue_protein_Q5J8M3_EMC4': 0	'tissue_protein_Q5JSL3_DOC11': 0	'tissue_protein_Q5JVF3_PCID2': 0	'tissue_protein_Q5SRE7_PHYD1': 0	'tissue_protein_Q5T440_CAF17': 0	'tissue_protein_Q5T5P2_SKT': 0	'tissue_protein_Q5VWZ2_LYPL1': 0	'tissue_protein_Q5VZ46_K1614': 0.0	'tissue_protein_Q5VZF2_MBNL2': 0	'tissue_protein_Q5W0U4_BSPRY': 0	'tissue_protein_Q5XKE5_K2C79': 0	'tissue_protein_Q5XKP0_MIC13': 0	'tissue_protein_Q5ZPR3_CD276': 0	'tissue_protein_Q68CZ2_TENS3': 0	'tissue_protein_Q68EM7_RHG17': 0.0	'tissue_protein_Q6FHJ7_SFRP4': 0.0	'tissue_protein_Q6GMV2_SMYD5': 0	'tissue_protein_Q6GPI1_CTRB2': 0	'tissue_protein_Q6JBY9_CPZIP': 0	'tissue_protein_Q6NUK1_SCMC1': 0	'tissue_protein_Q6NUM9_RETST': 0	'tissue_protein_Q6P179_ERAP2': 0.0	'tissue_protein_Q6P1A2_MBOA5': 0	'tissue_protein_Q6P2E9_EDC4': 0	'tissue_protein_Q6P4A8_PLBL1': 0	'tissue_protein_Q6P4E1_GOLM2': 0	'tissue_protein_Q6P5R6_RL22L': 0	'tissue_protein_Q6PGP7_TTC37': 0	'tissue_protein_Q6PI78_TMM65': 0	'tissue_protein_Q6PKG0_LARP1': 0	'tissue_protein_Q6UVY6_MOXD1': 0.0	'tissue_protein_Q6UW15_REG3G': 0	'tissue_protein_Q6UWP7_LCLT1': 0	'tissue_protein_Q6UX06_OLFM4': 0	'tissue_protein_Q6UX71_PXDC2': 0	'tissue_protein_Q6UXG2_ELAP1': 0	'tissue_protein_Q6UXH1_CREL2': 0
Multiomic	balanced_accuracy	4	73	0.692308	0.461538	0.003	0	0.019	0	0	0.124	0.116	0.203	0.529	0.006	{'plasma_protein_A0M8Q6_LAC7': 0, 'plasma_protein_B9A064_IGLL5': 0, 'plasma_protein_O14791_APOL1': 0, 'plasma_protein_O14980_XPO1': 0, 'plasma_protein_O15212_PFD6': 0, 'plasma_protein_O15230_LAMA5': 0, 'plasma_protein_O43866_CD5L': 0, 'plasma_protein_O75369_FLNB': 0.0, 'plasma_protein_O75390_CISY': 0, 'plasma_protein_O75882_ATRN': 0, 'plasma_protein_O95445_APOM': 0, 'plasma_protein_P00450_CERU': …
protein_Q2UY09_COSA1': 0	'tissue_protein_Q32P28_P3H1': 0	'tissue_protein_Q38SD2_LRRK1': 0	'tissue_protein_Q3LXA3_TKFC': 0	'tissue_protein_Q4G0N4_NAKD2': 0	'tissue_protein_Q53EL6_PDCD4': 0	'tissue_protein_Q53FT3_HIKES': 0	'tissue_protein_Q53FZ2_ACSM3': 0	'tissue_protein_Q53GG5_PDLI3': 0	'tissue_protein_Q53GQ0_DHB12': 0	'tissue_protein_Q53H82_LACB2': 0	'tissue_protein_Q56VL3_OCAD2': 0	'tissue_protein_Q5J8M3_EMC4': 0	'tissue_protein_Q5JSL3_DOC11': 0	'tissue_protein_Q5JVF3_PCID2': 0	'tissue_protein_Q5SRE7_PHYD1': 0	'tissue_protein_Q5T440_CAF17': 0	'tissue_protein_Q5T5P2_SKT': 0	'tissue_protein_Q5VWZ2_LYPL1': 0	'tissue_protein_Q5VZ46_K1614': 0.0	'tissue_protein_Q5VZF2_MBNL2': 0	'tissue_protein_Q5W0U4_BSPRY': 0	'tissue_protein_Q5XKE5_K2C79': 0	'tissue_protein_Q5XKP0_MIC13': 0	'tissue_protein_Q5ZPR3_CD276': 0	'tissue_protein_Q68CZ2_TENS3': 0	'tissue_protein_Q68EM7_RHG17': 0.21714285714285714	'tissue_protein_Q6FHJ7_SFRP4': 0.0	'tissue_protein_Q6GMV2_SMYD5': 0	'tissue_protein_Q6GPI1_CTRB2': 0	'tissue_protein_Q6JBY9_CPZIP': 0	'tissue_protein_Q6NUK1_SCMC1': 0	'tissue_protein_Q6NUM9_RETST': 0	'tissue_protein_Q6P179_ERAP2': 0.0	'tissue_protein_Q6P1A2_MBOA5': 0	'tissue_protein_Q6P2E9_EDC4': 0	'tissue_protein_Q6P4A8_PLBL1': 0	'tissue_protein_Q6P4E1_GOLM2': 0	'tissue_protein_Q6P5R6_RL22L': 0	'tissue_protein_Q6PGP7_TTC37': 0	'tissue_protein_Q6PI78_TMM65': 0	'tissue_protein_Q6PKG0_LARP1': 0	'tissue_protein_Q6UVY6_MOXD1': 0.0	'tissue_protein_Q6UW15_REG3G': 0	'tissue_protein_Q6UWP7_LCLT1': 0	'tissue_protein_Q6UX06_OLFM4': 0	'tissue_protein_Q6UX71_PXDC2': 0	'tissue_protein_Q6UXG2_ELAP1': 0	'tissue_protein_Q6UXH1_CREL2': 0	'tissue_protein_Q6UXI9_NPNT': 0
Multiomic	balanced_accuracy	4	56	0.692308	0.461538	0	0	0.01	0	0	0.172	0.114	0.22	0.481	0.003	{'plasma_protein_A0M8Q6_LAC7': 0, 'plasma_protein_B9A064_IGLL5': 0, 'plasma_protein_O14791_APOL1': 0, 'plasma_protein_O14980_XPO1': 0, 'plasma_protein_O15212_PFD6': 0, 'plasma_protein_O15230_LAMA5': 0, 'plasma_protein_O43866_CD5L': 0, 'plasma_protein_O75369_FLNB': 0.0, 'plasma_protein_O75390_CISY': 0, 'plasma_protein_O75882_ATRN': 0, 'plasma_protein_O95445_APOM': 0, 'plasma_protein_P00450_CERU': …
	'tissue_protein_Q2UY09_COSA1': 0	'tissue_protein_Q32P28_P3H1': 0	'tissue_protein_Q38SD2_LRRK1': 0	'tissue_protein_Q3LXA3_TKFC': 0	'tissue_protein_Q4G0N4_NAKD2': 0	'tissue_protein_Q53EL6_PDCD4': 0	'tissue_protein_Q53FT3_HIKES': 0	'tissue_protein_Q53FZ2_ACSM3': 0	'tissue_protein_Q53GG5_PDLI3': 0	'tissue_protein_Q53GQ0_DHB12': 0	'tissue_protein_Q53H82_LACB2': 0	'tissue_protein_Q56VL3_OCAD2': 0	'tissue_protein_Q5J8M3_EMC4': 0	'tissue_protein_Q5JSL3_DOC11': 0	'tissue_protein_Q5JVF3_PCID2': 0	'tissue_protein_Q5SRE7_PHYD1': 0	'tissue_protein_Q5T440_CAF17': 0	'tissue_protein_Q5T5P2_SKT': 0	'tissue_protein_Q5VWZ2_LYPL1': 0	'tissue_protein_Q5VZ46_K1614': 0.0	'tissue_protein_Q5VZF2_MBNL2': 0	'tissue_protein_Q5W0U4_BSPRY': 0	'tissue_protein_Q5XKE5_K2C79': 0	'tissue_protein_Q5XKP0_MIC13': 0	'tissue_protein_Q5ZPR3_CD276': 0	'tissue_protein_Q68CZ2_TENS3': 0	'tissue_protein_Q68EM7_RHG17': 0.0	'tissue_protein_Q6FHJ7_SFRP4': 0.12320738246664169	'tissue_protein_Q6GMV2_SMYD5': 0	'tissue_protein_Q6GPI1_CTRB2': 0	'tissue_protein_Q6JBY9_CPZIP': 0	'tissue_protein_Q6NUK1_SCMC1': 0	'tissue_protein_Q6NUM9_RETST': 0	'tissue_protein_Q6P179_ERAP2': 0.0	'tissue_protein_Q6P1A2_MBOA5': 0	'tissue_protein_Q6P2E9_EDC4': 0	'tissue_protein_Q6P4A8_PLBL1': 0	'tissue_protein_Q6P4E1_GOLM2': 0	'tissue_protein_Q6P5R6_RL22L': 0	'tissue_protein_Q6PGP7_TTC37': 0	'tissue_protein_Q6PI78_TMM65': 0	'tissue_protein_Q6PKG0_LARP1': 0	'tissue_protein_Q6UVY6_MOXD1': 0.0	'tissue_protein_Q6UW15_REG3G': 0	'tissue_protein_Q6UWP7_LCLT1': 0	'tissue_protein_Q6UX06_OLFM4': 0	'tissue_protein_Q6UX71_PXDC2': 0	'tissue_protein_Q6UXG2_ELAP1': 0	'tissue_protein_Q6UXH1_CREL2': 0
Multiomic	balanced_accuracy	4	43	0.666667	0.471405	0	0.006	0.01	0	0	0.247	0.168	0.139	0.414	0.015	{'plasma_protein_A0M8Q6_LAC7': 0, 'plasma_protein_B9A064_IGLL5': 0, 'plasma_protein_O14791_APOL1': 0, 'plasma_protein_O14980_XPO1': 0, 'plasma_protein_O15212_PFD6': 0, 'plasma_protein_O15230_LAMA5': 0, 'plasma_protein_O43866_CD5L': 0, 'plasma_protein_O75369_FLNB': 0.0, 'plasma_protein_O75390_CISY': 0, 'plasma_protein_O75882_ATRN': 0, 'plasma_protein_O95445_APOM': 0, 'plasma_protein_P00450_CERU': …
ein_Q2TAY7_SMU1': 0	'tissue_protein_Q2UY09_COSA1': 0	'tissue_protein_Q32P28_P3H1': 0	'tissue_protein_Q38SD2_LRRK1': 0	'tissue_protein_Q3LXA3_TKFC': 0	'tissue_protein_Q4G0N4_NAKD2': 0	'tissue_protein_Q53EL6_PDCD4': 0	'tissue_protein_Q53FT3_HIKES': 0	'tissue_protein_Q53FZ2_ACSM3': 0	'tissue_protein_Q53GG5_PDLI3': 0	'tissue_protein_Q53GQ0_DHB12': 0	'tissue_protein_Q53H82_LACB2': 0	'tissue_protein_Q56VL3_OCAD2': 0	'tissue_protein_Q5J8M3_EMC4': 0	'tissue_protein_Q5JSL3_DOC11': 0	'tissue_protein_Q5JVF3_PCID2': 0	'tissue_protein_Q5SRE7_PHYD1': 0	'tissue_protein_Q5T440_CAF17': 0	'tissue_protein_Q5T5P2_SKT': 0	'tissue_protein_Q5VWZ2_LYPL1': 0	'tissue_protein_Q5VZ46_K1614': 0.0	'tissue_protein_Q5VZF2_MBNL2': 0	'tissue_protein_Q5W0U4_BSPRY': 0	'tissue_protein_Q5XKE5_K2C79': 0	'tissue_protein_Q5XKP0_MIC13': 0	'tissue_protein_Q5ZPR3_CD276': 0	'tissue_protein_Q68CZ2_TENS3': 0	'tissue_protein_Q68EM7_RHG17': 0.0	'tissue_protein_Q6FHJ7_SFRP4': 0.12320738246664169	'tissue_protein_Q6GMV2_SMYD5': 0	'tissue_protein_Q6GPI1_CTRB2': 0	'tissue_protein_Q6JBY9_CPZIP': 0	'tissue_protein_Q6NUK1_SCMC1': 0	'tissue_protein_Q6NUM9_RETST': 0	'tissue_protein_Q6P179_ERAP2': 0	'tissue_protein_Q6P1A2_MBOA5': 0	'tissue_protein_Q6P2E9_EDC4': 0	'tissue_protein_Q6P4A8_PLBL1': 0	'tissue_protein_Q6P4E1_GOLM2': 0	'tissue_protein_Q6P5R6_RL22L': 0	'tissue_protein_Q6PGP7_TTC37': 0	'tissue_protein_Q6PI78_TMM65': 0	'tissue_protein_Q6PKG0_LARP1': 0	'tissue_protein_Q6UVY6_MOXD1': 0.0	'tissue_protein_Q6UW15_REG3G': 0	'tissue_protein_Q6UWP7_LCLT1': 0	'tissue_protein_Q6UX06_OLFM4': 0	'tissue_protein_Q6UX71_PXDC2': 0	'tissue_protein_Q6UXG2_ELAP1': 0	'tissue_protein_Q6UXH1_CREL2': 0
Multiomic	balanced_accuracy	4	33	0.692308	0.461538	0	0.011	0.012	0	0	0.288	0.187	0.119	0.38	0.003	{'plasma_protein_A0M8Q6_LAC7': 0, 'plasma_protein_B9A064_IGLL5': 0, 'plasma_protein_O14791_APOL1': 0, 'plasma_protein_O14980_XPO1': 0, 'plasma_protein_O15212_PFD6': 0, 'plasma_protein_O15230_LAMA5': 0, 'plasma_protein_O43866_CD5L': 0, 'plasma_protein_O75369_FLNB': 0.0, 'plasma_protein_O75390_CISY': 0, 'plasma_protein_O75882_ATRN': 0, 'plasma_protein_O95445_APOM': 0, 'plasma_protein_P00450_CERU': …
OSA1': 0	'tissue_protein_Q32P28_P3H1': 0	'tissue_protein_Q38SD2_LRRK1': 0	'tissue_protein_Q3LXA3_TKFC': 0	'tissue_protein_Q4G0N4_NAKD2': 0	'tissue_protein_Q53EL6_PDCD4': 0	'tissue_protein_Q53FT3_HIKES': 0	'tissue_protein_Q53FZ2_ACSM3': 0	'tissue_protein_Q53GG5_PDLI3': 0	'tissue_protein_Q53GQ0_DHB12': 0	'tissue_protein_Q53H82_LACB2': 0	'tissue_protein_Q56VL3_OCAD2': 0	'tissue_protein_Q5J8M3_EMC4': 0	'tissue_protein_Q5JSL3_DOC11': 0	'tissue_protein_Q5JVF3_PCID2': 0	'tissue_protein_Q5SRE7_PHYD1': 0	'tissue_protein_Q5T440_CAF17': 0	'tissue_protein_Q5T5P2_SKT': 0	'tissue_protein_Q5VWZ2_LYPL1': 0	'tissue_protein_Q5VZ46_K1614': 0.0	'tissue_protein_Q5VZF2_MBNL2': 0	'tissue_protein_Q5W0U4_BSPRY': 0	'tissue_protein_Q5XKE5_K2C79': 0	'tissue_protein_Q5XKP0_MIC13': 0	'tissue_protein_Q5ZPR3_CD276': 0	'tissue_protein_Q68CZ2_TENS3': 0	'tissue_protein_Q68EM7_RHG17': 0.0	'tissue_protein_Q6FHJ7_SFRP4': 0.0	'tissue_protein_Q6GMV2_SMYD5': 0	'tissue_protein_Q6GPI1_CTRB2': 0	'tissue_protein_Q6JBY9_CPZIP': 0	'tissue_protein_Q6NUK1_SCMC1': 0	'tissue_protein_Q6NUM9_RETST': 0	'tissue_protein_Q6P179_ERAP2': 0	'tissue_protein_Q6P1A2_MBOA5': 0	'tissue_protein_Q6P2E9_EDC4': 0	'tissue_protein_Q6P4A8_PLBL1': 0	'tissue_protein_Q6P4E1_GOLM2': 0	'tissue_protein_Q6P5R6_RL22L': 0	'tissue_protein_Q6PGP7_TTC37': 0	'tissue_protein_Q6PI78_TMM65': 0	'tissue_protein_Q6PKG0_LARP1': 0	'tissue_protein_Q6UVY6_MOXD1': 0.0	'tissue_protein_Q6UW15_REG3G': 0	'tissue_protein_Q6UWP7_LCLT1': 0	'tissue_protein_Q6UX06_OLFM4': 0	'tissue_protein_Q6UX71_PXDC2': 0	'tissue_protein_Q6UXG2_ELAP1': 0	'tissue_protein_Q6UXH1_CREL2': 0	'tissue_protein_Q6UXI9_NPNT': 0
Multiomic	balanced_accuracy	4	26	0.641026	0.4797	0	0.006	0.006	0	0	0.3	0.182	0.145	0.353	0.008	{'plasma_protein_A0M8Q6_LAC7': 0, 'plasma_protein_B9A064_IGLL5': 0, 'plasma_protein_O14791_APOL1': 0, 'plasma_protein_O14980_XPO1': 0, 'plasma_protein_O15212_PFD6': 0, 'plasma_protein_O15230_LAMA5': 0, 'plasma_protein_O43866_CD5L': 0, 'plasma_protein_O75369_FLNB': 0.12320738246664169, 'plasma_protein_O75390_CISY': 0, 'plasma_protein_O75882_ATRN': 0, 'plasma_protein_O95445_APOM': 0, 'plasma_protei…
ue_protein_Q38SD2_LRRK1': 0	'tissue_protein_Q3LXA3_TKFC': 0	'tissue_protein_Q4G0N4_NAKD2': 0	'tissue_protein_Q53EL6_PDCD4': 0	'tissue_protein_Q53FT3_HIKES': 0	'tissue_protein_Q53FZ2_ACSM3': 0	'tissue_protein_Q53GG5_PDLI3': 0	'tissue_protein_Q53GQ0_DHB12': 0	'tissue_protein_Q53H82_LACB2': 0	'tissue_protein_Q56VL3_OCAD2': 0	'tissue_protein_Q5J8M3_EMC4': 0	'tissue_protein_Q5JSL3_DOC11': 0	'tissue_protein_Q5JVF3_PCID2': 0	'tissue_protein_Q5SRE7_PHYD1': 0	'tissue_protein_Q5T440_CAF17': 0	'tissue_protein_Q5T5P2_SKT': 0	'tissue_protein_Q5VWZ2_LYPL1': 0	'tissue_protein_Q5VZ46_K1614': 0	'tissue_protein_Q5VZF2_MBNL2': 0	'tissue_protein_Q5W0U4_BSPRY': 0	'tissue_protein_Q5XKE5_K2C79': 0	'tissue_protein_Q5XKP0_MIC13': 0	'tissue_protein_Q5ZPR3_CD276': 0	'tissue_protein_Q68CZ2_TENS3': 0	'tissue_protein_Q68EM7_RHG17': 0.21714285714285717	'tissue_protein_Q6FHJ7_SFRP4': 0	'tissue_protein_Q6GMV2_SMYD5': 0	'tissue_protein_Q6GPI1_CTRB2': 0	'tissue_protein_Q6JBY9_CPZIP': 0	'tissue_protein_Q6NUK1_SCMC1': 0	'tissue_protein_Q6NUM9_RETST': 0	'tissue_protein_Q6P179_ERAP2': 0	'tissue_protein_Q6P1A2_MBOA5': 0	'tissue_protein_Q6P2E9_EDC4': 0	'tissue_protein_Q6P4A8_PLBL1': 0	'tissue_protein_Q6P4E1_GOLM2': 0	'tissue_protein_Q6P5R6_RL22L': 0	'tissue_protein_Q6PGP7_TTC37': 0	'tissue_protein_Q6PI78_TMM65': 0	'tissue_protein_Q6PKG0_LARP1': 0	'tissue_protein_Q6UVY6_MOXD1': 0.0	'tissue_protein_Q6UW15_REG3G': 0	'tissue_protein_Q6UWP7_LCLT1': 0	'tissue_protein_Q6UX06_OLFM4': 0	'tissue_protein_Q6UX71_PXDC2': 0	'tissue_protein_Q6UXG2_ELAP1': 0	'tissue_protein_Q6UXH1_CREL2': 0	'tissue_protein_Q6UXI9_NPNT': 0	'tissue_protein_Q6UXV4_MIC27': 0	'tissue_protein_Q6VY07_PACS1': 0
Multiomic	balanced_accuracy	4	20	0.666667	0.471405	0	0.012	0.006	0	0	0.371	0.165	0.161	0.275	0.012	{'plasma_protein_A0M8Q6_LAC7': 0, 'plasma_protein_B9A064_IGLL5': 0, 'plasma_protein_O14791_APOL1': 0, 'plasma_protein_O14980_XPO1': 0, 'plasma_protein_O15212_PFD6': 0, 'plasma_protein_O15230_LAMA5': 0, 'plasma_protein_O43866_CD5L': 0, 'plasma_protein_O75369_FLNB': 0.0, 'plasma_protein_O75390_CISY': 0, 'plasma_protein_O75882_ATRN': 0, 'plasma_protein_O95445_APOM': 0, 'plasma_protein_P00450_CERU': …
issue_protein_Q4G0N4_NAKD2': 0	'tissue_protein_Q53EL6_PDCD4': 0	'tissue_protein_Q53FT3_HIKES': 0	'tissue_protein_Q53FZ2_ACSM3': 0	'tissue_protein_Q53GG5_PDLI3': 0	'tissue_protein_Q53GQ0_DHB12': 0	'tissue_protein_Q53H82_LACB2': 0	'tissue_protein_Q56VL3_OCAD2': 0	'tissue_protein_Q5J8M3_EMC4': 0	'tissue_protein_Q5JSL3_DOC11': 0	'tissue_protein_Q5JVF3_PCID2': 0	'tissue_protein_Q5SRE7_PHYD1': 0	'tissue_protein_Q5T440_CAF17': 0	'tissue_protein_Q5T5P2_SKT': 0	'tissue_protein_Q5VWZ2_LYPL1': 0	'tissue_protein_Q5VZ46_K1614': 0	'tissue_protein_Q5VZF2_MBNL2': 0	'tissue_protein_Q5W0U4_BSPRY': 0	'tissue_protein_Q5XKE5_K2C79': 0	'tissue_protein_Q5XKP0_MIC13': 0	'tissue_protein_Q5ZPR3_CD276': 0	'tissue_protein_Q68CZ2_TENS3': 0	'tissue_protein_Q68EM7_RHG17': 0.0	'tissue_protein_Q6FHJ7_SFRP4': 0	'tissue_protein_Q6GMV2_SMYD5': 0	'tissue_protein_Q6GPI1_CTRB2': 0	'tissue_protein_Q6JBY9_CPZIP': 0	'tissue_protein_Q6NUK1_SCMC1': 0	'tissue_protein_Q6NUM9_RETST': 0	'tissue_protein_Q6P179_ERAP2': 0	'tissue_protein_Q6P1A2_MBOA5': 0	'tissue_protein_Q6P2E9_EDC4': 0	'tissue_protein_Q6P4A8_PLBL1': 0	'tissue_protein_Q6P4E1_GOLM2': 0	'tissue_protein_Q6P5R6_RL22L': 0	'tissue_protein_Q6PGP7_TTC37': 0	'tissue_protein_Q6PI78_TMM65': 0	'tissue_protein_Q6PKG0_LARP1': 0	'tissue_protein_Q6UVY6_MOXD1': 0.0	'tissue_protein_Q6UW15_REG3G': 0	'tissue_protein_Q6UWP7_LCLT1': 0	'tissue_protein_Q6UX06_OLFM4': 0	'tissue_protein_Q6UX71_PXDC2': 0	'tissue_protein_Q6UXG2_ELAP1': 0	'tissue_protein_Q6UXH1_CREL2': 0	'tissue_protein_Q6UXI9_NPNT': 0	'tissue_protein_Q6UXV4_MIC27': 0	'tissue_protein_Q6VY07_PACS1': 0	'tissue_protein_Q6XQN6_PNCB': 0	'tissue_protein_Q6Y7W6_GGYF2': 0
Multiomic	balanced_accuracy	4	15	0.666667	0.471405	0	0.01	0.012	0	0	0.358	0.164	0.193	0.253	0.011	{'plasma_protein_A0M8Q6_LAC7': 0, 'plasma_protein_B9A064_IGLL5': 0, 'plasma_protein_O14791_APOL1': 0, 'plasma_protein_O14980_XPO1': 0, 'plasma_protein_O15212_PFD6': 0, 'plasma_protein_O15230_LAMA5': 0, 'plasma_protein_O43866_CD5L': 0, 'plasma_protein_O75369_FLNB': 0.0, 'plasma_protein_O75390_CISY': 0, 'plasma_protein_O75882_ATRN': 0, 'plasma_protein_O95445_APOM': 0, 'plasma_protein_P00450_CERU': …
in_Q38SD2_LRRK1': 0	'tissue_protein_Q3LXA3_TKFC': 0	'tissue_protein_Q4G0N4_NAKD2': 0	'tissue_protein_Q53EL6_PDCD4': 0	'tissue_protein_Q53FT3_HIKES': 0	'tissue_protein_Q53FZ2_ACSM3': 0	'tissue_protein_Q53GG5_PDLI3': 0	'tissue_protein_Q53GQ0_DHB12': 0	'tissue_protein_Q53H82_LACB2': 0	'tissue_protein_Q56VL3_OCAD2': 0	'tissue_protein_Q5J8M3_EMC4': 0	'tissue_protein_Q5JSL3_DOC11': 0	'tissue_protein_Q5JVF3_PCID2': 0	'tissue_protein_Q5SRE7_PHYD1': 0	'tissue_protein_Q5T440_CAF17': 0	'tissue_protein_Q5T5P2_SKT': 0	'tissue_protein_Q5VWZ2_LYPL1': 0	'tissue_protein_Q5VZ46_K1614': 0	'tissue_protein_Q5VZF2_MBNL2': 0	'tissue_protein_Q5W0U4_BSPRY': 0	'tissue_protein_Q5XKE5_K2C79': 0	'tissue_protein_Q5XKP0_MIC13': 0	'tissue_protein_Q5ZPR3_CD276': 0	'tissue_protein_Q68CZ2_TENS3': 0	'tissue_protein_Q68EM7_RHG17': 0	'tissue_protein_Q6FHJ7_SFRP4': 0	'tissue_protein_Q6GMV2_SMYD5': 0	'tissue_protein_Q6GPI1_CTRB2': 0	'tissue_protein_Q6JBY9_CPZIP': 0	'tissue_protein_Q6NUK1_SCMC1': 0	'tissue_protein_Q6NUM9_RETST': 0	'tissue_protein_Q6P179_ERAP2': 0	'tissue_protein_Q6P1A2_MBOA5': 0	'tissue_protein_Q6P2E9_EDC4': 0	'tissue_protein_Q6P4A8_PLBL1': 0	'tissue_protein_Q6P4E1_GOLM2': 0	'tissue_protein_Q6P5R6_RL22L': 0	'tissue_protein_Q6PGP7_TTC37': 0	'tissue_protein_Q6PI78_TMM65': 0	'tissue_protein_Q6PKG0_LARP1': 0	'tissue_protein_Q6UVY6_MOXD1': 0.0	'tissue_protein_Q6UW15_REG3G': 0	'tissue_protein_Q6UWP7_LCLT1': 0	'tissue_protein_Q6UX06_OLFM4': 0	'tissue_protein_Q6UX71_PXDC2': 0	'tissue_protein_Q6UXG2_ELAP1': 0	'tissue_protein_Q6UXH1_CREL2': 0	'tissue_protein_Q6UXI9_NPNT': 0	'tissue_protein_Q6UXV4_MIC27': 0	'tissue_protein_Q6VY07_PACS1': 0
Multiomic	balanced_accuracy	4	12	0.589744	0.49188	0.002	0.012	0.009	0	0	0.423	0.129	0.171	0.251	0.003	{'plasma_protein_A0M8Q6_LAC7': 0, 'plasma_protein_B9A064_IGLL5': 0, 'plasma_protein_O14791_APOL1': 0, 'plasma_protein_O14980_XPO1': 0, 'plasma_protein_O15212_PFD6': 0, 'plasma_protein_O15230_LAMA5': 0, 'plasma_protein_O43866_CD5L': 0, 'plasma_protein_O75369_FLNB': 0.0, 'plasma_protein_O75390_CISY': 0, 'plasma_protein_O75882_ATRN': 0, 'plasma_protein_O95445_APOM': 0, 'plasma_protein_P00450_CERU': …
sue_protein_Q53EL6_PDCD4': 0	'tissue_protein_Q53FT3_HIKES': 0	'tissue_protein_Q53FZ2_ACSM3': 0	'tissue_protein_Q53GG5_PDLI3': 0	'tissue_protein_Q53GQ0_DHB12': 0	'tissue_protein_Q53H82_LACB2': 0	'tissue_protein_Q56VL3_OCAD2': 0	'tissue_protein_Q5J8M3_EMC4': 0	'tissue_protein_Q5JSL3_DOC11': 0	'tissue_protein_Q5JVF3_PCID2': 0	'tissue_protein_Q5SRE7_PHYD1': 0	'tissue_protein_Q5T440_CAF17': 0	'tissue_protein_Q5T5P2_SKT': 0	'tissue_protein_Q5VWZ2_LYPL1': 0	'tissue_protein_Q5VZ46_K1614': 0	'tissue_protein_Q5VZF2_MBNL2': 0	'tissue_protein_Q5W0U4_BSPRY': 0	'tissue_protein_Q5XKE5_K2C79': 0	'tissue_protein_Q5XKP0_MIC13': 0	'tissue_protein_Q5ZPR3_CD276': 0	'tissue_protein_Q68CZ2_TENS3': 0	'tissue_protein_Q68EM7_RHG17': 0	'tissue_protein_Q6FHJ7_SFRP4': 0	'tissue_protein_Q6GMV2_SMYD5': 0	'tissue_protein_Q6GPI1_CTRB2': 0	'tissue_protein_Q6JBY9_CPZIP': 0	'tissue_protein_Q6NUK1_SCMC1': 0	'tissue_protein_Q6NUM9_RETST': 0	'tissue_protein_Q6P179_ERAP2': 0	'tissue_protein_Q6P1A2_MBOA5': 0	'tissue_protein_Q6P2E9_EDC4': 0	'tissue_protein_Q6P4A8_PLBL1': 0	'tissue_protein_Q6P4E1_GOLM2': 0	'tissue_protein_Q6P5R6_RL22L': 0	'tissue_protein_Q6PGP7_TTC37': 0	'tissue_protein_Q6PI78_TMM65': 0	'tissue_protein_Q6PKG0_LARP1': 0	'tissue_protein_Q6UVY6_MOXD1': 0.0	'tissue_protein_Q6UW15_REG3G': 0	'tissue_protein_Q6UWP7_LCLT1': 0	'tissue_protein_Q6UX06_OLFM4': 0	'tissue_protein_Q6UX71_PXDC2': 0	'tissue_protein_Q6UXG2_ELAP1': 0	'tissue_protein_Q6UXH1_CREL2': 0	'tissue_protein_Q6UXI9_NPNT': 0	'tissue_protein_Q6UXV4_MIC27': 0	'tissue_protein_Q6VY07_PACS1': 0	'tissue_protein_Q6XQN6_PNCB': 0	'tissue_protein_Q6Y7W6_GGYF2': 0	'tissue_protein_Q6YHK3_CD109': 0
Multiomic	precision	1	6357	0.692308	0.461538	0	0	0	0	0	0.512	0	0.036	0.422	0.03	{'plasma_protein_A0M8Q6_LAC7': 0.0, 'plasma_protein_B9A064_IGLL5': 0.0, 'plasma_protein_O14791_APOL1': 0.0, 'plasma_protein_O14980_XPO1': 0.0, 'plasma_protein_O15212_PFD6': 0.0, 'plasma_protein_O15230_LAMA5': 0.0, 'plasma_protein_O43866_CD5L': 0.0, 'plasma_protein_O75369_FLNB': 0.0, 'plasma_protein_O75390_CISY': 0.0, 'plasma_protein_O75882_ATRN': 0.0, 'plasma_protein_O95445_APOM': 0.0, 'plasma_pr…
15020_SART3': 0.0	'tissue_protein_Q15036_SNX17': 0.0	'tissue_protein_Q15041_AR6P1': 0.0	'tissue_protein_Q15043_S39AE': 0.0	'tissue_protein_Q15046_SYK': 0.0	'tissue_protein_Q15052_ARHG6': 0.0	'tissue_protein_Q15063_POSTN': 0.0	'tissue_protein_Q15067_ACOX1': 0.0	'tissue_protein_Q15080_NCF4': 0.0	'tissue_protein_Q15113_PCOC1': 0.0	'tissue_protein_Q15125_EBP': 0.0	'tissue_protein_Q15149_PLEC': 0.0	'tissue_protein_Q15172_2A5A': 0.0	'tissue_protein_Q15287_RNPS1': 0.0	'tissue_protein_Q15370_ELOB': 0.0	'tissue_protein_Q15386_UBE3C': 0.0	'tissue_protein_Q15424_SAFB1': 0.0	'tissue_protein_Q15436_SC23A': 0.0	'tissue_protein_Q15437_SC23B': 0.0	'tissue_protein_Q15477_SKIV2': 0.0	'tissue_protein_Q15582_BGH3': 0.0	'tissue_protein_Q15642_CIP4': 0.0	'tissue_protein_Q15738_NSDHL': 0.0	'tissue_protein_Q15746_MYLK': 0.0	'tissue_protein_Q15758_AAAT': 0.0	'tissue_protein_Q15836_VAMP3': 0.0	'tissue_protein_Q15843_NEDD8': 0.0	'tissue_protein_Q16134_ETFD': 0.0	'tissue_protein_Q16186_ADRM1': 0.0	'tissue_protein_Q16222_UAP1': 0.0	'tissue_protein_Q16270_IBP7': 0.0	'tissue_protein_Q16527_CSRP2': 0.0	'tissue_protein_Q16537_2A5E': 0.0	'tissue_protein_Q16610_ECM1': 0.0	'tissue_protein_Q16643_DREB': 0.0	'tissue_protein_Q16658_FSCN1': 0.0	'tissue_protein_Q16698_DECR': 0.0	'tissue_protein_Q16769_QPCT': 0.0	'tissue_protein_Q16775_GLO2': 0.0	'tissue_protein_Q16787_LAMA3': 0.0	'tissue_protein_Q16822_PCKGM': 0.0	'tissue_protein_Q16891_MIC60': 0.0	'tissue_protein_Q27J81_INF2': 0.0	'tissue_protein_Q2TAA5_ALG11': 0.0	'tissue_protein_Q2TAY7_SMU1': 0.0	'tissue_protein_Q2UY09_COSA1': 0.0	'tissue_protein_Q32P28_P3H1': 0.0	'tissue_protein_Q38SD2_LRRK1': 0.0	'tissue_protein_Q3LXA3_TKFC': 0.0	'tissue_protein_Q4G0N4_NAKD2': 0.0
Multiomic	precision	1	4888	0.666667	0.471405	0	0	0.009	0	0	0.521	0	0.021	0.409	0.041	{'plasma_protein_A0M8Q6_LAC7': 0.0, 'plasma_protein_B9A064_IGLL5': 0.0, 'plasma_protein_O14791_APOL1': 0.0, 'plasma_protein_O14980_XPO1': 0.0, 'plasma_protein_O15212_PFD6': 0.0, 'plasma_protein_O15230_LAMA5': 0.0, 'plasma_protein_O43866_CD5L': 0.0, 'plasma_protein_O75369_FLNB': 0.0, 'plasma_protein_O75390_CISY': 0.0, 'plasma_protein_O75882_ATRN': 0.0, 'plasma_protein_O95445_APOM': 0.0, 'plasma_pr…
X17': 0.0	'tissue_protein_Q15041_AR6P1': 0.0	'tissue_protein_Q15043_S39AE': 0.0	'tissue_protein_Q15046_SYK': 0.0	'tissue_protein_Q15052_ARHG6': 0.0	'tissue_protein_Q15063_POSTN': 0.0	'tissue_protein_Q15067_ACOX1': 0.0	'tissue_protein_Q15080_NCF4': 0.0	'tissue_protein_Q15113_PCOC1': 0.0	'tissue_protein_Q15125_EBP': 0.0	'tissue_protein_Q15149_PLEC': 0.0	'tissue_protein_Q15172_2A5A': 0.0	'tissue_protein_Q15287_RNPS1': 0.0	'tissue_protein_Q15370_ELOB': 0.0	'tissue_protein_Q15386_UBE3C': 0.0	'tissue_protein_Q15424_SAFB1': 0.0	'tissue_protein_Q15436_SC23A': 0.0	'tissue_protein_Q15437_SC23B': 0.0	'tissue_protein_Q15477_SKIV2': 0.0	'tissue_protein_Q15582_BGH3': 0.0	'tissue_protein_Q15642_CIP4': 0.0	'tissue_protein_Q15738_NSDHL': 0.0	'tissue_protein_Q15746_MYLK': 0.0	'tissue_protein_Q15758_AAAT': 0.0	'tissue_protein_Q15836_VAMP3': 0.0	'tissue_protein_Q15843_NEDD8': 0.0	'tissue_protein_Q16134_ETFD': 0.0	'tissue_protein_Q16186_ADRM1': 0.0	'tissue_protein_Q16222_UAP1': 0.0	'tissue_protein_Q16270_IBP7': 0.0	'tissue_protein_Q16527_CSRP2': 0.0	'tissue_protein_Q16537_2A5E': 0.0	'tissue_protein_Q16610_ECM1': 0.0	'tissue_protein_Q16643_DREB': 0.0	'tissue_protein_Q16658_FSCN1': 0.0	'tissue_protein_Q16698_DECR': 0.0	'tissue_protein_Q16769_QPCT': 0.0	'tissue_protein_Q16775_GLO2': 0.0	'tissue_protein_Q16787_LAMA3': 0.0	'tissue_protein_Q16822_PCKGM': 0.0	'tissue_protein_Q16891_MIC60': 0.0	'tissue_protein_Q27J81_INF2': 0.0	'tissue_protein_Q2TAA5_ALG11': 0.0	'tissue_protein_Q2TAY7_SMU1': 0.0	'tissue_protein_Q2UY09_COSA1': 0.0	'tissue_protein_Q32P28_P3H1': 0.0	'tissue_protein_Q38SD2_LRRK1': 0.0	'tissue_protein_Q3LXA3_TKFC': 0.0	'tissue_protein_Q4G0N4_NAKD2': 0.0	'tissue_protein_Q53EL6_PDCD4': 0.0
Multiomic	precision	1	3759	0.615385	0.486504	0	0	0	0	0	0.51	0	0.015	0.443	0.031	{'plasma_protein_A0M8Q6_LAC7': 0.0, 'plasma_protein_B9A064_IGLL5': 0.0, 'plasma_protein_O14791_APOL1': 0.0, 'plasma_protein_O14980_XPO1': 0.0, 'plasma_protein_O15212_PFD6': 0.0, 'plasma_protein_O15230_LAMA5': 0.0, 'plasma_protein_O43866_CD5L': 0.0, 'plasma_protein_O75369_FLNB': 0.0, 'plasma_protein_O75390_CISY': 0.0, 'plasma_protein_O75882_ATRN': 0.0, 'plasma_protein_O95445_APOM': 0.0, 'plasma_pr…
ssue_protein_Q15043_S39AE': 0.0	'tissue_protein_Q15046_SYK': 0.0	'tissue_protein_Q15052_ARHG6': 0.0	'tissue_protein_Q15063_POSTN': 0.0	'tissue_protein_Q15067_ACOX1': 0.0	'tissue_protein_Q15080_NCF4': 0.0	'tissue_protein_Q15113_PCOC1': 0.0	'tissue_protein_Q15125_EBP': 0.0	'tissue_protein_Q15149_PLEC': 0.0	'tissue_protein_Q15172_2A5A': 0.0	'tissue_protein_Q15287_RNPS1': 0.0	'tissue_protein_Q15370_ELOB': 0.0	'tissue_protein_Q15386_UBE3C': 0.0	'tissue_protein_Q15424_SAFB1': 0.0	'tissue_protein_Q15436_SC23A': 0.0	'tissue_protein_Q15437_SC23B': 0.0	'tissue_protein_Q15477_SKIV2': 0.0	'tissue_protein_Q15582_BGH3': 0.0	'tissue_protein_Q15642_CIP4': 0.0	'tissue_protein_Q15738_NSDHL': 0.0	'tissue_protein_Q15746_MYLK': 0.0	'tissue_protein_Q15758_AAAT': 0.0	'tissue_protein_Q15836_VAMP3': 0.0	'tissue_protein_Q15843_NEDD8': 0.0	'tissue_protein_Q16134_ETFD': 0.0	'tissue_protein_Q16186_ADRM1': 0.0	'tissue_protein_Q16222_UAP1': 0.0	'tissue_protein_Q16270_IBP7': 0.0	'tissue_protein_Q16527_CSRP2': 0.0	'tissue_protein_Q16537_2A5E': 0.0	'tissue_protein_Q16610_ECM1': 0.0	'tissue_protein_Q16643_DREB': 0.0	'tissue_protein_Q16658_FSCN1': 0.0	'tissue_protein_Q16698_DECR': 0.0	'tissue_protein_Q16769_QPCT': 0.0	'tissue_protein_Q16775_GLO2': 0.0	'tissue_protein_Q16787_LAMA3': 0.0	'tissue_protein_Q16822_PCKGM': 0.0	'tissue_protein_Q16891_MIC60': 0.0	'tissue_protein_Q27J81_INF2': 0.0	'tissue_protein_Q2TAA5_ALG11': 0	'tissue_protein_Q2TAY7_SMU1': 0.0	'tissue_protein_Q2UY09_COSA1': 0.0	'tissue_protein_Q32P28_P3H1': 0.0	'tissue_protein_Q38SD2_LRRK1': 0.0	'tissue_protein_Q3LXA3_TKFC': 0.0	'tissue_protein_Q4G0N4_NAKD2': 0.0	'tissue_protein_Q53EL6_PDCD4': 0.0	'tissue_protein_Q53FT3_HIKES': 0.0	'tissue_protein_Q53FZ2_ACSM3': 0.0
Multiomic	precision	1	2890	0.692308	0.461538	0	0	0	0	0	0.517	0	0.021	0.45	0.011	{'plasma_protein_A0M8Q6_LAC7': 0.0, 'plasma_protein_B9A064_IGLL5': 0.0, 'plasma_protein_O14791_APOL1': 0.0, 'plasma_protein_O14980_XPO1': 0.0, 'plasma_protein_O15212_PFD6': 0.0, 'plasma_protein_O15230_LAMA5': 0.0, 'plasma_protein_O43866_CD5L': 0, 'plasma_protein_O75369_FLNB': 0.0, 'plasma_protein_O75390_CISY': 0.0, 'plasma_protein_O75882_ATRN': 0.0, 'plasma_protein_O95445_APOM': 0.0, 'plasma_prot…
0	'tissue_protein_Q15125_EBP': 0.0	'tissue_protein_Q15149_PLEC': 0.0	'tissue_protein_Q15172_2A5A': 0.0	'tissue_protein_Q15287_RNPS1': 0.0	'tissue_protein_Q15370_ELOB': 0.0	'tissue_protein_Q15386_UBE3C': 0.0	'tissue_protein_Q15424_SAFB1': 0.0	'tissue_protein_Q15436_SC23A': 0.0	'tissue_protein_Q15437_SC23B': 0.0	'tissue_protein_Q15477_SKIV2': 0.0	'tissue_protein_Q15582_BGH3': 0.0	'tissue_protein_Q15642_CIP4': 0.0	'tissue_protein_Q15738_NSDHL': 0	'tissue_protein_Q15746_MYLK': 0	'tissue_protein_Q15758_AAAT': 0.0	'tissue_protein_Q15836_VAMP3': 0.0	'tissue_protein_Q15843_NEDD8': 0.0	'tissue_protein_Q16134_ETFD': 0.0	'tissue_protein_Q16186_ADRM1': 0.0	'tissue_protein_Q16222_UAP1': 0.0	'tissue_protein_Q16270_IBP7': 0.0	'tissue_protein_Q16527_CSRP2': 0.0	'tissue_protein_Q16537_2A5E': 0.0	'tissue_protein_Q16610_ECM1': 0.0	'tissue_protein_Q16643_DREB': 0.0	'tissue_protein_Q16658_FSCN1': 0	'tissue_protein_Q16698_DECR': 0.0	'tissue_protein_Q16769_QPCT': 0.0	'tissue_protein_Q16775_GLO2': 0.0	'tissue_protein_Q16787_LAMA3': 0	'tissue_protein_Q16822_PCKGM': 0	'tissue_protein_Q16891_MIC60': 0.0	'tissue_protein_Q27J81_INF2': 0.0	'tissue_protein_Q2TAA5_ALG11': 0	'tissue_protein_Q2TAY7_SMU1': 0.0	'tissue_protein_Q2UY09_COSA1': 0.0	'tissue_protein_Q32P28_P3H1': 0.0	'tissue_protein_Q38SD2_LRRK1': 0.0	'tissue_protein_Q3LXA3_TKFC': 0.0	'tissue_protein_Q4G0N4_NAKD2': 0.0	'tissue_protein_Q53EL6_PDCD4': 0	'tissue_protein_Q53FT3_HIKES': 0.0	'tissue_protein_Q53FZ2_ACSM3': 0.0	'tissue_protein_Q53GG5_PDLI3': 0.0	'tissue_protein_Q53GQ0_DHB12': 0.0	'tissue_protein_Q53H82_LACB2': 0.0	'tissue_protein_Q56VL3_OCAD2': 0.0	'tissue_protein_Q5J8M3_EMC4': 0.0	'tissue_protein_Q5JSL3_DOC11': 0.0
Multiomic	precision	1	2223	0.692308	0.461538	0	0	0	0	0	0.511	0	0.021	0.456	0.011	{'plasma_protein_A0M8Q6_LAC7': 0.0, 'plasma_protein_B9A064_IGLL5': 0, 'plasma_protein_O14791_APOL1': 0.0, 'plasma_protein_O14980_XPO1': 0.0, 'plasma_protein_O15212_PFD6': 0, 'plasma_protein_O15230_LAMA5': 0.0, 'plasma_protein_O43866_CD5L': 0, 'plasma_protein_O75369_FLNB': 0.0, 'plasma_protein_O75390_CISY': 0, 'plasma_protein_O75882_ATRN': 0.0, 'plasma_protein_O95445_APOM': 0.0, 'plasma_protein_P0…
	'tissue_protein_Q15386_UBE3C': 0.0	'tissue_protein_Q15424_SAFB1': 0	'tissue_protein_Q15436_SC23A': 0.0	'tissue_protein_Q15437_SC23B': 0	'tissue_protein_Q15477_SKIV2': 0.0	'tissue_protein_Q15582_BGH3': 0.0	'tissue_protein_Q15642_CIP4': 0.0	'tissue_protein_Q15738_NSDHL': 0	'tissue_protein_Q15746_MYLK': 0	'tissue_protein_Q15758_AAAT': 0.0	'tissue_protein_Q15836_VAMP3': 0.0	'tissue_protein_Q15843_NEDD8': 0	'tissue_protein_Q16134_ETFD': 0.0	'tissue_protein_Q16186_ADRM1': 0.0	'tissue_protein_Q16222_UAP1': 0.0	'tissue_protein_Q16270_IBP7': 0	'tissue_protein_Q16527_CSRP2': 0.0	'tissue_protein_Q16537_2A5E': 0.0	'tissue_protein_Q16610_ECM1': 0.0	'tissue_protein_Q16643_DREB': 0.0	'tissue_protein_Q16658_FSCN1': 0	'tissue_protein_Q16698_DECR': 0.0	'tissue_protein_Q16769_QPCT': 0.0	'tissue_protein_Q16775_GLO2': 0	'tissue_protein_Q16787_LAMA3': 0	'tissue_protein_Q16822_PCKGM': 0	'tissue_protein_Q16891_MIC60': 0.0	'tissue_protein_Q27J81_INF2': 0.0	'tissue_protein_Q2TAA5_ALG11': 0	'tissue_protein_Q2TAY7_SMU1': 0	'tissue_protein_Q2UY09_COSA1': 0.0	'tissue_protein_Q32P28_P3H1': 0.0	'tissue_protein_Q38SD2_LRRK1': 0	'tissue_protein_Q3LXA3_TKFC': 0.0	'tissue_protein_Q4G0N4_NAKD2': 0.0	'tissue_protein_Q53EL6_PDCD4': 0	'tissue_protein_Q53FT3_HIKES': 0.0	'tissue_protein_Q53FZ2_ACSM3': 0.0	'tissue_protein_Q53GG5_PDLI3': 0.0	'tissue_protein_Q53GQ0_DHB12': 0.0	'tissue_protein_Q53H82_LACB2': 0.0	'tissue_protein_Q56VL3_OCAD2': 0.0	'tissue_protein_Q5J8M3_EMC4': 0.0	'tissue_protein_Q5JSL3_DOC11': 0	'tissue_protein_Q5JVF3_PCID2': 0.0	'tissue_protein_Q5SRE7_PHYD1': 0.0	'tissue_protein_Q5T440_CAF17': 0.0	'tissue_protein_Q5T5P2_SKT': 0.0	'tissue_protein_Q5VWZ2_LYPL1': 0.0
Multiomic	precision	1	1709	0.692308	0.461538	0	0	0	0	0	0.516	0.003	0.015	0.442	0.024	{'plasma_protein_A0M8Q6_LAC7': 0.0, 'plasma_protein_B9A064_IGLL5': 0, 'plasma_protein_O14791_APOL1': 0.0, 'plasma_protein_O14980_XPO1': 0.0, 'plasma_protein_O15212_PFD6': 0, 'plasma_protein_O15230_LAMA5': 0.0, 'plasma_protein_O43866_CD5L': 0, 'plasma_protein_O75369_FLNB': 0.0, 'plasma_protein_O75390_CISY': 0, 'plasma_protein_O75882_ATRN': 0.0, 'plasma_protein_O95445_APOM': 0.0, 'plasma_protein_P0…
5477_SKIV2': 0.0	'tissue_protein_Q15582_BGH3': 0.0	'tissue_protein_Q15642_CIP4': 0.0	'tissue_protein_Q15738_NSDHL': 0	'tissue_protein_Q15746_MYLK': 0	'tissue_protein_Q15758_AAAT': 0.0	'tissue_protein_Q15836_VAMP3': 0.0	'tissue_protein_Q15843_NEDD8': 0	'tissue_protein_Q16134_ETFD': 0.0	'tissue_protein_Q16186_ADRM1': 0	'tissue_protein_Q16222_UAP1': 0	'tissue_protein_Q16270_IBP7': 0	'tissue_protein_Q16527_CSRP2': 0.0	'tissue_protein_Q16537_2A5E': 0.0	'tissue_protein_Q16610_ECM1': 0.0	'tissue_protein_Q16643_DREB': 0.0	'tissue_protein_Q16658_FSCN1': 0	'tissue_protein_Q16698_DECR': 0.0	'tissue_protein_Q16769_QPCT': 0.0	'tissue_protein_Q16775_GLO2': 0	'tissue_protein_Q16787_LAMA3': 0	'tissue_protein_Q16822_PCKGM': 0	'tissue_protein_Q16891_MIC60': 0	'tissue_protein_Q27J81_INF2': 0.0	'tissue_protein_Q2TAA5_ALG11': 0	'tissue_protein_Q2TAY7_SMU1': 0	'tissue_protein_Q2UY09_COSA1': 0.0	'tissue_protein_Q32P28_P3H1': 0.0	'tissue_protein_Q38SD2_LRRK1': 0	'tissue_protein_Q3LXA3_TKFC': 0	'tissue_protein_Q4G0N4_NAKD2': 0.0	'tissue_protein_Q53EL6_PDCD4': 0	'tissue_protein_Q53FT3_HIKES': 0.0	'tissue_protein_Q53FZ2_ACSM3': 0.0	'tissue_protein_Q53GG5_PDLI3': 0.0	'tissue_protein_Q53GQ0_DHB12': 0.0	'tissue_protein_Q53H82_LACB2': 0	'tissue_protein_Q56VL3_OCAD2': 0.0	'tissue_protein_Q5J8M3_EMC4': 0.0	'tissue_protein_Q5JSL3_DOC11': 0	'tissue_protein_Q5JVF3_PCID2': 0.0	'tissue_protein_Q5SRE7_PHYD1': 0.0	'tissue_protein_Q5T440_CAF17': 0.0	'tissue_protein_Q5T5P2_SKT': 0.0	'tissue_protein_Q5VWZ2_LYPL1': 0.0	'tissue_protein_Q5VZ46_K1614': 0.0	'tissue_protein_Q5VZF2_MBNL2': 0	'tissue_protein_Q5W0U4_BSPRY': 0.0	'tissue_protein_Q5XKE5_K2C79': 0.0	'tissue_protein_Q5XKP0_MIC13': 0.0
Multiomic	precision	1	1314	0.666667	0.471405	0	0	0	0	0	0.508	0	0.019	0.459	0.014	{'plasma_protein_A0M8Q6_LAC7': 0.0, 'plasma_protein_B9A064_IGLL5': 0, 'plasma_protein_O14791_APOL1': 0.0, 'plasma_protein_O14980_XPO1': 0.0, 'plasma_protein_O15212_PFD6': 0, 'plasma_protein_O15230_LAMA5': 0.0, 'plasma_protein_O43866_CD5L': 0, 'plasma_protein_O75369_FLNB': 0.0, 'plasma_protein_O75390_CISY': 0, 'plasma_protein_O75882_ATRN': 0.0, 'plasma_protein_O95445_APOM': 0.0, 'plasma_protein_P0…
ue_protein_Q15836_VAMP3': 0.0	'tissue_protein_Q15843_NEDD8': 0	'tissue_protein_Q16134_ETFD': 0.0	'tissue_protein_Q16186_ADRM1': 0	'tissue_protein_Q16222_UAP1': 0	'tissue_protein_Q16270_IBP7': 0	'tissue_protein_Q16527_CSRP2': 0.0	'tissue_protein_Q16537_2A5E': 0.0	'tissue_protein_Q16610_ECM1': 0.0	'tissue_protein_Q16643_DREB': 0.0	'tissue_protein_Q16658_FSCN1': 0	'tissue_protein_Q16698_DECR': 0	'tissue_protein_Q16769_QPCT': 0.0	'tissue_protein_Q16775_GLO2': 0	'tissue_protein_Q16787_LAMA3': 0	'tissue_protein_Q16822_PCKGM': 0	'tissue_protein_Q16891_MIC60': 0	'tissue_protein_Q27J81_INF2': 0.0	'tissue_protein_Q2TAA5_ALG11': 0	'tissue_protein_Q2TAY7_SMU1': 0	'tissue_protein_Q2UY09_COSA1': 0.0	'tissue_protein_Q32P28_P3H1': 0.0	'tissue_protein_Q38SD2_LRRK1': 0	'tissue_protein_Q3LXA3_TKFC': 0	'tissue_protein_Q4G0N4_NAKD2': 0.0	'tissue_protein_Q53EL6_PDCD4': 0	'tissue_protein_Q53FT3_HIKES': 0.0	'tissue_protein_Q53FZ2_ACSM3': 0.0	'tissue_protein_Q53GG5_PDLI3': 0.0	'tissue_protein_Q53GQ0_DHB12': 0.0	'tissue_protein_Q53H82_LACB2': 0	'tissue_protein_Q56VL3_OCAD2': 0.0	'tissue_protein_Q5J8M3_EMC4': 0.0	'tissue_protein_Q5JSL3_DOC11': 0	'tissue_protein_Q5JVF3_PCID2': 0	'tissue_protein_Q5SRE7_PHYD1': 0	'tissue_protein_Q5T440_CAF17': 0.0	'tissue_protein_Q5T5P2_SKT': 0.0	'tissue_protein_Q5VWZ2_LYPL1': 0.0	'tissue_protein_Q5VZ46_K1614': 0.0	'tissue_protein_Q5VZF2_MBNL2': 0	'tissue_protein_Q5W0U4_BSPRY': 0.0	'tissue_protein_Q5XKE5_K2C79': 0.0	'tissue_protein_Q5XKP0_MIC13': 0.0	'tissue_protein_Q5ZPR3_CD276': 0	'tissue_protein_Q68CZ2_TENS3': 0	'tissue_protein_Q68EM7_RHG17': 0.0	'tissue_protein_Q6FHJ7_SFRP4': 0.0	'tissue_protein_Q6GMV2_SMYD5': 0.0	'tissue_protein_Q6GPI1_CTRB2': 0
Multiomic	precision	1	1011	0.692308	0.461538	0	0	0	0	0	0.532	0	0.021	0.447	0	{'plasma_protein_A0M8Q6_LAC7': 0.0, 'plasma_protein_B9A064_IGLL5': 0, 'plasma_protein_O14791_APOL1': 0.0, 'plasma_protein_O14980_XPO1': 0.0, 'plasma_protein_O15212_PFD6': 0, 'plasma_protein_O15230_LAMA5': 0.0, 'plasma_protein_O43866_CD5L': 0, 'plasma_protein_O75369_FLNB': 0.0, 'plasma_protein_O75390_CISY': 0, 'plasma_protein_O75882_ATRN': 0.0, 'plasma_protein_O95445_APOM': 0.0, 'plasma_protein_P0…
_protein_Q16270_IBP7': 0	'tissue_protein_Q16527_CSRP2': 0.0	'tissue_protein_Q16537_2A5E': 0	'tissue_protein_Q16610_ECM1': 0	'tissue_protein_Q16643_DREB': 0	'tissue_protein_Q16658_FSCN1': 0	'tissue_protein_Q16698_DECR': 0	'tissue_protein_Q16769_QPCT': 0.0	'tissue_protein_Q16775_GLO2': 0	'tissue_protein_Q16787_LAMA3': 0	'tissue_protein_Q16822_PCKGM': 0	'tissue_protein_Q16891_MIC60': 0	'tissue_protein_Q27J81_INF2': 0.0	'tissue_protein_Q2TAA5_ALG11': 0	'tissue_protein_Q2TAY7_SMU1': 0	'tissue_protein_Q2UY09_COSA1': 0.0	'tissue_protein_Q32P28_P3H1': 0.0	'tissue_protein_Q38SD2_LRRK1': 0	'tissue_protein_Q3LXA3_TKFC': 0	'tissue_protein_Q4G0N4_NAKD2': 0.0	'tissue_protein_Q53EL6_PDCD4': 0	'tissue_protein_Q53FT3_HIKES': 0.0	'tissue_protein_Q53FZ2_ACSM3': 0	'tissue_protein_Q53GG5_PDLI3': 0.0	'tissue_protein_Q53GQ0_DHB12': 0.0	'tissue_protein_Q53H82_LACB2': 0	'tissue_protein_Q56VL3_OCAD2': 0	'tissue_protein_Q5J8M3_EMC4': 0	'tissue_protein_Q5JSL3_DOC11': 0	'tissue_protein_Q5JVF3_PCID2': 0	'tissue_protein_Q5SRE7_PHYD1': 0	'tissue_protein_Q5T440_CAF17': 0.0	'tissue_protein_Q5T5P2_SKT': 0.0	'tissue_protein_Q5VWZ2_LYPL1': 0	'tissue_protein_Q5VZ46_K1614': 0.0	'tissue_protein_Q5VZF2_MBNL2': 0	'tissue_protein_Q5W0U4_BSPRY': 0.0	'tissue_protein_Q5XKE5_K2C79': 0	'tissue_protein_Q5XKP0_MIC13': 0.0	'tissue_protein_Q5ZPR3_CD276': 0	'tissue_protein_Q68CZ2_TENS3': 0	'tissue_protein_Q68EM7_RHG17': 0.0	'tissue_protein_Q6FHJ7_SFRP4': 0.0	'tissue_protein_Q6GMV2_SMYD5': 0.0	'tissue_protein_Q6GPI1_CTRB2': 0	'tissue_protein_Q6JBY9_CPZIP': 0	'tissue_protein_Q6NUK1_SCMC1': 0	'tissue_protein_Q6NUM9_RETST': 0	'tissue_protein_Q6P179_ERAP2': 0.0	'tissue_protein_Q6P1A2_MBOA5': 0
Multiomic	precision	1	777	0.692308	0.461538	0	0	0	0	0	0.498	0	0.03	0.458	0.014	{'plasma_protein_A0M8Q6_LAC7': 0.0, 'plasma_protein_B9A064_IGLL5': 0, 'plasma_protein_O14791_APOL1': 0.0, 'plasma_protein_O14980_XPO1': 0.0, 'plasma_protein_O15212_PFD6': 0, 'plasma_protein_O15230_LAMA5': 0.0, 'plasma_protein_O43866_CD5L': 0, 'plasma_protein_O75369_FLNB': 0.0, 'plasma_protein_O75390_CISY': 0, 'plasma_protein_O75882_ATRN': 0.0, 'plasma_protein_O95445_APOM': 0, 'plasma_protein_P004…
in_Q16610_ECM1': 0	'tissue_protein_Q16643_DREB': 0	'tissue_protein_Q16658_FSCN1': 0	'tissue_protein_Q16698_DECR': 0	'tissue_protein_Q16769_QPCT': 0	'tissue_protein_Q16775_GLO2': 0	'tissue_protein_Q16787_LAMA3': 0	'tissue_protein_Q16822_PCKGM': 0	'tissue_protein_Q16891_MIC60': 0	'tissue_protein_Q27J81_INF2': 0	'tissue_protein_Q2TAA5_ALG11': 0	'tissue_protein_Q2TAY7_SMU1': 0	'tissue_protein_Q2UY09_COSA1': 0.0	'tissue_protein_Q32P28_P3H1': 0.0	'tissue_protein_Q38SD2_LRRK1': 0	'tissue_protein_Q3LXA3_TKFC': 0	'tissue_protein_Q4G0N4_NAKD2': 0.0	'tissue_protein_Q53EL6_PDCD4': 0	'tissue_protein_Q53FT3_HIKES': 0	'tissue_protein_Q53FZ2_ACSM3': 0	'tissue_protein_Q53GG5_PDLI3': 0.0	'tissue_protein_Q53GQ0_DHB12': 0	'tissue_protein_Q53H82_LACB2': 0	'tissue_protein_Q56VL3_OCAD2': 0	'tissue_protein_Q5J8M3_EMC4': 0	'tissue_protein_Q5JSL3_DOC11': 0	'tissue_protein_Q5JVF3_PCID2': 0	'tissue_protein_Q5SRE7_PHYD1': 0	'tissue_protein_Q5T440_CAF17': 0.0	'tissue_protein_Q5T5P2_SKT': 0.0	'tissue_protein_Q5VWZ2_LYPL1': 0	'tissue_protein_Q5VZ46_K1614': 0.0	'tissue_protein_Q5VZF2_MBNL2': 0	'tissue_protein_Q5W0U4_BSPRY': 0.0	'tissue_protein_Q5XKE5_K2C79': 0	'tissue_protein_Q5XKP0_MIC13': 0.0	'tissue_protein_Q5ZPR3_CD276': 0	'tissue_protein_Q68CZ2_TENS3': 0	'tissue_protein_Q68EM7_RHG17': 0.0	'tissue_protein_Q6FHJ7_SFRP4': 0.0	'tissue_protein_Q6GMV2_SMYD5': 0.0	'tissue_protein_Q6GPI1_CTRB2': 0	'tissue_protein_Q6JBY9_CPZIP': 0	'tissue_protein_Q6NUK1_SCMC1': 0	'tissue_protein_Q6NUM9_RETST': 0	'tissue_protein_Q6P179_ERAP2': 0.0	'tissue_protein_Q6P1A2_MBOA5': 0	'tissue_protein_Q6P2E9_EDC4': 0	'tissue_protein_Q6P4A8_PLBL1': 0	'tissue_protein_Q6P4E1_GOLM2': 0
Multiomic	precision	1	598	0.692308	0.461538	0	0	0	0	0	0.507	0.006	0.031	0.433	0.024	{'plasma_protein_A0M8Q6_LAC7': 0.0, 'plasma_protein_B9A064_IGLL5': 0, 'plasma_protein_O14791_APOL1': 0.0, 'plasma_protein_O14980_XPO1': 0, 'plasma_protein_O15212_PFD6': 0, 'plasma_protein_O15230_LAMA5': 0.0, 'plasma_protein_O43866_CD5L': 0, 'plasma_protein_O75369_FLNB': 0.0, 'plasma_protein_O75390_CISY': 0, 'plasma_protein_O75882_ATRN': 0.0, 'plasma_protein_O95445_APOM': 0, 'plasma_protein_P00450…
6698_DECR': 0	'tissue_protein_Q16769_QPCT': 0	'tissue_protein_Q16775_GLO2': 0	'tissue_protein_Q16787_LAMA3': 0	'tissue_protein_Q16822_PCKGM': 0	'tissue_protein_Q16891_MIC60': 0	'tissue_protein_Q27J81_INF2': 0	'tissue_protein_Q2TAA5_ALG11': 0	'tissue_protein_Q2TAY7_SMU1': 0	'tissue_protein_Q2UY09_COSA1': 0.0	'tissue_protein_Q32P28_P3H1': 0	'tissue_protein_Q38SD2_LRRK1': 0	'tissue_protein_Q3LXA3_TKFC': 0	'tissue_protein_Q4G0N4_NAKD2': 0	'tissue_protein_Q53EL6_PDCD4': 0	'tissue_protein_Q53FT3_HIKES': 0	'tissue_protein_Q53FZ2_ACSM3': 0	'tissue_protein_Q53GG5_PDLI3': 0.0	'tissue_protein_Q53GQ0_DHB12': 0	'tissue_protein_Q53H82_LACB2': 0	'tissue_protein_Q56VL3_OCAD2': 0	'tissue_protein_Q5J8M3_EMC4': 0	'tissue_protein_Q5JSL3_DOC11': 0	'tissue_protein_Q5JVF3_PCID2': 0	'tissue_protein_Q5SRE7_PHYD1': 0	'tissue_protein_Q5T440_CAF17': 0.0	'tissue_protein_Q5T5P2_SKT': 0.0	'tissue_protein_Q5VWZ2_LYPL1': 0	'tissue_protein_Q5VZ46_K1614': 0.0	'tissue_protein_Q5VZF2_MBNL2': 0	'tissue_protein_Q5W0U4_BSPRY': 0.0	'tissue_protein_Q5XKE5_K2C79': 0	'tissue_protein_Q5XKP0_MIC13': 0.0	'tissue_protein_Q5ZPR3_CD276': 0	'tissue_protein_Q68CZ2_TENS3': 0	'tissue_protein_Q68EM7_RHG17': 0.0	'tissue_protein_Q6FHJ7_SFRP4': 0.0	'tissue_protein_Q6GMV2_SMYD5': 0.0	'tissue_protein_Q6GPI1_CTRB2': 0	'tissue_protein_Q6JBY9_CPZIP': 0	'tissue_protein_Q6NUK1_SCMC1': 0	'tissue_protein_Q6NUM9_RETST': 0	'tissue_protein_Q6P179_ERAP2': 0.0	'tissue_protein_Q6P1A2_MBOA5': 0	'tissue_protein_Q6P2E9_EDC4': 0	'tissue_protein_Q6P4A8_PLBL1': 0	'tissue_protein_Q6P4E1_GOLM2': 0	'tissue_protein_Q6P5R6_RL22L': 0.0	'tissue_protein_Q6PGP7_TTC37': 0	'tissue_protein_Q6PI78_TMM65': 0
Multiomic	precision	1	459	0.666667	0.471405	0	0	0	0	0	0.493	0.011	0.025	0.457	0.014	{'plasma_protein_A0M8Q6_LAC7': 0.0, 'plasma_protein_B9A064_IGLL5': 0, 'plasma_protein_O14791_APOL1': 0, 'plasma_protein_O14980_XPO1': 0, 'plasma_protein_O15212_PFD6': 0, 'plasma_protein_O15230_LAMA5': 0.0, 'plasma_protein_O43866_CD5L': 0, 'plasma_protein_O75369_FLNB': 0.0, 'plasma_protein_O75390_CISY': 0, 'plasma_protein_O75882_ATRN': 0.0, 'plasma_protein_O95445_APOM': 0, 'plasma_protein_P00450_C…
'tissue_protein_Q16822_PCKGM': 0	'tissue_protein_Q16891_MIC60': 0	'tissue_protein_Q27J81_INF2': 0	'tissue_protein_Q2TAA5_ALG11': 0	'tissue_protein_Q2TAY7_SMU1': 0	'tissue_protein_Q2UY09_COSA1': 0.0	'tissue_protein_Q32P28_P3H1': 0	'tissue_protein_Q38SD2_LRRK1': 0	'tissue_protein_Q3LXA3_TKFC': 0	'tissue_protein_Q4G0N4_NAKD2': 0	'tissue_protein_Q53EL6_PDCD4': 0	'tissue_protein_Q53FT3_HIKES': 0	'tissue_protein_Q53FZ2_ACSM3': 0	'tissue_protein_Q53GG5_PDLI3': 0	'tissue_protein_Q53GQ0_DHB12': 0	'tissue_protein_Q53H82_LACB2': 0	'tissue_protein_Q56VL3_OCAD2': 0	'tissue_protein_Q5J8M3_EMC4': 0	'tissue_protein_Q5JSL3_DOC11': 0	'tissue_protein_Q5JVF3_PCID2': 0	'tissue_protein_Q5SRE7_PHYD1': 0	'tissue_protein_Q5T440_CAF17': 0.0	'tissue_protein_Q5T5P2_SKT': 0.0	'tissue_protein_Q5VWZ2_LYPL1': 0	'tissue_protein_Q5VZ46_K1614': 0.0	'tissue_protein_Q5VZF2_MBNL2': 0	'tissue_protein_Q5W0U4_BSPRY': 0.0	'tissue_protein_Q5XKE5_K2C79': 0	'tissue_protein_Q5XKP0_MIC13': 0	'tissue_protein_Q5ZPR3_CD276': 0	'tissue_protein_Q68CZ2_TENS3': 0	'tissue_protein_Q68EM7_RHG17': 0.0	'tissue_protein_Q6FHJ7_SFRP4': 0.0	'tissue_protein_Q6GMV2_SMYD5': 0.0	'tissue_protein_Q6GPI1_CTRB2': 0	'tissue_protein_Q6JBY9_CPZIP': 0	'tissue_protein_Q6NUK1_SCMC1': 0	'tissue_protein_Q6NUM9_RETST': 0	'tissue_protein_Q6P179_ERAP2': 0.0	'tissue_protein_Q6P1A2_MBOA5': 0	'tissue_protein_Q6P2E9_EDC4': 0	'tissue_protein_Q6P4A8_PLBL1': 0	'tissue_protein_Q6P4E1_GOLM2': 0	'tissue_protein_Q6P5R6_RL22L': 0	'tissue_protein_Q6PGP7_TTC37': 0	'tissue_protein_Q6PI78_TMM65': 0	'tissue_protein_Q6PKG0_LARP1': 0	'tissue_protein_Q6UVY6_MOXD1': 0.0	'tissue_protein_Q6UW15_REG3G': 0.0	'tissue_protein_Q6UWP7_LCLT1': 0
Multiomic	precision	1	353	0.641026	0.4797	0	0	0.012	0	0	0.394	0.007	0.084	0.488	0.014	{'plasma_protein_A0M8Q6_LAC7': 0.0, 'plasma_protein_B9A064_IGLL5': 0, 'plasma_protein_O14791_APOL1': 0, 'plasma_protein_O14980_XPO1': 0, 'plasma_protein_O15212_PFD6': 0, 'plasma_protein_O15230_LAMA5': 0.0, 'plasma_protein_O43866_CD5L': 0, 'plasma_protein_O75369_FLNB': 0.0, 'plasma_protein_O75390_CISY': 0, 'plasma_protein_O75882_ATRN': 0.0, 'plasma_protein_O95445_APOM': 0, 'plasma_protein_P00450_C…
0	'tissue_protein_Q16822_PCKGM': 0	'tissue_protein_Q16891_MIC60': 0	'tissue_protein_Q27J81_INF2': 0	'tissue_protein_Q2TAA5_ALG11': 0	'tissue_protein_Q2TAY7_SMU1': 0	'tissue_protein_Q2UY09_COSA1': 0.0	'tissue_protein_Q32P28_P3H1': 0	'tissue_protein_Q38SD2_LRRK1': 0	'tissue_protein_Q3LXA3_TKFC': 0	'tissue_protein_Q4G0N4_NAKD2': 0	'tissue_protein_Q53EL6_PDCD4': 0	'tissue_protein_Q53FT3_HIKES': 0	'tissue_protein_Q53FZ2_ACSM3': 0	'tissue_protein_Q53GG5_PDLI3': 0	'tissue_protein_Q53GQ0_DHB12': 0	'tissue_protein_Q53H82_LACB2': 0	'tissue_protein_Q56VL3_OCAD2': 0	'tissue_protein_Q5J8M3_EMC4': 0	'tissue_protein_Q5JSL3_DOC11': 0	'tissue_protein_Q5JVF3_PCID2': 0	'tissue_protein_Q5SRE7_PHYD1': 0	'tissue_protein_Q5T440_CAF17': 0	'tissue_protein_Q5T5P2_SKT': 0	'tissue_protein_Q5VWZ2_LYPL1': 0	'tissue_protein_Q5VZ46_K1614': 0.0	'tissue_protein_Q5VZF2_MBNL2': 0	'tissue_protein_Q5W0U4_BSPRY': 0.0	'tissue_protein_Q5XKE5_K2C79': 0	'tissue_protein_Q5XKP0_MIC13': 0	'tissue_protein_Q5ZPR3_CD276': 0	'tissue_protein_Q68CZ2_TENS3': 0	'tissue_protein_Q68EM7_RHG17': 0.0	'tissue_protein_Q6FHJ7_SFRP4': 0.0	'tissue_protein_Q6GMV2_SMYD5': 0.0	'tissue_protein_Q6GPI1_CTRB2': 0	'tissue_protein_Q6JBY9_CPZIP': 0	'tissue_protein_Q6NUK1_SCMC1': 0	'tissue_protein_Q6NUM9_RETST': 0	'tissue_protein_Q6P179_ERAP2': 0.0	'tissue_protein_Q6P1A2_MBOA5': 0	'tissue_protein_Q6P2E9_EDC4': 0	'tissue_protein_Q6P4A8_PLBL1': 0	'tissue_protein_Q6P4E1_GOLM2': 0	'tissue_protein_Q6P5R6_RL22L': 0	'tissue_protein_Q6PGP7_TTC37': 0	'tissue_protein_Q6PI78_TMM65': 0	'tissue_protein_Q6PKG0_LARP1': 0	'tissue_protein_Q6UVY6_MOXD1': 0.0	'tissue_protein_Q6UW15_REG3G': 0.0
Multiomic	precision	1	272	0.615385	0.486504	0.003	0	0.003	0	0	0.305	0.028	0.119	0.522	0.02	{'plasma_protein_A0M8Q6_LAC7': 0.0, 'plasma_protein_B9A064_IGLL5': 0, 'plasma_protein_O14791_APOL1': 0, 'plasma_protein_O14980_XPO1': 0, 'plasma_protein_O15212_PFD6': 0, 'plasma_protein_O15230_LAMA5': 0.0, 'plasma_protein_O43866_CD5L': 0, 'plasma_protein_O75369_FLNB': 0.0, 'plasma_protein_O75390_CISY': 0, 'plasma_protein_O75882_ATRN': 0.0, 'plasma_protein_O95445_APOM': 0, 'plasma_protein_P00450_C…
	'tissue_protein_Q16822_PCKGM': 0	'tissue_protein_Q16891_MIC60': 0	'tissue_protein_Q27J81_INF2': 0	'tissue_protein_Q2TAA5_ALG11': 0	'tissue_protein_Q2TAY7_SMU1': 0	'tissue_protein_Q2UY09_COSA1': 0.0	'tissue_protein_Q32P28_P3H1': 0	'tissue_protein_Q38SD2_LRRK1': 0	'tissue_protein_Q3LXA3_TKFC': 0	'tissue_protein_Q4G0N4_NAKD2': 0	'tissue_protein_Q53EL6_PDCD4': 0	'tissue_protein_Q53FT3_HIKES': 0	'tissue_protein_Q53FZ2_ACSM3': 0	'tissue_protein_Q53GG5_PDLI3': 0	'tissue_protein_Q53GQ0_DHB12': 0	'tissue_protein_Q53H82_LACB2': 0	'tissue_protein_Q56VL3_OCAD2': 0	'tissue_protein_Q5J8M3_EMC4': 0	'tissue_protein_Q5JSL3_DOC11': 0	'tissue_protein_Q5JVF3_PCID2': 0	'tissue_protein_Q5SRE7_PHYD1': 0	'tissue_protein_Q5T440_CAF17': 0	'tissue_protein_Q5T5P2_SKT': 0	'tissue_protein_Q5VWZ2_LYPL1': 0	'tissue_protein_Q5VZ46_K1614': 0.0	'tissue_protein_Q5VZF2_MBNL2': 0	'tissue_protein_Q5W0U4_BSPRY': 0	'tissue_protein_Q5XKE5_K2C79': 0	'tissue_protein_Q5XKP0_MIC13': 0	'tissue_protein_Q5ZPR3_CD276': 0	'tissue_protein_Q68CZ2_TENS3': 0	'tissue_protein_Q68EM7_RHG17': 0.0	'tissue_protein_Q6FHJ7_SFRP4': 0.0	'tissue_protein_Q6GMV2_SMYD5': 0.0	'tissue_protein_Q6GPI1_CTRB2': 0	'tissue_protein_Q6JBY9_CPZIP': 0	'tissue_protein_Q6NUK1_SCMC1': 0	'tissue_protein_Q6NUM9_RETST': 0	'tissue_protein_Q6P179_ERAP2': 0.0	'tissue_protein_Q6P1A2_MBOA5': 0	'tissue_protein_Q6P2E9_EDC4': 0	'tissue_protein_Q6P4A8_PLBL1': 0	'tissue_protein_Q6P4E1_GOLM2': 0	'tissue_protein_Q6P5R6_RL22L': 0	'tissue_protein_Q6PGP7_TTC37': 0	'tissue_protein_Q6PI78_TMM65': 0	'tissue_protein_Q6PKG0_LARP1': 0	'tissue_protein_Q6UVY6_MOXD1': 0.0	'tissue_protein_Q6UW15_REG3G': 0
Multiomic	precision	1	209	0.641026	0.4797	0	0	0.019	0	0	0.175	0.025	0.228	0.549	0.003	{'plasma_protein_A0M8Q6_LAC7': 0.0, 'plasma_protein_B9A064_IGLL5': 0, 'plasma_protein_O14791_APOL1': 0, 'plasma_protein_O14980_XPO1': 0, 'plasma_protein_O15212_PFD6': 0, 'plasma_protein_O15230_LAMA5': 0.0, 'plasma_protein_O43866_CD5L': 0, 'plasma_protein_O75369_FLNB': 0.0, 'plasma_protein_O75390_CISY': 0, 'plasma_protein_O75882_ATRN': 0.0, 'plasma_protein_O95445_APOM': 0, 'plasma_protein_P00450_C…
_MIC60': 0	'tissue_protein_Q27J81_INF2': 0	'tissue_protein_Q2TAA5_ALG11': 0	'tissue_protein_Q2TAY7_SMU1': 0	'tissue_protein_Q2UY09_COSA1': 0.0	'tissue_protein_Q32P28_P3H1': 0	'tissue_protein_Q38SD2_LRRK1': 0	'tissue_protein_Q3LXA3_TKFC': 0	'tissue_protein_Q4G0N4_NAKD2': 0	'tissue_protein_Q53EL6_PDCD4': 0	'tissue_protein_Q53FT3_HIKES': 0	'tissue_protein_Q53FZ2_ACSM3': 0	'tissue_protein_Q53GG5_PDLI3': 0	'tissue_protein_Q53GQ0_DHB12': 0	'tissue_protein_Q53H82_LACB2': 0	'tissue_protein_Q56VL3_OCAD2': 0	'tissue_protein_Q5J8M3_EMC4': 0	'tissue_protein_Q5JSL3_DOC11': 0	'tissue_protein_Q5JVF3_PCID2': 0	'tissue_protein_Q5SRE7_PHYD1': 0	'tissue_protein_Q5T440_CAF17': 0	'tissue_protein_Q5T5P2_SKT': 0	'tissue_protein_Q5VWZ2_LYPL1': 0	'tissue_protein_Q5VZ46_K1614': 0.0	'tissue_protein_Q5VZF2_MBNL2': 0	'tissue_protein_Q5W0U4_BSPRY': 0	'tissue_protein_Q5XKE5_K2C79': 0	'tissue_protein_Q5XKP0_MIC13': 0	'tissue_protein_Q5ZPR3_CD276': 0	'tissue_protein_Q68CZ2_TENS3': 0	'tissue_protein_Q68EM7_RHG17': 0.0	'tissue_protein_Q6FHJ7_SFRP4': 0.0	'tissue_protein_Q6GMV2_SMYD5': 0	'tissue_protein_Q6GPI1_CTRB2': 0	'tissue_protein_Q6JBY9_CPZIP': 0	'tissue_protein_Q6NUK1_SCMC1': 0	'tissue_protein_Q6NUM9_RETST': 0	'tissue_protein_Q6P179_ERAP2': 0.0	'tissue_protein_Q6P1A2_MBOA5': 0	'tissue_protein_Q6P2E9_EDC4': 0	'tissue_protein_Q6P4A8_PLBL1': 0	'tissue_protein_Q6P4E1_GOLM2': 0	'tissue_protein_Q6P5R6_RL22L': 0	'tissue_protein_Q6PGP7_TTC37': 0	'tissue_protein_Q6PI78_TMM65': 0	'tissue_protein_Q6PKG0_LARP1': 0	'tissue_protein_Q6UVY6_MOXD1': 0.0	'tissue_protein_Q6UW15_REG3G': 0	'tissue_protein_Q6UWP7_LCLT1': 0	'tissue_protein_Q6UX06_OLFM4': 0
Multiomic	precision	1	161	0.615385	0.486504	0.003	0	0.011	0	0	0.125	0.056	0.168	0.615	0.022	{'plasma_protein_A0M8Q6_LAC7': 0.0, 'plasma_protein_B9A064_IGLL5': 0, 'plasma_protein_O14791_APOL1': 0, 'plasma_protein_O14980_XPO1': 0, 'plasma_protein_O15212_PFD6': 0, 'plasma_protein_O15230_LAMA5': 0.0, 'plasma_protein_O43866_CD5L': 0, 'plasma_protein_O75369_FLNB': 0.0, 'plasma_protein_O75390_CISY': 0, 'plasma_protein_O75882_ATRN': 0, 'plasma_protein_O95445_APOM': 0, 'plasma_protein_P00450_CER…
M': 0	'tissue_protein_Q16891_MIC60': 0	'tissue_protein_Q27J81_INF2': 0	'tissue_protein_Q2TAA5_ALG11': 0	'tissue_protein_Q2TAY7_SMU1': 0	'tissue_protein_Q2UY09_COSA1': 0	'tissue_protein_Q32P28_P3H1': 0	'tissue_protein_Q38SD2_LRRK1': 0	'tissue_protein_Q3LXA3_TKFC': 0	'tissue_protein_Q4G0N4_NAKD2': 0	'tissue_protein_Q53EL6_PDCD4': 0	'tissue_protein_Q53FT3_HIKES': 0	'tissue_protein_Q53FZ2_ACSM3': 0	'tissue_protein_Q53GG5_PDLI3': 0	'tissue_protein_Q53GQ0_DHB12': 0	'tissue_protein_Q53H82_LACB2': 0	'tissue_protein_Q56VL3_OCAD2': 0	'tissue_protein_Q5J8M3_EMC4': 0	'tissue_protein_Q5JSL3_DOC11': 0	'tissue_protein_Q5JVF3_PCID2': 0	'tissue_protein_Q5SRE7_PHYD1': 0	'tissue_protein_Q5T440_CAF17': 0	'tissue_protein_Q5T5P2_SKT': 0	'tissue_protein_Q5VWZ2_LYPL1': 0	'tissue_protein_Q5VZ46_K1614': 0.0	'tissue_protein_Q5VZF2_MBNL2': 0	'tissue_protein_Q5W0U4_BSPRY': 0	'tissue_protein_Q5XKE5_K2C79': 0	'tissue_protein_Q5XKP0_MIC13': 0	'tissue_protein_Q5ZPR3_CD276': 0	'tissue_protein_Q68CZ2_TENS3': 0	'tissue_protein_Q68EM7_RHG17': 0.0	'tissue_protein_Q6FHJ7_SFRP4': 0.0	'tissue_protein_Q6GMV2_SMYD5': 0	'tissue_protein_Q6GPI1_CTRB2': 0	'tissue_protein_Q6JBY9_CPZIP': 0	'tissue_protein_Q6NUK1_SCMC1': 0	'tissue_protein_Q6NUM9_RETST': 0	'tissue_protein_Q6P179_ERAP2': 0.0	'tissue_protein_Q6P1A2_MBOA5': 0	'tissue_protein_Q6P2E9_EDC4': 0	'tissue_protein_Q6P4A8_PLBL1': 0	'tissue_protein_Q6P4E1_GOLM2': 0	'tissue_protein_Q6P5R6_RL22L': 0	'tissue_protein_Q6PGP7_TTC37': 0	'tissue_protein_Q6PI78_TMM65': 0	'tissue_protein_Q6PKG0_LARP1': 0	'tissue_protein_Q6UVY6_MOXD1': 0.0	'tissue_protein_Q6UW15_REG3G': 0	'tissue_protein_Q6UWP7_LCLT1': 0
Multiomic	precision	1	124	0.538462	0.498519	0	0	0.015	0	0	0.16	0.047	0.234	0.539	0.006	{'plasma_protein_A0M8Q6_LAC7': 0.0, 'plasma_protein_B9A064_IGLL5': 0, 'plasma_protein_O14791_APOL1': 0, 'plasma_protein_O14980_XPO1': 0, 'plasma_protein_O15212_PFD6': 0, 'plasma_protein_O15230_LAMA5': 0, 'plasma_protein_O43866_CD5L': 0, 'plasma_protein_O75369_FLNB': 0.0, 'plasma_protein_O75390_CISY': 0, 'plasma_protein_O75882_ATRN': 0, 'plasma_protein_O95445_APOM': 0, 'plasma_protein_P00450_CERU'…
2': 0	'tissue_protein_Q2TAA5_ALG11': 0	'tissue_protein_Q2TAY7_SMU1': 0	'tissue_protein_Q2UY09_COSA1': 0	'tissue_protein_Q32P28_P3H1': 0	'tissue_protein_Q38SD2_LRRK1': 0	'tissue_protein_Q3LXA3_TKFC': 0	'tissue_protein_Q4G0N4_NAKD2': 0	'tissue_protein_Q53EL6_PDCD4': 0	'tissue_protein_Q53FT3_HIKES': 0	'tissue_protein_Q53FZ2_ACSM3': 0	'tissue_protein_Q53GG5_PDLI3': 0	'tissue_protein_Q53GQ0_DHB12': 0	'tissue_protein_Q53H82_LACB2': 0	'tissue_protein_Q56VL3_OCAD2': 0	'tissue_protein_Q5J8M3_EMC4': 0	'tissue_protein_Q5JSL3_DOC11': 0	'tissue_protein_Q5JVF3_PCID2': 0	'tissue_protein_Q5SRE7_PHYD1': 0	'tissue_protein_Q5T440_CAF17': 0	'tissue_protein_Q5T5P2_SKT': 0	'tissue_protein_Q5VWZ2_LYPL1': 0	'tissue_protein_Q5VZ46_K1614': 0.0	'tissue_protein_Q5VZF2_MBNL2': 0	'tissue_protein_Q5W0U4_BSPRY': 0	'tissue_protein_Q5XKE5_K2C79': 0	'tissue_protein_Q5XKP0_MIC13': 0	'tissue_protein_Q5ZPR3_CD276': 0	'tissue_protein_Q68CZ2_TENS3': 0	'tissue_protein_Q68EM7_RHG17': 0.0	'tissue_protein_Q6FHJ7_SFRP4': 0.0	'tissue_protein_Q6GMV2_SMYD5': 0	'tissue_protein_Q6GPI1_CTRB2': 0	'tissue_protein_Q6JBY9_CPZIP': 0	'tissue_protein_Q6NUK1_SCMC1': 0	'tissue_protein_Q6NUM9_RETST': 0	'tissue_protein_Q6P179_ERAP2': 0.0	'tissue_protein_Q6P1A2_MBOA5': 0	'tissue_protein_Q6P2E9_EDC4': 0	'tissue_protein_Q6P4A8_PLBL1': 0	'tissue_protein_Q6P4E1_GOLM2': 0	'tissue_protein_Q6P5R6_RL22L': 0	'tissue_protein_Q6PGP7_TTC37': 0	'tissue_protein_Q6PI78_TMM65': 0	'tissue_protein_Q6PKG0_LARP1': 0	'tissue_protein_Q6UVY6_MOXD1': 0.0	'tissue_protein_Q6UW15_REG3G': 0	'tissue_protein_Q6UWP7_LCLT1': 0	'tissue_protein_Q6UX06_OLFM4': 0	'tissue_protein_Q6UX71_PXDC2': 0
Multiomic	precision	1	95	0.589744	0.49188	0	0	0.022	0	0	0.132	0.074	0.232	0.525	0.015	{'plasma_protein_A0M8Q6_LAC7': 0.0, 'plasma_protein_B9A064_IGLL5': 0, 'plasma_protein_O14791_APOL1': 0, 'plasma_protein_O14980_XPO1': 0, 'plasma_protein_O15212_PFD6': 0, 'plasma_protein_O15230_LAMA5': 0, 'plasma_protein_O43866_CD5L': 0, 'plasma_protein_O75369_FLNB': 0.0, 'plasma_protein_O75390_CISY': 0, 'plasma_protein_O75882_ATRN': 0, 'plasma_protein_O95445_APOM': 0, 'plasma_protein_P00450_CERU'…
rotein_Q2TAY7_SMU1': 0	'tissue_protein_Q2UY09_COSA1': 0	'tissue_protein_Q32P28_P3H1': 0	'tissue_protein_Q38SD2_LRRK1': 0	'tissue_protein_Q3LXA3_TKFC': 0	'tissue_protein_Q4G0N4_NAKD2': 0	'tissue_protein_Q53EL6_PDCD4': 0	'tissue_protein_Q53FT3_HIKES': 0	'tissue_protein_Q53FZ2_ACSM3': 0	'tissue_protein_Q53GG5_PDLI3': 0	'tissue_protein_Q53GQ0_DHB12': 0	'tissue_protein_Q53H82_LACB2': 0	'tissue_protein_Q56VL3_OCAD2': 0	'tissue_protein_Q5J8M3_EMC4': 0	'tissue_protein_Q5JSL3_DOC11': 0	'tissue_protein_Q5JVF3_PCID2': 0	'tissue_protein_Q5SRE7_PHYD1': 0	'tissue_protein_Q5T440_CAF17': 0	'tissue_protein_Q5T5P2_SKT': 0	'tissue_protein_Q5VWZ2_LYPL1': 0	'tissue_protein_Q5VZ46_K1614': 0.0	'tissue_protein_Q5VZF2_MBNL2': 0	'tissue_protein_Q5W0U4_BSPRY': 0	'tissue_protein_Q5XKE5_K2C79': 0	'tissue_protein_Q5XKP0_MIC13': 0	'tissue_protein_Q5ZPR3_CD276': 0	'tissue_protein_Q68CZ2_TENS3': 0	'tissue_protein_Q68EM7_RHG17': 0.0	'tissue_protein_Q6FHJ7_SFRP4': 0.0	'tissue_protein_Q6GMV2_SMYD5': 0	'tissue_protein_Q6GPI1_CTRB2': 0	'tissue_protein_Q6JBY9_CPZIP': 0	'tissue_protein_Q6NUK1_SCMC1': 0	'tissue_protein_Q6NUM9_RETST': 0	'tissue_protein_Q6P179_ERAP2': 0.0	'tissue_protein_Q6P1A2_MBOA5': 0	'tissue_protein_Q6P2E9_EDC4': 0	'tissue_protein_Q6P4A8_PLBL1': 0	'tissue_protein_Q6P4E1_GOLM2': 0	'tissue_protein_Q6P5R6_RL22L': 0	'tissue_protein_Q6PGP7_TTC37': 0	'tissue_protein_Q6PI78_TMM65': 0	'tissue_protein_Q6PKG0_LARP1': 0	'tissue_protein_Q6UVY6_MOXD1': 0.0	'tissue_protein_Q6UW15_REG3G': 0	'tissue_protein_Q6UWP7_LCLT1': 0	'tissue_protein_Q6UX06_OLFM4': 0	'tissue_protein_Q6UX71_PXDC2': 0	'tissue_protein_Q6UXG2_ELAP1': 0	'tissue_protein_Q6UXH1_CREL2': 0
Multiomic	precision	1	73	0.564103	0.495874	0	0	0.006	0	0	0.176	0.101	0.2	0.51	0.006	{'plasma_protein_A0M8Q6_LAC7': 0, 'plasma_protein_B9A064_IGLL5': 0, 'plasma_protein_O14791_APOL1': 0, 'plasma_protein_O14980_XPO1': 0, 'plasma_protein_O15212_PFD6': 0, 'plasma_protein_O15230_LAMA5': 0, 'plasma_protein_O43866_CD5L': 0, 'plasma_protein_O75369_FLNB': 0.0, 'plasma_protein_O75390_CISY': 0, 'plasma_protein_O75882_ATRN': 0, 'plasma_protein_O95445_APOM': 0, 'plasma_protein_P00450_CERU': …
SMU1': 0	'tissue_protein_Q2UY09_COSA1': 0	'tissue_protein_Q32P28_P3H1': 0	'tissue_protein_Q38SD2_LRRK1': 0	'tissue_protein_Q3LXA3_TKFC': 0	'tissue_protein_Q4G0N4_NAKD2': 0	'tissue_protein_Q53EL6_PDCD4': 0	'tissue_protein_Q53FT3_HIKES': 0	'tissue_protein_Q53FZ2_ACSM3': 0	'tissue_protein_Q53GG5_PDLI3': 0	'tissue_protein_Q53GQ0_DHB12': 0	'tissue_protein_Q53H82_LACB2': 0	'tissue_protein_Q56VL3_OCAD2': 0	'tissue_protein_Q5J8M3_EMC4': 0	'tissue_protein_Q5JSL3_DOC11': 0	'tissue_protein_Q5JVF3_PCID2': 0	'tissue_protein_Q5SRE7_PHYD1': 0	'tissue_protein_Q5T440_CAF17': 0	'tissue_protein_Q5T5P2_SKT': 0	'tissue_protein_Q5VWZ2_LYPL1': 0	'tissue_protein_Q5VZ46_K1614': 0.0	'tissue_protein_Q5VZF2_MBNL2': 0	'tissue_protein_Q5W0U4_BSPRY': 0	'tissue_protein_Q5XKE5_K2C79': 0	'tissue_protein_Q5XKP0_MIC13': 0	'tissue_protein_Q5ZPR3_CD276': 0	'tissue_protein_Q68CZ2_TENS3': 0	'tissue_protein_Q68EM7_RHG17': 0.0	'tissue_protein_Q6FHJ7_SFRP4': 0.0	'tissue_protein_Q6GMV2_SMYD5': 0	'tissue_protein_Q6GPI1_CTRB2': 0	'tissue_protein_Q6JBY9_CPZIP': 0	'tissue_protein_Q6NUK1_SCMC1': 0	'tissue_protein_Q6NUM9_RETST': 0	'tissue_protein_Q6P179_ERAP2': 0.0	'tissue_protein_Q6P1A2_MBOA5': 0	'tissue_protein_Q6P2E9_EDC4': 0	'tissue_protein_Q6P4A8_PLBL1': 0	'tissue_protein_Q6P4E1_GOLM2': 0	'tissue_protein_Q6P5R6_RL22L': 0	'tissue_protein_Q6PGP7_TTC37': 0	'tissue_protein_Q6PI78_TMM65': 0	'tissue_protein_Q6PKG0_LARP1': 0	'tissue_protein_Q6UVY6_MOXD1': 0.0	'tissue_protein_Q6UW15_REG3G': 0	'tissue_protein_Q6UWP7_LCLT1': 0	'tissue_protein_Q6UX06_OLFM4': 0	'tissue_protein_Q6UX71_PXDC2': 0	'tissue_protein_Q6UXG2_ELAP1': 0	'tissue_protein_Q6UXH1_CREL2': 0
Multiomic	precision	1	56	0.564103	0.495874	0	0	0.018	0	0	0.176	0.117	0.17	0.497	0.021	{'plasma_protein_A0M8Q6_LAC7': 0, 'plasma_protein_B9A064_IGLL5': 0, 'plasma_protein_O14791_APOL1': 0, 'plasma_protein_O14980_XPO1': 0, 'plasma_protein_O15212_PFD6': 0, 'plasma_protein_O15230_LAMA5': 0, 'plasma_protein_O43866_CD5L': 0, 'plasma_protein_O75369_FLNB': 0.0, 'plasma_protein_O75390_CISY': 0, 'plasma_protein_O75882_ATRN': 0, 'plasma_protein_O95445_APOM': 0, 'plasma_protein_P00450_CERU': …
: 0	'tissue_protein_Q32P28_P3H1': 0	'tissue_protein_Q38SD2_LRRK1': 0	'tissue_protein_Q3LXA3_TKFC': 0	'tissue_protein_Q4G0N4_NAKD2': 0	'tissue_protein_Q53EL6_PDCD4': 0	'tissue_protein_Q53FT3_HIKES': 0	'tissue_protein_Q53FZ2_ACSM3': 0	'tissue_protein_Q53GG5_PDLI3': 0	'tissue_protein_Q53GQ0_DHB12': 0	'tissue_protein_Q53H82_LACB2': 0	'tissue_protein_Q56VL3_OCAD2': 0	'tissue_protein_Q5J8M3_EMC4': 0	'tissue_protein_Q5JSL3_DOC11': 0	'tissue_protein_Q5JVF3_PCID2': 0	'tissue_protein_Q5SRE7_PHYD1': 0	'tissue_protein_Q5T440_CAF17': 0	'tissue_protein_Q5T5P2_SKT': 0	'tissue_protein_Q5VWZ2_LYPL1': 0	'tissue_protein_Q5VZ46_K1614': 0.0	'tissue_protein_Q5VZF2_MBNL2': 0	'tissue_protein_Q5W0U4_BSPRY': 0	'tissue_protein_Q5XKE5_K2C79': 0	'tissue_protein_Q5XKP0_MIC13': 0	'tissue_protein_Q5ZPR3_CD276': 0	'tissue_protein_Q68CZ2_TENS3': 0	'tissue_protein_Q68EM7_RHG17': 0.21714285714285717	'tissue_protein_Q6FHJ7_SFRP4': 0.0	'tissue_protein_Q6GMV2_SMYD5': 0	'tissue_protein_Q6GPI1_CTRB2': 0	'tissue_protein_Q6JBY9_CPZIP': 0	'tissue_protein_Q6NUK1_SCMC1': 0	'tissue_protein_Q6NUM9_RETST': 0	'tissue_protein_Q6P179_ERAP2': 0.0	'tissue_protein_Q6P1A2_MBOA5': 0	'tissue_protein_Q6P2E9_EDC4': 0	'tissue_protein_Q6P4A8_PLBL1': 0	'tissue_protein_Q6P4E1_GOLM2': 0	'tissue_protein_Q6P5R6_RL22L': 0	'tissue_protein_Q6PGP7_TTC37': 0	'tissue_protein_Q6PI78_TMM65': 0	'tissue_protein_Q6PKG0_LARP1': 0	'tissue_protein_Q6UVY6_MOXD1': 0.0	'tissue_protein_Q6UW15_REG3G': 0	'tissue_protein_Q6UWP7_LCLT1': 0	'tissue_protein_Q6UX06_OLFM4': 0	'tissue_protein_Q6UX71_PXDC2': 0	'tissue_protein_Q6UXG2_ELAP1': 0	'tissue_protein_Q6UXH1_CREL2': 0	'tissue_protein_Q6UXI9_NPNT': 0
Multiomic	precision	1	43	0.487179	0.499836	0	0	0.009	0	0	0.216	0.168	0.165	0.426	0.016	{'plasma_protein_A0M8Q6_LAC7': 0, 'plasma_protein_B9A064_IGLL5': 0, 'plasma_protein_O14791_APOL1': 0, 'plasma_protein_O14980_XPO1': 0, 'plasma_protein_O15212_PFD6': 0, 'plasma_protein_O15230_LAMA5': 0, 'plasma_protein_O43866_CD5L': 0, 'plasma_protein_O75369_FLNB': 0.0, 'plasma_protein_O75390_CISY': 0, 'plasma_protein_O75882_ATRN': 0, 'plasma_protein_O95445_APOM': 0, 'plasma_protein_P00450_CERU': …
n_Q2TAA5_ALG11': 0	'tissue_protein_Q2TAY7_SMU1': 0	'tissue_protein_Q2UY09_COSA1': 0	'tissue_protein_Q32P28_P3H1': 0	'tissue_protein_Q38SD2_LRRK1': 0	'tissue_protein_Q3LXA3_TKFC': 0	'tissue_protein_Q4G0N4_NAKD2': 0	'tissue_protein_Q53EL6_PDCD4': 0	'tissue_protein_Q53FT3_HIKES': 0	'tissue_protein_Q53FZ2_ACSM3': 0	'tissue_protein_Q53GG5_PDLI3': 0	'tissue_protein_Q53GQ0_DHB12': 0	'tissue_protein_Q53H82_LACB2': 0	'tissue_protein_Q56VL3_OCAD2': 0	'tissue_protein_Q5J8M3_EMC4': 0	'tissue_protein_Q5JSL3_DOC11': 0	'tissue_protein_Q5JVF3_PCID2': 0	'tissue_protein_Q5SRE7_PHYD1': 0	'tissue_protein_Q5T440_CAF17': 0	'tissue_protein_Q5T5P2_SKT': 0	'tissue_protein_Q5VWZ2_LYPL1': 0	'tissue_protein_Q5VZ46_K1614': 0.0	'tissue_protein_Q5VZF2_MBNL2': 0	'tissue_protein_Q5W0U4_BSPRY': 0	'tissue_protein_Q5XKE5_K2C79': 0	'tissue_protein_Q5XKP0_MIC13': 0	'tissue_protein_Q5ZPR3_CD276': 0	'tissue_protein_Q68CZ2_TENS3': 0	'tissue_protein_Q68EM7_RHG17': 0.21714285714285717	'tissue_protein_Q6FHJ7_SFRP4': 0.0	'tissue_protein_Q6GMV2_SMYD5': 0	'tissue_protein_Q6GPI1_CTRB2': 0	'tissue_protein_Q6JBY9_CPZIP': 0	'tissue_protein_Q6NUK1_SCMC1': 0	'tissue_protein_Q6NUM9_RETST': 0	'tissue_protein_Q6P179_ERAP2': 0	'tissue_protein_Q6P1A2_MBOA5': 0	'tissue_protein_Q6P2E9_EDC4': 0	'tissue_protein_Q6P4A8_PLBL1': 0	'tissue_protein_Q6P4E1_GOLM2': 0	'tissue_protein_Q6P5R6_RL22L': 0	'tissue_protein_Q6PGP7_TTC37': 0	'tissue_protein_Q6PI78_TMM65': 0	'tissue_protein_Q6PKG0_LARP1': 0	'tissue_protein_Q6UVY6_MOXD1': 0.0	'tissue_protein_Q6UW15_REG3G': 0	'tissue_protein_Q6UWP7_LCLT1': 0	'tissue_protein_Q6UX06_OLFM4': 0	'tissue_protein_Q6UX71_PXDC2': 0	'tissue_protein_Q6UXG2_ELAP1': 0
Multiomic	precision	1	33	0.512821	0.499836	0	0	0.003	0	0	0.29	0.182	0.138	0.381	0.006	{'plasma_protein_A0M8Q6_LAC7': 0, 'plasma_protein_B9A064_IGLL5': 0, 'plasma_protein_O14791_APOL1': 0, 'plasma_protein_O14980_XPO1': 0, 'plasma_protein_O15212_PFD6': 0, 'plasma_protein_O15230_LAMA5': 0, 'plasma_protein_O43866_CD5L': 0, 'plasma_protein_O75369_FLNB': 0.0, 'plasma_protein_O75390_CISY': 0, 'plasma_protein_O75882_ATRN': 0, 'plasma_protein_O95445_APOM': 0, 'plasma_protein_P00450_CERU': …
': 0	'tissue_protein_Q2UY09_COSA1': 0	'tissue_protein_Q32P28_P3H1': 0	'tissue_protein_Q38SD2_LRRK1': 0	'tissue_protein_Q3LXA3_TKFC': 0	'tissue_protein_Q4G0N4_NAKD2': 0	'tissue_protein_Q53EL6_PDCD4': 0	'tissue_protein_Q53FT3_HIKES': 0	'tissue_protein_Q53FZ2_ACSM3': 0	'tissue_protein_Q53GG5_PDLI3': 0	'tissue_protein_Q53GQ0_DHB12': 0	'tissue_protein_Q53H82_LACB2': 0	'tissue_protein_Q56VL3_OCAD2': 0	'tissue_protein_Q5J8M3_EMC4': 0	'tissue_protein_Q5JSL3_DOC11': 0	'tissue_protein_Q5JVF3_PCID2': 0	'tissue_protein_Q5SRE7_PHYD1': 0	'tissue_protein_Q5T440_CAF17': 0	'tissue_protein_Q5T5P2_SKT': 0	'tissue_protein_Q5VWZ2_LYPL1': 0	'tissue_protein_Q5VZ46_K1614': 0.0	'tissue_protein_Q5VZF2_MBNL2': 0	'tissue_protein_Q5W0U4_BSPRY': 0	'tissue_protein_Q5XKE5_K2C79': 0	'tissue_protein_Q5XKP0_MIC13': 0	'tissue_protein_Q5ZPR3_CD276': 0	'tissue_protein_Q68CZ2_TENS3': 0	'tissue_protein_Q68EM7_RHG17': 0.21714285714285717	'tissue_protein_Q6FHJ7_SFRP4': 0.0	'tissue_protein_Q6GMV2_SMYD5': 0	'tissue_protein_Q6GPI1_CTRB2': 0	'tissue_protein_Q6JBY9_CPZIP': 0	'tissue_protein_Q6NUK1_SCMC1': 0	'tissue_protein_Q6NUM9_RETST': 0	'tissue_protein_Q6P179_ERAP2': 0	'tissue_protein_Q6P1A2_MBOA5': 0	'tissue_protein_Q6P2E9_EDC4': 0	'tissue_protein_Q6P4A8_PLBL1': 0	'tissue_protein_Q6P4E1_GOLM2': 0	'tissue_protein_Q6P5R6_RL22L': 0	'tissue_protein_Q6PGP7_TTC37': 0	'tissue_protein_Q6PI78_TMM65': 0	'tissue_protein_Q6PKG0_LARP1': 0	'tissue_protein_Q6UVY6_MOXD1': 0.0	'tissue_protein_Q6UW15_REG3G': 0	'tissue_protein_Q6UWP7_LCLT1': 0	'tissue_protein_Q6UX06_OLFM4': 0	'tissue_protein_Q6UX71_PXDC2': 0	'tissue_protein_Q6UXG2_ELAP1': 0	'tissue_protein_Q6UXH1_CREL2': 0
Multiomic	precision	1	26	0.487179	0.499836	0	0	0	0	0	0.299	0.162	0.18	0.35	0.009	{'plasma_protein_A0M8Q6_LAC7': 0, 'plasma_protein_B9A064_IGLL5': 0, 'plasma_protein_O14791_APOL1': 0, 'plasma_protein_O14980_XPO1': 0, 'plasma_protein_O15212_PFD6': 0, 'plasma_protein_O15230_LAMA5': 0, 'plasma_protein_O43866_CD5L': 0, 'plasma_protein_O75369_FLNB': 0.0, 'plasma_protein_O75390_CISY': 0, 'plasma_protein_O75882_ATRN': 0, 'plasma_protein_O95445_APOM': 0, 'plasma_protein_P00450_CERU': …
_protein_Q32P28_P3H1': 0	'tissue_protein_Q38SD2_LRRK1': 0	'tissue_protein_Q3LXA3_TKFC': 0	'tissue_protein_Q4G0N4_NAKD2': 0	'tissue_protein_Q53EL6_PDCD4': 0	'tissue_protein_Q53FT3_HIKES': 0	'tissue_protein_Q53FZ2_ACSM3': 0	'tissue_protein_Q53GG5_PDLI3': 0	'tissue_protein_Q53GQ0_DHB12': 0	'tissue_protein_Q53H82_LACB2': 0	'tissue_protein_Q56VL3_OCAD2': 0	'tissue_protein_Q5J8M3_EMC4': 0	'tissue_protein_Q5JSL3_DOC11': 0	'tissue_protein_Q5JVF3_PCID2': 0	'tissue_protein_Q5SRE7_PHYD1': 0	'tissue_protein_Q5T440_CAF17': 0	'tissue_protein_Q5T5P2_SKT': 0	'tissue_protein_Q5VWZ2_LYPL1': 0	'tissue_protein_Q5VZ46_K1614': 0	'tissue_protein_Q5VZF2_MBNL2': 0	'tissue_protein_Q5W0U4_BSPRY': 0	'tissue_protein_Q5XKE5_K2C79': 0	'tissue_protein_Q5XKP0_MIC13': 0	'tissue_protein_Q5ZPR3_CD276': 0	'tissue_protein_Q68CZ2_TENS3': 0	'tissue_protein_Q68EM7_RHG17': 0.21714285714285717	'tissue_protein_Q6FHJ7_SFRP4': 0	'tissue_protein_Q6GMV2_SMYD5': 0	'tissue_protein_Q6GPI1_CTRB2': 0	'tissue_protein_Q6JBY9_CPZIP': 0	'tissue_protein_Q6NUK1_SCMC1': 0	'tissue_protein_Q6NUM9_RETST': 0	'tissue_protein_Q6P179_ERAP2': 0	'tissue_protein_Q6P1A2_MBOA5': 0	'tissue_protein_Q6P2E9_EDC4': 0	'tissue_protein_Q6P4A8_PLBL1': 0	'tissue_protein_Q6P4E1_GOLM2': 0	'tissue_protein_Q6P5R6_RL22L': 0	'tissue_protein_Q6PGP7_TTC37': 0	'tissue_protein_Q6PI78_TMM65': 0	'tissue_protein_Q6PKG0_LARP1': 0	'tissue_protein_Q6UVY6_MOXD1': 0.0	'tissue_protein_Q6UW15_REG3G': 0	'tissue_protein_Q6UWP7_LCLT1': 0	'tissue_protein_Q6UX06_OLFM4': 0	'tissue_protein_Q6UX71_PXDC2': 0	'tissue_protein_Q6UXG2_ELAP1': 0	'tissue_protein_Q6UXH1_CREL2': 0	'tissue_protein_Q6UXI9_NPNT': 0	'tissue_protein_Q6UXV4_MIC27': 0
Multiomic	precision	1	20	0.564103	0.495874	0.006	0.006	0	0	0	0.358	0.184	0.157	0.275	0.014	{'plasma_protein_A0M8Q6_LAC7': 0, 'plasma_protein_B9A064_IGLL5': 0, 'plasma_protein_O14791_APOL1': 0, 'plasma_protein_O14980_XPO1': 0, 'plasma_protein_O15212_PFD6': 0, 'plasma_protein_O15230_LAMA5': 0, 'plasma_protein_O43866_CD5L': 0, 'plasma_protein_O75369_FLNB': 0.0, 'plasma_protein_O75390_CISY': 0, 'plasma_protein_O75882_ATRN': 0, 'plasma_protein_O95445_APOM': 0, 'plasma_protein_P00450_CERU': …
0N4_NAKD2': 0	'tissue_protein_Q53EL6_PDCD4': 0	'tissue_protein_Q53FT3_HIKES': 0	'tissue_protein_Q53FZ2_ACSM3': 0	'tissue_protein_Q53GG5_PDLI3': 0	'tissue_protein_Q53GQ0_DHB12': 0	'tissue_protein_Q53H82_LACB2': 0	'tissue_protein_Q56VL3_OCAD2': 0	'tissue_protein_Q5J8M3_EMC4': 0	'tissue_protein_Q5JSL3_DOC11': 0	'tissue_protein_Q5JVF3_PCID2': 0	'tissue_protein_Q5SRE7_PHYD1': 0	'tissue_protein_Q5T440_CAF17': 0	'tissue_protein_Q5T5P2_SKT': 0	'tissue_protein_Q5VWZ2_LYPL1': 0	'tissue_protein_Q5VZ46_K1614': 0	'tissue_protein_Q5VZF2_MBNL2': 0	'tissue_protein_Q5W0U4_BSPRY': 0	'tissue_protein_Q5XKE5_K2C79': 0	'tissue_protein_Q5XKP0_MIC13': 0	'tissue_protein_Q5ZPR3_CD276': 0	'tissue_protein_Q68CZ2_TENS3': 0	'tissue_protein_Q68EM7_RHG17': 0.0	'tissue_protein_Q6FHJ7_SFRP4': 0	'tissue_protein_Q6GMV2_SMYD5': 0	'tissue_protein_Q6GPI1_CTRB2': 0	'tissue_protein_Q6JBY9_CPZIP': 0	'tissue_protein_Q6NUK1_SCMC1': 0	'tissue_protein_Q6NUM9_RETST': 0	'tissue_protein_Q6P179_ERAP2': 0	'tissue_protein_Q6P1A2_MBOA5': 0	'tissue_protein_Q6P2E9_EDC4': 0	'tissue_protein_Q6P4A8_PLBL1': 0	'tissue_protein_Q6P4E1_GOLM2': 0	'tissue_protein_Q6P5R6_RL22L': 0	'tissue_protein_Q6PGP7_TTC37': 0	'tissue_protein_Q6PI78_TMM65': 0	'tissue_protein_Q6PKG0_LARP1': 0	'tissue_protein_Q6UVY6_MOXD1': 0.0	'tissue_protein_Q6UW15_REG3G': 0	'tissue_protein_Q6UWP7_LCLT1': 0	'tissue_protein_Q6UX06_OLFM4': 0	'tissue_protein_Q6UX71_PXDC2': 0	'tissue_protein_Q6UXG2_ELAP1': 0	'tissue_protein_Q6UXH1_CREL2': 0	'tissue_protein_Q6UXI9_NPNT': 0	'tissue_protein_Q6UXV4_MIC27': 0	'tissue_protein_Q6VY07_PACS1': 0	'tissue_protein_Q6XQN6_PNCB': 0	'tissue_protein_Q6Y7W6_GGYF2': 0
Multiomic	precision	1	15	0.564103	0.495874	0	0.006	0.018	0	0	0.364	0.162	0.187	0.251	0.011	{'plasma_protein_A0M8Q6_LAC7': 0, 'plasma_protein_B9A064_IGLL5': 0, 'plasma_protein_O14791_APOL1': 0, 'plasma_protein_O14980_XPO1': 0, 'plasma_protein_O15212_PFD6': 0, 'plasma_protein_O15230_LAMA5': 0, 'plasma_protein_O43866_CD5L': 0, 'plasma_protein_O75369_FLNB': 0.0, 'plasma_protein_O75390_CISY': 0, 'plasma_protein_O75882_ATRN': 0, 'plasma_protein_O95445_APOM': 0, 'plasma_protein_P00450_CERU': …
SD2_LRRK1': 0	'tissue_protein_Q3LXA3_TKFC': 0	'tissue_protein_Q4G0N4_NAKD2': 0	'tissue_protein_Q53EL6_PDCD4': 0	'tissue_protein_Q53FT3_HIKES': 0	'tissue_protein_Q53FZ2_ACSM3': 0	'tissue_protein_Q53GG5_PDLI3': 0	'tissue_protein_Q53GQ0_DHB12': 0	'tissue_protein_Q53H82_LACB2': 0	'tissue_protein_Q56VL3_OCAD2': 0	'tissue_protein_Q5J8M3_EMC4': 0	'tissue_protein_Q5JSL3_DOC11': 0	'tissue_protein_Q5JVF3_PCID2': 0	'tissue_protein_Q5SRE7_PHYD1': 0	'tissue_protein_Q5T440_CAF17': 0	'tissue_protein_Q5T5P2_SKT': 0	'tissue_protein_Q5VWZ2_LYPL1': 0	'tissue_protein_Q5VZ46_K1614': 0	'tissue_protein_Q5VZF2_MBNL2': 0	'tissue_protein_Q5W0U4_BSPRY': 0	'tissue_protein_Q5XKE5_K2C79': 0	'tissue_protein_Q5XKP0_MIC13': 0	'tissue_protein_Q5ZPR3_CD276': 0	'tissue_protein_Q68CZ2_TENS3': 0	'tissue_protein_Q68EM7_RHG17': 0	'tissue_protein_Q6FHJ7_SFRP4': 0	'tissue_protein_Q6GMV2_SMYD5': 0	'tissue_protein_Q6GPI1_CTRB2': 0	'tissue_protein_Q6JBY9_CPZIP': 0	'tissue_protein_Q6NUK1_SCMC1': 0	'tissue_protein_Q6NUM9_RETST': 0	'tissue_protein_Q6P179_ERAP2': 0	'tissue_protein_Q6P1A2_MBOA5': 0	'tissue_protein_Q6P2E9_EDC4': 0	'tissue_protein_Q6P4A8_PLBL1': 0	'tissue_protein_Q6P4E1_GOLM2': 0	'tissue_protein_Q6P5R6_RL22L': 0	'tissue_protein_Q6PGP7_TTC37': 0	'tissue_protein_Q6PI78_TMM65': 0	'tissue_protein_Q6PKG0_LARP1': 0	'tissue_protein_Q6UVY6_MOXD1': 0.0	'tissue_protein_Q6UW15_REG3G': 0	'tissue_protein_Q6UWP7_LCLT1': 0	'tissue_protein_Q6UX06_OLFM4': 0	'tissue_protein_Q6UX71_PXDC2': 0	'tissue_protein_Q6UXG2_ELAP1': 0	'tissue_protein_Q6UXH1_CREL2': 0	'tissue_protein_Q6UXI9_NPNT': 0	'tissue_protein_Q6UXV4_MIC27': 0	'tissue_protein_Q6VY07_PACS1': 0
Multiomic	precision	1	12	0.615385	0.486504	0	0.01	0.009	0	0	0.386	0.141	0.198	0.253	0.003	{'plasma_protein_A0M8Q6_LAC7': 0, 'plasma_protein_B9A064_IGLL5': 0, 'plasma_protein_O14791_APOL1': 0, 'plasma_protein_O14980_XPO1': 0, 'plasma_protein_O15212_PFD6': 0, 'plasma_protein_O15230_LAMA5': 0, 'plasma_protein_O43866_CD5L': 0, 'plasma_protein_O75369_FLNB': 0.0, 'plasma_protein_O75390_CISY': 0, 'plasma_protein_O75882_ATRN': 0, 'plasma_protein_O95445_APOM': 0, 'plasma_protein_P00450_CERU': …
PDCD4': 0	'tissue_protein_Q53FT3_HIKES': 0	'tissue_protein_Q53FZ2_ACSM3': 0	'tissue_protein_Q53GG5_PDLI3': 0	'tissue_protein_Q53GQ0_DHB12': 0	'tissue_protein_Q53H82_LACB2': 0	'tissue_protein_Q56VL3_OCAD2': 0	'tissue_protein_Q5J8M3_EMC4': 0	'tissue_protein_Q5JSL3_DOC11': 0	'tissue_protein_Q5JVF3_PCID2': 0	'tissue_protein_Q5SRE7_PHYD1': 0	'tissue_protein_Q5T440_CAF17': 0	'tissue_protein_Q5T5P2_SKT': 0	'tissue_protein_Q5VWZ2_LYPL1': 0	'tissue_protein_Q5VZ46_K1614': 0	'tissue_protein_Q5VZF2_MBNL2': 0	'tissue_protein_Q5W0U4_BSPRY': 0	'tissue_protein_Q5XKE5_K2C79': 0	'tissue_protein_Q5XKP0_MIC13': 0	'tissue_protein_Q5ZPR3_CD276': 0	'tissue_protein_Q68CZ2_TENS3': 0	'tissue_protein_Q68EM7_RHG17': 0	'tissue_protein_Q6FHJ7_SFRP4': 0	'tissue_protein_Q6GMV2_SMYD5': 0	'tissue_protein_Q6GPI1_CTRB2': 0	'tissue_protein_Q6JBY9_CPZIP': 0	'tissue_protein_Q6NUK1_SCMC1': 0	'tissue_protein_Q6NUM9_RETST': 0	'tissue_protein_Q6P179_ERAP2': 0	'tissue_protein_Q6P1A2_MBOA5': 0	'tissue_protein_Q6P2E9_EDC4': 0	'tissue_protein_Q6P4A8_PLBL1': 0	'tissue_protein_Q6P4E1_GOLM2': 0	'tissue_protein_Q6P5R6_RL22L': 0	'tissue_protein_Q6PGP7_TTC37': 0	'tissue_protein_Q6PI78_TMM65': 0	'tissue_protein_Q6PKG0_LARP1': 0	'tissue_protein_Q6UVY6_MOXD1': 0.0	'tissue_protein_Q6UW15_REG3G': 0	'tissue_protein_Q6UWP7_LCLT1': 0	'tissue_protein_Q6UX06_OLFM4': 0	'tissue_protein_Q6UX71_PXDC2': 0	'tissue_protein_Q6UXG2_ELAP1': 0	'tissue_protein_Q6UXH1_CREL2': 0	'tissue_protein_Q6UXI9_NPNT': 0	'tissue_protein_Q6UXV4_MIC27': 0	'tissue_protein_Q6VY07_PACS1': 0	'tissue_protein_Q6XQN6_PNCB': 0	'tissue_protein_Q6Y7W6_GGYF2': 0	'tissue_protein_Q6YHK3_CD109': 0
Multiomic	precision	2	6357	0.717949	0.449998	0	0	0	0	0	0.539	0.003	0.006	0.452	0	{'plasma_protein_A0M8Q6_LAC7': 0.0, 'plasma_protein_B9A064_IGLL5': 0.0, 'plasma_protein_O14791_APOL1': 0.0, 'plasma_protein_O14980_XPO1': 0.0, 'plasma_protein_O15212_PFD6': 0.0, 'plasma_protein_O15230_LAMA5': 0.0, 'plasma_protein_O43866_CD5L': 0.0, 'plasma_protein_O75369_FLNB': 0.0, 'plasma_protein_O75390_CISY': 0.0, 'plasma_protein_O75882_ATRN': 0.0, 'plasma_protein_O95445_APOM': 0.0, 'plasma_pr…
X17': 0.0	'tissue_protein_Q15041_AR6P1': 0.0	'tissue_protein_Q15043_S39AE': 0.0	'tissue_protein_Q15046_SYK': 0.0	'tissue_protein_Q15052_ARHG6': 0.0	'tissue_protein_Q15063_POSTN': 0.0	'tissue_protein_Q15067_ACOX1': 0.0	'tissue_protein_Q15080_NCF4': 0.0	'tissue_protein_Q15113_PCOC1': 0.0	'tissue_protein_Q15125_EBP': 0.0	'tissue_protein_Q15149_PLEC': 0.0	'tissue_protein_Q15172_2A5A': 0.0	'tissue_protein_Q15287_RNPS1': 0.0	'tissue_protein_Q15370_ELOB': 0.0	'tissue_protein_Q15386_UBE3C': 0.0	'tissue_protein_Q15424_SAFB1': 0.0	'tissue_protein_Q15436_SC23A': 0.0	'tissue_protein_Q15437_SC23B': 0.0	'tissue_protein_Q15477_SKIV2': 0.0	'tissue_protein_Q15582_BGH3': 0.0	'tissue_protein_Q15642_CIP4': 0.0	'tissue_protein_Q15738_NSDHL': 0.0	'tissue_protein_Q15746_MYLK': 0.0	'tissue_protein_Q15758_AAAT': 0.0	'tissue_protein_Q15836_VAMP3': 0.0	'tissue_protein_Q15843_NEDD8': 0.0	'tissue_protein_Q16134_ETFD': 0.0	'tissue_protein_Q16186_ADRM1': 0.0	'tissue_protein_Q16222_UAP1': 0.0	'tissue_protein_Q16270_IBP7': 0.0	'tissue_protein_Q16527_CSRP2': 0.0	'tissue_protein_Q16537_2A5E': 0.0	'tissue_protein_Q16610_ECM1': 0.0	'tissue_protein_Q16643_DREB': 0.0	'tissue_protein_Q16658_FSCN1': 0.0	'tissue_protein_Q16698_DECR': 0.0	'tissue_protein_Q16769_QPCT': 0.0	'tissue_protein_Q16775_GLO2': 0.0	'tissue_protein_Q16787_LAMA3': 0.0	'tissue_protein_Q16822_PCKGM': 0.0	'tissue_protein_Q16891_MIC60': 0.0	'tissue_protein_Q27J81_INF2': 0.0	'tissue_protein_Q2TAA5_ALG11': 0.0	'tissue_protein_Q2TAY7_SMU1': 0.0	'tissue_protein_Q2UY09_COSA1': 0.0	'tissue_protein_Q32P28_P3H1': 0.0	'tissue_protein_Q38SD2_LRRK1': 0.0	'tissue_protein_Q3LXA3_TKFC': 0.0	'tissue_protein_Q4G0N4_NAKD2': 0.0	'tissue_protein_Q53EL6_PDCD4': 0.0
Multiomic	precision	2	4888	0.692308	0.461538	0	0	0	0	0	0.492	0	0.013	0.453	0.043	{'plasma_protein_A0M8Q6_LAC7': 0.0, 'plasma_protein_B9A064_IGLL5': 0.0, 'plasma_protein_O14791_APOL1': 0.0, 'plasma_protein_O14980_XPO1': 0.0, 'plasma_protein_O15212_PFD6': 0.0, 'plasma_protein_O15230_LAMA5': 0.0, 'plasma_protein_O43866_CD5L': 0.0, 'plasma_protein_O75369_FLNB': 0.0, 'plasma_protein_O75390_CISY': 0.0, 'plasma_protein_O75882_ATRN': 0.0, 'plasma_protein_O95445_APOM': 0.0, 'plasma_pr…
e_protein_Q15041_AR6P1': 0.0	'tissue_protein_Q15043_S39AE': 0.0	'tissue_protein_Q15046_SYK': 0.0	'tissue_protein_Q15052_ARHG6': 0.0	'tissue_protein_Q15063_POSTN': 0.0	'tissue_protein_Q15067_ACOX1': 0.0	'tissue_protein_Q15080_NCF4': 0.0	'tissue_protein_Q15113_PCOC1': 0.0	'tissue_protein_Q15125_EBP': 0.0	'tissue_protein_Q15149_PLEC': 0.0	'tissue_protein_Q15172_2A5A': 0.0	'tissue_protein_Q15287_RNPS1': 0.0	'tissue_protein_Q15370_ELOB': 0.0	'tissue_protein_Q15386_UBE3C': 0.0	'tissue_protein_Q15424_SAFB1': 0.0	'tissue_protein_Q15436_SC23A': 0.0	'tissue_protein_Q15437_SC23B': 0.0	'tissue_protein_Q15477_SKIV2': 0.0	'tissue_protein_Q15582_BGH3': 0.0	'tissue_protein_Q15642_CIP4': 0.0	'tissue_protein_Q15738_NSDHL': 0.0	'tissue_protein_Q15746_MYLK': 0.0	'tissue_protein_Q15758_AAAT': 0.0	'tissue_protein_Q15836_VAMP3': 0.0	'tissue_protein_Q15843_NEDD8': 0.0	'tissue_protein_Q16134_ETFD': 0.0	'tissue_protein_Q16186_ADRM1': 0.0	'tissue_protein_Q16222_UAP1': 0.0	'tissue_protein_Q16270_IBP7': 0.0	'tissue_protein_Q16527_CSRP2': 0.0	'tissue_protein_Q16537_2A5E': 0.0	'tissue_protein_Q16610_ECM1': 0.0	'tissue_protein_Q16643_DREB': 0.0	'tissue_protein_Q16658_FSCN1': 0.0	'tissue_protein_Q16698_DECR': 0.0	'tissue_protein_Q16769_QPCT': 0.0	'tissue_protein_Q16775_GLO2': 0.0	'tissue_protein_Q16787_LAMA3': 0.0	'tissue_protein_Q16822_PCKGM': 0.0	'tissue_protein_Q16891_MIC60': 0.0	'tissue_protein_Q27J81_INF2': 0.0	'tissue_protein_Q2TAA5_ALG11': 0.0	'tissue_protein_Q2TAY7_SMU1': 0.0	'tissue_protein_Q2UY09_COSA1': 0.0	'tissue_protein_Q32P28_P3H1': 0.0	'tissue_protein_Q38SD2_LRRK1': 0.0	'tissue_protein_Q3LXA3_TKFC': 0.0	'tissue_protein_Q4G0N4_NAKD2': 0.0	'tissue_protein_Q53EL6_PDCD4': 0.0	'tissue_protein_Q53FT3_HIKES': 0.0
Multiomic	precision	2	3759	0.615385	0.486504	0	0	0	0	0	0.491	0.003	0.031	0.433	0.043	{'plasma_protein_A0M8Q6_LAC7': 0.0, 'plasma_protein_B9A064_IGLL5': 0.0, 'plasma_protein_O14791_APOL1': 0.0, 'plasma_protein_O14980_XPO1': 0.0, 'plasma_protein_O15212_PFD6': 0.0, 'plasma_protein_O15230_LAMA5': 0.0, 'plasma_protein_O43866_CD5L': 0.0, 'plasma_protein_O75369_FLNB': 0.0, 'plasma_protein_O75390_CISY': 0.0, 'plasma_protein_O75882_ATRN': 0.0, 'plasma_protein_O95445_APOM': 0.0, 'plasma_pr…
6P1': 0.0	'tissue_protein_Q15043_S39AE': 0.0	'tissue_protein_Q15046_SYK': 0.0	'tissue_protein_Q15052_ARHG6': 0.0	'tissue_protein_Q15063_POSTN': 0.0	'tissue_protein_Q15067_ACOX1': 0.0	'tissue_protein_Q15080_NCF4': 0.0	'tissue_protein_Q15113_PCOC1': 0.0	'tissue_protein_Q15125_EBP': 0.0	'tissue_protein_Q15149_PLEC': 0.0	'tissue_protein_Q15172_2A5A': 0.0	'tissue_protein_Q15287_RNPS1': 0.0	'tissue_protein_Q15370_ELOB': 0.0	'tissue_protein_Q15386_UBE3C': 0.0	'tissue_protein_Q15424_SAFB1': 0.0	'tissue_protein_Q15436_SC23A': 0.0	'tissue_protein_Q15437_SC23B': 0.0	'tissue_protein_Q15477_SKIV2': 0.0	'tissue_protein_Q15582_BGH3': 0.0	'tissue_protein_Q15642_CIP4': 0.0	'tissue_protein_Q15738_NSDHL': 0.0	'tissue_protein_Q15746_MYLK': 0.0	'tissue_protein_Q15758_AAAT': 0.0	'tissue_protein_Q15836_VAMP3': 0.0	'tissue_protein_Q15843_NEDD8': 0.0	'tissue_protein_Q16134_ETFD': 0.0	'tissue_protein_Q16186_ADRM1': 0.0	'tissue_protein_Q16222_UAP1': 0.0	'tissue_protein_Q16270_IBP7': 0.0	'tissue_protein_Q16527_CSRP2': 0.0	'tissue_protein_Q16537_2A5E': 0.0	'tissue_protein_Q16610_ECM1': 0.0	'tissue_protein_Q16643_DREB': 0.0	'tissue_protein_Q16658_FSCN1': 0.0	'tissue_protein_Q16698_DECR': 0.0	'tissue_protein_Q16769_QPCT': 0.0	'tissue_protein_Q16775_GLO2': 0.0	'tissue_protein_Q16787_LAMA3': 0.0	'tissue_protein_Q16822_PCKGM': 0.0	'tissue_protein_Q16891_MIC60': 0.0	'tissue_protein_Q27J81_INF2': 0.0	'tissue_protein_Q2TAA5_ALG11': 0	'tissue_protein_Q2TAY7_SMU1': 0.0	'tissue_protein_Q2UY09_COSA1': 0.0	'tissue_protein_Q32P28_P3H1': 0.0	'tissue_protein_Q38SD2_LRRK1': 0.0	'tissue_protein_Q3LXA3_TKFC': 0.0	'tissue_protein_Q4G0N4_NAKD2': 0.0	'tissue_protein_Q53EL6_PDCD4': 0.0	'tissue_protein_Q53FT3_HIKES': 0.0
Multiomic	precision	2	2890	0.666667	0.471405	0	0	0	0	0	0.511	0	0.021	0.454	0.014	{'plasma_protein_A0M8Q6_LAC7': 0.0, 'plasma_protein_B9A064_IGLL5': 0.0, 'plasma_protein_O14791_APOL1': 0.0, 'plasma_protein_O14980_XPO1': 0.0, 'plasma_protein_O15212_PFD6': 0.0, 'plasma_protein_O15230_LAMA5': 0.0, 'plasma_protein_O43866_CD5L': 0, 'plasma_protein_O75369_FLNB': 0.0, 'plasma_protein_O75390_CISY': 0.0, 'plasma_protein_O75882_ATRN': 0.0, 'plasma_protein_O95445_APOM': 0.0, 'plasma_prot…
Q15113_PCOC1': 0.0	'tissue_protein_Q15125_EBP': 0.0	'tissue_protein_Q15149_PLEC': 0.0	'tissue_protein_Q15172_2A5A': 0.0	'tissue_protein_Q15287_RNPS1': 0.0	'tissue_protein_Q15370_ELOB': 0.0	'tissue_protein_Q15386_UBE3C': 0.0	'tissue_protein_Q15424_SAFB1': 0.0	'tissue_protein_Q15436_SC23A': 0.0	'tissue_protein_Q15437_SC23B': 0.0	'tissue_protein_Q15477_SKIV2': 0.0	'tissue_protein_Q15582_BGH3': 0.0	'tissue_protein_Q15642_CIP4': 0.0	'tissue_protein_Q15738_NSDHL': 0	'tissue_protein_Q15746_MYLK': 0	'tissue_protein_Q15758_AAAT': 0.0	'tissue_protein_Q15836_VAMP3': 0.0	'tissue_protein_Q15843_NEDD8': 0.0	'tissue_protein_Q16134_ETFD': 0.0	'tissue_protein_Q16186_ADRM1': 0.0	'tissue_protein_Q16222_UAP1': 0.0	'tissue_protein_Q16270_IBP7': 0.0	'tissue_protein_Q16527_CSRP2': 0.0	'tissue_protein_Q16537_2A5E': 0.0	'tissue_protein_Q16610_ECM1': 0.0	'tissue_protein_Q16643_DREB': 0.0	'tissue_protein_Q16658_FSCN1': 0	'tissue_protein_Q16698_DECR': 0.0	'tissue_protein_Q16769_QPCT': 0.0	'tissue_protein_Q16775_GLO2': 0.0	'tissue_protein_Q16787_LAMA3': 0	'tissue_protein_Q16822_PCKGM': 0	'tissue_protein_Q16891_MIC60': 0.0	'tissue_protein_Q27J81_INF2': 0.0	'tissue_protein_Q2TAA5_ALG11': 0	'tissue_protein_Q2TAY7_SMU1': 0.0	'tissue_protein_Q2UY09_COSA1': 0.0	'tissue_protein_Q32P28_P3H1': 0.0	'tissue_protein_Q38SD2_LRRK1': 0.0	'tissue_protein_Q3LXA3_TKFC': 0.0	'tissue_protein_Q4G0N4_NAKD2': 0.0	'tissue_protein_Q53EL6_PDCD4': 0	'tissue_protein_Q53FT3_HIKES': 0.0	'tissue_protein_Q53FZ2_ACSM3': 0.0	'tissue_protein_Q53GG5_PDLI3': 0.0	'tissue_protein_Q53GQ0_DHB12': 0.0	'tissue_protein_Q53H82_LACB2': 0.0	'tissue_protein_Q56VL3_OCAD2': 0.0	'tissue_protein_Q5J8M3_EMC4': 0.0	'tissue_protein_Q5JSL3_DOC11': 0.0
Multiomic	precision	2	2223	0.641026	0.4797	0	0	0	0	0	0.524	0.006	0.026	0.421	0.024	{'plasma_protein_A0M8Q6_LAC7': 0.0, 'plasma_protein_B9A064_IGLL5': 0, 'plasma_protein_O14791_APOL1': 0.0, 'plasma_protein_O14980_XPO1': 0.0, 'plasma_protein_O15212_PFD6': 0, 'plasma_protein_O15230_LAMA5': 0.0, 'plasma_protein_O43866_CD5L': 0, 'plasma_protein_O75369_FLNB': 0.0, 'plasma_protein_O75390_CISY': 0, 'plasma_protein_O75882_ATRN': 0.0, 'plasma_protein_O95445_APOM': 0.0, 'plasma_protein_P0…
7_RNPS1': 0.0	'tissue_protein_Q15370_ELOB': 0.0	'tissue_protein_Q15386_UBE3C': 0.0	'tissue_protein_Q15424_SAFB1': 0	'tissue_protein_Q15436_SC23A': 0.0	'tissue_protein_Q15437_SC23B': 0	'tissue_protein_Q15477_SKIV2': 0.0	'tissue_protein_Q15582_BGH3': 0.0	'tissue_protein_Q15642_CIP4': 0.0	'tissue_protein_Q15738_NSDHL': 0	'tissue_protein_Q15746_MYLK': 0	'tissue_protein_Q15758_AAAT': 0.0	'tissue_protein_Q15836_VAMP3': 0.0	'tissue_protein_Q15843_NEDD8': 0	'tissue_protein_Q16134_ETFD': 0.0	'tissue_protein_Q16186_ADRM1': 0.0	'tissue_protein_Q16222_UAP1': 0.0	'tissue_protein_Q16270_IBP7': 0	'tissue_protein_Q16527_CSRP2': 0.0	'tissue_protein_Q16537_2A5E': 0.0	'tissue_protein_Q16610_ECM1': 0.0	'tissue_protein_Q16643_DREB': 0.0	'tissue_protein_Q16658_FSCN1': 0	'tissue_protein_Q16698_DECR': 0.0	'tissue_protein_Q16769_QPCT': 0.0	'tissue_protein_Q16775_GLO2': 0	'tissue_protein_Q16787_LAMA3': 0	'tissue_protein_Q16822_PCKGM': 0	'tissue_protein_Q16891_MIC60': 0.0	'tissue_protein_Q27J81_INF2': 0.0	'tissue_protein_Q2TAA5_ALG11': 0	'tissue_protein_Q2TAY7_SMU1': 0	'tissue_protein_Q2UY09_COSA1': 0.0	'tissue_protein_Q32P28_P3H1': 0.0	'tissue_protein_Q38SD2_LRRK1': 0	'tissue_protein_Q3LXA3_TKFC': 0.0	'tissue_protein_Q4G0N4_NAKD2': 0.0	'tissue_protein_Q53EL6_PDCD4': 0	'tissue_protein_Q53FT3_HIKES': 0.0	'tissue_protein_Q53FZ2_ACSM3': 0.0	'tissue_protein_Q53GG5_PDLI3': 0.0	'tissue_protein_Q53GQ0_DHB12': 0.0	'tissue_protein_Q53H82_LACB2': 0.0	'tissue_protein_Q56VL3_OCAD2': 0.0	'tissue_protein_Q5J8M3_EMC4': 0.0	'tissue_protein_Q5JSL3_DOC11': 0	'tissue_protein_Q5JVF3_PCID2': 0.0	'tissue_protein_Q5SRE7_PHYD1': 0.0	'tissue_protein_Q5T440_CAF17': 0.0	'tissue_protein_Q5T5P2_SKT': 0.0
Multiomic	precision	2	1709	0.692308	0.461538	0	0	0	0	0	0.514	0	0.021	0.447	0.017	{'plasma_protein_A0M8Q6_LAC7': 0.0, 'plasma_protein_B9A064_IGLL5': 0, 'plasma_protein_O14791_APOL1': 0.0, 'plasma_protein_O14980_XPO1': 0.0, 'plasma_protein_O15212_PFD6': 0, 'plasma_protein_O15230_LAMA5': 0.0, 'plasma_protein_O43866_CD5L': 0, 'plasma_protein_O75369_FLNB': 0.0, 'plasma_protein_O75390_CISY': 0, 'plasma_protein_O75882_ATRN': 0.0, 'plasma_protein_O95445_APOM': 0.0, 'plasma_protein_P0…
'tissue_protein_Q15582_BGH3': 0.0	'tissue_protein_Q15642_CIP4': 0.0	'tissue_protein_Q15738_NSDHL': 0	'tissue_protein_Q15746_MYLK': 0	'tissue_protein_Q15758_AAAT': 0.0	'tissue_protein_Q15836_VAMP3': 0.0	'tissue_protein_Q15843_NEDD8': 0	'tissue_protein_Q16134_ETFD': 0.0	'tissue_protein_Q16186_ADRM1': 0	'tissue_protein_Q16222_UAP1': 0	'tissue_protein_Q16270_IBP7': 0	'tissue_protein_Q16527_CSRP2': 0.0	'tissue_protein_Q16537_2A5E': 0.0	'tissue_protein_Q16610_ECM1': 0.0	'tissue_protein_Q16643_DREB': 0.0	'tissue_protein_Q16658_FSCN1': 0	'tissue_protein_Q16698_DECR': 0.0	'tissue_protein_Q16769_QPCT': 0.0	'tissue_protein_Q16775_GLO2': 0	'tissue_protein_Q16787_LAMA3': 0	'tissue_protein_Q16822_PCKGM': 0	'tissue_protein_Q16891_MIC60': 0	'tissue_protein_Q27J81_INF2': 0.0	'tissue_protein_Q2TAA5_ALG11': 0	'tissue_protein_Q2TAY7_SMU1': 0	'tissue_protein_Q2UY09_COSA1': 0.0	'tissue_protein_Q32P28_P3H1': 0.0	'tissue_protein_Q38SD2_LRRK1': 0	'tissue_protein_Q3LXA3_TKFC': 0	'tissue_protein_Q4G0N4_NAKD2': 0.0	'tissue_protein_Q53EL6_PDCD4': 0	'tissue_protein_Q53FT3_HIKES': 0.0	'tissue_protein_Q53FZ2_ACSM3': 0.0	'tissue_protein_Q53GG5_PDLI3': 0.0	'tissue_protein_Q53GQ0_DHB12': 0.0	'tissue_protein_Q53H82_LACB2': 0	'tissue_protein_Q56VL3_OCAD2': 0.0	'tissue_protein_Q5J8M3_EMC4': 0.0	'tissue_protein_Q5JSL3_DOC11': 0	'tissue_protein_Q5JVF3_PCID2': 0.0	'tissue_protein_Q5SRE7_PHYD1': 0.0	'tissue_protein_Q5T440_CAF17': 0.0	'tissue_protein_Q5T5P2_SKT': 0.0	'tissue_protein_Q5VWZ2_LYPL1': 0.0	'tissue_protein_Q5VZ46_K1614': 0.0	'tissue_protein_Q5VZF2_MBNL2': 0	'tissue_protein_Q5W0U4_BSPRY': 0.0	'tissue_protein_Q5XKE5_K2C79': 0.0	'tissue_protein_Q5XKP0_MIC13': 0.0	'tissue_protein_Q5ZPR3_CD276': 0
Multiomic	precision	2	1314	0.717949	0.449998	0	0	0	0	0	0.508	0	0.027	0.456	0.009	{'plasma_protein_A0M8Q6_LAC7': 0.0, 'plasma_protein_B9A064_IGLL5': 0, 'plasma_protein_O14791_APOL1': 0.0, 'plasma_protein_O14980_XPO1': 0.0, 'plasma_protein_O15212_PFD6': 0, 'plasma_protein_O15230_LAMA5': 0.0, 'plasma_protein_O43866_CD5L': 0, 'plasma_protein_O75369_FLNB': 0.0, 'plasma_protein_O75390_CISY': 0, 'plasma_protein_O75882_ATRN': 0.0, 'plasma_protein_O95445_APOM': 0.0, 'plasma_protein_P0…
6_VAMP3': 0.0	'tissue_protein_Q15843_NEDD8': 0	'tissue_protein_Q16134_ETFD': 0.0	'tissue_protein_Q16186_ADRM1': 0	'tissue_protein_Q16222_UAP1': 0	'tissue_protein_Q16270_IBP7': 0	'tissue_protein_Q16527_CSRP2': 0.0	'tissue_protein_Q16537_2A5E': 0.0	'tissue_protein_Q16610_ECM1': 0.0	'tissue_protein_Q16643_DREB': 0.0	'tissue_protein_Q16658_FSCN1': 0	'tissue_protein_Q16698_DECR': 0	'tissue_protein_Q16769_QPCT': 0.0	'tissue_protein_Q16775_GLO2': 0	'tissue_protein_Q16787_LAMA3': 0	'tissue_protein_Q16822_PCKGM': 0	'tissue_protein_Q16891_MIC60': 0	'tissue_protein_Q27J81_INF2': 0.0	'tissue_protein_Q2TAA5_ALG11': 0	'tissue_protein_Q2TAY7_SMU1': 0	'tissue_protein_Q2UY09_COSA1': 0.0	'tissue_protein_Q32P28_P3H1': 0.0	'tissue_protein_Q38SD2_LRRK1': 0	'tissue_protein_Q3LXA3_TKFC': 0	'tissue_protein_Q4G0N4_NAKD2': 0.0	'tissue_protein_Q53EL6_PDCD4': 0	'tissue_protein_Q53FT3_HIKES': 0.0	'tissue_protein_Q53FZ2_ACSM3': 0.0	'tissue_protein_Q53GG5_PDLI3': 0.0	'tissue_protein_Q53GQ0_DHB12': 0.0	'tissue_protein_Q53H82_LACB2': 0	'tissue_protein_Q56VL3_OCAD2': 0.0	'tissue_protein_Q5J8M3_EMC4': 0.0	'tissue_protein_Q5JSL3_DOC11': 0	'tissue_protein_Q5JVF3_PCID2': 0	'tissue_protein_Q5SRE7_PHYD1': 0	'tissue_protein_Q5T440_CAF17': 0.0	'tissue_protein_Q5T5P2_SKT': 0.0	'tissue_protein_Q5VWZ2_LYPL1': 0.0	'tissue_protein_Q5VZ46_K1614': 0.0	'tissue_protein_Q5VZF2_MBNL2': 0	'tissue_protein_Q5W0U4_BSPRY': 0.0	'tissue_protein_Q5XKE5_K2C79': 0.0	'tissue_protein_Q5XKP0_MIC13': 0.0	'tissue_protein_Q5ZPR3_CD276': 0	'tissue_protein_Q68CZ2_TENS3': 0	'tissue_protein_Q68EM7_RHG17': 0.0	'tissue_protein_Q6FHJ7_SFRP4': 0.0	'tissue_protein_Q6GMV2_SMYD5': 0.0	'tissue_protein_Q6GPI1_CTRB2': 0
Multiomic	precision	2	1011	0.692308	0.461538	0	0	0.012	0	0	0.515	0	0.012	0.437	0.024	{'plasma_protein_A0M8Q6_LAC7': 0.0, 'plasma_protein_B9A064_IGLL5': 0, 'plasma_protein_O14791_APOL1': 0.0, 'plasma_protein_O14980_XPO1': 0.0, 'plasma_protein_O15212_PFD6': 0, 'plasma_protein_O15230_LAMA5': 0.0, 'plasma_protein_O43866_CD5L': 0, 'plasma_protein_O75369_FLNB': 0.0, 'plasma_protein_O75390_CISY': 0, 'plasma_protein_O75882_ATRN': 0.0, 'plasma_protein_O95445_APOM': 0.0, 'plasma_protein_P0…
ue_protein_Q16270_IBP7': 0	'tissue_protein_Q16527_CSRP2': 0.0	'tissue_protein_Q16537_2A5E': 0	'tissue_protein_Q16610_ECM1': 0	'tissue_protein_Q16643_DREB': 0	'tissue_protein_Q16658_FSCN1': 0	'tissue_protein_Q16698_DECR': 0	'tissue_protein_Q16769_QPCT': 0.0	'tissue_protein_Q16775_GLO2': 0	'tissue_protein_Q16787_LAMA3': 0	'tissue_protein_Q16822_PCKGM': 0	'tissue_protein_Q16891_MIC60': 0	'tissue_protein_Q27J81_INF2': 0.0	'tissue_protein_Q2TAA5_ALG11': 0	'tissue_protein_Q2TAY7_SMU1': 0	'tissue_protein_Q2UY09_COSA1': 0.0	'tissue_protein_Q32P28_P3H1': 0.0	'tissue_protein_Q38SD2_LRRK1': 0	'tissue_protein_Q3LXA3_TKFC': 0	'tissue_protein_Q4G0N4_NAKD2': 0.0	'tissue_protein_Q53EL6_PDCD4': 0	'tissue_protein_Q53FT3_HIKES': 0.0	'tissue_protein_Q53FZ2_ACSM3': 0	'tissue_protein_Q53GG5_PDLI3': 0.0	'tissue_protein_Q53GQ0_DHB12': 0.0	'tissue_protein_Q53H82_LACB2': 0	'tissue_protein_Q56VL3_OCAD2': 0	'tissue_protein_Q5J8M3_EMC4': 0	'tissue_protein_Q5JSL3_DOC11': 0	'tissue_protein_Q5JVF3_PCID2': 0	'tissue_protein_Q5SRE7_PHYD1': 0	'tissue_protein_Q5T440_CAF17': 0.0	'tissue_protein_Q5T5P2_SKT': 0.0	'tissue_protein_Q5VWZ2_LYPL1': 0	'tissue_protein_Q5VZ46_K1614': 0.0	'tissue_protein_Q5VZF2_MBNL2': 0	'tissue_protein_Q5W0U4_BSPRY': 0.0	'tissue_protein_Q5XKE5_K2C79': 0	'tissue_protein_Q5XKP0_MIC13': 0.0	'tissue_protein_Q5ZPR3_CD276': 0	'tissue_protein_Q68CZ2_TENS3': 0	'tissue_protein_Q68EM7_RHG17': 0.0	'tissue_protein_Q6FHJ7_SFRP4': 0.0	'tissue_protein_Q6GMV2_SMYD5': 0.0	'tissue_protein_Q6GPI1_CTRB2': 0	'tissue_protein_Q6JBY9_CPZIP': 0	'tissue_protein_Q6NUK1_SCMC1': 0	'tissue_protein_Q6NUM9_RETST': 0	'tissue_protein_Q6P179_ERAP2': 0.0	'tissue_protein_Q6P1A2_MBOA5': 0
Multiomic	precision	2	777	0.692308	0.461538	0	0	0	0	0	0.507	0	0.03	0.449	0.014	{'plasma_protein_A0M8Q6_LAC7': 0.0, 'plasma_protein_B9A064_IGLL5': 0, 'plasma_protein_O14791_APOL1': 0.0, 'plasma_protein_O14980_XPO1': 0.0, 'plasma_protein_O15212_PFD6': 0, 'plasma_protein_O15230_LAMA5': 0.0, 'plasma_protein_O43866_CD5L': 0, 'plasma_protein_O75369_FLNB': 0.0, 'plasma_protein_O75390_CISY': 0, 'plasma_protein_O75882_ATRN': 0.0, 'plasma_protein_O95445_APOM': 0, 'plasma_protein_P004…
0	'tissue_protein_Q16610_ECM1': 0	'tissue_protein_Q16643_DREB': 0	'tissue_protein_Q16658_FSCN1': 0	'tissue_protein_Q16698_DECR': 0	'tissue_protein_Q16769_QPCT': 0	'tissue_protein_Q16775_GLO2': 0	'tissue_protein_Q16787_LAMA3': 0	'tissue_protein_Q16822_PCKGM': 0	'tissue_protein_Q16891_MIC60': 0	'tissue_protein_Q27J81_INF2': 0	'tissue_protein_Q2TAA5_ALG11': 0	'tissue_protein_Q2TAY7_SMU1': 0	'tissue_protein_Q2UY09_COSA1': 0.0	'tissue_protein_Q32P28_P3H1': 0.0	'tissue_protein_Q38SD2_LRRK1': 0	'tissue_protein_Q3LXA3_TKFC': 0	'tissue_protein_Q4G0N4_NAKD2': 0.0	'tissue_protein_Q53EL6_PDCD4': 0	'tissue_protein_Q53FT3_HIKES': 0	'tissue_protein_Q53FZ2_ACSM3': 0	'tissue_protein_Q53GG5_PDLI3': 0.0	'tissue_protein_Q53GQ0_DHB12': 0	'tissue_protein_Q53H82_LACB2': 0	'tissue_protein_Q56VL3_OCAD2': 0	'tissue_protein_Q5J8M3_EMC4': 0	'tissue_protein_Q5JSL3_DOC11': 0	'tissue_protein_Q5JVF3_PCID2': 0	'tissue_protein_Q5SRE7_PHYD1': 0	'tissue_protein_Q5T440_CAF17': 0.0	'tissue_protein_Q5T5P2_SKT': 0.0	'tissue_protein_Q5VWZ2_LYPL1': 0	'tissue_protein_Q5VZ46_K1614': 0.0	'tissue_protein_Q5VZF2_MBNL2': 0	'tissue_protein_Q5W0U4_BSPRY': 0.0	'tissue_protein_Q5XKE5_K2C79': 0	'tissue_protein_Q5XKP0_MIC13': 0.0	'tissue_protein_Q5ZPR3_CD276': 0	'tissue_protein_Q68CZ2_TENS3': 0	'tissue_protein_Q68EM7_RHG17': 0.0	'tissue_protein_Q6FHJ7_SFRP4': 0.0	'tissue_protein_Q6GMV2_SMYD5': 0.0	'tissue_protein_Q6GPI1_CTRB2': 0	'tissue_protein_Q6JBY9_CPZIP': 0	'tissue_protein_Q6NUK1_SCMC1': 0	'tissue_protein_Q6NUM9_RETST': 0	'tissue_protein_Q6P179_ERAP2': 0.0	'tissue_protein_Q6P1A2_MBOA5': 0	'tissue_protein_Q6P2E9_EDC4': 0	'tissue_protein_Q6P4A8_PLBL1': 0
Multiomic	precision	2	598	0.692308	0.461538	0	0	0	0	0	0.523	0.006	0.016	0.455	0	{'plasma_protein_A0M8Q6_LAC7': 0.0, 'plasma_protein_B9A064_IGLL5': 0, 'plasma_protein_O14791_APOL1': 0.0, 'plasma_protein_O14980_XPO1': 0, 'plasma_protein_O15212_PFD6': 0, 'plasma_protein_O15230_LAMA5': 0.0, 'plasma_protein_O43866_CD5L': 0, 'plasma_protein_O75369_FLNB': 0.0, 'plasma_protein_O75390_CISY': 0, 'plasma_protein_O75882_ATRN': 0.0, 'plasma_protein_O95445_APOM': 0, 'plasma_protein_P00450…
6769_QPCT': 0	'tissue_protein_Q16775_GLO2': 0	'tissue_protein_Q16787_LAMA3': 0	'tissue_protein_Q16822_PCKGM': 0	'tissue_protein_Q16891_MIC60': 0	'tissue_protein_Q27J81_INF2': 0	'tissue_protein_Q2TAA5_ALG11': 0	'tissue_protein_Q2TAY7_SMU1': 0	'tissue_protein_Q2UY09_COSA1': 0.0	'tissue_protein_Q32P28_P3H1': 0	'tissue_protein_Q38SD2_LRRK1': 0	'tissue_protein_Q3LXA3_TKFC': 0	'tissue_protein_Q4G0N4_NAKD2': 0	'tissue_protein_Q53EL6_PDCD4': 0	'tissue_protein_Q53FT3_HIKES': 0	'tissue_protein_Q53FZ2_ACSM3': 0	'tissue_protein_Q53GG5_PDLI3': 0.0	'tissue_protein_Q53GQ0_DHB12': 0	'tissue_protein_Q53H82_LACB2': 0	'tissue_protein_Q56VL3_OCAD2': 0	'tissue_protein_Q5J8M3_EMC4': 0	'tissue_protein_Q5JSL3_DOC11': 0	'tissue_protein_Q5JVF3_PCID2': 0	'tissue_protein_Q5SRE7_PHYD1': 0	'tissue_protein_Q5T440_CAF17': 0.0	'tissue_protein_Q5T5P2_SKT': 0.0	'tissue_protein_Q5VWZ2_LYPL1': 0	'tissue_protein_Q5VZ46_K1614': 0.0	'tissue_protein_Q5VZF2_MBNL2': 0	'tissue_protein_Q5W0U4_BSPRY': 0.0	'tissue_protein_Q5XKE5_K2C79': 0	'tissue_protein_Q5XKP0_MIC13': 0.0	'tissue_protein_Q5ZPR3_CD276': 0	'tissue_protein_Q68CZ2_TENS3': 0	'tissue_protein_Q68EM7_RHG17': 0.0	'tissue_protein_Q6FHJ7_SFRP4': 0.0	'tissue_protein_Q6GMV2_SMYD5': 0.0	'tissue_protein_Q6GPI1_CTRB2': 0	'tissue_protein_Q6JBY9_CPZIP': 0	'tissue_protein_Q6NUK1_SCMC1': 0	'tissue_protein_Q6NUM9_RETST': 0	'tissue_protein_Q6P179_ERAP2': 0.0	'tissue_protein_Q6P1A2_MBOA5': 0	'tissue_protein_Q6P2E9_EDC4': 0	'tissue_protein_Q6P4A8_PLBL1': 0	'tissue_protein_Q6P4E1_GOLM2': 0	'tissue_protein_Q6P5R6_RL22L': 0.0	'tissue_protein_Q6PGP7_TTC37': 0	'tissue_protein_Q6PI78_TMM65': 0	'tissue_protein_Q6PKG0_LARP1': 0
Multiomic	precision	2	459	0.717949	0.449998	0	0	0.003	0	0	0.498	0	0.03	0.468	0	{'plasma_protein_A0M8Q6_LAC7': 0.0, 'plasma_protein_B9A064_IGLL5': 0, 'plasma_protein_O14791_APOL1': 0, 'plasma_protein_O14980_XPO1': 0, 'plasma_protein_O15212_PFD6': 0, 'plasma_protein_O15230_LAMA5': 0.0, 'plasma_protein_O43866_CD5L': 0, 'plasma_protein_O75369_FLNB': 0.0, 'plasma_protein_O75390_CISY': 0, 'plasma_protein_O75882_ATRN': 0.0, 'plasma_protein_O95445_APOM': 0, 'plasma_protein_P00450_C…
_Q16822_PCKGM': 0	'tissue_protein_Q16891_MIC60': 0	'tissue_protein_Q27J81_INF2': 0	'tissue_protein_Q2TAA5_ALG11': 0	'tissue_protein_Q2TAY7_SMU1': 0	'tissue_protein_Q2UY09_COSA1': 0.0	'tissue_protein_Q32P28_P3H1': 0	'tissue_protein_Q38SD2_LRRK1': 0	'tissue_protein_Q3LXA3_TKFC': 0	'tissue_protein_Q4G0N4_NAKD2': 0	'tissue_protein_Q53EL6_PDCD4': 0	'tissue_protein_Q53FT3_HIKES': 0	'tissue_protein_Q53FZ2_ACSM3': 0	'tissue_protein_Q53GG5_PDLI3': 0	'tissue_protein_Q53GQ0_DHB12': 0	'tissue_protein_Q53H82_LACB2': 0	'tissue_protein_Q56VL3_OCAD2': 0	'tissue_protein_Q5J8M3_EMC4': 0	'tissue_protein_Q5JSL3_DOC11': 0	'tissue_protein_Q5JVF3_PCID2': 0	'tissue_protein_Q5SRE7_PHYD1': 0	'tissue_protein_Q5T440_CAF17': 0.0	'tissue_protein_Q5T5P2_SKT': 0.0	'tissue_protein_Q5VWZ2_LYPL1': 0	'tissue_protein_Q5VZ46_K1614': 0.0	'tissue_protein_Q5VZF2_MBNL2': 0	'tissue_protein_Q5W0U4_BSPRY': 0.0	'tissue_protein_Q5XKE5_K2C79': 0	'tissue_protein_Q5XKP0_MIC13': 0	'tissue_protein_Q5ZPR3_CD276': 0	'tissue_protein_Q68CZ2_TENS3': 0	'tissue_protein_Q68EM7_RHG17': 0.0	'tissue_protein_Q6FHJ7_SFRP4': 0.0	'tissue_protein_Q6GMV2_SMYD5': 0.0	'tissue_protein_Q6GPI1_CTRB2': 0	'tissue_protein_Q6JBY9_CPZIP': 0	'tissue_protein_Q6NUK1_SCMC1': 0	'tissue_protein_Q6NUM9_RETST': 0	'tissue_protein_Q6P179_ERAP2': 0.0	'tissue_protein_Q6P1A2_MBOA5': 0	'tissue_protein_Q6P2E9_EDC4': 0	'tissue_protein_Q6P4A8_PLBL1': 0	'tissue_protein_Q6P4E1_GOLM2': 0	'tissue_protein_Q6P5R6_RL22L': 0	'tissue_protein_Q6PGP7_TTC37': 0	'tissue_protein_Q6PI78_TMM65': 0	'tissue_protein_Q6PKG0_LARP1': 0	'tissue_protein_Q6UVY6_MOXD1': 0.0	'tissue_protein_Q6UW15_REG3G': 0.0	'tissue_protein_Q6UWP7_LCLT1': 0
Multiomic	precision	2	353	0.717949	0.449998	0	0	0.003	0	0	0.399	0.016	0.062	0.52	0	{'plasma_protein_A0M8Q6_LAC7': 0.0, 'plasma_protein_B9A064_IGLL5': 0, 'plasma_protein_O14791_APOL1': 0, 'plasma_protein_O14980_XPO1': 0, 'plasma_protein_O15212_PFD6': 0, 'plasma_protein_O15230_LAMA5': 0.0, 'plasma_protein_O43866_CD5L': 0, 'plasma_protein_O75369_FLNB': 0.0, 'plasma_protein_O75390_CISY': 0, 'plasma_protein_O75882_ATRN': 0.0, 'plasma_protein_O95445_APOM': 0, 'plasma_protein_P00450_C…
in_Q16787_LAMA3': 0	'tissue_protein_Q16822_PCKGM': 0	'tissue_protein_Q16891_MIC60': 0	'tissue_protein_Q27J81_INF2': 0	'tissue_protein_Q2TAA5_ALG11': 0	'tissue_protein_Q2TAY7_SMU1': 0	'tissue_protein_Q2UY09_COSA1': 0.0	'tissue_protein_Q32P28_P3H1': 0	'tissue_protein_Q38SD2_LRRK1': 0	'tissue_protein_Q3LXA3_TKFC': 0	'tissue_protein_Q4G0N4_NAKD2': 0	'tissue_protein_Q53EL6_PDCD4': 0	'tissue_protein_Q53FT3_HIKES': 0	'tissue_protein_Q53FZ2_ACSM3': 0	'tissue_protein_Q53GG5_PDLI3': 0	'tissue_protein_Q53GQ0_DHB12': 0	'tissue_protein_Q53H82_LACB2': 0	'tissue_protein_Q56VL3_OCAD2': 0	'tissue_protein_Q5J8M3_EMC4': 0	'tissue_protein_Q5JSL3_DOC11': 0	'tissue_protein_Q5JVF3_PCID2': 0	'tissue_protein_Q5SRE7_PHYD1': 0	'tissue_protein_Q5T440_CAF17': 0	'tissue_protein_Q5T5P2_SKT': 0	'tissue_protein_Q5VWZ2_LYPL1': 0	'tissue_protein_Q5VZ46_K1614': 0.0	'tissue_protein_Q5VZF2_MBNL2': 0	'tissue_protein_Q5W0U4_BSPRY': 0.0	'tissue_protein_Q5XKE5_K2C79': 0	'tissue_protein_Q5XKP0_MIC13': 0	'tissue_protein_Q5ZPR3_CD276': 0	'tissue_protein_Q68CZ2_TENS3': 0	'tissue_protein_Q68EM7_RHG17': 0.0	'tissue_protein_Q6FHJ7_SFRP4': 0.0	'tissue_protein_Q6GMV2_SMYD5': 0.0	'tissue_protein_Q6GPI1_CTRB2': 0	'tissue_protein_Q6JBY9_CPZIP': 0	'tissue_protein_Q6NUK1_SCMC1': 0	'tissue_protein_Q6NUM9_RETST': 0	'tissue_protein_Q6P179_ERAP2': 0.0	'tissue_protein_Q6P1A2_MBOA5': 0	'tissue_protein_Q6P2E9_EDC4': 0	'tissue_protein_Q6P4A8_PLBL1': 0	'tissue_protein_Q6P4E1_GOLM2': 0	'tissue_protein_Q6P5R6_RL22L': 0	'tissue_protein_Q6PGP7_TTC37': 0	'tissue_protein_Q6PI78_TMM65': 0	'tissue_protein_Q6PKG0_LARP1': 0	'tissue_protein_Q6UVY6_MOXD1': 0.0	'tissue_protein_Q6UW15_REG3G': 0.0
Multiomic	precision	2	272	0.615385	0.486504	0	0	0.003	0	0	0.313	0.034	0.114	0.518	0.017	{'plasma_protein_A0M8Q6_LAC7': 0.0, 'plasma_protein_B9A064_IGLL5': 0, 'plasma_protein_O14791_APOL1': 0, 'plasma_protein_O14980_XPO1': 0, 'plasma_protein_O15212_PFD6': 0, 'plasma_protein_O15230_LAMA5': 0.0, 'plasma_protein_O43866_CD5L': 0, 'plasma_protein_O75369_FLNB': 0.0, 'plasma_protein_O75390_CISY': 0, 'plasma_protein_O75882_ATRN': 0.0, 'plasma_protein_O95445_APOM': 0, 'plasma_protein_P00450_C…
in_Q16787_LAMA3': 0	'tissue_protein_Q16822_PCKGM': 0	'tissue_protein_Q16891_MIC60': 0	'tissue_protein_Q27J81_INF2': 0	'tissue_protein_Q2TAA5_ALG11': 0	'tissue_protein_Q2TAY7_SMU1': 0	'tissue_protein_Q2UY09_COSA1': 0.0	'tissue_protein_Q32P28_P3H1': 0	'tissue_protein_Q38SD2_LRRK1': 0	'tissue_protein_Q3LXA3_TKFC': 0	'tissue_protein_Q4G0N4_NAKD2': 0	'tissue_protein_Q53EL6_PDCD4': 0	'tissue_protein_Q53FT3_HIKES': 0	'tissue_protein_Q53FZ2_ACSM3': 0	'tissue_protein_Q53GG5_PDLI3': 0	'tissue_protein_Q53GQ0_DHB12': 0	'tissue_protein_Q53H82_LACB2': 0	'tissue_protein_Q56VL3_OCAD2': 0	'tissue_protein_Q5J8M3_EMC4': 0	'tissue_protein_Q5JSL3_DOC11': 0	'tissue_protein_Q5JVF3_PCID2': 0	'tissue_protein_Q5SRE7_PHYD1': 0	'tissue_protein_Q5T440_CAF17': 0	'tissue_protein_Q5T5P2_SKT': 0	'tissue_protein_Q5VWZ2_LYPL1': 0	'tissue_protein_Q5VZ46_K1614': 0.0	'tissue_protein_Q5VZF2_MBNL2': 0	'tissue_protein_Q5W0U4_BSPRY': 0	'tissue_protein_Q5XKE5_K2C79': 0	'tissue_protein_Q5XKP0_MIC13': 0	'tissue_protein_Q5ZPR3_CD276': 0	'tissue_protein_Q68CZ2_TENS3': 0	'tissue_protein_Q68EM7_RHG17': 0.0	'tissue_protein_Q6FHJ7_SFRP4': 0.0	'tissue_protein_Q6GMV2_SMYD5': 0.0	'tissue_protein_Q6GPI1_CTRB2': 0	'tissue_protein_Q6JBY9_CPZIP': 0	'tissue_protein_Q6NUK1_SCMC1': 0	'tissue_protein_Q6NUM9_RETST': 0	'tissue_protein_Q6P179_ERAP2': 0.0	'tissue_protein_Q6P1A2_MBOA5': 0	'tissue_protein_Q6P2E9_EDC4': 0	'tissue_protein_Q6P4A8_PLBL1': 0	'tissue_protein_Q6P4E1_GOLM2': 0	'tissue_protein_Q6P5R6_RL22L': 0	'tissue_protein_Q6PGP7_TTC37': 0	'tissue_protein_Q6PI78_TMM65': 0	'tissue_protein_Q6PKG0_LARP1': 0	'tissue_protein_Q6UVY6_MOXD1': 0.0	'tissue_protein_Q6UW15_REG3G': 0
Multiomic	precision	2	209	0.615385	0.486504	0	0	0.014	0	0	0.174	0.047	0.162	0.588	0.015	{'plasma_protein_A0M8Q6_LAC7': 0.0, 'plasma_protein_B9A064_IGLL5': 0, 'plasma_protein_O14791_APOL1': 0, 'plasma_protein_O14980_XPO1': 0, 'plasma_protein_O15212_PFD6': 0, 'plasma_protein_O15230_LAMA5': 0.0, 'plasma_protein_O43866_CD5L': 0, 'plasma_protein_O75369_FLNB': 0.0, 'plasma_protein_O75390_CISY': 0, 'plasma_protein_O75882_ATRN': 0.0, 'plasma_protein_O95445_APOM': 0, 'plasma_protein_P00450_C…
KGM': 0	'tissue_protein_Q16891_MIC60': 0	'tissue_protein_Q27J81_INF2': 0	'tissue_protein_Q2TAA5_ALG11': 0	'tissue_protein_Q2TAY7_SMU1': 0	'tissue_protein_Q2UY09_COSA1': 0.0	'tissue_protein_Q32P28_P3H1': 0	'tissue_protein_Q38SD2_LRRK1': 0	'tissue_protein_Q3LXA3_TKFC': 0	'tissue_protein_Q4G0N4_NAKD2': 0	'tissue_protein_Q53EL6_PDCD4': 0	'tissue_protein_Q53FT3_HIKES': 0	'tissue_protein_Q53FZ2_ACSM3': 0	'tissue_protein_Q53GG5_PDLI3': 0	'tissue_protein_Q53GQ0_DHB12': 0	'tissue_protein_Q53H82_LACB2': 0	'tissue_protein_Q56VL3_OCAD2': 0	'tissue_protein_Q5J8M3_EMC4': 0	'tissue_protein_Q5JSL3_DOC11': 0	'tissue_protein_Q5JVF3_PCID2': 0	'tissue_protein_Q5SRE7_PHYD1': 0	'tissue_protein_Q5T440_CAF17': 0	'tissue_protein_Q5T5P2_SKT': 0	'tissue_protein_Q5VWZ2_LYPL1': 0	'tissue_protein_Q5VZ46_K1614': 0.0	'tissue_protein_Q5VZF2_MBNL2': 0	'tissue_protein_Q5W0U4_BSPRY': 0	'tissue_protein_Q5XKE5_K2C79': 0	'tissue_protein_Q5XKP0_MIC13': 0	'tissue_protein_Q5ZPR3_CD276': 0	'tissue_protein_Q68CZ2_TENS3': 0	'tissue_protein_Q68EM7_RHG17': 0.0	'tissue_protein_Q6FHJ7_SFRP4': 0.0	'tissue_protein_Q6GMV2_SMYD5': 0	'tissue_protein_Q6GPI1_CTRB2': 0	'tissue_protein_Q6JBY9_CPZIP': 0	'tissue_protein_Q6NUK1_SCMC1': 0	'tissue_protein_Q6NUM9_RETST': 0	'tissue_protein_Q6P179_ERAP2': 0.0	'tissue_protein_Q6P1A2_MBOA5': 0	'tissue_protein_Q6P2E9_EDC4': 0	'tissue_protein_Q6P4A8_PLBL1': 0	'tissue_protein_Q6P4E1_GOLM2': 0	'tissue_protein_Q6P5R6_RL22L': 0	'tissue_protein_Q6PGP7_TTC37': 0	'tissue_protein_Q6PI78_TMM65': 0	'tissue_protein_Q6PKG0_LARP1': 0	'tissue_protein_Q6UVY6_MOXD1': 0.0	'tissue_protein_Q6UW15_REG3G': 0	'tissue_protein_Q6UWP7_LCLT1': 0
Multiomic	precision	2	161	0.615385	0.486504	0	0	0.016	0	0	0.122	0.047	0.168	0.64	0.006	{'plasma_protein_A0M8Q6_LAC7': 0.0, 'plasma_protein_B9A064_IGLL5': 0, 'plasma_protein_O14791_APOL1': 0, 'plasma_protein_O14980_XPO1': 0, 'plasma_protein_O15212_PFD6': 0, 'plasma_protein_O15230_LAMA5': 0.0, 'plasma_protein_O43866_CD5L': 0, 'plasma_protein_O75369_FLNB': 0.0, 'plasma_protein_O75390_CISY': 0, 'plasma_protein_O75882_ATRN': 0, 'plasma_protein_O95445_APOM': 0, 'plasma_protein_P00450_CER…
GM': 0	'tissue_protein_Q16891_MIC60': 0	'tissue_protein_Q27J81_INF2': 0	'tissue_protein_Q2TAA5_ALG11': 0	'tissue_protein_Q2TAY7_SMU1': 0	'tissue_protein_Q2UY09_COSA1': 0	'tissue_protein_Q32P28_P3H1': 0	'tissue_protein_Q38SD2_LRRK1': 0	'tissue_protein_Q3LXA3_TKFC': 0	'tissue_protein_Q4G0N4_NAKD2': 0	'tissue_protein_Q53EL6_PDCD4': 0	'tissue_protein_Q53FT3_HIKES': 0	'tissue_protein_Q53FZ2_ACSM3': 0	'tissue_protein_Q53GG5_PDLI3': 0	'tissue_protein_Q53GQ0_DHB12': 0	'tissue_protein_Q53H82_LACB2': 0	'tissue_protein_Q56VL3_OCAD2': 0	'tissue_protein_Q5J8M3_EMC4': 0	'tissue_protein_Q5JSL3_DOC11': 0	'tissue_protein_Q5JVF3_PCID2': 0	'tissue_protein_Q5SRE7_PHYD1': 0	'tissue_protein_Q5T440_CAF17': 0	'tissue_protein_Q5T5P2_SKT': 0	'tissue_protein_Q5VWZ2_LYPL1': 0	'tissue_protein_Q5VZ46_K1614': 0.0	'tissue_protein_Q5VZF2_MBNL2': 0	'tissue_protein_Q5W0U4_BSPRY': 0	'tissue_protein_Q5XKE5_K2C79': 0	'tissue_protein_Q5XKP0_MIC13': 0	'tissue_protein_Q5ZPR3_CD276': 0	'tissue_protein_Q68CZ2_TENS3': 0	'tissue_protein_Q68EM7_RHG17': 0.0	'tissue_protein_Q6FHJ7_SFRP4': 0.0	'tissue_protein_Q6GMV2_SMYD5': 0	'tissue_protein_Q6GPI1_CTRB2': 0	'tissue_protein_Q6JBY9_CPZIP': 0	'tissue_protein_Q6NUK1_SCMC1': 0	'tissue_protein_Q6NUM9_RETST': 0	'tissue_protein_Q6P179_ERAP2': 0.0	'tissue_protein_Q6P1A2_MBOA5': 0	'tissue_protein_Q6P2E9_EDC4': 0	'tissue_protein_Q6P4A8_PLBL1': 0	'tissue_protein_Q6P4E1_GOLM2': 0	'tissue_protein_Q6P5R6_RL22L': 0	'tissue_protein_Q6PGP7_TTC37': 0	'tissue_protein_Q6PI78_TMM65': 0	'tissue_protein_Q6PKG0_LARP1': 0	'tissue_protein_Q6UVY6_MOXD1': 0.0	'tissue_protein_Q6UW15_REG3G': 0	'tissue_protein_Q6UWP7_LCLT1': 0
Multiomic	precision	2	124	0.589744	0.49188	0.003	0	0.018	0	0	0.162	0.022	0.21	0.557	0.028	{'plasma_protein_A0M8Q6_LAC7': 0.0, 'plasma_protein_B9A064_IGLL5': 0, 'plasma_protein_O14791_APOL1': 0, 'plasma_protein_O14980_XPO1': 0, 'plasma_protein_O15212_PFD6': 0, 'plasma_protein_O15230_LAMA5': 0, 'plasma_protein_O43866_CD5L': 0, 'plasma_protein_O75369_FLNB': 0.0, 'plasma_protein_O75390_CISY': 0, 'plasma_protein_O75882_ATRN': 0, 'plasma_protein_O95445_APOM': 0, 'plasma_protein_P00450_CERU'…
UY09_COSA1': 0	'tissue_protein_Q32P28_P3H1': 0	'tissue_protein_Q38SD2_LRRK1': 0	'tissue_protein_Q3LXA3_TKFC': 0	'tissue_protein_Q4G0N4_NAKD2': 0	'tissue_protein_Q53EL6_PDCD4': 0	'tissue_protein_Q53FT3_HIKES': 0	'tissue_protein_Q53FZ2_ACSM3': 0	'tissue_protein_Q53GG5_PDLI3': 0	'tissue_protein_Q53GQ0_DHB12': 0	'tissue_protein_Q53H82_LACB2': 0	'tissue_protein_Q56VL3_OCAD2': 0	'tissue_protein_Q5J8M3_EMC4': 0	'tissue_protein_Q5JSL3_DOC11': 0	'tissue_protein_Q5JVF3_PCID2': 0	'tissue_protein_Q5SRE7_PHYD1': 0	'tissue_protein_Q5T440_CAF17': 0	'tissue_protein_Q5T5P2_SKT': 0	'tissue_protein_Q5VWZ2_LYPL1': 0	'tissue_protein_Q5VZ46_K1614': 0.0	'tissue_protein_Q5VZF2_MBNL2': 0	'tissue_protein_Q5W0U4_BSPRY': 0	'tissue_protein_Q5XKE5_K2C79': 0	'tissue_protein_Q5XKP0_MIC13': 0	'tissue_protein_Q5ZPR3_CD276': 0	'tissue_protein_Q68CZ2_TENS3': 0	'tissue_protein_Q68EM7_RHG17': 0.21714285714285717	'tissue_protein_Q6FHJ7_SFRP4': 0.0	'tissue_protein_Q6GMV2_SMYD5': 0	'tissue_protein_Q6GPI1_CTRB2': 0	'tissue_protein_Q6JBY9_CPZIP': 0	'tissue_protein_Q6NUK1_SCMC1': 0	'tissue_protein_Q6NUM9_RETST': 0	'tissue_protein_Q6P179_ERAP2': 0.0	'tissue_protein_Q6P1A2_MBOA5': 0	'tissue_protein_Q6P2E9_EDC4': 0	'tissue_protein_Q6P4A8_PLBL1': 0	'tissue_protein_Q6P4E1_GOLM2': 0	'tissue_protein_Q6P5R6_RL22L': 0	'tissue_protein_Q6PGP7_TTC37': 0	'tissue_protein_Q6PI78_TMM65': 0	'tissue_protein_Q6PKG0_LARP1': 0	'tissue_protein_Q6UVY6_MOXD1': 0.0	'tissue_protein_Q6UW15_REG3G': 0	'tissue_protein_Q6UWP7_LCLT1': 0	'tissue_protein_Q6UX06_OLFM4': 0	'tissue_protein_Q6UX71_PXDC2': 0	'tissue_protein_Q6UXG2_ELAP1': 0	'tissue_protein_Q6UXH1_CREL2': 0	'tissue_protein_Q6UXI9_NPNT': 0
Multiomic	precision	2	95	0.564103	0.495874	0	0	0.013	0	0	0.151	0.066	0.256	0.509	0.006	{'plasma_protein_A0M8Q6_LAC7': 0.0, 'plasma_protein_B9A064_IGLL5': 0, 'plasma_protein_O14791_APOL1': 0, 'plasma_protein_O14980_XPO1': 0, 'plasma_protein_O15212_PFD6': 0, 'plasma_protein_O15230_LAMA5': 0, 'plasma_protein_O43866_CD5L': 0, 'plasma_protein_O75369_FLNB': 0.0, 'plasma_protein_O75390_CISY': 0, 'plasma_protein_O75882_ATRN': 0, 'plasma_protein_O95445_APOM': 0, 'plasma_protein_P00450_CERU'…
tein_Q2TAA5_ALG11': 0	'tissue_protein_Q2TAY7_SMU1': 0	'tissue_protein_Q2UY09_COSA1': 0	'tissue_protein_Q32P28_P3H1': 0	'tissue_protein_Q38SD2_LRRK1': 0	'tissue_protein_Q3LXA3_TKFC': 0	'tissue_protein_Q4G0N4_NAKD2': 0	'tissue_protein_Q53EL6_PDCD4': 0	'tissue_protein_Q53FT3_HIKES': 0	'tissue_protein_Q53FZ2_ACSM3': 0	'tissue_protein_Q53GG5_PDLI3': 0	'tissue_protein_Q53GQ0_DHB12': 0	'tissue_protein_Q53H82_LACB2': 0	'tissue_protein_Q56VL3_OCAD2': 0	'tissue_protein_Q5J8M3_EMC4': 0	'tissue_protein_Q5JSL3_DOC11': 0	'tissue_protein_Q5JVF3_PCID2': 0	'tissue_protein_Q5SRE7_PHYD1': 0	'tissue_protein_Q5T440_CAF17': 0	'tissue_protein_Q5T5P2_SKT': 0	'tissue_protein_Q5VWZ2_LYPL1': 0	'tissue_protein_Q5VZ46_K1614': 0.0	'tissue_protein_Q5VZF2_MBNL2': 0	'tissue_protein_Q5W0U4_BSPRY': 0	'tissue_protein_Q5XKE5_K2C79': 0	'tissue_protein_Q5XKP0_MIC13': 0	'tissue_protein_Q5ZPR3_CD276': 0	'tissue_protein_Q68CZ2_TENS3': 0	'tissue_protein_Q68EM7_RHG17': 0.0	'tissue_protein_Q6FHJ7_SFRP4': 0.12320738246664169	'tissue_protein_Q6GMV2_SMYD5': 0	'tissue_protein_Q6GPI1_CTRB2': 0	'tissue_protein_Q6JBY9_CPZIP': 0	'tissue_protein_Q6NUK1_SCMC1': 0	'tissue_protein_Q6NUM9_RETST': 0	'tissue_protein_Q6P179_ERAP2': 0.0	'tissue_protein_Q6P1A2_MBOA5': 0	'tissue_protein_Q6P2E9_EDC4': 0	'tissue_protein_Q6P4A8_PLBL1': 0	'tissue_protein_Q6P4E1_GOLM2': 0	'tissue_protein_Q6P5R6_RL22L': 0	'tissue_protein_Q6PGP7_TTC37': 0	'tissue_protein_Q6PI78_TMM65': 0	'tissue_protein_Q6PKG0_LARP1': 0	'tissue_protein_Q6UVY6_MOXD1': 0.0	'tissue_protein_Q6UW15_REG3G': 0	'tissue_protein_Q6UWP7_LCLT1': 0	'tissue_protein_Q6UX06_OLFM4': 0	'tissue_protein_Q6UX71_PXDC2': 0	'tissue_protein_Q6UXG2_ELAP1': 0
Multiomic	precision	2	73	0.487179	0.499836	0	0	0.018	0	0	0.145	0.098	0.216	0.515	0.009	{'plasma_protein_A0M8Q6_LAC7': 0, 'plasma_protein_B9A064_IGLL5': 0, 'plasma_protein_O14791_APOL1': 0, 'plasma_protein_O14980_XPO1': 0, 'plasma_protein_O15212_PFD6': 0, 'plasma_protein_O15230_LAMA5': 0, 'plasma_protein_O43866_CD5L': 0, 'plasma_protein_O75369_FLNB': 0.0, 'plasma_protein_O75390_CISY': 0, 'plasma_protein_O75882_ATRN': 0, 'plasma_protein_O95445_APOM': 0, 'plasma_protein_P00450_CERU': …
protein_Q2UY09_COSA1': 0	'tissue_protein_Q32P28_P3H1': 0	'tissue_protein_Q38SD2_LRRK1': 0	'tissue_protein_Q3LXA3_TKFC': 0	'tissue_protein_Q4G0N4_NAKD2': 0	'tissue_protein_Q53EL6_PDCD4': 0	'tissue_protein_Q53FT3_HIKES': 0	'tissue_protein_Q53FZ2_ACSM3': 0	'tissue_protein_Q53GG5_PDLI3': 0	'tissue_protein_Q53GQ0_DHB12': 0	'tissue_protein_Q53H82_LACB2': 0	'tissue_protein_Q56VL3_OCAD2': 0	'tissue_protein_Q5J8M3_EMC4': 0	'tissue_protein_Q5JSL3_DOC11': 0	'tissue_protein_Q5JVF3_PCID2': 0	'tissue_protein_Q5SRE7_PHYD1': 0	'tissue_protein_Q5T440_CAF17': 0	'tissue_protein_Q5T5P2_SKT': 0	'tissue_protein_Q5VWZ2_LYPL1': 0	'tissue_protein_Q5VZ46_K1614': 0.0	'tissue_protein_Q5VZF2_MBNL2': 0	'tissue_protein_Q5W0U4_BSPRY': 0	'tissue_protein_Q5XKE5_K2C79': 0	'tissue_protein_Q5XKP0_MIC13': 0	'tissue_protein_Q5ZPR3_CD276': 0	'tissue_protein_Q68CZ2_TENS3': 0	'tissue_protein_Q68EM7_RHG17': 0.0	'tissue_protein_Q6FHJ7_SFRP4': 0.0	'tissue_protein_Q6GMV2_SMYD5': 0	'tissue_protein_Q6GPI1_CTRB2': 0	'tissue_protein_Q6JBY9_CPZIP': 0	'tissue_protein_Q6NUK1_SCMC1': 0	'tissue_protein_Q6NUM9_RETST': 0	'tissue_protein_Q6P179_ERAP2': 0.0	'tissue_protein_Q6P1A2_MBOA5': 0	'tissue_protein_Q6P2E9_EDC4': 0	'tissue_protein_Q6P4A8_PLBL1': 0	'tissue_protein_Q6P4E1_GOLM2': 0	'tissue_protein_Q6P5R6_RL22L': 0	'tissue_protein_Q6PGP7_TTC37': 0	'tissue_protein_Q6PI78_TMM65': 0	'tissue_protein_Q6PKG0_LARP1': 0	'tissue_protein_Q6UVY6_MOXD1': 0.0	'tissue_protein_Q6UW15_REG3G': 0	'tissue_protein_Q6UWP7_LCLT1': 0	'tissue_protein_Q6UX06_OLFM4': 0	'tissue_protein_Q6UX71_PXDC2': 0	'tissue_protein_Q6UXG2_ELAP1': 0	'tissue_protein_Q6UXH1_CREL2': 0	'tissue_protein_Q6UXI9_NPNT': 0
Multiomic	precision	2	56	0.564103	0.495874	0	0	0.013	0	0	0.15	0.126	0.203	0.494	0.014	{'plasma_protein_A0M8Q6_LAC7': 0, 'plasma_protein_B9A064_IGLL5': 0, 'plasma_protein_O14791_APOL1': 0, 'plasma_protein_O14980_XPO1': 0, 'plasma_protein_O15212_PFD6': 0, 'plasma_protein_O15230_LAMA5': 0, 'plasma_protein_O43866_CD5L': 0, 'plasma_protein_O75369_FLNB': 0.0, 'plasma_protein_O75390_CISY': 0, 'plasma_protein_O75882_ATRN': 0, 'plasma_protein_O95445_APOM': 0, 'plasma_protein_P00450_CERU': …
_Q27J81_INF2': 0	'tissue_protein_Q2TAA5_ALG11': 0	'tissue_protein_Q2TAY7_SMU1': 0	'tissue_protein_Q2UY09_COSA1': 0	'tissue_protein_Q32P28_P3H1': 0	'tissue_protein_Q38SD2_LRRK1': 0	'tissue_protein_Q3LXA3_TKFC': 0	'tissue_protein_Q4G0N4_NAKD2': 0	'tissue_protein_Q53EL6_PDCD4': 0	'tissue_protein_Q53FT3_HIKES': 0	'tissue_protein_Q53FZ2_ACSM3': 0	'tissue_protein_Q53GG5_PDLI3': 0	'tissue_protein_Q53GQ0_DHB12': 0	'tissue_protein_Q53H82_LACB2': 0	'tissue_protein_Q56VL3_OCAD2': 0	'tissue_protein_Q5J8M3_EMC4': 0	'tissue_protein_Q5JSL3_DOC11': 0	'tissue_protein_Q5JVF3_PCID2': 0	'tissue_protein_Q5SRE7_PHYD1': 0	'tissue_protein_Q5T440_CAF17': 0	'tissue_protein_Q5T5P2_SKT': 0	'tissue_protein_Q5VWZ2_LYPL1': 0	'tissue_protein_Q5VZ46_K1614': 0.0	'tissue_protein_Q5VZF2_MBNL2': 0	'tissue_protein_Q5W0U4_BSPRY': 0	'tissue_protein_Q5XKE5_K2C79': 0	'tissue_protein_Q5XKP0_MIC13': 0	'tissue_protein_Q5ZPR3_CD276': 0	'tissue_protein_Q68CZ2_TENS3': 0	'tissue_protein_Q68EM7_RHG17': 0.21714285714285714	'tissue_protein_Q6FHJ7_SFRP4': 0.0	'tissue_protein_Q6GMV2_SMYD5': 0	'tissue_protein_Q6GPI1_CTRB2': 0	'tissue_protein_Q6JBY9_CPZIP': 0	'tissue_protein_Q6NUK1_SCMC1': 0	'tissue_protein_Q6NUM9_RETST': 0	'tissue_protein_Q6P179_ERAP2': 0.0	'tissue_protein_Q6P1A2_MBOA5': 0	'tissue_protein_Q6P2E9_EDC4': 0	'tissue_protein_Q6P4A8_PLBL1': 0	'tissue_protein_Q6P4E1_GOLM2': 0	'tissue_protein_Q6P5R6_RL22L': 0	'tissue_protein_Q6PGP7_TTC37': 0	'tissue_protein_Q6PI78_TMM65': 0	'tissue_protein_Q6PKG0_LARP1': 0	'tissue_protein_Q6UVY6_MOXD1': 0.09595959595959597	'tissue_protein_Q6UW15_REG3G': 0	'tissue_protein_Q6UWP7_LCLT1': 0	'tissue_protein_Q6UX06_OLFM4': 0	'tissue_protein_Q6UX71_PXDC2': 0
Multiomic	precision	2	43	0.589744	0.49188	0	0	0.003	0	0	0.233	0.155	0.156	0.44	0.013	{'plasma_protein_A0M8Q6_LAC7': 0, 'plasma_protein_B9A064_IGLL5': 0, 'plasma_protein_O14791_APOL1': 0, 'plasma_protein_O14980_XPO1': 0, 'plasma_protein_O15212_PFD6': 0, 'plasma_protein_O15230_LAMA5': 0, 'plasma_protein_O43866_CD5L': 0, 'plasma_protein_O75369_FLNB': 0.0, 'plasma_protein_O75390_CISY': 0, 'plasma_protein_O75882_ATRN': 0, 'plasma_protein_O95445_APOM': 0, 'plasma_protein_P00450_CERU': …
OSA1': 0	'tissue_protein_Q32P28_P3H1': 0	'tissue_protein_Q38SD2_LRRK1': 0	'tissue_protein_Q3LXA3_TKFC': 0	'tissue_protein_Q4G0N4_NAKD2': 0	'tissue_protein_Q53EL6_PDCD4': 0	'tissue_protein_Q53FT3_HIKES': 0	'tissue_protein_Q53FZ2_ACSM3': 0	'tissue_protein_Q53GG5_PDLI3': 0	'tissue_protein_Q53GQ0_DHB12': 0	'tissue_protein_Q53H82_LACB2': 0	'tissue_protein_Q56VL3_OCAD2': 0	'tissue_protein_Q5J8M3_EMC4': 0	'tissue_protein_Q5JSL3_DOC11': 0	'tissue_protein_Q5JVF3_PCID2': 0	'tissue_protein_Q5SRE7_PHYD1': 0	'tissue_protein_Q5T440_CAF17': 0	'tissue_protein_Q5T5P2_SKT': 0	'tissue_protein_Q5VWZ2_LYPL1': 0	'tissue_protein_Q5VZ46_K1614': 0.0	'tissue_protein_Q5VZF2_MBNL2': 0	'tissue_protein_Q5W0U4_BSPRY': 0	'tissue_protein_Q5XKE5_K2C79': 0	'tissue_protein_Q5XKP0_MIC13': 0	'tissue_protein_Q5ZPR3_CD276': 0	'tissue_protein_Q68CZ2_TENS3': 0	'tissue_protein_Q68EM7_RHG17': 0.21714285714285714	'tissue_protein_Q6FHJ7_SFRP4': 0.12320738246664169	'tissue_protein_Q6GMV2_SMYD5': 0	'tissue_protein_Q6GPI1_CTRB2': 0	'tissue_protein_Q6JBY9_CPZIP': 0	'tissue_protein_Q6NUK1_SCMC1': 0	'tissue_protein_Q6NUM9_RETST': 0	'tissue_protein_Q6P179_ERAP2': 0	'tissue_protein_Q6P1A2_MBOA5': 0	'tissue_protein_Q6P2E9_EDC4': 0	'tissue_protein_Q6P4A8_PLBL1': 0	'tissue_protein_Q6P4E1_GOLM2': 0	'tissue_protein_Q6P5R6_RL22L': 0	'tissue_protein_Q6PGP7_TTC37': 0	'tissue_protein_Q6PI78_TMM65': 0	'tissue_protein_Q6PKG0_LARP1': 0	'tissue_protein_Q6UVY6_MOXD1': 0.0	'tissue_protein_Q6UW15_REG3G': 0	'tissue_protein_Q6UWP7_LCLT1': 0	'tissue_protein_Q6UX06_OLFM4': 0	'tissue_protein_Q6UX71_PXDC2': 0	'tissue_protein_Q6UXG2_ELAP1': 0	'tissue_protein_Q6UXH1_CREL2': 0	'tissue_protein_Q6UXI9_NPNT': 0
Multiomic	precision	2	33	0.512821	0.499836	0	0.006	0.006	0	0	0.267	0.195	0.128	0.384	0.015	{'plasma_protein_A0M8Q6_LAC7': 0, 'plasma_protein_B9A064_IGLL5': 0, 'plasma_protein_O14791_APOL1': 0, 'plasma_protein_O14980_XPO1': 0, 'plasma_protein_O15212_PFD6': 0, 'plasma_protein_O15230_LAMA5': 0, 'plasma_protein_O43866_CD5L': 0, 'plasma_protein_O75369_FLNB': 0.0, 'plasma_protein_O75390_CISY': 0, 'plasma_protein_O75882_ATRN': 0, 'plasma_protein_O95445_APOM': 0, 'plasma_protein_P00450_CERU': …
rotein_Q2UY09_COSA1': 0	'tissue_protein_Q32P28_P3H1': 0	'tissue_protein_Q38SD2_LRRK1': 0	'tissue_protein_Q3LXA3_TKFC': 0	'tissue_protein_Q4G0N4_NAKD2': 0	'tissue_protein_Q53EL6_PDCD4': 0	'tissue_protein_Q53FT3_HIKES': 0	'tissue_protein_Q53FZ2_ACSM3': 0	'tissue_protein_Q53GG5_PDLI3': 0	'tissue_protein_Q53GQ0_DHB12': 0	'tissue_protein_Q53H82_LACB2': 0	'tissue_protein_Q56VL3_OCAD2': 0	'tissue_protein_Q5J8M3_EMC4': 0	'tissue_protein_Q5JSL3_DOC11': 0	'tissue_protein_Q5JVF3_PCID2': 0	'tissue_protein_Q5SRE7_PHYD1': 0	'tissue_protein_Q5T440_CAF17': 0	'tissue_protein_Q5T5P2_SKT': 0	'tissue_protein_Q5VWZ2_LYPL1': 0	'tissue_protein_Q5VZ46_K1614': 0.0	'tissue_protein_Q5VZF2_MBNL2': 0	'tissue_protein_Q5W0U4_BSPRY': 0	'tissue_protein_Q5XKE5_K2C79': 0	'tissue_protein_Q5XKP0_MIC13': 0	'tissue_protein_Q5ZPR3_CD276': 0	'tissue_protein_Q68CZ2_TENS3': 0	'tissue_protein_Q68EM7_RHG17': 0.0	'tissue_protein_Q6FHJ7_SFRP4': 0.0	'tissue_protein_Q6GMV2_SMYD5': 0	'tissue_protein_Q6GPI1_CTRB2': 0	'tissue_protein_Q6JBY9_CPZIP': 0	'tissue_protein_Q6NUK1_SCMC1': 0	'tissue_protein_Q6NUM9_RETST': 0	'tissue_protein_Q6P179_ERAP2': 0	'tissue_protein_Q6P1A2_MBOA5': 0	'tissue_protein_Q6P2E9_EDC4': 0	'tissue_protein_Q6P4A8_PLBL1': 0	'tissue_protein_Q6P4E1_GOLM2': 0	'tissue_protein_Q6P5R6_RL22L': 0	'tissue_protein_Q6PGP7_TTC37': 0	'tissue_protein_Q6PI78_TMM65': 0	'tissue_protein_Q6PKG0_LARP1': 0	'tissue_protein_Q6UVY6_MOXD1': 0.0	'tissue_protein_Q6UW15_REG3G': 0	'tissue_protein_Q6UWP7_LCLT1': 0	'tissue_protein_Q6UX06_OLFM4': 0	'tissue_protein_Q6UX71_PXDC2': 0	'tissue_protein_Q6UXG2_ELAP1': 0	'tissue_protein_Q6UXH1_CREL2': 0	'tissue_protein_Q6UXI9_NPNT': 0
Multiomic	precision	2	26	0.512821	0.499836	0	0	0.003	0	0	0.293	0.187	0.168	0.341	0.009	{'plasma_protein_A0M8Q6_LAC7': 0, 'plasma_protein_B9A064_IGLL5': 0, 'plasma_protein_O14791_APOL1': 0, 'plasma_protein_O14980_XPO1': 0, 'plasma_protein_O15212_PFD6': 0, 'plasma_protein_O15230_LAMA5': 0, 'plasma_protein_O43866_CD5L': 0, 'plasma_protein_O75369_FLNB': 0.09595959595959597, 'plasma_protein_O75390_CISY': 0, 'plasma_protein_O75882_ATRN': 0, 'plasma_protein_O95445_APOM': 0, 'plasma_protei…
rotein_Q2UY09_COSA1': 0	'tissue_protein_Q32P28_P3H1': 0	'tissue_protein_Q38SD2_LRRK1': 0	'tissue_protein_Q3LXA3_TKFC': 0	'tissue_protein_Q4G0N4_NAKD2': 0	'tissue_protein_Q53EL6_PDCD4': 0	'tissue_protein_Q53FT3_HIKES': 0	'tissue_protein_Q53FZ2_ACSM3': 0	'tissue_protein_Q53GG5_PDLI3': 0	'tissue_protein_Q53GQ0_DHB12': 0	'tissue_protein_Q53H82_LACB2': 0	'tissue_protein_Q56VL3_OCAD2': 0	'tissue_protein_Q5J8M3_EMC4': 0	'tissue_protein_Q5JSL3_DOC11': 0	'tissue_protein_Q5JVF3_PCID2': 0	'tissue_protein_Q5SRE7_PHYD1': 0	'tissue_protein_Q5T440_CAF17': 0	'tissue_protein_Q5T5P2_SKT': 0	'tissue_protein_Q5VWZ2_LYPL1': 0	'tissue_protein_Q5VZ46_K1614': 0	'tissue_protein_Q5VZF2_MBNL2': 0	'tissue_protein_Q5W0U4_BSPRY': 0	'tissue_protein_Q5XKE5_K2C79': 0	'tissue_protein_Q5XKP0_MIC13': 0	'tissue_protein_Q5ZPR3_CD276': 0	'tissue_protein_Q68CZ2_TENS3': 0	'tissue_protein_Q68EM7_RHG17': 0.0	'tissue_protein_Q6FHJ7_SFRP4': 0	'tissue_protein_Q6GMV2_SMYD5': 0	'tissue_protein_Q6GPI1_CTRB2': 0	'tissue_protein_Q6JBY9_CPZIP': 0	'tissue_protein_Q6NUK1_SCMC1': 0	'tissue_protein_Q6NUM9_RETST': 0	'tissue_protein_Q6P179_ERAP2': 0	'tissue_protein_Q6P1A2_MBOA5': 0	'tissue_protein_Q6P2E9_EDC4': 0	'tissue_protein_Q6P4A8_PLBL1': 0	'tissue_protein_Q6P4E1_GOLM2': 0	'tissue_protein_Q6P5R6_RL22L': 0	'tissue_protein_Q6PGP7_TTC37': 0	'tissue_protein_Q6PI78_TMM65': 0	'tissue_protein_Q6PKG0_LARP1': 0	'tissue_protein_Q6UVY6_MOXD1': 0.0	'tissue_protein_Q6UW15_REG3G': 0	'tissue_protein_Q6UWP7_LCLT1': 0	'tissue_protein_Q6UX06_OLFM4': 0	'tissue_protein_Q6UX71_PXDC2': 0	'tissue_protein_Q6UXG2_ELAP1': 0	'tissue_protein_Q6UXH1_CREL2': 0	'tissue_protein_Q6UXI9_NPNT': 0
Multiomic	precision	2	20	0.538462	0.498519	0.006	0.006	0	0	0	0.371	0.168	0.157	0.275	0.017	{'plasma_protein_A0M8Q6_LAC7': 0, 'plasma_protein_B9A064_IGLL5': 0, 'plasma_protein_O14791_APOL1': 0, 'plasma_protein_O14980_XPO1': 0, 'plasma_protein_O15212_PFD6': 0, 'plasma_protein_O15230_LAMA5': 0, 'plasma_protein_O43866_CD5L': 0, 'plasma_protein_O75369_FLNB': 0.0, 'plasma_protein_O75390_CISY': 0, 'plasma_protein_O75882_ATRN': 0, 'plasma_protein_O95445_APOM': 0, 'plasma_protein_P00450_CERU': …
3EL6_PDCD4': 0	'tissue_protein_Q53FT3_HIKES': 0	'tissue_protein_Q53FZ2_ACSM3': 0	'tissue_protein_Q53GG5_PDLI3': 0	'tissue_protein_Q53GQ0_DHB12': 0	'tissue_protein_Q53H82_LACB2': 0	'tissue_protein_Q56VL3_OCAD2': 0	'tissue_protein_Q5J8M3_EMC4': 0	'tissue_protein_Q5JSL3_DOC11': 0	'tissue_protein_Q5JVF3_PCID2': 0	'tissue_protein_Q5SRE7_PHYD1': 0	'tissue_protein_Q5T440_CAF17': 0	'tissue_protein_Q5T5P2_SKT': 0	'tissue_protein_Q5VWZ2_LYPL1': 0	'tissue_protein_Q5VZ46_K1614': 0	'tissue_protein_Q5VZF2_MBNL2': 0	'tissue_protein_Q5W0U4_BSPRY': 0	'tissue_protein_Q5XKE5_K2C79': 0	'tissue_protein_Q5XKP0_MIC13': 0	'tissue_protein_Q5ZPR3_CD276': 0	'tissue_protein_Q68CZ2_TENS3': 0	'tissue_protein_Q68EM7_RHG17': 0.21714285714285714	'tissue_protein_Q6FHJ7_SFRP4': 0	'tissue_protein_Q6GMV2_SMYD5': 0	'tissue_protein_Q6GPI1_CTRB2': 0	'tissue_protein_Q6JBY9_CPZIP': 0	'tissue_protein_Q6NUK1_SCMC1': 0	'tissue_protein_Q6NUM9_RETST': 0	'tissue_protein_Q6P179_ERAP2': 0	'tissue_protein_Q6P1A2_MBOA5': 0	'tissue_protein_Q6P2E9_EDC4': 0	'tissue_protein_Q6P4A8_PLBL1': 0	'tissue_protein_Q6P4E1_GOLM2': 0	'tissue_protein_Q6P5R6_RL22L': 0	'tissue_protein_Q6PGP7_TTC37': 0	'tissue_protein_Q6PI78_TMM65': 0	'tissue_protein_Q6PKG0_LARP1': 0	'tissue_protein_Q6UVY6_MOXD1': 0.0	'tissue_protein_Q6UW15_REG3G': 0	'tissue_protein_Q6UWP7_LCLT1': 0	'tissue_protein_Q6UX06_OLFM4': 0	'tissue_protein_Q6UX71_PXDC2': 0	'tissue_protein_Q6UXG2_ELAP1': 0	'tissue_protein_Q6UXH1_CREL2': 0	'tissue_protein_Q6UXI9_NPNT': 0	'tissue_protein_Q6UXV4_MIC27': 0	'tissue_protein_Q6VY07_PACS1': 0	'tissue_protein_Q6XQN6_PNCB': 0	'tissue_protein_Q6Y7W6_GGYF2': 0	'tissue_protein_Q6YHK3_CD109': 0
Multiomic	precision	2	15	0.666667	0.471405	0	0.006	0.015	0	0	0.383	0.151	0.185	0.251	0.009	{'plasma_protein_A0M8Q6_LAC7': 0, 'plasma_protein_B9A064_IGLL5': 0, 'plasma_protein_O14791_APOL1': 0, 'plasma_protein_O14980_XPO1': 0, 'plasma_protein_O15212_PFD6': 0, 'plasma_protein_O15230_LAMA5': 0, 'plasma_protein_O43866_CD5L': 0, 'plasma_protein_O75369_FLNB': 0.0, 'plasma_protein_O75390_CISY': 0, 'plasma_protein_O75882_ATRN': 0, 'plasma_protein_O95445_APOM': 0, 'plasma_protein_P00450_CERU': …
protein_Q4G0N4_NAKD2': 0	'tissue_protein_Q53EL6_PDCD4': 0	'tissue_protein_Q53FT3_HIKES': 0	'tissue_protein_Q53FZ2_ACSM3': 0	'tissue_protein_Q53GG5_PDLI3': 0	'tissue_protein_Q53GQ0_DHB12': 0	'tissue_protein_Q53H82_LACB2': 0	'tissue_protein_Q56VL3_OCAD2': 0	'tissue_protein_Q5J8M3_EMC4': 0	'tissue_protein_Q5JSL3_DOC11': 0	'tissue_protein_Q5JVF3_PCID2': 0	'tissue_protein_Q5SRE7_PHYD1': 0	'tissue_protein_Q5T440_CAF17': 0	'tissue_protein_Q5T5P2_SKT': 0	'tissue_protein_Q5VWZ2_LYPL1': 0	'tissue_protein_Q5VZ46_K1614': 0	'tissue_protein_Q5VZF2_MBNL2': 0	'tissue_protein_Q5W0U4_BSPRY': 0	'tissue_protein_Q5XKE5_K2C79': 0	'tissue_protein_Q5XKP0_MIC13': 0	'tissue_protein_Q5ZPR3_CD276': 0	'tissue_protein_Q68CZ2_TENS3': 0	'tissue_protein_Q68EM7_RHG17': 0	'tissue_protein_Q6FHJ7_SFRP4': 0	'tissue_protein_Q6GMV2_SMYD5': 0	'tissue_protein_Q6GPI1_CTRB2': 0	'tissue_protein_Q6JBY9_CPZIP': 0	'tissue_protein_Q6NUK1_SCMC1': 0	'tissue_protein_Q6NUM9_RETST': 0	'tissue_protein_Q6P179_ERAP2': 0	'tissue_protein_Q6P1A2_MBOA5': 0	'tissue_protein_Q6P2E9_EDC4': 0	'tissue_protein_Q6P4A8_PLBL1': 0	'tissue_protein_Q6P4E1_GOLM2': 0	'tissue_protein_Q6P5R6_RL22L': 0	'tissue_protein_Q6PGP7_TTC37': 0	'tissue_protein_Q6PI78_TMM65': 0	'tissue_protein_Q6PKG0_LARP1': 0	'tissue_protein_Q6UVY6_MOXD1': 0.0	'tissue_protein_Q6UW15_REG3G': 0	'tissue_protein_Q6UWP7_LCLT1': 0	'tissue_protein_Q6UX06_OLFM4': 0	'tissue_protein_Q6UX71_PXDC2': 0	'tissue_protein_Q6UXG2_ELAP1': 0	'tissue_protein_Q6UXH1_CREL2': 0	'tissue_protein_Q6UXI9_NPNT': 0	'tissue_protein_Q6UXV4_MIC27': 0	'tissue_protein_Q6VY07_PACS1': 0	'tissue_protein_Q6XQN6_PNCB': 0	'tissue_protein_Q6Y7W6_GGYF2': 0
Multiomic	precision	2	12	0.538462	0.498519	0	0.006	0.009	0	0	0.37	0.174	0.185	0.251	0.005	{'plasma_protein_A0M8Q6_LAC7': 0, 'plasma_protein_B9A064_IGLL5': 0, 'plasma_protein_O14791_APOL1': 0, 'plasma_protein_O14980_XPO1': 0, 'plasma_protein_O15212_PFD6': 0, 'plasma_protein_O15230_LAMA5': 0, 'plasma_protein_O43866_CD5L': 0, 'plasma_protein_O75369_FLNB': 0.0, 'plasma_protein_O75390_CISY': 0, 'plasma_protein_O75882_ATRN': 0, 'plasma_protein_O95445_APOM': 0, 'plasma_protein_P00450_CERU': …
ein_Q4G0N4_NAKD2': 0	'tissue_protein_Q53EL6_PDCD4': 0	'tissue_protein_Q53FT3_HIKES': 0	'tissue_protein_Q53FZ2_ACSM3': 0	'tissue_protein_Q53GG5_PDLI3': 0	'tissue_protein_Q53GQ0_DHB12': 0	'tissue_protein_Q53H82_LACB2': 0	'tissue_protein_Q56VL3_OCAD2': 0	'tissue_protein_Q5J8M3_EMC4': 0	'tissue_protein_Q5JSL3_DOC11': 0	'tissue_protein_Q5JVF3_PCID2': 0	'tissue_protein_Q5SRE7_PHYD1': 0	'tissue_protein_Q5T440_CAF17': 0	'tissue_protein_Q5T5P2_SKT': 0	'tissue_protein_Q5VWZ2_LYPL1': 0	'tissue_protein_Q5VZ46_K1614': 0	'tissue_protein_Q5VZF2_MBNL2': 0	'tissue_protein_Q5W0U4_BSPRY': 0	'tissue_protein_Q5XKE5_K2C79': 0	'tissue_protein_Q5XKP0_MIC13': 0	'tissue_protein_Q5ZPR3_CD276': 0	'tissue_protein_Q68CZ2_TENS3': 0	'tissue_protein_Q68EM7_RHG17': 0	'tissue_protein_Q6FHJ7_SFRP4': 0	'tissue_protein_Q6GMV2_SMYD5': 0	'tissue_protein_Q6GPI1_CTRB2': 0	'tissue_protein_Q6JBY9_CPZIP': 0	'tissue_protein_Q6NUK1_SCMC1': 0	'tissue_protein_Q6NUM9_RETST': 0	'tissue_protein_Q6P179_ERAP2': 0	'tissue_protein_Q6P1A2_MBOA5': 0	'tissue_protein_Q6P2E9_EDC4': 0	'tissue_protein_Q6P4A8_PLBL1': 0	'tissue_protein_Q6P4E1_GOLM2': 0	'tissue_protein_Q6P5R6_RL22L': 0	'tissue_protein_Q6PGP7_TTC37': 0	'tissue_protein_Q6PI78_TMM65': 0	'tissue_protein_Q6PKG0_LARP1': 0	'tissue_protein_Q6UVY6_MOXD1': 0.0	'tissue_protein_Q6UW15_REG3G': 0	'tissue_protein_Q6UWP7_LCLT1': 0	'tissue_protein_Q6UX06_OLFM4': 0	'tissue_protein_Q6UX71_PXDC2': 0	'tissue_protein_Q6UXG2_ELAP1': 0	'tissue_protein_Q6UXH1_CREL2': 0	'tissue_protein_Q6UXI9_NPNT': 0	'tissue_protein_Q6UXV4_MIC27': 0	'tissue_protein_Q6VY07_PACS1': 0	'tissue_protein_Q6XQN6_PNCB': 0	'tissue_protein_Q6Y7W6_GGYF2': 0
Multiomic	precision	3	6357	0.615385	0.486504	0	0	0	0	0	0.506	0	0.016	0.426	0.052	{'plasma_protein_A0M8Q6_LAC7': 0.0, 'plasma_protein_B9A064_IGLL5': 0.0, 'plasma_protein_O14791_APOL1': 0.0, 'plasma_protein_O14980_XPO1': 0.0, 'plasma_protein_O15212_PFD6': 0.0, 'plasma_protein_O15230_LAMA5': 0.0, 'plasma_protein_O43866_CD5L': 0.0, 'plasma_protein_O75369_FLNB': 0.0, 'plasma_protein_O75390_CISY': 0.0, 'plasma_protein_O75882_ATRN': 0.0, 'plasma_protein_O95445_APOM': 0.0, 'plasma_pr…
7': 0.0	'tissue_protein_Q15041_AR6P1': 0.0	'tissue_protein_Q15043_S39AE': 0.0	'tissue_protein_Q15046_SYK': 0.0	'tissue_protein_Q15052_ARHG6': 0.0	'tissue_protein_Q15063_POSTN': 0.0	'tissue_protein_Q15067_ACOX1': 0.0	'tissue_protein_Q15080_NCF4': 0.0	'tissue_protein_Q15113_PCOC1': 0.0	'tissue_protein_Q15125_EBP': 0.0	'tissue_protein_Q15149_PLEC': 0.0	'tissue_protein_Q15172_2A5A': 0.0	'tissue_protein_Q15287_RNPS1': 0.0	'tissue_protein_Q15370_ELOB': 0.0	'tissue_protein_Q15386_UBE3C': 0.0	'tissue_protein_Q15424_SAFB1': 0.0	'tissue_protein_Q15436_SC23A': 0.0	'tissue_protein_Q15437_SC23B': 0.0	'tissue_protein_Q15477_SKIV2': 0.0	'tissue_protein_Q15582_BGH3': 0.0	'tissue_protein_Q15642_CIP4': 0.0	'tissue_protein_Q15738_NSDHL': 0.0	'tissue_protein_Q15746_MYLK': 0.0	'tissue_protein_Q15758_AAAT': 0.0	'tissue_protein_Q15836_VAMP3': 0.0	'tissue_protein_Q15843_NEDD8': 0.0	'tissue_protein_Q16134_ETFD': 0.0	'tissue_protein_Q16186_ADRM1': 0.0	'tissue_protein_Q16222_UAP1': 0.0	'tissue_protein_Q16270_IBP7': 0.0	'tissue_protein_Q16527_CSRP2': 0.0	'tissue_protein_Q16537_2A5E': 0.0	'tissue_protein_Q16610_ECM1': 0.0	'tissue_protein_Q16643_DREB': 0.0	'tissue_protein_Q16658_FSCN1': 0.0	'tissue_protein_Q16698_DECR': 0.0	'tissue_protein_Q16769_QPCT': 0.0	'tissue_protein_Q16775_GLO2': 0.0	'tissue_protein_Q16787_LAMA3': 0.0	'tissue_protein_Q16822_PCKGM': 0.0	'tissue_protein_Q16891_MIC60': 0.0	'tissue_protein_Q27J81_INF2': 0.0	'tissue_protein_Q2TAA5_ALG11': 0.0	'tissue_protein_Q2TAY7_SMU1': 0.0	'tissue_protein_Q2UY09_COSA1': 0.0	'tissue_protein_Q32P28_P3H1': 0.0	'tissue_protein_Q38SD2_LRRK1': 0.0	'tissue_protein_Q3LXA3_TKFC': 0.0	'tissue_protein_Q4G0N4_NAKD2': 0.0	'tissue_protein_Q53EL6_PDCD4': 0.0
Multiomic	precision	3	4888	0.666667	0.471405	0	0	0	0	0	0.516	0	0.015	0.455	0.014	{'plasma_protein_A0M8Q6_LAC7': 0.0, 'plasma_protein_B9A064_IGLL5': 0.0, 'plasma_protein_O14791_APOL1': 0.0, 'plasma_protein_O14980_XPO1': 0.0, 'plasma_protein_O15212_PFD6': 0.0, 'plasma_protein_O15230_LAMA5': 0.0, 'plasma_protein_O43866_CD5L': 0.0, 'plasma_protein_O75369_FLNB': 0.0, 'plasma_protein_O75390_CISY': 0.0, 'plasma_protein_O75882_ATRN': 0.0, 'plasma_protein_O95445_APOM': 0.0, 'plasma_pr…
sue_protein_Q15041_AR6P1': 0.0	'tissue_protein_Q15043_S39AE': 0.0	'tissue_protein_Q15046_SYK': 0.0	'tissue_protein_Q15052_ARHG6': 0.0	'tissue_protein_Q15063_POSTN': 0.0	'tissue_protein_Q15067_ACOX1': 0.0	'tissue_protein_Q15080_NCF4': 0.0	'tissue_protein_Q15113_PCOC1': 0.0	'tissue_protein_Q15125_EBP': 0.0	'tissue_protein_Q15149_PLEC': 0.0	'tissue_protein_Q15172_2A5A': 0.0	'tissue_protein_Q15287_RNPS1': 0.0	'tissue_protein_Q15370_ELOB': 0.0	'tissue_protein_Q15386_UBE3C': 0.0	'tissue_protein_Q15424_SAFB1': 0.0	'tissue_protein_Q15436_SC23A': 0.0	'tissue_protein_Q15437_SC23B': 0.0	'tissue_protein_Q15477_SKIV2': 0.0	'tissue_protein_Q15582_BGH3': 0.0	'tissue_protein_Q15642_CIP4': 0.0	'tissue_protein_Q15738_NSDHL': 0.0	'tissue_protein_Q15746_MYLK': 0.0	'tissue_protein_Q15758_AAAT': 0.0	'tissue_protein_Q15836_VAMP3': 0.0	'tissue_protein_Q15843_NEDD8': 0.0	'tissue_protein_Q16134_ETFD': 0.0	'tissue_protein_Q16186_ADRM1': 0.0	'tissue_protein_Q16222_UAP1': 0.0	'tissue_protein_Q16270_IBP7': 0.0	'tissue_protein_Q16527_CSRP2': 0.0	'tissue_protein_Q16537_2A5E': 0.0	'tissue_protein_Q16610_ECM1': 0.0	'tissue_protein_Q16643_DREB': 0.0	'tissue_protein_Q16658_FSCN1': 0.0	'tissue_protein_Q16698_DECR': 0.0	'tissue_protein_Q16769_QPCT': 0.0	'tissue_protein_Q16775_GLO2': 0.0	'tissue_protein_Q16787_LAMA3': 0.0	'tissue_protein_Q16822_PCKGM': 0.0	'tissue_protein_Q16891_MIC60': 0.0	'tissue_protein_Q27J81_INF2': 0.0	'tissue_protein_Q2TAA5_ALG11': 0.0	'tissue_protein_Q2TAY7_SMU1': 0.0	'tissue_protein_Q2UY09_COSA1': 0.0	'tissue_protein_Q32P28_P3H1': 0.0	'tissue_protein_Q38SD2_LRRK1': 0.0	'tissue_protein_Q3LXA3_TKFC': 0.0	'tissue_protein_Q4G0N4_NAKD2': 0.0	'tissue_protein_Q53EL6_PDCD4': 0.0	'tissue_protein_Q53FT3_HIKES': 0.0
Multiomic	precision	3	3759	0.666667	0.471405	0	0	0	0	0	0.515	0.003	0.006	0.442	0.034	{'plasma_protein_A0M8Q6_LAC7': 0.0, 'plasma_protein_B9A064_IGLL5': 0.0, 'plasma_protein_O14791_APOL1': 0.0, 'plasma_protein_O14980_XPO1': 0.0, 'plasma_protein_O15212_PFD6': 0.0, 'plasma_protein_O15230_LAMA5': 0.0, 'plasma_protein_O43866_CD5L': 0.0, 'plasma_protein_O75369_FLNB': 0.0, 'plasma_protein_O75390_CISY': 0.0, 'plasma_protein_O75882_ATRN': 0.0, 'plasma_protein_O95445_APOM': 0.0, 'plasma_pr…
issue_protein_Q15043_S39AE': 0.0	'tissue_protein_Q15046_SYK': 0.0	'tissue_protein_Q15052_ARHG6': 0.0	'tissue_protein_Q15063_POSTN': 0.0	'tissue_protein_Q15067_ACOX1': 0.0	'tissue_protein_Q15080_NCF4': 0.0	'tissue_protein_Q15113_PCOC1': 0.0	'tissue_protein_Q15125_EBP': 0.0	'tissue_protein_Q15149_PLEC': 0.0	'tissue_protein_Q15172_2A5A': 0.0	'tissue_protein_Q15287_RNPS1': 0.0	'tissue_protein_Q15370_ELOB': 0.0	'tissue_protein_Q15386_UBE3C': 0.0	'tissue_protein_Q15424_SAFB1': 0.0	'tissue_protein_Q15436_SC23A': 0.0	'tissue_protein_Q15437_SC23B': 0.0	'tissue_protein_Q15477_SKIV2': 0.0	'tissue_protein_Q15582_BGH3': 0.0	'tissue_protein_Q15642_CIP4': 0.0	'tissue_protein_Q15738_NSDHL': 0.0	'tissue_protein_Q15746_MYLK': 0.0	'tissue_protein_Q15758_AAAT': 0.0	'tissue_protein_Q15836_VAMP3': 0.0	'tissue_protein_Q15843_NEDD8': 0.0	'tissue_protein_Q16134_ETFD': 0.0	'tissue_protein_Q16186_ADRM1': 0.0	'tissue_protein_Q16222_UAP1': 0.0	'tissue_protein_Q16270_IBP7': 0.0	'tissue_protein_Q16527_CSRP2': 0.0	'tissue_protein_Q16537_2A5E': 0.0	'tissue_protein_Q16610_ECM1': 0.0	'tissue_protein_Q16643_DREB': 0.0	'tissue_protein_Q16658_FSCN1': 0.0	'tissue_protein_Q16698_DECR': 0.0	'tissue_protein_Q16769_QPCT': 0.0	'tissue_protein_Q16775_GLO2': 0.0	'tissue_protein_Q16787_LAMA3': 0.0	'tissue_protein_Q16822_PCKGM': 0.0	'tissue_protein_Q16891_MIC60': 0.0	'tissue_protein_Q27J81_INF2': 0.0	'tissue_protein_Q2TAA5_ALG11': 0	'tissue_protein_Q2TAY7_SMU1': 0.0	'tissue_protein_Q2UY09_COSA1': 0.0	'tissue_protein_Q32P28_P3H1': 0.0	'tissue_protein_Q38SD2_LRRK1': 0.0	'tissue_protein_Q3LXA3_TKFC': 0.0	'tissue_protein_Q4G0N4_NAKD2': 0.0	'tissue_protein_Q53EL6_PDCD4': 0.0	'tissue_protein_Q53FT3_HIKES': 0.0	'tissue_protein_Q53FZ2_ACSM3': 0.0
Multiomic	precision	3	2890	0.717949	0.449998	0	0	0	0	0	0.478	0	0.034	0.472	0.015	{'plasma_protein_A0M8Q6_LAC7': 0.0, 'plasma_protein_B9A064_IGLL5': 0.0, 'plasma_protein_O14791_APOL1': 0.0, 'plasma_protein_O14980_XPO1': 0.0, 'plasma_protein_O15212_PFD6': 0.0, 'plasma_protein_O15230_LAMA5': 0.0, 'plasma_protein_O43866_CD5L': 0, 'plasma_protein_O75369_FLNB': 0.0, 'plasma_protein_O75390_CISY': 0.0, 'plasma_protein_O75882_ATRN': 0.0, 'plasma_protein_O95445_APOM': 0.0, 'plasma_prot…
issue_protein_Q15113_PCOC1': 0.0	'tissue_protein_Q15125_EBP': 0.0	'tissue_protein_Q15149_PLEC': 0.0	'tissue_protein_Q15172_2A5A': 0.0	'tissue_protein_Q15287_RNPS1': 0.0	'tissue_protein_Q15370_ELOB': 0.0	'tissue_protein_Q15386_UBE3C': 0.0	'tissue_protein_Q15424_SAFB1': 0.0	'tissue_protein_Q15436_SC23A': 0.0	'tissue_protein_Q15437_SC23B': 0.0	'tissue_protein_Q15477_SKIV2': 0.0	'tissue_protein_Q15582_BGH3': 0.0	'tissue_protein_Q15642_CIP4': 0.0	'tissue_protein_Q15738_NSDHL': 0	'tissue_protein_Q15746_MYLK': 0	'tissue_protein_Q15758_AAAT': 0.0	'tissue_protein_Q15836_VAMP3': 0.0	'tissue_protein_Q15843_NEDD8': 0.0	'tissue_protein_Q16134_ETFD': 0.0	'tissue_protein_Q16186_ADRM1': 0.0	'tissue_protein_Q16222_UAP1': 0.0	'tissue_protein_Q16270_IBP7': 0.0	'tissue_protein_Q16527_CSRP2': 0.0	'tissue_protein_Q16537_2A5E': 0.0	'tissue_protein_Q16610_ECM1': 0.0	'tissue_protein_Q16643_DREB': 0.0	'tissue_protein_Q16658_FSCN1': 0	'tissue_protein_Q16698_DECR': 0.0	'tissue_protein_Q16769_QPCT': 0.0	'tissue_protein_Q16775_GLO2': 0.0	'tissue_protein_Q16787_LAMA3': 0	'tissue_protein_Q16822_PCKGM': 0	'tissue_protein_Q16891_MIC60': 0.0	'tissue_protein_Q27J81_INF2': 0.0	'tissue_protein_Q2TAA5_ALG11': 0	'tissue_protein_Q2TAY7_SMU1': 0.0	'tissue_protein_Q2UY09_COSA1': 0.0	'tissue_protein_Q32P28_P3H1': 0.0	'tissue_protein_Q38SD2_LRRK1': 0.0	'tissue_protein_Q3LXA3_TKFC': 0.0	'tissue_protein_Q4G0N4_NAKD2': 0.0	'tissue_protein_Q53EL6_PDCD4': 0	'tissue_protein_Q53FT3_HIKES': 0.0	'tissue_protein_Q53FZ2_ACSM3': 0.0	'tissue_protein_Q53GG5_PDLI3': 0.0	'tissue_protein_Q53GQ0_DHB12': 0.0	'tissue_protein_Q53H82_LACB2': 0.0	'tissue_protein_Q56VL3_OCAD2': 0.0	'tissue_protein_Q5J8M3_EMC4': 0.0	'tissue_protein_Q5JSL3_DOC11': 0.0
Multiomic	precision	3	2223	0.615385	0.486504	0	0	0.009	0	0	0.5	0	0.021	0.425	0.045	{'plasma_protein_A0M8Q6_LAC7': 0.0, 'plasma_protein_B9A064_IGLL5': 0, 'plasma_protein_O14791_APOL1': 0.0, 'plasma_protein_O14980_XPO1': 0.0, 'plasma_protein_O15212_PFD6': 0, 'plasma_protein_O15230_LAMA5': 0.0, 'plasma_protein_O43866_CD5L': 0, 'plasma_protein_O75369_FLNB': 0.0, 'plasma_protein_O75390_CISY': 0, 'plasma_protein_O75882_ATRN': 0.0, 'plasma_protein_O95445_APOM': 0.0, 'plasma_protein_P0…
issue_protein_Q15370_ELOB': 0.0	'tissue_protein_Q15386_UBE3C': 0.0	'tissue_protein_Q15424_SAFB1': 0	'tissue_protein_Q15436_SC23A': 0.0	'tissue_protein_Q15437_SC23B': 0	'tissue_protein_Q15477_SKIV2': 0.0	'tissue_protein_Q15582_BGH3': 0.0	'tissue_protein_Q15642_CIP4': 0.0	'tissue_protein_Q15738_NSDHL': 0	'tissue_protein_Q15746_MYLK': 0	'tissue_protein_Q15758_AAAT': 0.0	'tissue_protein_Q15836_VAMP3': 0.0	'tissue_protein_Q15843_NEDD8': 0	'tissue_protein_Q16134_ETFD': 0.0	'tissue_protein_Q16186_ADRM1': 0.0	'tissue_protein_Q16222_UAP1': 0.0	'tissue_protein_Q16270_IBP7': 0	'tissue_protein_Q16527_CSRP2': 0.0	'tissue_protein_Q16537_2A5E': 0.0	'tissue_protein_Q16610_ECM1': 0.0	'tissue_protein_Q16643_DREB': 0.0	'tissue_protein_Q16658_FSCN1': 0	'tissue_protein_Q16698_DECR': 0.0	'tissue_protein_Q16769_QPCT': 0.0	'tissue_protein_Q16775_GLO2': 0	'tissue_protein_Q16787_LAMA3': 0	'tissue_protein_Q16822_PCKGM': 0	'tissue_protein_Q16891_MIC60': 0.0	'tissue_protein_Q27J81_INF2': 0.0	'tissue_protein_Q2TAA5_ALG11': 0	'tissue_protein_Q2TAY7_SMU1': 0	'tissue_protein_Q2UY09_COSA1': 0.0	'tissue_protein_Q32P28_P3H1': 0.0	'tissue_protein_Q38SD2_LRRK1': 0	'tissue_protein_Q3LXA3_TKFC': 0.0	'tissue_protein_Q4G0N4_NAKD2': 0.0	'tissue_protein_Q53EL6_PDCD4': 0	'tissue_protein_Q53FT3_HIKES': 0.0	'tissue_protein_Q53FZ2_ACSM3': 0.0	'tissue_protein_Q53GG5_PDLI3': 0.0	'tissue_protein_Q53GQ0_DHB12': 0.0	'tissue_protein_Q53H82_LACB2': 0.0	'tissue_protein_Q56VL3_OCAD2': 0.0	'tissue_protein_Q5J8M3_EMC4': 0.0	'tissue_protein_Q5JSL3_DOC11': 0	'tissue_protein_Q5JVF3_PCID2': 0.0	'tissue_protein_Q5SRE7_PHYD1': 0.0	'tissue_protein_Q5T440_CAF17': 0.0	'tissue_protein_Q5T5P2_SKT': 0.0	'tissue_protein_Q5VWZ2_LYPL1': 0.0
Multiomic	precision	3	1709	0.641026	0.4797	0	0	0	0	0	0.517	0.006	0.034	0.415	0.028	{'plasma_protein_A0M8Q6_LAC7': 0.0, 'plasma_protein_B9A064_IGLL5': 0, 'plasma_protein_O14791_APOL1': 0.0, 'plasma_protein_O14980_XPO1': 0.0, 'plasma_protein_O15212_PFD6': 0, 'plasma_protein_O15230_LAMA5': 0.0, 'plasma_protein_O43866_CD5L': 0, 'plasma_protein_O75369_FLNB': 0.0, 'plasma_protein_O75390_CISY': 0, 'plasma_protein_O75882_ATRN': 0.0, 'plasma_protein_O95445_APOM': 0.0, 'plasma_protein_P0…
ue_protein_Q15477_SKIV2': 0.0	'tissue_protein_Q15582_BGH3': 0.0	'tissue_protein_Q15642_CIP4': 0.0	'tissue_protein_Q15738_NSDHL': 0	'tissue_protein_Q15746_MYLK': 0	'tissue_protein_Q15758_AAAT': 0.0	'tissue_protein_Q15836_VAMP3': 0.0	'tissue_protein_Q15843_NEDD8': 0	'tissue_protein_Q16134_ETFD': 0.0	'tissue_protein_Q16186_ADRM1': 0	'tissue_protein_Q16222_UAP1': 0	'tissue_protein_Q16270_IBP7': 0	'tissue_protein_Q16527_CSRP2': 0.0	'tissue_protein_Q16537_2A5E': 0.0	'tissue_protein_Q16610_ECM1': 0.0	'tissue_protein_Q16643_DREB': 0.0	'tissue_protein_Q16658_FSCN1': 0	'tissue_protein_Q16698_DECR': 0.0	'tissue_protein_Q16769_QPCT': 0.0	'tissue_protein_Q16775_GLO2': 0	'tissue_protein_Q16787_LAMA3': 0	'tissue_protein_Q16822_PCKGM': 0	'tissue_protein_Q16891_MIC60': 0	'tissue_protein_Q27J81_INF2': 0.0	'tissue_protein_Q2TAA5_ALG11': 0	'tissue_protein_Q2TAY7_SMU1': 0	'tissue_protein_Q2UY09_COSA1': 0.0	'tissue_protein_Q32P28_P3H1': 0.0	'tissue_protein_Q38SD2_LRRK1': 0	'tissue_protein_Q3LXA3_TKFC': 0	'tissue_protein_Q4G0N4_NAKD2': 0.0	'tissue_protein_Q53EL6_PDCD4': 0	'tissue_protein_Q53FT3_HIKES': 0.0	'tissue_protein_Q53FZ2_ACSM3': 0.0	'tissue_protein_Q53GG5_PDLI3': 0.0	'tissue_protein_Q53GQ0_DHB12': 0.0	'tissue_protein_Q53H82_LACB2': 0	'tissue_protein_Q56VL3_OCAD2': 0.0	'tissue_protein_Q5J8M3_EMC4': 0.0	'tissue_protein_Q5JSL3_DOC11': 0	'tissue_protein_Q5JVF3_PCID2': 0.0	'tissue_protein_Q5SRE7_PHYD1': 0.0	'tissue_protein_Q5T440_CAF17': 0.0	'tissue_protein_Q5T5P2_SKT': 0.0	'tissue_protein_Q5VWZ2_LYPL1': 0.0	'tissue_protein_Q5VZ46_K1614': 0.0	'tissue_protein_Q5VZF2_MBNL2': 0	'tissue_protein_Q5W0U4_BSPRY': 0.0	'tissue_protein_Q5XKE5_K2C79': 0.0	'tissue_protein_Q5XKP0_MIC13': 0.0
Multiomic	precision	3	1314	0.717949	0.449998	0	0	0	0	0	0.511	0	0.027	0.462	0	{'plasma_protein_A0M8Q6_LAC7': 0.0, 'plasma_protein_B9A064_IGLL5': 0, 'plasma_protein_O14791_APOL1': 0.0, 'plasma_protein_O14980_XPO1': 0.0, 'plasma_protein_O15212_PFD6': 0, 'plasma_protein_O15230_LAMA5': 0.0, 'plasma_protein_O43866_CD5L': 0, 'plasma_protein_O75369_FLNB': 0.0, 'plasma_protein_O75390_CISY': 0, 'plasma_protein_O75882_ATRN': 0.0, 'plasma_protein_O95445_APOM': 0.0, 'plasma_protein_P0…
6_VAMP3': 0.0	'tissue_protein_Q15843_NEDD8': 0	'tissue_protein_Q16134_ETFD': 0.0	'tissue_protein_Q16186_ADRM1': 0	'tissue_protein_Q16222_UAP1': 0	'tissue_protein_Q16270_IBP7': 0	'tissue_protein_Q16527_CSRP2': 0.0	'tissue_protein_Q16537_2A5E': 0.0	'tissue_protein_Q16610_ECM1': 0.0	'tissue_protein_Q16643_DREB': 0.0	'tissue_protein_Q16658_FSCN1': 0	'tissue_protein_Q16698_DECR': 0	'tissue_protein_Q16769_QPCT': 0.0	'tissue_protein_Q16775_GLO2': 0	'tissue_protein_Q16787_LAMA3': 0	'tissue_protein_Q16822_PCKGM': 0	'tissue_protein_Q16891_MIC60': 0	'tissue_protein_Q27J81_INF2': 0.0	'tissue_protein_Q2TAA5_ALG11': 0	'tissue_protein_Q2TAY7_SMU1': 0	'tissue_protein_Q2UY09_COSA1': 0.0	'tissue_protein_Q32P28_P3H1': 0.0	'tissue_protein_Q38SD2_LRRK1': 0	'tissue_protein_Q3LXA3_TKFC': 0	'tissue_protein_Q4G0N4_NAKD2': 0.0	'tissue_protein_Q53EL6_PDCD4': 0	'tissue_protein_Q53FT3_HIKES': 0.0	'tissue_protein_Q53FZ2_ACSM3': 0.0	'tissue_protein_Q53GG5_PDLI3': 0.0	'tissue_protein_Q53GQ0_DHB12': 0.0	'tissue_protein_Q53H82_LACB2': 0	'tissue_protein_Q56VL3_OCAD2': 0.0	'tissue_protein_Q5J8M3_EMC4': 0.0	'tissue_protein_Q5JSL3_DOC11': 0	'tissue_protein_Q5JVF3_PCID2': 0	'tissue_protein_Q5SRE7_PHYD1': 0	'tissue_protein_Q5T440_CAF17': 0.0	'tissue_protein_Q5T5P2_SKT': 0.0	'tissue_protein_Q5VWZ2_LYPL1': 0.0	'tissue_protein_Q5VZ46_K1614': 0.0	'tissue_protein_Q5VZF2_MBNL2': 0	'tissue_protein_Q5W0U4_BSPRY': 0.0	'tissue_protein_Q5XKE5_K2C79': 0.0	'tissue_protein_Q5XKP0_MIC13': 0.0	'tissue_protein_Q5ZPR3_CD276': 0	'tissue_protein_Q68CZ2_TENS3': 0	'tissue_protein_Q68EM7_RHG17': 0.0	'tissue_protein_Q6FHJ7_SFRP4': 0.0	'tissue_protein_Q6GMV2_SMYD5': 0.0	'tissue_protein_Q6GPI1_CTRB2': 0
Multiomic	precision	3	1011	0.641026	0.4797	0	0	0	0	0	0.519	0	0.025	0.428	0.028	{'plasma_protein_A0M8Q6_LAC7': 0.0, 'plasma_protein_B9A064_IGLL5': 0, 'plasma_protein_O14791_APOL1': 0.0, 'plasma_protein_O14980_XPO1': 0.0, 'plasma_protein_O15212_PFD6': 0, 'plasma_protein_O15230_LAMA5': 0.0, 'plasma_protein_O43866_CD5L': 0, 'plasma_protein_O75369_FLNB': 0.0, 'plasma_protein_O75390_CISY': 0, 'plasma_protein_O75882_ATRN': 0.0, 'plasma_protein_O95445_APOM': 0.0, 'plasma_protein_P0…
AP1': 0	'tissue_protein_Q16270_IBP7': 0	'tissue_protein_Q16527_CSRP2': 0.0	'tissue_protein_Q16537_2A5E': 0	'tissue_protein_Q16610_ECM1': 0	'tissue_protein_Q16643_DREB': 0	'tissue_protein_Q16658_FSCN1': 0	'tissue_protein_Q16698_DECR': 0	'tissue_protein_Q16769_QPCT': 0.0	'tissue_protein_Q16775_GLO2': 0	'tissue_protein_Q16787_LAMA3': 0	'tissue_protein_Q16822_PCKGM': 0	'tissue_protein_Q16891_MIC60': 0	'tissue_protein_Q27J81_INF2': 0.0	'tissue_protein_Q2TAA5_ALG11': 0	'tissue_protein_Q2TAY7_SMU1': 0	'tissue_protein_Q2UY09_COSA1': 0.0	'tissue_protein_Q32P28_P3H1': 0.0	'tissue_protein_Q38SD2_LRRK1': 0	'tissue_protein_Q3LXA3_TKFC': 0	'tissue_protein_Q4G0N4_NAKD2': 0.0	'tissue_protein_Q53EL6_PDCD4': 0	'tissue_protein_Q53FT3_HIKES': 0.0	'tissue_protein_Q53FZ2_ACSM3': 0	'tissue_protein_Q53GG5_PDLI3': 0.0	'tissue_protein_Q53GQ0_DHB12': 0.0	'tissue_protein_Q53H82_LACB2': 0	'tissue_protein_Q56VL3_OCAD2': 0	'tissue_protein_Q5J8M3_EMC4': 0	'tissue_protein_Q5JSL3_DOC11': 0	'tissue_protein_Q5JVF3_PCID2': 0	'tissue_protein_Q5SRE7_PHYD1': 0	'tissue_protein_Q5T440_CAF17': 0.0	'tissue_protein_Q5T5P2_SKT': 0.0	'tissue_protein_Q5VWZ2_LYPL1': 0	'tissue_protein_Q5VZ46_K1614': 0.0	'tissue_protein_Q5VZF2_MBNL2': 0	'tissue_protein_Q5W0U4_BSPRY': 0.0	'tissue_protein_Q5XKE5_K2C79': 0	'tissue_protein_Q5XKP0_MIC13': 0.0	'tissue_protein_Q5ZPR3_CD276': 0	'tissue_protein_Q68CZ2_TENS3': 0	'tissue_protein_Q68EM7_RHG17': 0.0	'tissue_protein_Q6FHJ7_SFRP4': 0.0	'tissue_protein_Q6GMV2_SMYD5': 0.0	'tissue_protein_Q6GPI1_CTRB2': 0	'tissue_protein_Q6JBY9_CPZIP': 0	'tissue_protein_Q6NUK1_SCMC1': 0	'tissue_protein_Q6NUM9_RETST': 0	'tissue_protein_Q6P179_ERAP2': 0.0
Multiomic	precision	3	777	0.692308	0.461538	0	0	0	0	0	0.509	0	0.021	0.455	0.015	{'plasma_protein_A0M8Q6_LAC7': 0.0, 'plasma_protein_B9A064_IGLL5': 0, 'plasma_protein_O14791_APOL1': 0.0, 'plasma_protein_O14980_XPO1': 0.0, 'plasma_protein_O15212_PFD6': 0, 'plasma_protein_O15230_LAMA5': 0.0, 'plasma_protein_O43866_CD5L': 0, 'plasma_protein_O75369_FLNB': 0.0, 'plasma_protein_O75390_CISY': 0, 'plasma_protein_O75882_ATRN': 0.0, 'plasma_protein_O95445_APOM': 0, 'plasma_protein_P004…
0	'tissue_protein_Q16643_DREB': 0	'tissue_protein_Q16658_FSCN1': 0	'tissue_protein_Q16698_DECR': 0	'tissue_protein_Q16769_QPCT': 0	'tissue_protein_Q16775_GLO2': 0	'tissue_protein_Q16787_LAMA3': 0	'tissue_protein_Q16822_PCKGM': 0	'tissue_protein_Q16891_MIC60': 0	'tissue_protein_Q27J81_INF2': 0	'tissue_protein_Q2TAA5_ALG11': 0	'tissue_protein_Q2TAY7_SMU1': 0	'tissue_protein_Q2UY09_COSA1': 0.0	'tissue_protein_Q32P28_P3H1': 0.0	'tissue_protein_Q38SD2_LRRK1': 0	'tissue_protein_Q3LXA3_TKFC': 0	'tissue_protein_Q4G0N4_NAKD2': 0.0	'tissue_protein_Q53EL6_PDCD4': 0	'tissue_protein_Q53FT3_HIKES': 0	'tissue_protein_Q53FZ2_ACSM3': 0	'tissue_protein_Q53GG5_PDLI3': 0.0	'tissue_protein_Q53GQ0_DHB12': 0	'tissue_protein_Q53H82_LACB2': 0	'tissue_protein_Q56VL3_OCAD2': 0	'tissue_protein_Q5J8M3_EMC4': 0	'tissue_protein_Q5JSL3_DOC11': 0	'tissue_protein_Q5JVF3_PCID2': 0	'tissue_protein_Q5SRE7_PHYD1': 0	'tissue_protein_Q5T440_CAF17': 0.0	'tissue_protein_Q5T5P2_SKT': 0.0	'tissue_protein_Q5VWZ2_LYPL1': 0	'tissue_protein_Q5VZ46_K1614': 0.0	'tissue_protein_Q5VZF2_MBNL2': 0	'tissue_protein_Q5W0U4_BSPRY': 0.0	'tissue_protein_Q5XKE5_K2C79': 0	'tissue_protein_Q5XKP0_MIC13': 0.0	'tissue_protein_Q5ZPR3_CD276': 0	'tissue_protein_Q68CZ2_TENS3': 0	'tissue_protein_Q68EM7_RHG17': 0.0	'tissue_protein_Q6FHJ7_SFRP4': 0.0	'tissue_protein_Q6GMV2_SMYD5': 0.0	'tissue_protein_Q6GPI1_CTRB2': 0	'tissue_protein_Q6JBY9_CPZIP': 0	'tissue_protein_Q6NUK1_SCMC1': 0	'tissue_protein_Q6NUM9_RETST': 0	'tissue_protein_Q6P179_ERAP2': 0.0	'tissue_protein_Q6P1A2_MBOA5': 0	'tissue_protein_Q6P2E9_EDC4': 0	'tissue_protein_Q6P4A8_PLBL1': 0	'tissue_protein_Q6P4E1_GOLM2': 0
Multiomic	precision	3	598	0.717949	0.449998	0	0	0	0	0	0.494	0.006	0.016	0.475	0.009	{'plasma_protein_A0M8Q6_LAC7': 0.0, 'plasma_protein_B9A064_IGLL5': 0, 'plasma_protein_O14791_APOL1': 0.0, 'plasma_protein_O14980_XPO1': 0, 'plasma_protein_O15212_PFD6': 0, 'plasma_protein_O15230_LAMA5': 0.0, 'plasma_protein_O43866_CD5L': 0, 'plasma_protein_O75369_FLNB': 0.0, 'plasma_protein_O75390_CISY': 0, 'plasma_protein_O75882_ATRN': 0.0, 'plasma_protein_O95445_APOM': 0, 'plasma_protein_P00450…
6769_QPCT': 0	'tissue_protein_Q16775_GLO2': 0	'tissue_protein_Q16787_LAMA3': 0	'tissue_protein_Q16822_PCKGM': 0	'tissue_protein_Q16891_MIC60': 0	'tissue_protein_Q27J81_INF2': 0	'tissue_protein_Q2TAA5_ALG11': 0	'tissue_protein_Q2TAY7_SMU1': 0	'tissue_protein_Q2UY09_COSA1': 0.0	'tissue_protein_Q32P28_P3H1': 0	'tissue_protein_Q38SD2_LRRK1': 0	'tissue_protein_Q3LXA3_TKFC': 0	'tissue_protein_Q4G0N4_NAKD2': 0	'tissue_protein_Q53EL6_PDCD4': 0	'tissue_protein_Q53FT3_HIKES': 0	'tissue_protein_Q53FZ2_ACSM3': 0	'tissue_protein_Q53GG5_PDLI3': 0.0	'tissue_protein_Q53GQ0_DHB12': 0	'tissue_protein_Q53H82_LACB2': 0	'tissue_protein_Q56VL3_OCAD2': 0	'tissue_protein_Q5J8M3_EMC4': 0	'tissue_protein_Q5JSL3_DOC11': 0	'tissue_protein_Q5JVF3_PCID2': 0	'tissue_protein_Q5SRE7_PHYD1': 0	'tissue_protein_Q5T440_CAF17': 0.0	'tissue_protein_Q5T5P2_SKT': 0.0	'tissue_protein_Q5VWZ2_LYPL1': 0	'tissue_protein_Q5VZ46_K1614': 0.0	'tissue_protein_Q5VZF2_MBNL2': 0	'tissue_protein_Q5W0U4_BSPRY': 0.0	'tissue_protein_Q5XKE5_K2C79': 0	'tissue_protein_Q5XKP0_MIC13': 0.0	'tissue_protein_Q5ZPR3_CD276': 0	'tissue_protein_Q68CZ2_TENS3': 0	'tissue_protein_Q68EM7_RHG17': 0.0	'tissue_protein_Q6FHJ7_SFRP4': 0.0	'tissue_protein_Q6GMV2_SMYD5': 0.0	'tissue_protein_Q6GPI1_CTRB2': 0	'tissue_protein_Q6JBY9_CPZIP': 0	'tissue_protein_Q6NUK1_SCMC1': 0	'tissue_protein_Q6NUM9_RETST': 0	'tissue_protein_Q6P179_ERAP2': 0.0	'tissue_protein_Q6P1A2_MBOA5': 0	'tissue_protein_Q6P2E9_EDC4': 0	'tissue_protein_Q6P4A8_PLBL1': 0	'tissue_protein_Q6P4E1_GOLM2': 0	'tissue_protein_Q6P5R6_RL22L': 0.0	'tissue_protein_Q6PGP7_TTC37': 0	'tissue_protein_Q6PI78_TMM65': 0	'tissue_protein_Q6PKG0_LARP1': 0
Multiomic	precision	3	459	0.641026	0.4797	0	0	0.009	0	0	0.49	0.006	0.027	0.454	0.014	{'plasma_protein_A0M8Q6_LAC7': 0.0, 'plasma_protein_B9A064_IGLL5': 0, 'plasma_protein_O14791_APOL1': 0, 'plasma_protein_O14980_XPO1': 0, 'plasma_protein_O15212_PFD6': 0, 'plasma_protein_O15230_LAMA5': 0.0, 'plasma_protein_O43866_CD5L': 0, 'plasma_protein_O75369_FLNB': 0.0, 'plasma_protein_O75390_CISY': 0, 'plasma_protein_O75882_ATRN': 0.0, 'plasma_protein_O95445_APOM': 0, 'plasma_protein_P00450_C…
787_LAMA3': 0	'tissue_protein_Q16822_PCKGM': 0	'tissue_protein_Q16891_MIC60': 0	'tissue_protein_Q27J81_INF2': 0	'tissue_protein_Q2TAA5_ALG11': 0	'tissue_protein_Q2TAY7_SMU1': 0	'tissue_protein_Q2UY09_COSA1': 0.0	'tissue_protein_Q32P28_P3H1': 0	'tissue_protein_Q38SD2_LRRK1': 0	'tissue_protein_Q3LXA3_TKFC': 0	'tissue_protein_Q4G0N4_NAKD2': 0	'tissue_protein_Q53EL6_PDCD4': 0	'tissue_protein_Q53FT3_HIKES': 0	'tissue_protein_Q53FZ2_ACSM3': 0	'tissue_protein_Q53GG5_PDLI3': 0	'tissue_protein_Q53GQ0_DHB12': 0	'tissue_protein_Q53H82_LACB2': 0	'tissue_protein_Q56VL3_OCAD2': 0	'tissue_protein_Q5J8M3_EMC4': 0	'tissue_protein_Q5JSL3_DOC11': 0	'tissue_protein_Q5JVF3_PCID2': 0	'tissue_protein_Q5SRE7_PHYD1': 0	'tissue_protein_Q5T440_CAF17': 0.0	'tissue_protein_Q5T5P2_SKT': 0.0	'tissue_protein_Q5VWZ2_LYPL1': 0	'tissue_protein_Q5VZ46_K1614': 0.0	'tissue_protein_Q5VZF2_MBNL2': 0	'tissue_protein_Q5W0U4_BSPRY': 0.0	'tissue_protein_Q5XKE5_K2C79': 0	'tissue_protein_Q5XKP0_MIC13': 0	'tissue_protein_Q5ZPR3_CD276': 0	'tissue_protein_Q68CZ2_TENS3': 0	'tissue_protein_Q68EM7_RHG17': 0.0	'tissue_protein_Q6FHJ7_SFRP4': 0.0	'tissue_protein_Q6GMV2_SMYD5': 0.0	'tissue_protein_Q6GPI1_CTRB2': 0	'tissue_protein_Q6JBY9_CPZIP': 0	'tissue_protein_Q6NUK1_SCMC1': 0	'tissue_protein_Q6NUM9_RETST': 0	'tissue_protein_Q6P179_ERAP2': 0.0	'tissue_protein_Q6P1A2_MBOA5': 0	'tissue_protein_Q6P2E9_EDC4': 0	'tissue_protein_Q6P4A8_PLBL1': 0	'tissue_protein_Q6P4E1_GOLM2': 0	'tissue_protein_Q6P5R6_RL22L': 0	'tissue_protein_Q6PGP7_TTC37': 0	'tissue_protein_Q6PI78_TMM65': 0	'tissue_protein_Q6PKG0_LARP1': 0	'tissue_protein_Q6UVY6_MOXD1': 0.0	'tissue_protein_Q6UW15_REG3G': 0.0
Multiomic	precision	3	353	0.666667	0.471405	0	0	0.003	0	0	0.387	0.013	0.05	0.535	0.012	{'plasma_protein_A0M8Q6_LAC7': 0.0, 'plasma_protein_B9A064_IGLL5': 0, 'plasma_protein_O14791_APOL1': 0, 'plasma_protein_O14980_XPO1': 0, 'plasma_protein_O15212_PFD6': 0, 'plasma_protein_O15230_LAMA5': 0.0, 'plasma_protein_O43866_CD5L': 0, 'plasma_protein_O75369_FLNB': 0.0, 'plasma_protein_O75390_CISY': 0, 'plasma_protein_O75882_ATRN': 0.0, 'plasma_protein_O95445_APOM': 0, 'plasma_protein_P00450_C…
0	'tissue_protein_Q16822_PCKGM': 0	'tissue_protein_Q16891_MIC60': 0	'tissue_protein_Q27J81_INF2': 0	'tissue_protein_Q2TAA5_ALG11': 0	'tissue_protein_Q2TAY7_SMU1': 0	'tissue_protein_Q2UY09_COSA1': 0.0	'tissue_protein_Q32P28_P3H1': 0	'tissue_protein_Q38SD2_LRRK1': 0	'tissue_protein_Q3LXA3_TKFC': 0	'tissue_protein_Q4G0N4_NAKD2': 0	'tissue_protein_Q53EL6_PDCD4': 0	'tissue_protein_Q53FT3_HIKES': 0	'tissue_protein_Q53FZ2_ACSM3': 0	'tissue_protein_Q53GG5_PDLI3': 0	'tissue_protein_Q53GQ0_DHB12': 0	'tissue_protein_Q53H82_LACB2': 0	'tissue_protein_Q56VL3_OCAD2': 0	'tissue_protein_Q5J8M3_EMC4': 0	'tissue_protein_Q5JSL3_DOC11': 0	'tissue_protein_Q5JVF3_PCID2': 0	'tissue_protein_Q5SRE7_PHYD1': 0	'tissue_protein_Q5T440_CAF17': 0	'tissue_protein_Q5T5P2_SKT': 0	'tissue_protein_Q5VWZ2_LYPL1': 0	'tissue_protein_Q5VZ46_K1614': 0.0	'tissue_protein_Q5VZF2_MBNL2': 0	'tissue_protein_Q5W0U4_BSPRY': 0.0	'tissue_protein_Q5XKE5_K2C79': 0	'tissue_protein_Q5XKP0_MIC13': 0	'tissue_protein_Q5ZPR3_CD276': 0	'tissue_protein_Q68CZ2_TENS3': 0	'tissue_protein_Q68EM7_RHG17': 0.0	'tissue_protein_Q6FHJ7_SFRP4': 0.0	'tissue_protein_Q6GMV2_SMYD5': 0.0	'tissue_protein_Q6GPI1_CTRB2': 0	'tissue_protein_Q6JBY9_CPZIP': 0	'tissue_protein_Q6NUK1_SCMC1': 0	'tissue_protein_Q6NUM9_RETST': 0	'tissue_protein_Q6P179_ERAP2': 0.0	'tissue_protein_Q6P1A2_MBOA5': 0	'tissue_protein_Q6P2E9_EDC4': 0	'tissue_protein_Q6P4A8_PLBL1': 0	'tissue_protein_Q6P4E1_GOLM2': 0	'tissue_protein_Q6P5R6_RL22L': 0	'tissue_protein_Q6PGP7_TTC37': 0	'tissue_protein_Q6PI78_TMM65': 0	'tissue_protein_Q6PKG0_LARP1': 0	'tissue_protein_Q6UVY6_MOXD1': 0.0	'tissue_protein_Q6UW15_REG3G': 0.0
Multiomic	precision	3	272	0.717949	0.449998	0	0	0.003	0	0	0.293	0.026	0.119	0.557	0.003	{'plasma_protein_A0M8Q6_LAC7': 0.0, 'plasma_protein_B9A064_IGLL5': 0, 'plasma_protein_O14791_APOL1': 0, 'plasma_protein_O14980_XPO1': 0, 'plasma_protein_O15212_PFD6': 0, 'plasma_protein_O15230_LAMA5': 0.0, 'plasma_protein_O43866_CD5L': 0, 'plasma_protein_O75369_FLNB': 0.0, 'plasma_protein_O75390_CISY': 0, 'plasma_protein_O75882_ATRN': 0.0, 'plasma_protein_O95445_APOM': 0, 'plasma_protein_P00450_C…
ein_Q16822_PCKGM': 0	'tissue_protein_Q16891_MIC60': 0	'tissue_protein_Q27J81_INF2': 0	'tissue_protein_Q2TAA5_ALG11': 0	'tissue_protein_Q2TAY7_SMU1': 0	'tissue_protein_Q2UY09_COSA1': 0.0	'tissue_protein_Q32P28_P3H1': 0	'tissue_protein_Q38SD2_LRRK1': 0	'tissue_protein_Q3LXA3_TKFC': 0	'tissue_protein_Q4G0N4_NAKD2': 0	'tissue_protein_Q53EL6_PDCD4': 0	'tissue_protein_Q53FT3_HIKES': 0	'tissue_protein_Q53FZ2_ACSM3': 0	'tissue_protein_Q53GG5_PDLI3': 0	'tissue_protein_Q53GQ0_DHB12': 0	'tissue_protein_Q53H82_LACB2': 0	'tissue_protein_Q56VL3_OCAD2': 0	'tissue_protein_Q5J8M3_EMC4': 0	'tissue_protein_Q5JSL3_DOC11': 0	'tissue_protein_Q5JVF3_PCID2': 0	'tissue_protein_Q5SRE7_PHYD1': 0	'tissue_protein_Q5T440_CAF17': 0	'tissue_protein_Q5T5P2_SKT': 0	'tissue_protein_Q5VWZ2_LYPL1': 0	'tissue_protein_Q5VZ46_K1614': 0.0	'tissue_protein_Q5VZF2_MBNL2': 0	'tissue_protein_Q5W0U4_BSPRY': 0	'tissue_protein_Q5XKE5_K2C79': 0	'tissue_protein_Q5XKP0_MIC13': 0	'tissue_protein_Q5ZPR3_CD276': 0	'tissue_protein_Q68CZ2_TENS3': 0	'tissue_protein_Q68EM7_RHG17': 0.0	'tissue_protein_Q6FHJ7_SFRP4': 0.0	'tissue_protein_Q6GMV2_SMYD5': 0.0	'tissue_protein_Q6GPI1_CTRB2': 0	'tissue_protein_Q6JBY9_CPZIP': 0	'tissue_protein_Q6NUK1_SCMC1': 0	'tissue_protein_Q6NUM9_RETST': 0	'tissue_protein_Q6P179_ERAP2': 0.0	'tissue_protein_Q6P1A2_MBOA5': 0	'tissue_protein_Q6P2E9_EDC4': 0	'tissue_protein_Q6P4A8_PLBL1': 0	'tissue_protein_Q6P4E1_GOLM2': 0	'tissue_protein_Q6P5R6_RL22L': 0	'tissue_protein_Q6PGP7_TTC37': 0	'tissue_protein_Q6PI78_TMM65': 0	'tissue_protein_Q6PKG0_LARP1': 0	'tissue_protein_Q6UVY6_MOXD1': 0.0	'tissue_protein_Q6UW15_REG3G': 0	'tissue_protein_Q6UWP7_LCLT1': 0
Multiomic	precision	3	209	0.615385	0.486504	0	0	0.018	0	0	0.179	0.038	0.138	0.613	0.015	{'plasma_protein_A0M8Q6_LAC7': 0.0, 'plasma_protein_B9A064_IGLL5': 0, 'plasma_protein_O14791_APOL1': 0, 'plasma_protein_O14980_XPO1': 0, 'plasma_protein_O15212_PFD6': 0, 'plasma_protein_O15230_LAMA5': 0.0, 'plasma_protein_O43866_CD5L': 0, 'plasma_protein_O75369_FLNB': 0.0, 'plasma_protein_O75390_CISY': 0, 'plasma_protein_O75882_ATRN': 0.0, 'plasma_protein_O95445_APOM': 0, 'plasma_protein_P00450_C…
A3': 0	'tissue_protein_Q16822_PCKGM': 0	'tissue_protein_Q16891_MIC60': 0	'tissue_protein_Q27J81_INF2': 0	'tissue_protein_Q2TAA5_ALG11': 0	'tissue_protein_Q2TAY7_SMU1': 0	'tissue_protein_Q2UY09_COSA1': 0.0	'tissue_protein_Q32P28_P3H1': 0	'tissue_protein_Q38SD2_LRRK1': 0	'tissue_protein_Q3LXA3_TKFC': 0	'tissue_protein_Q4G0N4_NAKD2': 0	'tissue_protein_Q53EL6_PDCD4': 0	'tissue_protein_Q53FT3_HIKES': 0	'tissue_protein_Q53FZ2_ACSM3': 0	'tissue_protein_Q53GG5_PDLI3': 0	'tissue_protein_Q53GQ0_DHB12': 0	'tissue_protein_Q53H82_LACB2': 0	'tissue_protein_Q56VL3_OCAD2': 0	'tissue_protein_Q5J8M3_EMC4': 0	'tissue_protein_Q5JSL3_DOC11': 0	'tissue_protein_Q5JVF3_PCID2': 0	'tissue_protein_Q5SRE7_PHYD1': 0	'tissue_protein_Q5T440_CAF17': 0	'tissue_protein_Q5T5P2_SKT': 0	'tissue_protein_Q5VWZ2_LYPL1': 0	'tissue_protein_Q5VZ46_K1614': 0.0	'tissue_protein_Q5VZF2_MBNL2': 0	'tissue_protein_Q5W0U4_BSPRY': 0	'tissue_protein_Q5XKE5_K2C79': 0	'tissue_protein_Q5XKP0_MIC13': 0	'tissue_protein_Q5ZPR3_CD276': 0	'tissue_protein_Q68CZ2_TENS3': 0	'tissue_protein_Q68EM7_RHG17': 0.0	'tissue_protein_Q6FHJ7_SFRP4': 0.0	'tissue_protein_Q6GMV2_SMYD5': 0	'tissue_protein_Q6GPI1_CTRB2': 0	'tissue_protein_Q6JBY9_CPZIP': 0	'tissue_protein_Q6NUK1_SCMC1': 0	'tissue_protein_Q6NUM9_RETST': 0	'tissue_protein_Q6P179_ERAP2': 0.0	'tissue_protein_Q6P1A2_MBOA5': 0	'tissue_protein_Q6P2E9_EDC4': 0	'tissue_protein_Q6P4A8_PLBL1': 0	'tissue_protein_Q6P4E1_GOLM2': 0	'tissue_protein_Q6P5R6_RL22L': 0	'tissue_protein_Q6PGP7_TTC37': 0	'tissue_protein_Q6PI78_TMM65': 0	'tissue_protein_Q6PKG0_LARP1': 0	'tissue_protein_Q6UVY6_MOXD1': 0.0	'tissue_protein_Q6UW15_REG3G': 0
Multiomic	precision	3	161	0.589744	0.49188	0.003	0	0.018	0	0	0.116	0.068	0.16	0.626	0.009	{'plasma_protein_A0M8Q6_LAC7': 0.0, 'plasma_protein_B9A064_IGLL5': 0, 'plasma_protein_O14791_APOL1': 0, 'plasma_protein_O14980_XPO1': 0, 'plasma_protein_O15212_PFD6': 0, 'plasma_protein_O15230_LAMA5': 0.0, 'plasma_protein_O43866_CD5L': 0, 'plasma_protein_O75369_FLNB': 0.0, 'plasma_protein_O75390_CISY': 0, 'plasma_protein_O75882_ATRN': 0, 'plasma_protein_O95445_APOM': 0, 'plasma_protein_P00450_CER…
0	'tissue_protein_Q16787_LAMA3': 0	'tissue_protein_Q16822_PCKGM': 0	'tissue_protein_Q16891_MIC60': 0	'tissue_protein_Q27J81_INF2': 0	'tissue_protein_Q2TAA5_ALG11': 0	'tissue_protein_Q2TAY7_SMU1': 0	'tissue_protein_Q2UY09_COSA1': 0	'tissue_protein_Q32P28_P3H1': 0	'tissue_protein_Q38SD2_LRRK1': 0	'tissue_protein_Q3LXA3_TKFC': 0	'tissue_protein_Q4G0N4_NAKD2': 0	'tissue_protein_Q53EL6_PDCD4': 0	'tissue_protein_Q53FT3_HIKES': 0	'tissue_protein_Q53FZ2_ACSM3': 0	'tissue_protein_Q53GG5_PDLI3': 0	'tissue_protein_Q53GQ0_DHB12': 0	'tissue_protein_Q53H82_LACB2': 0	'tissue_protein_Q56VL3_OCAD2': 0	'tissue_protein_Q5J8M3_EMC4': 0	'tissue_protein_Q5JSL3_DOC11': 0	'tissue_protein_Q5JVF3_PCID2': 0	'tissue_protein_Q5SRE7_PHYD1': 0	'tissue_protein_Q5T440_CAF17': 0	'tissue_protein_Q5T5P2_SKT': 0	'tissue_protein_Q5VWZ2_LYPL1': 0	'tissue_protein_Q5VZ46_K1614': 0.0	'tissue_protein_Q5VZF2_MBNL2': 0	'tissue_protein_Q5W0U4_BSPRY': 0	'tissue_protein_Q5XKE5_K2C79': 0	'tissue_protein_Q5XKP0_MIC13': 0	'tissue_protein_Q5ZPR3_CD276': 0	'tissue_protein_Q68CZ2_TENS3': 0	'tissue_protein_Q68EM7_RHG17': 0.0	'tissue_protein_Q6FHJ7_SFRP4': 0.0	'tissue_protein_Q6GMV2_SMYD5': 0	'tissue_protein_Q6GPI1_CTRB2': 0	'tissue_protein_Q6JBY9_CPZIP': 0	'tissue_protein_Q6NUK1_SCMC1': 0	'tissue_protein_Q6NUM9_RETST': 0	'tissue_protein_Q6P179_ERAP2': 0.0	'tissue_protein_Q6P1A2_MBOA5': 0	'tissue_protein_Q6P2E9_EDC4': 0	'tissue_protein_Q6P4A8_PLBL1': 0	'tissue_protein_Q6P4E1_GOLM2': 0	'tissue_protein_Q6P5R6_RL22L': 0	'tissue_protein_Q6PGP7_TTC37': 0	'tissue_protein_Q6PI78_TMM65': 0	'tissue_protein_Q6PKG0_LARP1': 0	'tissue_protein_Q6UVY6_MOXD1': 0.0
Multiomic	precision	3	124	0.564103	0.495874	0	0	0.025	0	0	0.172	0.06	0.188	0.546	0.009	{'plasma_protein_A0M8Q6_LAC7': 0.0, 'plasma_protein_B9A064_IGLL5': 0, 'plasma_protein_O14791_APOL1': 0, 'plasma_protein_O14980_XPO1': 0, 'plasma_protein_O15212_PFD6': 0, 'plasma_protein_O15230_LAMA5': 0, 'plasma_protein_O43866_CD5L': 0, 'plasma_protein_O75369_FLNB': 0.0, 'plasma_protein_O75390_CISY': 0, 'plasma_protein_O75882_ATRN': 0, 'plasma_protein_O95445_APOM': 0, 'plasma_protein_P00450_CERU'…
ssue_protein_Q2TAY7_SMU1': 0	'tissue_protein_Q2UY09_COSA1': 0	'tissue_protein_Q32P28_P3H1': 0	'tissue_protein_Q38SD2_LRRK1': 0	'tissue_protein_Q3LXA3_TKFC': 0	'tissue_protein_Q4G0N4_NAKD2': 0	'tissue_protein_Q53EL6_PDCD4': 0	'tissue_protein_Q53FT3_HIKES': 0	'tissue_protein_Q53FZ2_ACSM3': 0	'tissue_protein_Q53GG5_PDLI3': 0	'tissue_protein_Q53GQ0_DHB12': 0	'tissue_protein_Q53H82_LACB2': 0	'tissue_protein_Q56VL3_OCAD2': 0	'tissue_protein_Q5J8M3_EMC4': 0	'tissue_protein_Q5JSL3_DOC11': 0	'tissue_protein_Q5JVF3_PCID2': 0	'tissue_protein_Q5SRE7_PHYD1': 0	'tissue_protein_Q5T440_CAF17': 0	'tissue_protein_Q5T5P2_SKT': 0	'tissue_protein_Q5VWZ2_LYPL1': 0	'tissue_protein_Q5VZ46_K1614': 0.0	'tissue_protein_Q5VZF2_MBNL2': 0	'tissue_protein_Q5W0U4_BSPRY': 0	'tissue_protein_Q5XKE5_K2C79': 0	'tissue_protein_Q5XKP0_MIC13': 0	'tissue_protein_Q5ZPR3_CD276': 0	'tissue_protein_Q68CZ2_TENS3': 0	'tissue_protein_Q68EM7_RHG17': 0.0	'tissue_protein_Q6FHJ7_SFRP4': 0.0	'tissue_protein_Q6GMV2_SMYD5': 0	'tissue_protein_Q6GPI1_CTRB2': 0	'tissue_protein_Q6JBY9_CPZIP': 0	'tissue_protein_Q6NUK1_SCMC1': 0	'tissue_protein_Q6NUM9_RETST': 0	'tissue_protein_Q6P179_ERAP2': 0.0	'tissue_protein_Q6P1A2_MBOA5': 0	'tissue_protein_Q6P2E9_EDC4': 0	'tissue_protein_Q6P4A8_PLBL1': 0	'tissue_protein_Q6P4E1_GOLM2': 0	'tissue_protein_Q6P5R6_RL22L': 0	'tissue_protein_Q6PGP7_TTC37': 0	'tissue_protein_Q6PI78_TMM65': 0	'tissue_protein_Q6PKG0_LARP1': 0	'tissue_protein_Q6UVY6_MOXD1': 0.0	'tissue_protein_Q6UW15_REG3G': 0	'tissue_protein_Q6UWP7_LCLT1': 0	'tissue_protein_Q6UX06_OLFM4': 0	'tissue_protein_Q6UX71_PXDC2': 0	'tissue_protein_Q6UXG2_ELAP1': 0	'tissue_protein_Q6UXH1_CREL2': 0
Multiomic	precision	3	95	0.589744	0.49188	0.003	0	0.012	0	0	0.165	0.058	0.208	0.541	0.013	{'plasma_protein_A0M8Q6_LAC7': 0.0, 'plasma_protein_B9A064_IGLL5': 0, 'plasma_protein_O14791_APOL1': 0, 'plasma_protein_O14980_XPO1': 0, 'plasma_protein_O15212_PFD6': 0, 'plasma_protein_O15230_LAMA5': 0, 'plasma_protein_O43866_CD5L': 0, 'plasma_protein_O75369_FLNB': 0.0, 'plasma_protein_O75390_CISY': 0, 'plasma_protein_O75882_ATRN': 0, 'plasma_protein_O95445_APOM': 0, 'plasma_protein_P00450_CERU'…
e_protein_Q2UY09_COSA1': 0	'tissue_protein_Q32P28_P3H1': 0	'tissue_protein_Q38SD2_LRRK1': 0	'tissue_protein_Q3LXA3_TKFC': 0	'tissue_protein_Q4G0N4_NAKD2': 0	'tissue_protein_Q53EL6_PDCD4': 0	'tissue_protein_Q53FT3_HIKES': 0	'tissue_protein_Q53FZ2_ACSM3': 0	'tissue_protein_Q53GG5_PDLI3': 0	'tissue_protein_Q53GQ0_DHB12': 0	'tissue_protein_Q53H82_LACB2': 0	'tissue_protein_Q56VL3_OCAD2': 0	'tissue_protein_Q5J8M3_EMC4': 0	'tissue_protein_Q5JSL3_DOC11': 0	'tissue_protein_Q5JVF3_PCID2': 0	'tissue_protein_Q5SRE7_PHYD1': 0	'tissue_protein_Q5T440_CAF17': 0	'tissue_protein_Q5T5P2_SKT': 0	'tissue_protein_Q5VWZ2_LYPL1': 0	'tissue_protein_Q5VZ46_K1614': 0.0	'tissue_protein_Q5VZF2_MBNL2': 0	'tissue_protein_Q5W0U4_BSPRY': 0	'tissue_protein_Q5XKE5_K2C79': 0	'tissue_protein_Q5XKP0_MIC13': 0	'tissue_protein_Q5ZPR3_CD276': 0	'tissue_protein_Q68CZ2_TENS3': 0	'tissue_protein_Q68EM7_RHG17': 0.0	'tissue_protein_Q6FHJ7_SFRP4': 0.0	'tissue_protein_Q6GMV2_SMYD5': 0	'tissue_protein_Q6GPI1_CTRB2': 0	'tissue_protein_Q6JBY9_CPZIP': 0	'tissue_protein_Q6NUK1_SCMC1': 0	'tissue_protein_Q6NUM9_RETST': 0	'tissue_protein_Q6P179_ERAP2': 0.0	'tissue_protein_Q6P1A2_MBOA5': 0	'tissue_protein_Q6P2E9_EDC4': 0	'tissue_protein_Q6P4A8_PLBL1': 0	'tissue_protein_Q6P4E1_GOLM2': 0	'tissue_protein_Q6P5R6_RL22L': 0	'tissue_protein_Q6PGP7_TTC37': 0	'tissue_protein_Q6PI78_TMM65': 0	'tissue_protein_Q6PKG0_LARP1': 0	'tissue_protein_Q6UVY6_MOXD1': 0.0	'tissue_protein_Q6UW15_REG3G': 0	'tissue_protein_Q6UWP7_LCLT1': 0	'tissue_protein_Q6UX06_OLFM4': 0	'tissue_protein_Q6UX71_PXDC2': 0	'tissue_protein_Q6UXG2_ELAP1': 0	'tissue_protein_Q6UXH1_CREL2': 0	'tissue_protein_Q6UXI9_NPNT': 0
Multiomic	precision	3	73	0.564103	0.495874	0	0	0.013	0	0	0.146	0.091	0.208	0.534	0.009	{'plasma_protein_A0M8Q6_LAC7': 0, 'plasma_protein_B9A064_IGLL5': 0, 'plasma_protein_O14791_APOL1': 0, 'plasma_protein_O14980_XPO1': 0, 'plasma_protein_O15212_PFD6': 0, 'plasma_protein_O15230_LAMA5': 0, 'plasma_protein_O43866_CD5L': 0, 'plasma_protein_O75369_FLNB': 0.0, 'plasma_protein_O75390_CISY': 0, 'plasma_protein_O75882_ATRN': 0, 'plasma_protein_O95445_APOM': 0, 'plasma_protein_P00450_CERU': …
otein_Q2TAA5_ALG11': 0	'tissue_protein_Q2TAY7_SMU1': 0	'tissue_protein_Q2UY09_COSA1': 0	'tissue_protein_Q32P28_P3H1': 0	'tissue_protein_Q38SD2_LRRK1': 0	'tissue_protein_Q3LXA3_TKFC': 0	'tissue_protein_Q4G0N4_NAKD2': 0	'tissue_protein_Q53EL6_PDCD4': 0	'tissue_protein_Q53FT3_HIKES': 0	'tissue_protein_Q53FZ2_ACSM3': 0	'tissue_protein_Q53GG5_PDLI3': 0	'tissue_protein_Q53GQ0_DHB12': 0	'tissue_protein_Q53H82_LACB2': 0	'tissue_protein_Q56VL3_OCAD2': 0	'tissue_protein_Q5J8M3_EMC4': 0	'tissue_protein_Q5JSL3_DOC11': 0	'tissue_protein_Q5JVF3_PCID2': 0	'tissue_protein_Q5SRE7_PHYD1': 0	'tissue_protein_Q5T440_CAF17': 0	'tissue_protein_Q5T5P2_SKT': 0	'tissue_protein_Q5VWZ2_LYPL1': 0	'tissue_protein_Q5VZ46_K1614': 0.0	'tissue_protein_Q5VZF2_MBNL2': 0	'tissue_protein_Q5W0U4_BSPRY': 0	'tissue_protein_Q5XKE5_K2C79': 0	'tissue_protein_Q5XKP0_MIC13': 0	'tissue_protein_Q5ZPR3_CD276': 0	'tissue_protein_Q68CZ2_TENS3': 0	'tissue_protein_Q68EM7_RHG17': 0.21714285714285714	'tissue_protein_Q6FHJ7_SFRP4': 0.0	'tissue_protein_Q6GMV2_SMYD5': 0	'tissue_protein_Q6GPI1_CTRB2': 0	'tissue_protein_Q6JBY9_CPZIP': 0	'tissue_protein_Q6NUK1_SCMC1': 0	'tissue_protein_Q6NUM9_RETST': 0	'tissue_protein_Q6P179_ERAP2': 0.0	'tissue_protein_Q6P1A2_MBOA5': 0	'tissue_protein_Q6P2E9_EDC4': 0	'tissue_protein_Q6P4A8_PLBL1': 0	'tissue_protein_Q6P4E1_GOLM2': 0	'tissue_protein_Q6P5R6_RL22L': 0	'tissue_protein_Q6PGP7_TTC37': 0	'tissue_protein_Q6PI78_TMM65': 0	'tissue_protein_Q6PKG0_LARP1': 0	'tissue_protein_Q6UVY6_MOXD1': 0.0	'tissue_protein_Q6UW15_REG3G': 0	'tissue_protein_Q6UWP7_LCLT1': 0	'tissue_protein_Q6UX06_OLFM4': 0	'tissue_protein_Q6UX71_PXDC2': 0	'tissue_protein_Q6UXG2_ELAP1': 0
Multiomic	precision	3	56	0.564103	0.495874	0	0	0.013	0	0	0.171	0.128	0.206	0.476	0.006	{'plasma_protein_A0M8Q6_LAC7': 0, 'plasma_protein_B9A064_IGLL5': 0, 'plasma_protein_O14791_APOL1': 0, 'plasma_protein_O14980_XPO1': 0, 'plasma_protein_O15212_PFD6': 0, 'plasma_protein_O15230_LAMA5': 0, 'plasma_protein_O43866_CD5L': 0, 'plasma_protein_O75369_FLNB': 0.0, 'plasma_protein_O75390_CISY': 0, 'plasma_protein_O75882_ATRN': 0, 'plasma_protein_O95445_APOM': 0, 'plasma_protein_P00450_CERU': …
rotein_Q32P28_P3H1': 0	'tissue_protein_Q38SD2_LRRK1': 0	'tissue_protein_Q3LXA3_TKFC': 0	'tissue_protein_Q4G0N4_NAKD2': 0	'tissue_protein_Q53EL6_PDCD4': 0	'tissue_protein_Q53FT3_HIKES': 0	'tissue_protein_Q53FZ2_ACSM3': 0	'tissue_protein_Q53GG5_PDLI3': 0	'tissue_protein_Q53GQ0_DHB12': 0	'tissue_protein_Q53H82_LACB2': 0	'tissue_protein_Q56VL3_OCAD2': 0	'tissue_protein_Q5J8M3_EMC4': 0	'tissue_protein_Q5JSL3_DOC11': 0	'tissue_protein_Q5JVF3_PCID2': 0	'tissue_protein_Q5SRE7_PHYD1': 0	'tissue_protein_Q5T440_CAF17': 0	'tissue_protein_Q5T5P2_SKT': 0	'tissue_protein_Q5VWZ2_LYPL1': 0	'tissue_protein_Q5VZ46_K1614': 0.0	'tissue_protein_Q5VZF2_MBNL2': 0	'tissue_protein_Q5W0U4_BSPRY': 0	'tissue_protein_Q5XKE5_K2C79': 0	'tissue_protein_Q5XKP0_MIC13': 0	'tissue_protein_Q5ZPR3_CD276': 0	'tissue_protein_Q68CZ2_TENS3': 0	'tissue_protein_Q68EM7_RHG17': 0.0	'tissue_protein_Q6FHJ7_SFRP4': 0.0	'tissue_protein_Q6GMV2_SMYD5': 0	'tissue_protein_Q6GPI1_CTRB2': 0	'tissue_protein_Q6JBY9_CPZIP': 0	'tissue_protein_Q6NUK1_SCMC1': 0	'tissue_protein_Q6NUM9_RETST': 0	'tissue_protein_Q6P179_ERAP2': 0.0	'tissue_protein_Q6P1A2_MBOA5': 0	'tissue_protein_Q6P2E9_EDC4': 0	'tissue_protein_Q6P4A8_PLBL1': 0	'tissue_protein_Q6P4E1_GOLM2': 0	'tissue_protein_Q6P5R6_RL22L': 0	'tissue_protein_Q6PGP7_TTC37': 0	'tissue_protein_Q6PI78_TMM65': 0	'tissue_protein_Q6PKG0_LARP1': 0	'tissue_protein_Q6UVY6_MOXD1': 0.0	'tissue_protein_Q6UW15_REG3G': 0	'tissue_protein_Q6UWP7_LCLT1': 0	'tissue_protein_Q6UX06_OLFM4': 0	'tissue_protein_Q6UX71_PXDC2': 0	'tissue_protein_Q6UXG2_ELAP1': 0	'tissue_protein_Q6UXH1_CREL2': 0	'tissue_protein_Q6UXI9_NPNT': 0	'tissue_protein_Q6UXV4_MIC27': 0
Multiomic	precision	3	43	0.487179	0.499836	0	0.006	0.012	0	0	0.24	0.164	0.147	0.42	0.012	{'plasma_protein_A0M8Q6_LAC7': 0, 'plasma_protein_B9A064_IGLL5': 0, 'plasma_protein_O14791_APOL1': 0, 'plasma_protein_O14980_XPO1': 0, 'plasma_protein_O15212_PFD6': 0, 'plasma_protein_O15230_LAMA5': 0, 'plasma_protein_O43866_CD5L': 0, 'plasma_protein_O75369_FLNB': 0.0, 'plasma_protein_O75390_CISY': 0, 'plasma_protein_O75882_ATRN': 0, 'plasma_protein_O95445_APOM': 0, 'plasma_protein_P00450_CERU': …
Q27J81_INF2': 0	'tissue_protein_Q2TAA5_ALG11': 0	'tissue_protein_Q2TAY7_SMU1': 0	'tissue_protein_Q2UY09_COSA1': 0	'tissue_protein_Q32P28_P3H1': 0	'tissue_protein_Q38SD2_LRRK1': 0	'tissue_protein_Q3LXA3_TKFC': 0	'tissue_protein_Q4G0N4_NAKD2': 0	'tissue_protein_Q53EL6_PDCD4': 0	'tissue_protein_Q53FT3_HIKES': 0	'tissue_protein_Q53FZ2_ACSM3': 0	'tissue_protein_Q53GG5_PDLI3': 0	'tissue_protein_Q53GQ0_DHB12': 0	'tissue_protein_Q53H82_LACB2': 0	'tissue_protein_Q56VL3_OCAD2': 0	'tissue_protein_Q5J8M3_EMC4': 0	'tissue_protein_Q5JSL3_DOC11': 0	'tissue_protein_Q5JVF3_PCID2': 0	'tissue_protein_Q5SRE7_PHYD1': 0	'tissue_protein_Q5T440_CAF17': 0	'tissue_protein_Q5T5P2_SKT': 0	'tissue_protein_Q5VWZ2_LYPL1': 0	'tissue_protein_Q5VZ46_K1614': 0.0	'tissue_protein_Q5VZF2_MBNL2': 0	'tissue_protein_Q5W0U4_BSPRY': 0	'tissue_protein_Q5XKE5_K2C79': 0	'tissue_protein_Q5XKP0_MIC13': 0	'tissue_protein_Q5ZPR3_CD276': 0	'tissue_protein_Q68CZ2_TENS3': 0	'tissue_protein_Q68EM7_RHG17': 0.21714285714285717	'tissue_protein_Q6FHJ7_SFRP4': 0.0	'tissue_protein_Q6GMV2_SMYD5': 0	'tissue_protein_Q6GPI1_CTRB2': 0	'tissue_protein_Q6JBY9_CPZIP': 0	'tissue_protein_Q6NUK1_SCMC1': 0	'tissue_protein_Q6NUM9_RETST': 0	'tissue_protein_Q6P179_ERAP2': 0	'tissue_protein_Q6P1A2_MBOA5': 0	'tissue_protein_Q6P2E9_EDC4': 0	'tissue_protein_Q6P4A8_PLBL1': 0	'tissue_protein_Q6P4E1_GOLM2': 0	'tissue_protein_Q6P5R6_RL22L': 0	'tissue_protein_Q6PGP7_TTC37': 0	'tissue_protein_Q6PI78_TMM65': 0	'tissue_protein_Q6PKG0_LARP1': 0	'tissue_protein_Q6UVY6_MOXD1': 0.0	'tissue_protein_Q6UW15_REG3G': 0	'tissue_protein_Q6UWP7_LCLT1': 0	'tissue_protein_Q6UX06_OLFM4': 0	'tissue_protein_Q6UX71_PXDC2': 0
Multiomic	precision	3	33	0.512821	0.499836	0	0.006	0.01	0	0	0.322	0.154	0.131	0.369	0.009	{'plasma_protein_A0M8Q6_LAC7': 0, 'plasma_protein_B9A064_IGLL5': 0, 'plasma_protein_O14791_APOL1': 0, 'plasma_protein_O14980_XPO1': 0, 'plasma_protein_O15212_PFD6': 0, 'plasma_protein_O15230_LAMA5': 0, 'plasma_protein_O43866_CD5L': 0, 'plasma_protein_O75369_FLNB': 0.0, 'plasma_protein_O75390_CISY': 0, 'plasma_protein_O75882_ATRN': 0, 'plasma_protein_O95445_APOM': 0, 'plasma_protein_P00450_CERU': …
G11': 0	'tissue_protein_Q2TAY7_SMU1': 0	'tissue_protein_Q2UY09_COSA1': 0	'tissue_protein_Q32P28_P3H1': 0	'tissue_protein_Q38SD2_LRRK1': 0	'tissue_protein_Q3LXA3_TKFC': 0	'tissue_protein_Q4G0N4_NAKD2': 0	'tissue_protein_Q53EL6_PDCD4': 0	'tissue_protein_Q53FT3_HIKES': 0	'tissue_protein_Q53FZ2_ACSM3': 0	'tissue_protein_Q53GG5_PDLI3': 0	'tissue_protein_Q53GQ0_DHB12': 0	'tissue_protein_Q53H82_LACB2': 0	'tissue_protein_Q56VL3_OCAD2': 0	'tissue_protein_Q5J8M3_EMC4': 0	'tissue_protein_Q5JSL3_DOC11': 0	'tissue_protein_Q5JVF3_PCID2': 0	'tissue_protein_Q5SRE7_PHYD1': 0	'tissue_protein_Q5T440_CAF17': 0	'tissue_protein_Q5T5P2_SKT': 0	'tissue_protein_Q5VWZ2_LYPL1': 0	'tissue_protein_Q5VZ46_K1614': 0.0	'tissue_protein_Q5VZF2_MBNL2': 0	'tissue_protein_Q5W0U4_BSPRY': 0	'tissue_protein_Q5XKE5_K2C79': 0	'tissue_protein_Q5XKP0_MIC13': 0	'tissue_protein_Q5ZPR3_CD276': 0	'tissue_protein_Q68CZ2_TENS3': 0	'tissue_protein_Q68EM7_RHG17': 0.21714285714285714	'tissue_protein_Q6FHJ7_SFRP4': 0.0	'tissue_protein_Q6GMV2_SMYD5': 0	'tissue_protein_Q6GPI1_CTRB2': 0	'tissue_protein_Q6JBY9_CPZIP': 0	'tissue_protein_Q6NUK1_SCMC1': 0	'tissue_protein_Q6NUM9_RETST': 0	'tissue_protein_Q6P179_ERAP2': 0	'tissue_protein_Q6P1A2_MBOA5': 0	'tissue_protein_Q6P2E9_EDC4': 0	'tissue_protein_Q6P4A8_PLBL1': 0	'tissue_protein_Q6P4E1_GOLM2': 0	'tissue_protein_Q6P5R6_RL22L': 0	'tissue_protein_Q6PGP7_TTC37': 0	'tissue_protein_Q6PI78_TMM65': 0	'tissue_protein_Q6PKG0_LARP1': 0	'tissue_protein_Q6UVY6_MOXD1': 0.0	'tissue_protein_Q6UW15_REG3G': 0	'tissue_protein_Q6UWP7_LCLT1': 0	'tissue_protein_Q6UX06_OLFM4': 0	'tissue_protein_Q6UX71_PXDC2': 0	'tissue_protein_Q6UXG2_ELAP1': 0
Multiomic	precision	3	26	0.564103	0.495874	0	0	0	0	0	0.307	0.159	0.171	0.35	0.012	{'plasma_protein_A0M8Q6_LAC7': 0, 'plasma_protein_B9A064_IGLL5': 0, 'plasma_protein_O14791_APOL1': 0, 'plasma_protein_O14980_XPO1': 0, 'plasma_protein_O15212_PFD6': 0, 'plasma_protein_O15230_LAMA5': 0, 'plasma_protein_O43866_CD5L': 0, 'plasma_protein_O75369_FLNB': 0.0, 'plasma_protein_O75390_CISY': 0, 'plasma_protein_O75882_ATRN': 0, 'plasma_protein_O95445_APOM': 0, 'plasma_protein_P00450_CERU': …
protein_Q32P28_P3H1': 0	'tissue_protein_Q38SD2_LRRK1': 0	'tissue_protein_Q3LXA3_TKFC': 0	'tissue_protein_Q4G0N4_NAKD2': 0	'tissue_protein_Q53EL6_PDCD4': 0	'tissue_protein_Q53FT3_HIKES': 0	'tissue_protein_Q53FZ2_ACSM3': 0	'tissue_protein_Q53GG5_PDLI3': 0	'tissue_protein_Q53GQ0_DHB12': 0	'tissue_protein_Q53H82_LACB2': 0	'tissue_protein_Q56VL3_OCAD2': 0	'tissue_protein_Q5J8M3_EMC4': 0	'tissue_protein_Q5JSL3_DOC11': 0	'tissue_protein_Q5JVF3_PCID2': 0	'tissue_protein_Q5SRE7_PHYD1': 0	'tissue_protein_Q5T440_CAF17': 0	'tissue_protein_Q5T5P2_SKT': 0	'tissue_protein_Q5VWZ2_LYPL1': 0	'tissue_protein_Q5VZ46_K1614': 0	'tissue_protein_Q5VZF2_MBNL2': 0	'tissue_protein_Q5W0U4_BSPRY': 0	'tissue_protein_Q5XKE5_K2C79': 0	'tissue_protein_Q5XKP0_MIC13': 0	'tissue_protein_Q5ZPR3_CD276': 0	'tissue_protein_Q68CZ2_TENS3': 0	'tissue_protein_Q68EM7_RHG17': 0.0	'tissue_protein_Q6FHJ7_SFRP4': 0	'tissue_protein_Q6GMV2_SMYD5': 0	'tissue_protein_Q6GPI1_CTRB2': 0	'tissue_protein_Q6JBY9_CPZIP': 0	'tissue_protein_Q6NUK1_SCMC1': 0	'tissue_protein_Q6NUM9_RETST': 0	'tissue_protein_Q6P179_ERAP2': 0	'tissue_protein_Q6P1A2_MBOA5': 0	'tissue_protein_Q6P2E9_EDC4': 0	'tissue_protein_Q6P4A8_PLBL1': 0	'tissue_protein_Q6P4E1_GOLM2': 0	'tissue_protein_Q6P5R6_RL22L': 0	'tissue_protein_Q6PGP7_TTC37': 0	'tissue_protein_Q6PI78_TMM65': 0	'tissue_protein_Q6PKG0_LARP1': 0	'tissue_protein_Q6UVY6_MOXD1': 0.0	'tissue_protein_Q6UW15_REG3G': 0	'tissue_protein_Q6UWP7_LCLT1': 0	'tissue_protein_Q6UX06_OLFM4': 0	'tissue_protein_Q6UX71_PXDC2': 0	'tissue_protein_Q6UXG2_ELAP1': 0	'tissue_protein_Q6UXH1_CREL2': 0	'tissue_protein_Q6UXI9_NPNT': 0	'tissue_protein_Q6UXV4_MIC27': 0
Multiomic	precision	3	20	0.564103	0.495874	0	0.018	0.01	0	0	0.358	0.161	0.171	0.273	0.009	{'plasma_protein_A0M8Q6_LAC7': 0, 'plasma_protein_B9A064_IGLL5': 0, 'plasma_protein_O14791_APOL1': 0, 'plasma_protein_O14980_XPO1': 0, 'plasma_protein_O15212_PFD6': 0, 'plasma_protein_O15230_LAMA5': 0, 'plasma_protein_O43866_CD5L': 0, 'plasma_protein_O75369_FLNB': 0.0, 'plasma_protein_O75390_CISY': 0, 'plasma_protein_O75882_ATRN': 0, 'plasma_protein_O95445_APOM': 0, 'plasma_protein_P00450_CERU': …
_protein_Q38SD2_LRRK1': 0	'tissue_protein_Q3LXA3_TKFC': 0	'tissue_protein_Q4G0N4_NAKD2': 0	'tissue_protein_Q53EL6_PDCD4': 0	'tissue_protein_Q53FT3_HIKES': 0	'tissue_protein_Q53FZ2_ACSM3': 0	'tissue_protein_Q53GG5_PDLI3': 0	'tissue_protein_Q53GQ0_DHB12': 0	'tissue_protein_Q53H82_LACB2': 0	'tissue_protein_Q56VL3_OCAD2': 0	'tissue_protein_Q5J8M3_EMC4': 0	'tissue_protein_Q5JSL3_DOC11': 0	'tissue_protein_Q5JVF3_PCID2': 0	'tissue_protein_Q5SRE7_PHYD1': 0	'tissue_protein_Q5T440_CAF17': 0	'tissue_protein_Q5T5P2_SKT': 0	'tissue_protein_Q5VWZ2_LYPL1': 0	'tissue_protein_Q5VZ46_K1614': 0	'tissue_protein_Q5VZF2_MBNL2': 0	'tissue_protein_Q5W0U4_BSPRY': 0	'tissue_protein_Q5XKE5_K2C79': 0	'tissue_protein_Q5XKP0_MIC13': 0	'tissue_protein_Q5ZPR3_CD276': 0	'tissue_protein_Q68CZ2_TENS3': 0	'tissue_protein_Q68EM7_RHG17': 0.0	'tissue_protein_Q6FHJ7_SFRP4': 0	'tissue_protein_Q6GMV2_SMYD5': 0	'tissue_protein_Q6GPI1_CTRB2': 0	'tissue_protein_Q6JBY9_CPZIP': 0	'tissue_protein_Q6NUK1_SCMC1': 0	'tissue_protein_Q6NUM9_RETST': 0	'tissue_protein_Q6P179_ERAP2': 0	'tissue_protein_Q6P1A2_MBOA5': 0	'tissue_protein_Q6P2E9_EDC4': 0	'tissue_protein_Q6P4A8_PLBL1': 0	'tissue_protein_Q6P4E1_GOLM2': 0	'tissue_protein_Q6P5R6_RL22L': 0	'tissue_protein_Q6PGP7_TTC37': 0	'tissue_protein_Q6PI78_TMM65': 0	'tissue_protein_Q6PKG0_LARP1': 0	'tissue_protein_Q6UVY6_MOXD1': 0.0	'tissue_protein_Q6UW15_REG3G': 0	'tissue_protein_Q6UWP7_LCLT1': 0	'tissue_protein_Q6UX06_OLFM4': 0	'tissue_protein_Q6UX71_PXDC2': 0	'tissue_protein_Q6UXG2_ELAP1': 0	'tissue_protein_Q6UXH1_CREL2': 0	'tissue_protein_Q6UXI9_NPNT': 0	'tissue_protein_Q6UXV4_MIC27': 0	'tissue_protein_Q6VY07_PACS1': 0
Multiomic	precision	3	15	0.589744	0.49188	0	0.012	0.015	0	0	0.383	0.153	0.173	0.258	0.006	{'plasma_protein_A0M8Q6_LAC7': 0, 'plasma_protein_B9A064_IGLL5': 0, 'plasma_protein_O14791_APOL1': 0, 'plasma_protein_O14980_XPO1': 0, 'plasma_protein_O15212_PFD6': 0, 'plasma_protein_O15230_LAMA5': 0, 'plasma_protein_O43866_CD5L': 0, 'plasma_protein_O75369_FLNB': 0.0, 'plasma_protein_O75390_CISY': 0, 'plasma_protein_O75882_ATRN': 0, 'plasma_protein_O95445_APOM': 0, 'plasma_protein_P00450_CERU': …
tein_Q3LXA3_TKFC': 0	'tissue_protein_Q4G0N4_NAKD2': 0	'tissue_protein_Q53EL6_PDCD4': 0	'tissue_protein_Q53FT3_HIKES': 0	'tissue_protein_Q53FZ2_ACSM3': 0	'tissue_protein_Q53GG5_PDLI3': 0	'tissue_protein_Q53GQ0_DHB12': 0	'tissue_protein_Q53H82_LACB2': 0	'tissue_protein_Q56VL3_OCAD2': 0	'tissue_protein_Q5J8M3_EMC4': 0	'tissue_protein_Q5JSL3_DOC11': 0	'tissue_protein_Q5JVF3_PCID2': 0	'tissue_protein_Q5SRE7_PHYD1': 0	'tissue_protein_Q5T440_CAF17': 0	'tissue_protein_Q5T5P2_SKT': 0	'tissue_protein_Q5VWZ2_LYPL1': 0	'tissue_protein_Q5VZ46_K1614': 0	'tissue_protein_Q5VZF2_MBNL2': 0	'tissue_protein_Q5W0U4_BSPRY': 0	'tissue_protein_Q5XKE5_K2C79': 0	'tissue_protein_Q5XKP0_MIC13': 0	'tissue_protein_Q5ZPR3_CD276': 0	'tissue_protein_Q68CZ2_TENS3': 0	'tissue_protein_Q68EM7_RHG17': 0	'tissue_protein_Q6FHJ7_SFRP4': 0	'tissue_protein_Q6GMV2_SMYD5': 0	'tissue_protein_Q6GPI1_CTRB2': 0	'tissue_protein_Q6JBY9_CPZIP': 0	'tissue_protein_Q6NUK1_SCMC1': 0	'tissue_protein_Q6NUM9_RETST': 0	'tissue_protein_Q6P179_ERAP2': 0	'tissue_protein_Q6P1A2_MBOA5': 0	'tissue_protein_Q6P2E9_EDC4': 0	'tissue_protein_Q6P4A8_PLBL1': 0	'tissue_protein_Q6P4E1_GOLM2': 0	'tissue_protein_Q6P5R6_RL22L': 0	'tissue_protein_Q6PGP7_TTC37': 0	'tissue_protein_Q6PI78_TMM65': 0	'tissue_protein_Q6PKG0_LARP1': 0	'tissue_protein_Q6UVY6_MOXD1': 0.0	'tissue_protein_Q6UW15_REG3G': 0	'tissue_protein_Q6UWP7_LCLT1': 0	'tissue_protein_Q6UX06_OLFM4': 0	'tissue_protein_Q6UX71_PXDC2': 0	'tissue_protein_Q6UXG2_ELAP1': 0	'tissue_protein_Q6UXH1_CREL2': 0	'tissue_protein_Q6UXI9_NPNT': 0	'tissue_protein_Q6UXV4_MIC27': 0	'tissue_protein_Q6VY07_PACS1': 0	'tissue_protein_Q6XQN6_PNCB': 0
Multiomic	precision	3	12	0.589744	0.49188	0.002	0.006	0.009	0	0	0.383	0.147	0.191	0.253	0.008	{'plasma_protein_A0M8Q6_LAC7': 0, 'plasma_protein_B9A064_IGLL5': 0, 'plasma_protein_O14791_APOL1': 0, 'plasma_protein_O14980_XPO1': 0, 'plasma_protein_O15212_PFD6': 0, 'plasma_protein_O15230_LAMA5': 0, 'plasma_protein_O43866_CD5L': 0, 'plasma_protein_O75369_FLNB': 0.0, 'plasma_protein_O75390_CISY': 0, 'plasma_protein_O75882_ATRN': 0, 'plasma_protein_O95445_APOM': 0, 'plasma_protein_P00450_CERU': …
otein_Q4G0N4_NAKD2': 0	'tissue_protein_Q53EL6_PDCD4': 0	'tissue_protein_Q53FT3_HIKES': 0	'tissue_protein_Q53FZ2_ACSM3': 0	'tissue_protein_Q53GG5_PDLI3': 0	'tissue_protein_Q53GQ0_DHB12': 0	'tissue_protein_Q53H82_LACB2': 0	'tissue_protein_Q56VL3_OCAD2': 0	'tissue_protein_Q5J8M3_EMC4': 0	'tissue_protein_Q5JSL3_DOC11': 0	'tissue_protein_Q5JVF3_PCID2': 0	'tissue_protein_Q5SRE7_PHYD1': 0	'tissue_protein_Q5T440_CAF17': 0	'tissue_protein_Q5T5P2_SKT': 0	'tissue_protein_Q5VWZ2_LYPL1': 0	'tissue_protein_Q5VZ46_K1614': 0	'tissue_protein_Q5VZF2_MBNL2': 0	'tissue_protein_Q5W0U4_BSPRY': 0	'tissue_protein_Q5XKE5_K2C79': 0	'tissue_protein_Q5XKP0_MIC13': 0	'tissue_protein_Q5ZPR3_CD276': 0	'tissue_protein_Q68CZ2_TENS3': 0	'tissue_protein_Q68EM7_RHG17': 0	'tissue_protein_Q6FHJ7_SFRP4': 0	'tissue_protein_Q6GMV2_SMYD5': 0	'tissue_protein_Q6GPI1_CTRB2': 0	'tissue_protein_Q6JBY9_CPZIP': 0	'tissue_protein_Q6NUK1_SCMC1': 0	'tissue_protein_Q6NUM9_RETST': 0	'tissue_protein_Q6P179_ERAP2': 0	'tissue_protein_Q6P1A2_MBOA5': 0	'tissue_protein_Q6P2E9_EDC4': 0	'tissue_protein_Q6P4A8_PLBL1': 0	'tissue_protein_Q6P4E1_GOLM2': 0	'tissue_protein_Q6P5R6_RL22L': 0	'tissue_protein_Q6PGP7_TTC37': 0	'tissue_protein_Q6PI78_TMM65': 0	'tissue_protein_Q6PKG0_LARP1': 0	'tissue_protein_Q6UVY6_MOXD1': 0.0	'tissue_protein_Q6UW15_REG3G': 0	'tissue_protein_Q6UWP7_LCLT1': 0	'tissue_protein_Q6UX06_OLFM4': 0	'tissue_protein_Q6UX71_PXDC2': 0	'tissue_protein_Q6UXG2_ELAP1': 0	'tissue_protein_Q6UXH1_CREL2': 0	'tissue_protein_Q6UXI9_NPNT': 0	'tissue_protein_Q6UXV4_MIC27': 0	'tissue_protein_Q6VY07_PACS1': 0	'tissue_protein_Q6XQN6_PNCB': 0	'tissue_protein_Q6Y7W6_GGYF2': 0
Multiomic	precision	4	6357	0.692308	0.461538	0	0	0	0	0	0.483	0.006	0.031	0.466	0.014	{'plasma_protein_A0M8Q6_LAC7': 0.0, 'plasma_protein_B9A064_IGLL5': 0.0, 'plasma_protein_O14791_APOL1': 0.0, 'plasma_protein_O14980_XPO1': 0.0, 'plasma_protein_O15212_PFD6': 0.0, 'plasma_protein_O15230_LAMA5': 0.0, 'plasma_protein_O43866_CD5L': 0.0, 'plasma_protein_O75369_FLNB': 0.0, 'plasma_protein_O75390_CISY': 0.0, 'plasma_protein_O75882_ATRN': 0.0, 'plasma_protein_O95445_APOM': 0.0, 'plasma_pr…
0	'tissue_protein_Q15036_SNX17': 0.0	'tissue_protein_Q15041_AR6P1': 0.0	'tissue_protein_Q15043_S39AE': 0.0	'tissue_protein_Q15046_SYK': 0.0	'tissue_protein_Q15052_ARHG6': 0.0	'tissue_protein_Q15063_POSTN': 0.0	'tissue_protein_Q15067_ACOX1': 0.0	'tissue_protein_Q15080_NCF4': 0.0	'tissue_protein_Q15113_PCOC1': 0.0	'tissue_protein_Q15125_EBP': 0.0	'tissue_protein_Q15149_PLEC': 0.0	'tissue_protein_Q15172_2A5A': 0.0	'tissue_protein_Q15287_RNPS1': 0.0	'tissue_protein_Q15370_ELOB': 0.0	'tissue_protein_Q15386_UBE3C': 0.0	'tissue_protein_Q15424_SAFB1': 0.0	'tissue_protein_Q15436_SC23A': 0.0	'tissue_protein_Q15437_SC23B': 0.0	'tissue_protein_Q15477_SKIV2': 0.0	'tissue_protein_Q15582_BGH3': 0.0	'tissue_protein_Q15642_CIP4': 0.0	'tissue_protein_Q15738_NSDHL': 0.0	'tissue_protein_Q15746_MYLK': 0.0	'tissue_protein_Q15758_AAAT': 0.0	'tissue_protein_Q15836_VAMP3': 0.0	'tissue_protein_Q15843_NEDD8': 0.0	'tissue_protein_Q16134_ETFD': 0.0	'tissue_protein_Q16186_ADRM1': 0.0	'tissue_protein_Q16222_UAP1': 0.0	'tissue_protein_Q16270_IBP7': 0.0	'tissue_protein_Q16527_CSRP2': 0.0	'tissue_protein_Q16537_2A5E': 0.0	'tissue_protein_Q16610_ECM1': 0.0	'tissue_protein_Q16643_DREB': 0.0	'tissue_protein_Q16658_FSCN1': 0.0	'tissue_protein_Q16698_DECR': 0.0	'tissue_protein_Q16769_QPCT': 0.0	'tissue_protein_Q16775_GLO2': 0.0	'tissue_protein_Q16787_LAMA3': 0.0	'tissue_protein_Q16822_PCKGM': 0.0	'tissue_protein_Q16891_MIC60': 0.0	'tissue_protein_Q27J81_INF2': 0.0	'tissue_protein_Q2TAA5_ALG11': 0.0	'tissue_protein_Q2TAY7_SMU1': 0.0	'tissue_protein_Q2UY09_COSA1': 0.0	'tissue_protein_Q32P28_P3H1': 0.0	'tissue_protein_Q38SD2_LRRK1': 0.0	'tissue_protein_Q3LXA3_TKFC': 0.0	'tissue_protein_Q4G0N4_NAKD2': 0.0
Multiomic	precision	4	4888	0.615385	0.486504	0	0	0	0	0	0.53	0	0.012	0.414	0.043	{'plasma_protein_A0M8Q6_LAC7': 0.0, 'plasma_protein_B9A064_IGLL5': 0.0, 'plasma_protein_O14791_APOL1': 0.0, 'plasma_protein_O14980_XPO1': 0.0, 'plasma_protein_O15212_PFD6': 0.0, 'plasma_protein_O15230_LAMA5': 0.0, 'plasma_protein_O43866_CD5L': 0.0, 'plasma_protein_O75369_FLNB': 0.0, 'plasma_protein_O75390_CISY': 0.0, 'plasma_protein_O75882_ATRN': 0.0, 'plasma_protein_O95445_APOM': 0.0, 'plasma_pr…
X17': 0.0	'tissue_protein_Q15041_AR6P1': 0.0	'tissue_protein_Q15043_S39AE': 0.0	'tissue_protein_Q15046_SYK': 0.0	'tissue_protein_Q15052_ARHG6': 0.0	'tissue_protein_Q15063_POSTN': 0.0	'tissue_protein_Q15067_ACOX1': 0.0	'tissue_protein_Q15080_NCF4': 0.0	'tissue_protein_Q15113_PCOC1': 0.0	'tissue_protein_Q15125_EBP': 0.0	'tissue_protein_Q15149_PLEC': 0.0	'tissue_protein_Q15172_2A5A': 0.0	'tissue_protein_Q15287_RNPS1': 0.0	'tissue_protein_Q15370_ELOB': 0.0	'tissue_protein_Q15386_UBE3C': 0.0	'tissue_protein_Q15424_SAFB1': 0.0	'tissue_protein_Q15436_SC23A': 0.0	'tissue_protein_Q15437_SC23B': 0.0	'tissue_protein_Q15477_SKIV2': 0.0	'tissue_protein_Q15582_BGH3': 0.0	'tissue_protein_Q15642_CIP4': 0.0	'tissue_protein_Q15738_NSDHL': 0.0	'tissue_protein_Q15746_MYLK': 0.0	'tissue_protein_Q15758_AAAT': 0.0	'tissue_protein_Q15836_VAMP3': 0.0	'tissue_protein_Q15843_NEDD8': 0.0	'tissue_protein_Q16134_ETFD': 0.0	'tissue_protein_Q16186_ADRM1': 0.0	'tissue_protein_Q16222_UAP1': 0.0	'tissue_protein_Q16270_IBP7': 0.0	'tissue_protein_Q16527_CSRP2': 0.0	'tissue_protein_Q16537_2A5E': 0.0	'tissue_protein_Q16610_ECM1': 0.0	'tissue_protein_Q16643_DREB': 0.0	'tissue_protein_Q16658_FSCN1': 0.0	'tissue_protein_Q16698_DECR': 0.0	'tissue_protein_Q16769_QPCT': 0.0	'tissue_protein_Q16775_GLO2': 0.0	'tissue_protein_Q16787_LAMA3': 0.0	'tissue_protein_Q16822_PCKGM': 0.0	'tissue_protein_Q16891_MIC60': 0.0	'tissue_protein_Q27J81_INF2': 0.0	'tissue_protein_Q2TAA5_ALG11': 0.0	'tissue_protein_Q2TAY7_SMU1': 0.0	'tissue_protein_Q2UY09_COSA1': 0.0	'tissue_protein_Q32P28_P3H1': 0.0	'tissue_protein_Q38SD2_LRRK1': 0.0	'tissue_protein_Q3LXA3_TKFC': 0.0	'tissue_protein_Q4G0N4_NAKD2': 0.0	'tissue_protein_Q53EL6_PDCD4': 0.0
Multiomic	precision	4	3759	0.641026	0.4797	0	0	0.009	0	0	0.508	0.003	0.031	0.412	0.038	{'plasma_protein_A0M8Q6_LAC7': 0.0, 'plasma_protein_B9A064_IGLL5': 0.0, 'plasma_protein_O14791_APOL1': 0.0, 'plasma_protein_O14980_XPO1': 0.0, 'plasma_protein_O15212_PFD6': 0.0, 'plasma_protein_O15230_LAMA5': 0.0, 'plasma_protein_O43866_CD5L': 0.0, 'plasma_protein_O75369_FLNB': 0.0, 'plasma_protein_O75390_CISY': 0.0, 'plasma_protein_O75882_ATRN': 0.0, 'plasma_protein_O95445_APOM': 0.0, 'plasma_pr…
6P1': 0.0	'tissue_protein_Q15043_S39AE': 0.0	'tissue_protein_Q15046_SYK': 0.0	'tissue_protein_Q15052_ARHG6': 0.0	'tissue_protein_Q15063_POSTN': 0.0	'tissue_protein_Q15067_ACOX1': 0.0	'tissue_protein_Q15080_NCF4': 0.0	'tissue_protein_Q15113_PCOC1': 0.0	'tissue_protein_Q15125_EBP': 0.0	'tissue_protein_Q15149_PLEC': 0.0	'tissue_protein_Q15172_2A5A': 0.0	'tissue_protein_Q15287_RNPS1': 0.0	'tissue_protein_Q15370_ELOB': 0.0	'tissue_protein_Q15386_UBE3C': 0.0	'tissue_protein_Q15424_SAFB1': 0.0	'tissue_protein_Q15436_SC23A': 0.0	'tissue_protein_Q15437_SC23B': 0.0	'tissue_protein_Q15477_SKIV2': 0.0	'tissue_protein_Q15582_BGH3': 0.0	'tissue_protein_Q15642_CIP4': 0.0	'tissue_protein_Q15738_NSDHL': 0.0	'tissue_protein_Q15746_MYLK': 0.0	'tissue_protein_Q15758_AAAT': 0.0	'tissue_protein_Q15836_VAMP3': 0.0	'tissue_protein_Q15843_NEDD8': 0.0	'tissue_protein_Q16134_ETFD': 0.0	'tissue_protein_Q16186_ADRM1': 0.0	'tissue_protein_Q16222_UAP1': 0.0	'tissue_protein_Q16270_IBP7': 0.0	'tissue_protein_Q16527_CSRP2': 0.0	'tissue_protein_Q16537_2A5E': 0.0	'tissue_protein_Q16610_ECM1': 0.0	'tissue_protein_Q16643_DREB': 0.0	'tissue_protein_Q16658_FSCN1': 0.0	'tissue_protein_Q16698_DECR': 0.0	'tissue_protein_Q16769_QPCT': 0.0	'tissue_protein_Q16775_GLO2': 0.0	'tissue_protein_Q16787_LAMA3': 0.0	'tissue_protein_Q16822_PCKGM': 0.0	'tissue_protein_Q16891_MIC60': 0.0	'tissue_protein_Q27J81_INF2': 0.0	'tissue_protein_Q2TAA5_ALG11': 0	'tissue_protein_Q2TAY7_SMU1': 0.0	'tissue_protein_Q2UY09_COSA1': 0.0	'tissue_protein_Q32P28_P3H1': 0.0	'tissue_protein_Q38SD2_LRRK1': 0.0	'tissue_protein_Q3LXA3_TKFC': 0.0	'tissue_protein_Q4G0N4_NAKD2': 0.0	'tissue_protein_Q53EL6_PDCD4': 0.0	'tissue_protein_Q53FT3_HIKES': 0.0
Multiomic	precision	4	2890	0.641026	0.4797	0	0	0	0	0	0.509	0.003	0.019	0.45	0.02	{'plasma_protein_A0M8Q6_LAC7': 0.0, 'plasma_protein_B9A064_IGLL5': 0.0, 'plasma_protein_O14791_APOL1': 0.0, 'plasma_protein_O14980_XPO1': 0.0, 'plasma_protein_O15212_PFD6': 0.0, 'plasma_protein_O15230_LAMA5': 0.0, 'plasma_protein_O43866_CD5L': 0, 'plasma_protein_O75369_FLNB': 0.0, 'plasma_protein_O75390_CISY': 0.0, 'plasma_protein_O75882_ATRN': 0.0, 'plasma_protein_O95445_APOM': 0.0, 'plasma_prot…
ssue_protein_Q15113_PCOC1': 0.0	'tissue_protein_Q15125_EBP': 0.0	'tissue_protein_Q15149_PLEC': 0.0	'tissue_protein_Q15172_2A5A': 0.0	'tissue_protein_Q15287_RNPS1': 0.0	'tissue_protein_Q15370_ELOB': 0.0	'tissue_protein_Q15386_UBE3C': 0.0	'tissue_protein_Q15424_SAFB1': 0.0	'tissue_protein_Q15436_SC23A': 0.0	'tissue_protein_Q15437_SC23B': 0.0	'tissue_protein_Q15477_SKIV2': 0.0	'tissue_protein_Q15582_BGH3': 0.0	'tissue_protein_Q15642_CIP4': 0.0	'tissue_protein_Q15738_NSDHL': 0	'tissue_protein_Q15746_MYLK': 0	'tissue_protein_Q15758_AAAT': 0.0	'tissue_protein_Q15836_VAMP3': 0.0	'tissue_protein_Q15843_NEDD8': 0.0	'tissue_protein_Q16134_ETFD': 0.0	'tissue_protein_Q16186_ADRM1': 0.0	'tissue_protein_Q16222_UAP1': 0.0	'tissue_protein_Q16270_IBP7': 0.0	'tissue_protein_Q16527_CSRP2': 0.0	'tissue_protein_Q16537_2A5E': 0.0	'tissue_protein_Q16610_ECM1': 0.0	'tissue_protein_Q16643_DREB': 0.0	'tissue_protein_Q16658_FSCN1': 0	'tissue_protein_Q16698_DECR': 0.0	'tissue_protein_Q16769_QPCT': 0.0	'tissue_protein_Q16775_GLO2': 0.0	'tissue_protein_Q16787_LAMA3': 0	'tissue_protein_Q16822_PCKGM': 0	'tissue_protein_Q16891_MIC60': 0.0	'tissue_protein_Q27J81_INF2': 0.0	'tissue_protein_Q2TAA5_ALG11': 0	'tissue_protein_Q2TAY7_SMU1': 0.0	'tissue_protein_Q2UY09_COSA1': 0.0	'tissue_protein_Q32P28_P3H1': 0.0	'tissue_protein_Q38SD2_LRRK1': 0.0	'tissue_protein_Q3LXA3_TKFC': 0.0	'tissue_protein_Q4G0N4_NAKD2': 0.0	'tissue_protein_Q53EL6_PDCD4': 0	'tissue_protein_Q53FT3_HIKES': 0.0	'tissue_protein_Q53FZ2_ACSM3': 0.0	'tissue_protein_Q53GG5_PDLI3': 0.0	'tissue_protein_Q53GQ0_DHB12': 0.0	'tissue_protein_Q53H82_LACB2': 0.0	'tissue_protein_Q56VL3_OCAD2': 0.0	'tissue_protein_Q5J8M3_EMC4': 0.0	'tissue_protein_Q5JSL3_DOC11': 0.0
Multiomic	precision	4	2223	0.666667	0.471405	0	0	0	0	0	0.521	0	0.028	0.423	0.028	{'plasma_protein_A0M8Q6_LAC7': 0.0, 'plasma_protein_B9A064_IGLL5': 0, 'plasma_protein_O14791_APOL1': 0.0, 'plasma_protein_O14980_XPO1': 0.0, 'plasma_protein_O15212_PFD6': 0, 'plasma_protein_O15230_LAMA5': 0.0, 'plasma_protein_O43866_CD5L': 0, 'plasma_protein_O75369_FLNB': 0.0, 'plasma_protein_O75390_CISY': 0, 'plasma_protein_O75882_ATRN': 0.0, 'plasma_protein_O95445_APOM': 0.0, 'plasma_protein_P0…
RNPS1': 0.0	'tissue_protein_Q15370_ELOB': 0.0	'tissue_protein_Q15386_UBE3C': 0.0	'tissue_protein_Q15424_SAFB1': 0	'tissue_protein_Q15436_SC23A': 0.0	'tissue_protein_Q15437_SC23B': 0	'tissue_protein_Q15477_SKIV2': 0.0	'tissue_protein_Q15582_BGH3': 0.0	'tissue_protein_Q15642_CIP4': 0.0	'tissue_protein_Q15738_NSDHL': 0	'tissue_protein_Q15746_MYLK': 0	'tissue_protein_Q15758_AAAT': 0.0	'tissue_protein_Q15836_VAMP3': 0.0	'tissue_protein_Q15843_NEDD8': 0	'tissue_protein_Q16134_ETFD': 0.0	'tissue_protein_Q16186_ADRM1': 0.0	'tissue_protein_Q16222_UAP1': 0.0	'tissue_protein_Q16270_IBP7': 0	'tissue_protein_Q16527_CSRP2': 0.0	'tissue_protein_Q16537_2A5E': 0.0	'tissue_protein_Q16610_ECM1': 0.0	'tissue_protein_Q16643_DREB': 0.0	'tissue_protein_Q16658_FSCN1': 0	'tissue_protein_Q16698_DECR': 0.0	'tissue_protein_Q16769_QPCT': 0.0	'tissue_protein_Q16775_GLO2': 0	'tissue_protein_Q16787_LAMA3': 0	'tissue_protein_Q16822_PCKGM': 0	'tissue_protein_Q16891_MIC60': 0.0	'tissue_protein_Q27J81_INF2': 0.0	'tissue_protein_Q2TAA5_ALG11': 0	'tissue_protein_Q2TAY7_SMU1': 0	'tissue_protein_Q2UY09_COSA1': 0.0	'tissue_protein_Q32P28_P3H1': 0.0	'tissue_protein_Q38SD2_LRRK1': 0	'tissue_protein_Q3LXA3_TKFC': 0.0	'tissue_protein_Q4G0N4_NAKD2': 0.0	'tissue_protein_Q53EL6_PDCD4': 0	'tissue_protein_Q53FT3_HIKES': 0.0	'tissue_protein_Q53FZ2_ACSM3': 0.0	'tissue_protein_Q53GG5_PDLI3': 0.0	'tissue_protein_Q53GQ0_DHB12': 0.0	'tissue_protein_Q53H82_LACB2': 0.0	'tissue_protein_Q56VL3_OCAD2': 0.0	'tissue_protein_Q5J8M3_EMC4': 0.0	'tissue_protein_Q5JSL3_DOC11': 0	'tissue_protein_Q5JVF3_PCID2': 0.0	'tissue_protein_Q5SRE7_PHYD1': 0.0	'tissue_protein_Q5T440_CAF17': 0.0	'tissue_protein_Q5T5P2_SKT': 0.0
Multiomic	precision	4	1709	0.641026	0.4797	0	0	0	0	0	0.519	0.003	0.03	0.399	0.049	{'plasma_protein_A0M8Q6_LAC7': 0.0, 'plasma_protein_B9A064_IGLL5': 0, 'plasma_protein_O14791_APOL1': 0.0, 'plasma_protein_O14980_XPO1': 0.0, 'plasma_protein_O15212_PFD6': 0, 'plasma_protein_O15230_LAMA5': 0.0, 'plasma_protein_O43866_CD5L': 0, 'plasma_protein_O75369_FLNB': 0.0, 'plasma_protein_O75390_CISY': 0, 'plasma_protein_O75882_ATRN': 0.0, 'plasma_protein_O95445_APOM': 0.0, 'plasma_protein_P0…
ue_protein_Q15477_SKIV2': 0.0	'tissue_protein_Q15582_BGH3': 0.0	'tissue_protein_Q15642_CIP4': 0.0	'tissue_protein_Q15738_NSDHL': 0	'tissue_protein_Q15746_MYLK': 0	'tissue_protein_Q15758_AAAT': 0.0	'tissue_protein_Q15836_VAMP3': 0.0	'tissue_protein_Q15843_NEDD8': 0	'tissue_protein_Q16134_ETFD': 0.0	'tissue_protein_Q16186_ADRM1': 0	'tissue_protein_Q16222_UAP1': 0	'tissue_protein_Q16270_IBP7': 0	'tissue_protein_Q16527_CSRP2': 0.0	'tissue_protein_Q16537_2A5E': 0.0	'tissue_protein_Q16610_ECM1': 0.0	'tissue_protein_Q16643_DREB': 0.0	'tissue_protein_Q16658_FSCN1': 0	'tissue_protein_Q16698_DECR': 0.0	'tissue_protein_Q16769_QPCT': 0.0	'tissue_protein_Q16775_GLO2': 0	'tissue_protein_Q16787_LAMA3': 0	'tissue_protein_Q16822_PCKGM': 0	'tissue_protein_Q16891_MIC60': 0	'tissue_protein_Q27J81_INF2': 0.0	'tissue_protein_Q2TAA5_ALG11': 0	'tissue_protein_Q2TAY7_SMU1': 0	'tissue_protein_Q2UY09_COSA1': 0.0	'tissue_protein_Q32P28_P3H1': 0.0	'tissue_protein_Q38SD2_LRRK1': 0	'tissue_protein_Q3LXA3_TKFC': 0	'tissue_protein_Q4G0N4_NAKD2': 0.0	'tissue_protein_Q53EL6_PDCD4': 0	'tissue_protein_Q53FT3_HIKES': 0.0	'tissue_protein_Q53FZ2_ACSM3': 0.0	'tissue_protein_Q53GG5_PDLI3': 0.0	'tissue_protein_Q53GQ0_DHB12': 0.0	'tissue_protein_Q53H82_LACB2': 0	'tissue_protein_Q56VL3_OCAD2': 0.0	'tissue_protein_Q5J8M3_EMC4': 0.0	'tissue_protein_Q5JSL3_DOC11': 0	'tissue_protein_Q5JVF3_PCID2': 0.0	'tissue_protein_Q5SRE7_PHYD1': 0.0	'tissue_protein_Q5T440_CAF17': 0.0	'tissue_protein_Q5T5P2_SKT': 0.0	'tissue_protein_Q5VWZ2_LYPL1': 0.0	'tissue_protein_Q5VZ46_K1614': 0.0	'tissue_protein_Q5VZF2_MBNL2': 0	'tissue_protein_Q5W0U4_BSPRY': 0.0	'tissue_protein_Q5XKE5_K2C79': 0.0	'tissue_protein_Q5XKP0_MIC13': 0.0
Multiomic	precision	4	1314	0.666667	0.471405	0	0	0	0	0	0.51	0.003	0.015	0.443	0.028	{'plasma_protein_A0M8Q6_LAC7': 0.0, 'plasma_protein_B9A064_IGLL5': 0, 'plasma_protein_O14791_APOL1': 0.0, 'plasma_protein_O14980_XPO1': 0.0, 'plasma_protein_O15212_PFD6': 0, 'plasma_protein_O15230_LAMA5': 0.0, 'plasma_protein_O43866_CD5L': 0, 'plasma_protein_O75369_FLNB': 0.0, 'plasma_protein_O75390_CISY': 0, 'plasma_protein_O75882_ATRN': 0.0, 'plasma_protein_O95445_APOM': 0.0, 'plasma_protein_P0…
ssue_protein_Q15836_VAMP3': 0.0	'tissue_protein_Q15843_NEDD8': 0	'tissue_protein_Q16134_ETFD': 0.0	'tissue_protein_Q16186_ADRM1': 0	'tissue_protein_Q16222_UAP1': 0	'tissue_protein_Q16270_IBP7': 0	'tissue_protein_Q16527_CSRP2': 0.0	'tissue_protein_Q16537_2A5E': 0.0	'tissue_protein_Q16610_ECM1': 0.0	'tissue_protein_Q16643_DREB': 0.0	'tissue_protein_Q16658_FSCN1': 0	'tissue_protein_Q16698_DECR': 0	'tissue_protein_Q16769_QPCT': 0.0	'tissue_protein_Q16775_GLO2': 0	'tissue_protein_Q16787_LAMA3': 0	'tissue_protein_Q16822_PCKGM': 0	'tissue_protein_Q16891_MIC60': 0	'tissue_protein_Q27J81_INF2': 0.0	'tissue_protein_Q2TAA5_ALG11': 0	'tissue_protein_Q2TAY7_SMU1': 0	'tissue_protein_Q2UY09_COSA1': 0.0	'tissue_protein_Q32P28_P3H1': 0.0	'tissue_protein_Q38SD2_LRRK1': 0	'tissue_protein_Q3LXA3_TKFC': 0	'tissue_protein_Q4G0N4_NAKD2': 0.0	'tissue_protein_Q53EL6_PDCD4': 0	'tissue_protein_Q53FT3_HIKES': 0.0	'tissue_protein_Q53FZ2_ACSM3': 0.0	'tissue_protein_Q53GG5_PDLI3': 0.0	'tissue_protein_Q53GQ0_DHB12': 0.0	'tissue_protein_Q53H82_LACB2': 0	'tissue_protein_Q56VL3_OCAD2': 0.0	'tissue_protein_Q5J8M3_EMC4': 0.0	'tissue_protein_Q5JSL3_DOC11': 0	'tissue_protein_Q5JVF3_PCID2': 0	'tissue_protein_Q5SRE7_PHYD1': 0	'tissue_protein_Q5T440_CAF17': 0.0	'tissue_protein_Q5T5P2_SKT': 0.0	'tissue_protein_Q5VWZ2_LYPL1': 0.0	'tissue_protein_Q5VZ46_K1614': 0.0	'tissue_protein_Q5VZF2_MBNL2': 0	'tissue_protein_Q5W0U4_BSPRY': 0.0	'tissue_protein_Q5XKE5_K2C79': 0.0	'tissue_protein_Q5XKP0_MIC13': 0.0	'tissue_protein_Q5ZPR3_CD276': 0	'tissue_protein_Q68CZ2_TENS3': 0	'tissue_protein_Q68EM7_RHG17': 0.0	'tissue_protein_Q6FHJ7_SFRP4': 0.0	'tissue_protein_Q6GMV2_SMYD5': 0.0	'tissue_protein_Q6GPI1_CTRB2': 0
Multiomic	precision	4	1011	0.717949	0.449998	0	0	0	0	0	0.492	0	0.021	0.487	0	{'plasma_protein_A0M8Q6_LAC7': 0.0, 'plasma_protein_B9A064_IGLL5': 0, 'plasma_protein_O14791_APOL1': 0.0, 'plasma_protein_O14980_XPO1': 0.0, 'plasma_protein_O15212_PFD6': 0, 'plasma_protein_O15230_LAMA5': 0.0, 'plasma_protein_O43866_CD5L': 0, 'plasma_protein_O75369_FLNB': 0.0, 'plasma_protein_O75390_CISY': 0, 'plasma_protein_O75882_ATRN': 0.0, 'plasma_protein_O95445_APOM': 0.0, 'plasma_protein_P0…
ue_protein_Q16270_IBP7': 0	'tissue_protein_Q16527_CSRP2': 0.0	'tissue_protein_Q16537_2A5E': 0	'tissue_protein_Q16610_ECM1': 0	'tissue_protein_Q16643_DREB': 0	'tissue_protein_Q16658_FSCN1': 0	'tissue_protein_Q16698_DECR': 0	'tissue_protein_Q16769_QPCT': 0.0	'tissue_protein_Q16775_GLO2': 0	'tissue_protein_Q16787_LAMA3': 0	'tissue_protein_Q16822_PCKGM': 0	'tissue_protein_Q16891_MIC60': 0	'tissue_protein_Q27J81_INF2': 0.0	'tissue_protein_Q2TAA5_ALG11': 0	'tissue_protein_Q2TAY7_SMU1': 0	'tissue_protein_Q2UY09_COSA1': 0.0	'tissue_protein_Q32P28_P3H1': 0.0	'tissue_protein_Q38SD2_LRRK1': 0	'tissue_protein_Q3LXA3_TKFC': 0	'tissue_protein_Q4G0N4_NAKD2': 0.0	'tissue_protein_Q53EL6_PDCD4': 0	'tissue_protein_Q53FT3_HIKES': 0.0	'tissue_protein_Q53FZ2_ACSM3': 0	'tissue_protein_Q53GG5_PDLI3': 0.0	'tissue_protein_Q53GQ0_DHB12': 0.0	'tissue_protein_Q53H82_LACB2': 0	'tissue_protein_Q56VL3_OCAD2': 0	'tissue_protein_Q5J8M3_EMC4': 0	'tissue_protein_Q5JSL3_DOC11': 0	'tissue_protein_Q5JVF3_PCID2': 0	'tissue_protein_Q5SRE7_PHYD1': 0	'tissue_protein_Q5T440_CAF17': 0.0	'tissue_protein_Q5T5P2_SKT': 0.0	'tissue_protein_Q5VWZ2_LYPL1': 0	'tissue_protein_Q5VZ46_K1614': 0.0	'tissue_protein_Q5VZF2_MBNL2': 0	'tissue_protein_Q5W0U4_BSPRY': 0.0	'tissue_protein_Q5XKE5_K2C79': 0	'tissue_protein_Q5XKP0_MIC13': 0.0	'tissue_protein_Q5ZPR3_CD276': 0	'tissue_protein_Q68CZ2_TENS3': 0	'tissue_protein_Q68EM7_RHG17': 0.0	'tissue_protein_Q6FHJ7_SFRP4': 0.0	'tissue_protein_Q6GMV2_SMYD5': 0.0	'tissue_protein_Q6GPI1_CTRB2': 0	'tissue_protein_Q6JBY9_CPZIP': 0	'tissue_protein_Q6NUK1_SCMC1': 0	'tissue_protein_Q6NUM9_RETST': 0	'tissue_protein_Q6P179_ERAP2': 0.0	'tissue_protein_Q6P1A2_MBOA5': 0
Multiomic	precision	4	777	0.692308	0.461538	0	0	0.003	0	0	0.499	0	0.027	0.456	0.014	{'plasma_protein_A0M8Q6_LAC7': 0.0, 'plasma_protein_B9A064_IGLL5': 0, 'plasma_protein_O14791_APOL1': 0.0, 'plasma_protein_O14980_XPO1': 0.0, 'plasma_protein_O15212_PFD6': 0, 'plasma_protein_O15230_LAMA5': 0.0, 'plasma_protein_O43866_CD5L': 0, 'plasma_protein_O75369_FLNB': 0.0, 'plasma_protein_O75390_CISY': 0, 'plasma_protein_O75882_ATRN': 0.0, 'plasma_protein_O95445_APOM': 0, 'plasma_protein_P004…
in_Q16610_ECM1': 0	'tissue_protein_Q16643_DREB': 0	'tissue_protein_Q16658_FSCN1': 0	'tissue_protein_Q16698_DECR': 0	'tissue_protein_Q16769_QPCT': 0	'tissue_protein_Q16775_GLO2': 0	'tissue_protein_Q16787_LAMA3': 0	'tissue_protein_Q16822_PCKGM': 0	'tissue_protein_Q16891_MIC60': 0	'tissue_protein_Q27J81_INF2': 0	'tissue_protein_Q2TAA5_ALG11': 0	'tissue_protein_Q2TAY7_SMU1': 0	'tissue_protein_Q2UY09_COSA1': 0.0	'tissue_protein_Q32P28_P3H1': 0.0	'tissue_protein_Q38SD2_LRRK1': 0	'tissue_protein_Q3LXA3_TKFC': 0	'tissue_protein_Q4G0N4_NAKD2': 0.0	'tissue_protein_Q53EL6_PDCD4': 0	'tissue_protein_Q53FT3_HIKES': 0	'tissue_protein_Q53FZ2_ACSM3': 0	'tissue_protein_Q53GG5_PDLI3': 0.0	'tissue_protein_Q53GQ0_DHB12': 0	'tissue_protein_Q53H82_LACB2': 0	'tissue_protein_Q56VL3_OCAD2': 0	'tissue_protein_Q5J8M3_EMC4': 0	'tissue_protein_Q5JSL3_DOC11': 0	'tissue_protein_Q5JVF3_PCID2': 0	'tissue_protein_Q5SRE7_PHYD1': 0	'tissue_protein_Q5T440_CAF17': 0.0	'tissue_protein_Q5T5P2_SKT': 0.0	'tissue_protein_Q5VWZ2_LYPL1': 0	'tissue_protein_Q5VZ46_K1614': 0.0	'tissue_protein_Q5VZF2_MBNL2': 0	'tissue_protein_Q5W0U4_BSPRY': 0.0	'tissue_protein_Q5XKE5_K2C79': 0	'tissue_protein_Q5XKP0_MIC13': 0.0	'tissue_protein_Q5ZPR3_CD276': 0	'tissue_protein_Q68CZ2_TENS3': 0	'tissue_protein_Q68EM7_RHG17': 0.0	'tissue_protein_Q6FHJ7_SFRP4': 0.0	'tissue_protein_Q6GMV2_SMYD5': 0.0	'tissue_protein_Q6GPI1_CTRB2': 0	'tissue_protein_Q6JBY9_CPZIP': 0	'tissue_protein_Q6NUK1_SCMC1': 0	'tissue_protein_Q6NUM9_RETST': 0	'tissue_protein_Q6P179_ERAP2': 0.0	'tissue_protein_Q6P1A2_MBOA5': 0	'tissue_protein_Q6P2E9_EDC4': 0	'tissue_protein_Q6P4A8_PLBL1': 0	'tissue_protein_Q6P4E1_GOLM2': 0
[truncated: 2,376 more rows]
[truncated: 5,000 more columns]
