# Supplementary material for: The Molecular Twin artificial-intelligence platform integrates multi-omic data to predict outcomes for pancreatic adenocarcinoma patients
Source: Nat Cancer. 2024 Jan 22;5(2):299–314. doi: 10.1038/s43018-023-00697-7 (PMC10899109; doi:10.1038/s43018-023-00697-7)
Supplement: Supplementary file 9 — Nuclear features source data. [file 43018_2023_697_MOESM9_ESM.xlsx]

## Sheet: Sheet1
NF18_max	NF31_99	NF32_max	NF33_max	NF40_max	NF46_max	NF49_min	NF53_min
0.547834	3.08944e+06	0.459107	0.59032	2045.31	8.34553e+06	0.152842	2.08756
0.468779	3.0935e+06	0.294791	0.52696	2205.23	8.98985e+06	0.161806	2.57187
0.405205	2.4737e+06	0.255505	0.471048	655.619	2.64883e+06	0.188561	2.82156
0.474884	2.44385e+06	0.372633	0.519372	1054.22	4.27928e+06	0.160635	2.4058
0.467186	3.2894e+06	0.322031	0.525235	1384.09	5.62579e+06	0.168409	2.56386
0.464752	2.69853e+06	0.299599	0.517984	1038.17	4.21787e+06	0.181762	2.60074
0.733866	2.46578e+06	0.678494	0.756698	5628.5	2.23135e+07	0.0895522	1.41194
0.558431	2.34582e+06	0.446347	0.603441	1774.28	7.2225e+06	0.141553	2.11781
0.32815	1.83534e+06	0.024201	0.409595	33.4764	47904.3	0.21781	3.42193
0.371082	2.52722e+06	0.145966	0.441231	239.256	932247	0.197236	3.0081
0.424581	2.76759e+06	0.222433	0.483372	515.539	2.07863e+06	0.186894	2.80206
0.531012	3.69041e+06	0.390487	0.587138	1925.88	7.84015e+06	0.151072	2.37908
0.51567	2.61731e+06	0.307278	0.567184	1019.86	4.13145e+06	0.116138	2.71014
0.402561	3.05802e+06	0.217225	0.469059	425.708	1.70737e+06	0.188184	2.85014
0.544165	2.56926e+06	0.380146	0.598508	2676.25	1.08879e+07	0.150595	2.30714
0.460831	3.68877e+06	0.342809	0.514554	605.571	2.43771e+06	0.176471	2.52101
0.504024	2.90785e+06	0.348183	0.554506	801.526	3.21669e+06	0.159117	2.45296
0.366914	2.696e+06	0.170301	0.431751	577.111	2.32114e+06	0.203643	3.00109
0.372253	3.40244e+06	0.183447	0.446645	346.732	1.37426e+06	0.187852	2.99655
0.48434	2.56159e+06	0.335231	0.541291	1047.79	4.24557e+06	0.177215	2.50633
0.449484	3.31932e+06	0.348909	0.501413	411.021	1.65893e+06	0.173717	2.52434
0.399852	2.71291e+06	0.210683	0.467433	336.075	1.34173e+06	0.188713	2.95573
0.416846	3.67018e+06	0.199226	0.477181	571.934	2.29866e+06	0.170378	2.85404
0.53682	3.21462e+06	0.42822	0.581813	2140.58	8.72912e+06	0.137523	2.18852
0.401671	2.83786e+06	0.174154	0.470512	552.003	2.19584e+06	0.178718	2.94595
0.392253	2.62037e+06	0.183194	0.457896	779.208	3.1501e+06	0.17688	3.01483
0.442166	3.14679e+06	0.2556	0.506821	1250.52	5.07436e+06	0.173807	2.73072
0.409178	2.39092e+06	0.297874	0.466445	400.5	1.60828e+06	0.196657	2.7621
0.363491	2.56479e+06	0.139626	0.436008	119.472	429018	0.201389	3.1557
0.418459	2.66272e+06	0.260422	0.487346	985.726	4.01147e+06	0.168851	2.80619
0.447575	3.68091e+06	0.252292	0.511746	790.504	3.17118e+06	0.179887	2.74772
0.622543	4.22764e+06	0.524824	0.664699	4320	1.76638e+07	0.124585	1.84385
0.405212	2.369e+06	0.14707	0.475484	297.894	1.18127e+06	0.191379	2.98448
0.366846	2.28208e+06	0.166322	0.437208	284.653	1.11826e+06	0.197417	2.98844
0.409706	2.43781e+06	0.301543	0.475025	408.818	1.63703e+06	0.179946	2.71642
0.408086	2.40296e+06	0.248222	0.467007	454.42	1.8115e+06	0.17915	2.78049
0.398037	2.98505e+06	0.209975	0.467431	445.225	1.78032e+06	0.192937	2.98713
0.362691	2.33655e+06	0.173821	0.431035	322.37	1.2865e+06	0.205464	3.07039
0.476974	3.64164e+06	0.298908	0.534374	1646.7	6.71317e+06	0.155849	2.53846
